# Supplementary material for: The anti-aromatic dianion and aromatic tetraanion of [18]annulene
Source: Nat Chem. 2024 Mar 6;16(6):998–1002. doi: 10.1038/s41557-024-01469-1 (PMC11164681; doi:10.1038/s41557-024-01469-1)
Supplement: Supplementary file 2 — Crystallographic data for compound S3; CCDC reference no. 2293564. [file 41557_2024_1469_MOESM2_ESM.cif]

data_S3
_audit_creation_date               2022-12-09
_audit_creation_method
;
Olex2 1.5
(compiled 2022.04.07 svn.rca3783a0 for OlexSys, GUI svn.r6498)
;
_shelx_SHELXL_version_number       '2018/3'
loop_
  _audit_author_name
  _audit_author_email
  _audit_author_address
 'Stawski, W.' wojciech.stawski@chem.ox.ac.uk
;
University of Oxford
Department of Chemistry
12 Mansfield Rd
Oxford
OX1 3TA
;

_audit_contact_author_address      ?
_audit_contact_author_email        ?
_audit_contact_author_name         ''
_audit_contact_author_phone        ?
_publ_contact_author_id_orcid      ?
_publ_section_references
;
Dolomanov, O.V., Bourhis, L.J., Gildea, R.J, Howard, J.A.K. & Puschmann, H.
 (2009), J. Appl. Cryst. 42, 339-341.

Sheldrick, G.M. (2015). Acta Cryst. A71, 3-8.

Sheldrick, G.M. (2015). Acta Cryst. C71, 3-8.
;
_chemical_name_common              ?
_chemical_name_systematic          ?
_chemical_formula_moiety           'C18 H6'
_chemical_formula_sum              'C18 H6'
_chemical_formula_weight           222.23
_chemical_melting_point            ?
_chemical_oxdiff_formula           'C18 H6'
_chemical_oxdiff_usercomment       'Hexadehydro[18]annulene tol/MeOH'
loop_
  _atom_type_symbol
  _atom_type_description
  _atom_type_scat_dispersion_real
  _atom_type_scat_dispersion_imag
  _atom_type_scat_source
 'C' 'C' 0.0181 0.0091 'International Tables Vol C Tables 4.2.6.8 and 6.1.1.4'
 'H' 'H' 0.0000 0.0000 'International Tables Vol C Tables 4.2.6.8 and 6.1.1.4'

_shelx_space_group_comment
;
The symmetry employed for this shelxl refinement is uniquely defined
by the following loop, which should always be used as a source of
symmetry information in preference to the above space-group names.
They are only intended as comments.
;
_space_group_crystal_system        'orthorhombic'
_space_group_IT_number             60
_space_group_name_H-M_alt          'P b c n'
_space_group_name_Hall             '-P 2n 2ab'
loop_
  _space_group_symop_operation_xyz
 'x, y, z'
 '-x+1/2, -y+1/2, z+1/2'
 '-x, y, -z+1/2'
 'x+1/2, -y+1/2, -z'
 '-x, -y, -z'
 'x-1/2, y-1/2, -z-1/2'
 'x, -y, z-1/2'
 '-x-1/2, y-1/2, z'

_cell_length_a                     7.48280(10)
_cell_length_b                     16.3801(2)
_cell_length_c                     10.26430(10)
_cell_angle_alpha                  90
_cell_angle_beta                   90
_cell_angle_gamma                  90
_cell_volume                       1258.09(3)
_cell_formula_units_Z              4
_cell_measurement_reflns_used      8127
_cell_measurement_temperature      100.00(10)
_cell_measurement_theta_max        74.2150
_cell_measurement_theta_min        5.3880
_shelx_estimated_absorpt_T_max     0.955
_shelx_estimated_absorpt_T_min     0.927
_exptl_absorpt_coefficient_mu      0.516
_exptl_absorpt_correction_T_max    1.00000
_exptl_absorpt_correction_T_min    0.85944
_exptl_absorpt_correction_type     multi-scan
_exptl_absorpt_process_details
;
CrysAlisPro 1.171.42.61a (Rigaku Oxford Diffraction, 2022)
Empirical absorption correction using spherical harmonics,
implemented in SCALE3 ABSPACK scaling algorithm.
;
_exptl_absorpt_special_details     ?
_exptl_crystal_colour              'clear yellow'
_exptl_crystal_colour_lustre       clear
_exptl_crystal_colour_primary      yellow
_exptl_crystal_density_diffrn      1.173
_exptl_crystal_density_meas        ?
_exptl_crystal_density_method      ?
_exptl_crystal_description         irregular
_exptl_crystal_F_000               456
_exptl_crystal_preparation         'As described in the manuscript.'
_exptl_crystal_recrystallization_method 
 'Vapour diffusion of methanol into concentrated solution in toluene overnight. Leaving the sample for too long causes decomposition to a black residue.'
_exptl_crystal_size_max            0.15
_exptl_crystal_size_mid            0.14
_exptl_crystal_size_min            0.09
_exptl_transmission_factor_max     ?
_exptl_transmission_factor_min     ?
_diffrn_reflns_av_R_equivalents    0.0538
_diffrn_reflns_av_unetI/netI       0.0189
_diffrn_reflns_Laue_measured_fraction_full  1.000
_diffrn_reflns_Laue_measured_fraction_max  0.995
_diffrn_reflns_limit_h_max         9
_diffrn_reflns_limit_h_min         -9
_diffrn_reflns_limit_k_max         20
_diffrn_reflns_limit_k_min         -13
_diffrn_reflns_limit_l_max         12
_diffrn_reflns_limit_l_min         -12
_diffrn_reflns_number              19828
_diffrn_reflns_point_group_measured_fraction_full  1.000
_diffrn_reflns_point_group_measured_fraction_max  0.995
_diffrn_reflns_theta_full          67.684
_diffrn_reflns_theta_max           74.802
_diffrn_reflns_theta_min           5.401
_diffrn_ambient_environment        N~2~
_diffrn_ambient_temperature        100.00(10)
_diffrn_detector                   'Hybrid Pixel Array Detector'
_diffrn_detector_area_resol_mean   10.0000
_diffrn_detector_type              'HyPix-Arc 150'
_diffrn_measured_fraction_theta_full  1.000
_diffrn_measured_fraction_theta_max  0.995
_diffrn_measurement_details
;
List of Runs (angles in degrees, time in seconds):

  # Type    Start    End  Width  t~exp~   \w     \q     \k     \f   Frames
--------------------------------------------------------------------------
  1  \w     12.00  45.00   0.50    7.50    --   56.98  -3.00  -5.00   66
  2  \w     44.00 102.00   0.50    7.50    --   69.93-141.00  65.00  116
  3  \w     38.00  63.00   0.50   15.00    --   84.18  -3.00  -5.00   50
  4  \w     61.00  91.00   0.50   15.00    --   84.18   3.00 173.00   60
  5  \w    100.00 126.00   0.50   15.00    --   84.18 129.00 -48.00   52
  6  \w     81.00 120.00   0.50   15.00    --   84.18-136.00 -27.00   78
  7  \w     37.00  65.00   0.50   15.00    --   84.18-136.00 -27.00   56
  8  \w      8.00  35.00   0.50    7.50    --   56.98 -30.00 -60.00   54
  9  \w     70.00  97.00   0.50    7.50    --   56.98-134.00 150.00   54
 10  \w     12.00  37.00   0.50    7.50    --   56.98 -30.00-120.00   50
 11  \w     19.00  52.00   0.50    7.50    --   69.93 -45.00 -90.00   66
 12  \w     92.00 123.00   0.50   15.00    --   82.00-139.00 -64.17   62
 13  \w     39.00  69.00   0.50   15.00    --   84.18-111.00  30.00   60
 14  \w     85.00 123.00   0.50   15.00    --   84.18  15.00-150.00   76
 15  \w     37.00  65.00   0.50   15.00    --   84.18 -61.00-150.00   56
 16  \w     50.00  77.00   0.50   15.00    --   84.18  15.00-150.00   54
 17  \w     48.00  99.00   0.50   15.00    --   84.18 -95.00 120.00  102
 18  \w     61.00  86.00   0.50   15.00    --   84.18 -77.00   0.00   50
 19  \w     78.00 103.00   0.50   15.00    --   84.18-111.00  30.00   50
 20  \w     37.00  62.00   0.50   15.00    --   84.18 -61.00  30.00   50
 21  \w     93.00 126.00   0.50   15.00    --   84.18  45.00 150.00   66
 22  \w     37.00  62.00   0.50   15.00    --   84.18 -61.00   0.00   50
 23  \w     31.00  57.00   0.50    7.50    --   69.93  -3.00  -1.00   52
 24  \w      6.00  33.00   0.50    7.50    --   56.98 -30.00 -30.00   54
 25  \w      7.00  32.00   0.50    7.50    --   56.98 -30.00 -90.00   50
 26  \w     19.00  53.00   0.50    7.50    --   69.93 -45.00   0.00   68
 27  \w     87.00 113.00   0.50    7.50    --   69.93  45.00 -30.00   52
 28  \w     21.00  47.00   0.50    7.50    --   69.93 -45.00  60.00   52
 29  \w     19.00  47.00   0.50    7.50    --   69.93 -45.00  90.00   56
 30  \w     23.00  52.00   0.50    7.50    --   69.93 -45.00 120.00   58
 31  \w     55.00  81.00   0.50    7.50    --   69.93 -95.00   0.00   52
 32  \w     35.00  80.00   0.50    7.50    --   69.93 -95.00 -90.00   90
 33  \w     44.00  85.00   0.50    7.50    --   69.93 -95.00-180.00   82
 34  \w     76.00 121.00   0.50    7.50    --   69.93  45.00-150.00   90
 35  \w     33.00  61.00   0.50    7.50    --   69.93 -95.00-120.00   56
 36  \w     23.00  49.00   0.50    7.50    --   69.93 -45.00  30.00   52
 37  \w    106.00 134.00   0.50   15.00    --   84.18  45.00 -60.00   56
 38  \w     58.00 100.00   0.50   15.00    --   84.18 -95.00  30.00   84
 39  \w     83.00 108.00   0.50   15.00    --   84.18-111.00 120.00   50
 40  \w     98.00 135.00   0.50   15.00    --   84.18  30.00  30.00   74
 41  \w    102.00 131.00   0.50   15.00    --   84.18  30.00  60.00   58
 42  \w     39.00  70.00   0.50   15.00    --   84.18 -61.00-180.00   62
 43  \w    104.00 132.00   0.50   15.00    --   84.18  30.00-120.00   56
 44  \w     81.00 107.00   0.50   15.00    --   84.18  30.00 -60.00   52
 45  \w     43.00  68.00   0.50   15.00    --   84.18 -77.00 120.00   50
 46  \w     82.00 137.00   0.50   15.00    --   84.18  30.00   0.00  110
 47  \w     81.00 107.00   0.50   15.00    --   84.18-111.00   0.00   52
 48  \w     50.00  76.00   0.50   15.00    --   84.18-111.00   0.00   52
 49  \w     48.00  73.00   0.50   15.00    --   84.18 -77.00  30.00   50
 50  \w     83.00 109.00   0.50   15.00    --   84.18  30.00 120.00   52
 51  \w     78.00 104.00   0.50   15.00    --   84.18-111.00  90.00   52
 52  \w     41.00  68.00   0.50   15.00    --   84.18-111.00 -90.00   54
 53  \w     53.00 105.00   0.50   15.00    --   84.18-111.00-180.00  104
 54  \w     55.00 107.00   0.50   15.00    --   84.18   0.00-150.00  104
 55  \w     55.00  81.00   0.50   15.00    --   84.18 -95.00   0.00   52
 56  \w    101.00 127.00   0.50   15.00    --   84.18  15.00-120.00   52
 57  \w     47.00  97.00   0.50   15.00    --   84.18-111.00 -30.00  100
 58  \w     40.00  89.00   0.50   15.00    --   84.18-111.00-150.00   98
 59  \w     46.00  71.00   0.50   15.00    --   84.18 -61.00 -60.00   50
 60  \w     50.00  76.00   0.50   15.00    --   84.18 178.00   0.00   52
 61  \w    100.00 126.00   0.50   15.00    --   84.18 178.00   0.00   52
 62  \w     38.00  76.00   0.50   15.00    --   84.18-111.00  90.00   76
 63  \w     43.00  68.00   0.50   15.00    --   84.18 -77.00 -90.00   50
 64  \w     71.00  98.00   0.50   15.00    --   84.18-111.00-120.00   54
 65  \w     88.00 116.00   0.50   15.00    --   84.18 178.00-150.00   56
 66  \w     40.00  68.00   0.50   15.00    --   84.18 -61.00  60.00   56
 67  \w    -33.00  -8.00   0.50    7.50    --   -6.75  -3.00  -1.00   50
 68  \w      4.00  29.00   0.50    7.50    --   56.98 -30.00-120.00   50
 69  \w     38.00  63.00   0.50   15.00    --   84.18  -3.00  -1.00   50
 70  \w      4.00  29.00   0.50    7.50    --   56.98 -30.00-120.00   50
;
_diffrn_measurement_device         'four-circle diffractometer'
_diffrn_measurement_device_type    'XtaLAB Synergy R, DW system, HyPix-Arc 150'
_diffrn_measurement_method         '\w scans'
_diffrn_orient_matrix_type        
 'CrysAlisPro convention (1999,Acta A55,543-557)'
_diffrn_orient_matrix_UB_11        -0.2052287000
_diffrn_orient_matrix_UB_12        -0.0004619000
_diffrn_orient_matrix_UB_13        -0.0116872000
_diffrn_orient_matrix_UB_21        -0.0159258000
_diffrn_orient_matrix_UB_22        -0.0042909000
_diffrn_orient_matrix_UB_23        0.1494817000
_diffrn_orient_matrix_UB_31        -0.0018087000
_diffrn_orient_matrix_UB_32        0.0939626000
_diffrn_orient_matrix_UB_33        0.0067863000
_diffrn_radiation_monochromator    mirror
_diffrn_radiation_probe            x-ray
_diffrn_radiation_type             'Cu K\a'
_diffrn_radiation_wavelength       1.54184
_diffrn_source                     'Rotating-anode X-ray tube'
_diffrn_source_type                'Rigaku (Cu) X-ray Source'
_reflns_Friedel_coverage           0.000
_reflns_Friedel_fraction_full      .
_reflns_Friedel_fraction_max       .
_reflns_number_gt                  1107
_reflns_number_total               1292
_reflns_special_details
;
 Reflections were merged by SHELXL according to the crystal
 class for the calculation of statistics and refinement.
 
 _reflns_Friedel_fraction is defined as the number of unique
 Friedel pairs measured divided by the number that would be
 possible theoretically, ignoring centric projections and
 systematic absences.
;
_reflns_threshold_expression       'I > 2\s(I)'
_computing_cell_refinement         'CrysAlisPro 1.171.42.61a (Rigaku OD, 2022)'
_computing_data_collection         'CrysAlisPro 1.171.42.61a (Rigaku OD, 2022)'
_computing_data_reduction          'CrysAlisPro 1.171.42.61a (Rigaku OD, 2022)'
_computing_molecular_graphics      'Olex2 1.5 (Dolomanov et al., 2009)'
_computing_publication_material    'Olex2 1.5 (Dolomanov et al., 2009)'
_computing_structure_refinement    'SHELXL 2018/3 (Sheldrick, 2015)'
_computing_structure_solution      'SHELXT 2018/2 (Sheldrick, 2018)'
_refine_diff_density_max           0.116
_refine_diff_density_min           -0.120
_refine_diff_density_rms           0.026
_refine_ls_extinction_coef         .
_refine_ls_extinction_method       none
_refine_ls_goodness_of_fit_ref     1.084
_refine_ls_hydrogen_treatment      constr
_refine_ls_matrix_type             full
_refine_ls_number_parameters       82
_refine_ls_number_reflns           1292
_refine_ls_number_restraints       0
_refine_ls_R_factor_all            0.0383
_refine_ls_R_factor_gt             0.0322
_refine_ls_restrained_S_all        1.084
_refine_ls_shift/su_max            0.000
_refine_ls_shift/su_mean           0.000
_refine_ls_structure_factor_coef   Fsqd
_refine_ls_weighting_details      
 'w=1/[\s^2^(Fo^2^)+(0.0411P)^2^+0.2044P] where P=(Fo^2^+2Fc^2^)/3'
_refine_ls_weighting_scheme        calc
_refine_ls_wR_factor_gt            0.0871
_refine_ls_wR_factor_ref           0.0908
_refine_special_details            ?
_olex2_refinement_description
;
1. Fixed Uiso
 At 1.2 times of:
  All C(H) groups
2.a Aromatic/amide H refined with riding coordinates:
 C9(H9), C4(H4), C3(H3)
;
_atom_sites_solution_hydrogens     geom
_atom_sites_solution_primary       dual
_atom_sites_solution_secondary     ?
loop_
  _atom_site_label
  _atom_site_type_symbol
  _atom_site_fract_x
  _atom_site_fract_y
  _atom_site_fract_z
  _atom_site_U_iso_or_equiv
  _atom_site_adp_type
  _atom_site_occupancy
  _atom_site_site_symmetry_order
  _atom_site_calc_flag
  _atom_site_refinement_flags_posn
  _atom_site_refinement_flags_adp
  _atom_site_refinement_flags_occupancy
  _atom_site_disorder_assembly
  _atom_site_disorder_group
 C8 C 0.40275(14) 0.54524(6) 0.37134(9) 0.0325(2) Uani 1 1 d . . . . .
 C7 C 0.37084(14) 0.60832(6) 0.42804(9) 0.0334(3) Uani 1 1 d . . . . .
 C9 C 0.45304(14) 0.47301(6) 0.30606(9) 0.0329(2) Uani 1 1 d . . . . .
 H9 H 0.419210 0.422059 0.342760 0.039 Uiso 1 1 calc R U . . .
 C6 C 0.34802(14) 0.68040(6) 0.49239(10) 0.0357(3) Uani 1 1 d . . . . .
 C5 C 0.33655(15) 0.74485(7) 0.54918(10) 0.0400(3) Uani 1 1 d . . . . .
 C1 C 0.47550(16) 0.89917(6) 0.31412(13) 0.0456(3) Uani 1 1 d . . . . .
 C2 C 0.43052(16) 0.89726(6) 0.42728(14) 0.0463(3) Uani 1 1 d . . . . .
 C4 C 0.32549(17) 0.82068(7) 0.61369(12) 0.0480(3) Uani 1 1 d . . . . .
 H4 H 0.284073 0.821534 0.701175 0.058 Uiso 1 1 calc R U . . .
 C3 C 0.37079(17) 0.89193(7) 0.55729(13) 0.0505(3) Uani 1 1 d . . . . .
 H3 H 0.362164 0.940634 0.607138 0.061 Uiso 1 1 calc R U . . .

loop_
  _atom_site_aniso_label
  _atom_site_aniso_U_11
  _atom_site_aniso_U_22
  _atom_site_aniso_U_33
  _atom_site_aniso_U_23
  _atom_site_aniso_U_13
  _atom_site_aniso_U_12
 C8 0.0345(5) 0.0369(5) 0.0260(5) 0.0046(4) 0.0004(4) -0.0021(4)
 C7 0.0364(6) 0.0372(5) 0.0268(5) 0.0028(4) 0.0019(4) -0.0002(4)
 C9 0.0369(6) 0.0311(5) 0.0306(5) 0.0018(4) -0.0038(4) -0.0016(4)
 C6 0.0357(5) 0.0407(6) 0.0307(5) 0.0005(4) 0.0029(4) 0.0008(4)
 C5 0.0380(6) 0.0453(6) 0.0366(6) -0.0045(5) 0.0031(5) 0.0018(5)
 C1 0.0371(6) 0.0314(5) 0.0682(8) -0.0033(5) -0.0098(6) 0.0018(4)
 C2 0.0381(6) 0.0319(6) 0.0689(8) -0.0088(5) -0.0100(6) 0.0038(4)
 C4 0.0434(6) 0.0534(7) 0.0472(7) -0.0183(6) 0.0010(5) 0.0081(5)
 C3 0.0432(7) 0.0439(7) 0.0644(8) -0.0211(6) -0.0063(6) 0.0085(5)

_geom_special_details
;
 All esds (except the esd in the dihedral angle between two l.s. planes)
 are estimated using the full covariance matrix.  The cell esds are taken
 into account individually in the estimation of esds in distances, angles
 and torsion angles; correlations between esds in cell parameters are only
 used when they are defined by crystal symmetry.  An approximate (isotropic)
 treatment of cell esds is used for estimating esds involving l.s. planes.
;
loop_
  _geom_bond_atom_site_label_1
  _geom_bond_atom_site_label_2
  _geom_bond_distance
  _geom_bond_site_symmetry_2
  _geom_bond_publ_flag
 C8 C7 1.2097(14) . ?
 C8 C9 1.4109(14) . ?
 C7 C6 1.3636(14) . ?
 C9 C9 1.348(2) 3_655 ?
 C9 H9 0.9500 . ?
 C6 C5 1.2089(15) . ?
 C5 C4 1.4101(15) . ?
 C1 C1 1.366(3) 3_655 ?
 C1 C2 1.2097(17) . ?
 C2 C3 1.410(2) . ?
 C4 H4 0.9500 . ?
 C4 C3 1.3461(18) . ?
 C3 H3 0.9500 . ?

loop_
  _geom_angle_atom_site_label_1
  _geom_angle_atom_site_label_2
  _geom_angle_atom_site_label_3
  _geom_angle
  _geom_angle_site_symmetry_1
  _geom_angle_site_symmetry_3
  _geom_angle_publ_flag
 C7 C8 C9 175.91(11) . . ?
 C8 C7 C6 175.81(12) . . ?
 C8 C9 H9 118.5 . . ?
 C9 C9 C8 122.98(5) 3_655 . ?
 C9 C9 H9 118.5 3_655 . ?
 C5 C6 C7 176.86(12) . . ?
 C6 C5 C4 178.90(13) . . ?
 C2 C1 C1 178.40(10) . 3_655 ?
 C1 C2 C3 176.87(13) . . ?
 C5 C4 H4 118.4 . . ?
 C3 C4 C5 123.16(11) . . ?
 C3 C4 H4 118.4 . . ?
 C2 C3 H3 118.6 . . ?
 C4 C3 C2 122.73(10) . . ?
 C4 C3 H3 118.6 . . ?

loop_
  _geom_torsion_atom_site_label_1
  _geom_torsion_atom_site_label_2
  _geom_torsion_atom_site_label_3
  _geom_torsion_atom_site_label_4
  _geom_torsion
  _geom_torsion_site_symmetry_1
  _geom_torsion_site_symmetry_2
  _geom_torsion_site_symmetry_3
  _geom_torsion_site_symmetry_4
  _geom_torsion_publ_flag
 C5 C4 C3 C2 1.2(2) . . . . ?

_shelx_res_file
;
TITL 138wps22_ws_a.res in Pbcn
    138wps22_ws.res
    created by SHELXL-2018/3 at 12:05:20 on 09-Dec-2022
REM Old TITL 138wps22_ws in Pbcn
REM SHELXT solution in Pbcn: R1 0.127, Rweak 0.033, Alpha 0.012
REM <I/s> 0.373 for 225 systematic absences, Orientation as input
REM Formula found by SHELXT: C9
CELL 1.54184 7.4828 16.3801 10.2643 90 90 90
ZERR 4 0.0001 0.0002 0.0001 0 0 0
LATT 1
SYMM 0.5-X,0.5-Y,0.5+Z
SYMM -X,+Y,0.5-Z
SYMM 0.5+X,0.5-Y,-Z
SFAC C H
UNIT 72 24

L.S. 40
PLAN  5
SIZE 0.15 0.14 0.09
TEMP -173
CONF
BOND
list 4
fmap 2 53
MORE -1
BOND $H
ACTA
REM <olex2.extras>
REM <HklSrc "%.\\138wps22_ws.hkl">
REM </olex2.extras>

WGHT    0.041100    0.204400
FVAR       0.72445
C8    1    0.402751    0.545241    0.371342    11.00000    0.03453    0.03688 =
         0.02600    0.00460    0.00041   -0.00210
C7    1    0.370841    0.608324    0.428037    11.00000    0.03637    0.03717 =
         0.02676    0.00278    0.00190   -0.00018
C9    1    0.453045    0.473008    0.306059    11.00000    0.03693    0.03113 =
         0.03062    0.00178   -0.00377   -0.00162
AFIX  43
H9    2    0.419210    0.422059    0.342760    11.00000   -1.20000
AFIX   0
C6    1    0.348020    0.680402    0.492386    11.00000    0.03573    0.04067 =
         0.03070    0.00054    0.00287    0.00076
C5    1    0.336547    0.744848    0.549179    11.00000    0.03800    0.04534 =
         0.03660   -0.00447    0.00308    0.00178
C1    1    0.475499    0.899173    0.314117    11.00000    0.03711    0.03144 =
         0.06821   -0.00333   -0.00979    0.00184
C2    1    0.430517    0.897263    0.427276    11.00000    0.03812    0.03190 =
         0.06894   -0.00882   -0.00996    0.00379
C4    1    0.325487    0.820683    0.613695    11.00000    0.04337    0.05340 =
         0.04723   -0.01833    0.00100    0.00807
AFIX  43
H4    2    0.284073    0.821534    0.701175    11.00000   -1.20000
AFIX   0
C3    1    0.370791    0.891928    0.557285    11.00000    0.04323    0.04387 =
         0.06438   -0.02107   -0.00630    0.00847
AFIX  43
H3    2    0.362164    0.940634    0.607138    11.00000   -1.20000
AFIX   0
HKLF 4


REM  138wps22_ws_a.res in Pbcn
REM wR2 = 0.0908, GooF = S = 1.084, Restrained GooF = 1.084 for all data
REM R1 = 0.0322 for 1107 Fo > 4sig(Fo) and 0.0383 for all 1292 data
REM 82 parameters refined using 0 restraints

END

WGHT      0.0411      0.2044

REM Highest difference peak  0.116,  deepest hole -0.120,  1-sigma level  0.026
Q1    1   0.4136  0.5937  0.3619  11.00000  0.05    0.12
Q2    1   0.3762  0.8860  0.3452  11.00000  0.05    0.11
Q3    1   0.5413  0.8996  0.3832  11.00000  0.05    0.10
Q4    1   0.3609  0.5597  0.4503  11.00000  0.05    0.10
Q5    1   0.4600  0.8562  0.3660  11.00000  0.05    0.09
;
_shelx_res_checksum                96575
_shelx_hkl_file
;
   0   0   1   -0.21    0.51
   0   0   1    0.17    0.47
   0   0   2 4225.95  216.86
   0   0   2 4071.07  216.85
   0   0   3   -1.24    1.25
   0   0  -3    0.90    1.37
   0   0   3    0.28    0.88
   0   0   3    0.39    1.13
   0   0   4  389.47   19.77
   0   0  -4  402.08   19.85
   0   0   4  359.52   19.73
   0   0  -4  378.22   19.76
   0   0  -4  435.85   19.91
   0   0   4  365.08   19.71
   0   0  -5   -0.25    0.95
   0   0  -5    1.69    1.62
   0   0   5    1.15    1.13
   0   0   5    0.33    1.10
   0   0   5   -1.30    1.49
   0   0   5    2.62    0.67
   0   0  -5    0.10    1.38
   0   0  -6   32.72    2.61
   0   0  -6   28.31    2.51
   0   0   6   30.10    2.18
   0   0   6   33.87    2.49
   0   0   7    2.05    1.21
   0   0  -7   -1.64    1.80
   0   0   7    1.42    1.73
   0   0   7    1.05    1.91
   0   0   8  214.47   11.44
   0   0   8  204.34   11.37
   0   0  -8  216.99   11.67
   0   0   8  212.23   11.41
   0   0   8  224.23   11.80
   0   0  -9    0.25    3.69
   0   0   9    0.37    1.66
   0   0  -9    1.97    3.08
   0   0  -9   -0.26    2.11
   0   0   9    0.74    1.35
   0   0   9   -0.87    1.64
   0   0   9    0.14    2.21
   0   0  10   15.56    1.98
   0   0 -10   14.21    3.36
   0   0 -10   14.71    3.95
   0   0 -10   12.44    2.45
   0   0 -10   17.22    3.48
   0   0  10   14.89    1.61
   0   0  10   18.77    2.60
   0   0  10   15.34    2.15
   0   0  10   15.22    1.90
   0   0 -11   -1.59    2.53
   0   0 -11   -0.38    0.81
   0   0 -11   -2.68    2.90
   0   0 -11   -5.66    3.40
   0   0 -11   -3.35    2.99
   0   0 -11    1.07    2.06
   0   0 -12   16.35    2.23
   0   0 -12   13.31    1.04
   0   1   1   -0.05    0.51
   0   1   1    0.25    0.72
   0  -1   1    0.09    0.54
   0   1   1    0.02    0.50
   0  -1   1   -0.23    0.44
   0   1  -1    0.81    0.76
   0   1   2    0.37    1.08
   0   1   2    0.36    0.92
   0  -1   2    0.25    0.96
   0   1   3    1.09    1.24
   0  -1   3    0.49    1.25
   0   1   3   -0.49    1.18
   0   1   3    0.04    0.66
   0  -1   3   -0.66    0.96
   0   1  -3   -0.03    1.10
   0  -1   3   -0.67    0.85
   0  -1  -3    1.13    1.19
   0   1  -3    1.04    1.35
   0   1   3    0.34    0.90
   0  -1   4    0.70    0.92
   0   1   4   -0.57    1.06
   0  -1  -4    0.79    1.43
   0  -1   4   -0.24    0.95
   0   1  -4    0.76    1.52
   0   1   4    0.06    0.63
   0  -1   4   -0.67    0.59
   0   1  -4   -0.92    1.37
   0  -1  -4    1.22    1.29
   0   1   5    0.69    0.77
   0  -1   5    0.85    0.96
   0   1   5    0.91    1.16
   0   1   5   -0.16    0.67
   0  -1  -5   -1.48    1.51
   0  -1   5    0.33    1.06
   0   1   5   -1.12    1.19
   0   1  -5   -0.92    1.69
   0   1  -5   -0.40    1.05
   0  -1  -5   -1.36    1.42
   0   1  -5    0.07    1.50
   0   1   5    1.33    1.42
   0  -1   5   -1.54    1.37
   0   1   6   -0.78    0.80
   0   1   6   -1.70    1.76
   0  -1   6    0.35    1.74
   0   1   6   -0.28    1.17
   0   1   6    1.56    1.66
   0  -1   6    0.16    1.61
   0   1  -6    1.80    1.50
   0  -1  -6   -1.39    1.58
   0  -1  -6    0.49    1.72
   0  -1   6    0.26    1.21
   0  -1   7   -0.73    1.73
   0   1   7    2.00    1.75
   0  -1   7   -0.10    1.24
   0   1   7   -1.85    1.32
   0  -1   7   -0.94    1.96
   0   1   7   -0.61    1.94
   0   1  -7    0.57    1.70
   0  -1  -7   -2.48    1.66
   0  -1   7    0.86    1.23
   0   1   8   -0.51    1.42
   0  -1   8   -0.93    1.44
   0  -1   8    0.62    1.27
   0   1   8   -0.93    1.24
   0   1   8    0.97    1.39
   0  -1   8    0.52    1.43
   0   1   8    3.18    2.09
   0  -1   8    1.11    2.16
   0   1   8   -0.45    1.43
   0   1  -8    1.18    1.96
   0  -1  -9   -3.19    3.55
   0  -1  -9   -5.07    3.01
   0  -1   9    1.73    1.56
   0   1   9   -0.11    1.48
   0   1  -9   -1.27    4.01
   0   1  -9   -0.75    3.38
   0  -1   9   -1.23    2.09
   0   1   9   -1.08    2.08
   0   1   9   -0.17    1.46
   0  -1   9    0.38    1.54
   0  -1   9    1.72    1.42
   0   1   9   -1.23    1.23
   0   1  -9   -0.05    2.27
   0  -1  -9   -0.73    2.29
   0   1  10   -0.23    1.27
   0  -1  10    1.51    1.37
   0   1 -10    5.49    3.34
   0  -1 -10    3.23    3.61
   0  -1  10   -0.77    1.64
   0  -1 -10   -0.98    3.08
   0   1  10   -0.73    1.64
   0   1 -10   -2.65    3.97
   0   1 -10   -0.17    0.92
   0   1  10   -1.64    2.28
   0   1  10    0.61    1.87
   0  -1  10    4.87    2.21
   0   1  10   -0.25    1.60
   0  -1  10   -0.21    1.59
   0   1 -10    1.91    3.29
   0  -1 -10    1.17    3.11
   0  -1 -10   -2.48    2.30
   0   1 -10    0.82    2.13
   0  -1  11   -0.95    1.22
   0   1 -11    1.14    1.96
   0  -1 -11   -0.64    2.08
   0   1 -11   -2.96    3.12
   0   1 -11    2.65    3.56
   0  -1 -11    0.36    2.56
   0   1 -11   -1.17    2.57
   0  -1 -11    1.35    0.87
   0   1 -11    0.96    0.79
   0   1 -11    0.36    3.11
   0   1  11   -0.45    1.71
   0  -1 -12   -0.48    2.02
   0   1 -12   -0.80    2.06
   0  -1 -12    0.54    0.65
   0   1 -12    0.15    0.66
   0   2   0  392.04   21.81
   0   2   0  382.58   21.79
   0   2   0  422.63   21.83
   0   2   0  395.09   21.80
   0   2   0  471.01   21.82
   0   2   0  464.79   21.83
   0   2   0  492.38   21.82
   0   2   0  435.57   21.83
   0   2   0  432.59   21.82
   0   2   0  427.75   21.82
   0   2   0  441.49   21.80
   0   2   0  382.06   21.80
   0   2   0  367.09   21.79
   0   2   0  476.42   21.84
   0   2   1   17.98    1.22
   0   2  -1   17.91    1.43
   0  -2   1   16.30    0.99
   0   2   1   18.65    1.28
   0   2  -1   17.84    1.09
   0  -2   1   14.61    1.08
   0   2   1   17.32    1.09
   0   2   1   17.54    1.07
   0   2   2 2919.81  148.10
   0   2   2 2797.06  148.06
   0   2   2 2856.46  148.04
   0   2   2 2868.35  148.09
   0  -2   2 2736.18  148.08
   0   2  -2 3136.79  148.05
   0   2  -2 2941.54  148.07
   0  -2   2 2467.57  148.05
   0   2  -2 2901.66  148.11
   0   2   2 2730.12  148.04
   0   2   2 2826.24  148.05
   0   2   3 2739.05  153.94
   0  -2   3 2902.42  153.97
   0   2   3 2990.82  154.05
   0   2   3 2991.95  153.96
   0   2   3 2952.97  153.96
   0   2   3 3069.59  154.03
   0   2  -3 3116.35  153.94
   0  -2   3 2944.14  154.02
   0   2   3 2914.68  153.98
   0   2  -3 3022.19  154.01
   0  -2  -3 2869.87  153.99
   0   2  -3 2990.03  153.99
   0  -2   3 2867.71  153.96
   0   2   4  628.91   32.27
   0  -2   4  579.25   32.32
   0   2   4  609.68   32.28
   0   2   4  660.93   32.44
   0   2   4  634.50   32.30
   0  -2  -4  648.82   32.43
   0   2  -4  682.74   32.44
   0   2   4  610.27   32.33
   0   2  -4  602.83   32.39
   0   2  -4  587.87   32.34
   0  -2  -4  614.81   32.36
   0  -2   4  586.61   32.30
   0  -2   5  173.32    9.51
   0   2   5  179.09    9.58
   0   2   5  183.09    9.44
   0   2  -5  165.73    9.67
   0  -2  -5  161.44    9.59
   0  -2   5  169.48    9.50
   0   2   5  177.63    9.46
   0  -2   5  190.42    9.68
   0   2   5  182.20    9.68
   0   2  -5  176.04    9.51
   0  -2  -5  194.94    9.69
   0   2  -5  204.65    9.73
   0   2  -6    4.40    1.23
   0  -2   6    6.13    1.25
   0   2   6    5.84    1.23
   0  -2   6    7.63    1.67
   0   2   6    6.16    1.72
   0  -2   6    8.34    1.80
   0   2   6    5.50    1.78
   0   2   6    4.99    0.95
   0  -2   6    5.40    1.22
   0  -2  -6    3.82    1.57
   0   2   6    4.56    1.05
   0   2  -6    7.93    1.68
   0  -2  -6    7.33    1.55
   0   2   6    5.47    1.28
   0   2   7  168.80    8.76
   0  -2   7  170.83    8.73
   0   2   7  142.27    8.29
   0  -2   7  143.31    8.60
   0  -2   7  159.93    8.40
   0   2   7  146.46    8.62
   0   2   7  157.73    8.40
   0   2   7  145.07    8.51
   0  -2   7  163.58    8.42
   0  -2  -7  165.28    8.73
   0   2  -7  172.39    8.76
   0   2   7  159.35    8.41
   0   2  -8   58.29    3.70
   0   2   8   51.74    3.39
   0  -2   8   55.60    3.37
   0  -2   8   56.56    3.88
   0   2   8   56.76    3.91
   0  -2   8   53.59    3.28
   0   2   8   52.49    3.24
   0   2   8   52.66    3.46
   0  -2   8   57.04    3.40
   0   2   8   52.34    3.40
   0  -2  -9   51.90    3.81
   0   2  -9   47.51    3.63
   0   2   9   49.03    3.32
   0  -2   9   53.84    3.34
   0   2   9   52.60    3.86
   0  -2   9   55.70    3.87
   0  -2   9   55.68    3.23
   0   2   9   49.63    3.09
   0   2  -9   48.53    4.64
   0   2  -9   52.87    5.27
   0  -2   9   49.40    3.33
   0   2   9   49.01    3.34
   0  -2  10   14.02    1.66
   0   2  10   10.68    1.43
   0   2 -10   10.24    3.66
   0   2 -10    6.58    4.18
   0  -2  10   10.99    1.83
   0   2  10    9.11    1.76
   0   2 -10   12.86    2.22
   0  -2 -10   11.99    2.39
   0  -2  10   11.89    1.78
   0   2  10   12.00    1.69
   0   2  10   13.08    2.19
   0   2 -10    9.58    1.16
   0   2 -10   10.77    3.62
   0  -2  11   -2.81    1.28
   0  -2 -11    0.13    1.96
   0   2 -11   -4.37    3.19
   0   2 -11    3.81    3.64
   0   2 -11    3.82    3.14
   0   2 -11    0.51    0.84
   0   2  11   -0.37    1.80
   0   2 -11   -3.77    2.52
   0  -2 -11   -1.33    2.49
   0  -2 -12    5.23    0.74
   0   2 -12    6.06    0.77
   0  -2 -12    7.33    1.97
   0   2 -12    5.46    2.02
   0   3   0    0.45    0.63
   0   3   0    0.23    0.73
   0   3   0    0.67    1.20
   0   3   0   -0.44    0.62
   0   3   0   -0.10    1.11
   0   3   0    0.87    0.53
   0   3   0   -0.66    0.99
   0   3   0    0.71    0.99
   0   3   0    0.02    0.93
   0   3   0   -0.31    0.99
   0   3   0    1.94    1.04
   0   3   0    1.83    1.52
   0   3   0    0.32    1.02
   0   3   0    1.24    1.16
   0   3   0   -0.26    0.80
   0   3   0    0.02    0.81
   0   3   1   -0.22    0.78
   0  -3   1    0.20    0.62
   0   3  -1    0.66    0.78
   0   3   1   -0.13    0.59
   0   3   1   -0.25    0.97
   0   3   1   -0.20    1.14
   0   3  -1    3.23    1.75
   0   3   1    0.10    0.91
   0   3  -1   -0.18    1.47
   0  -3  -1   -0.49    0.53
   0   3  -1   -0.29    0.61
   0   3   1   -0.06    1.01
   0   3  -2   -0.05    0.85
   0  -3  -2    0.48    0.81
   0   3   2   -0.13    1.02
   0   3  -2   -0.15    0.51
   0   3  -2   -0.13    0.78
   0   3  -2   -0.29    0.80
   0   3   2   -0.12    0.95
   0   3   2    0.11    0.79
   0  -3   2   -0.03    0.92
   0  -3   2    0.03    0.69
   0   3  -2    1.38    1.55
   0   3   2   -0.19    0.73
   0   3  -2   -0.24    0.91
   0   3   2    0.50    0.73
   0   3  -2    0.38    1.11
   0   3  -2   -1.27    2.07
   0   3   2   -1.60    1.28
   0   3   2    1.11    0.90
   0   3   2    0.43    0.86
   0   3   2   -0.44    0.77
   0   3   3   -0.46    0.82
   0  -3   3    0.26    0.82
   0   3  -3    1.07    1.22
   0   3  -3    1.05    1.52
   0   3   3    0.76    0.68
   0  -3  -3   -0.78    1.12
   0   3   3    0.41    0.68
   0  -3   3   -0.14    0.57
   0   3  -3   -0.69    1.01
   0  -3  -3   -0.65    0.99
   0  -3   3   -0.16    1.06
   0   3   3   -0.06    1.13
   0   3   3   -0.31    0.83
   0   3   3    0.24    0.83
   0   3   3    0.47    0.60
   0   3   3    0.68    1.45
   0   3  -3   -0.17    0.72
   0  -3  -4   -0.62    1.25
   0   3  -4   -0.46    1.31
   0  -3   4    0.90    0.89
   0   3   4   -0.22    0.80
   0   3   4   -0.02    0.67
   0   3  -4   -0.50    1.03
   0  -3   4   -0.19    0.70
   0   3   4   -0.55    1.22
   0   3   4   -0.26    1.48
   0   3   4   -0.34    0.80
   0   3   4   -0.81    0.82
   0   3   4    0.03    0.58
   0   3  -4    0.45    1.32
   0  -3  -4    0.12    1.19
   0   3  -5    0.68    1.37
   0  -3  -5    0.69    1.25
   0   3   5   -0.87    0.87
   0  -3   5    0.61    0.99
   0  -3  -5    0.71    1.37
   0   3   5   -0.52    0.68
   0   3  -5   -0.22    0.99
   0   3   5   -0.63    0.90
   0   3   5   -1.55    1.48
   0  -3   5    0.14    1.38
   0   3   5   -0.35    0.79
   0   3  -5   -0.63    1.26
   0   3   5    0.62    1.33
   0  -3   5   -0.06    1.31
   0   3  -6   -0.33    1.58
   0   3   6    0.21    0.82
   0   3   6   -0.11    1.29
   0   3   6    0.31    0.93
   0   3   6    0.44    1.64
   0  -3   6    2.13    1.71
   0   3   6    2.30    1.58
   0  -3   6   -0.59    1.13
   0  -3   6   -0.60    1.57
   0   3   6   -0.38    1.12
   0   3   6    1.10    0.96
   0  -3   6   -0.37    1.03
   0  -3  -6    1.53    1.50
   0   3  -6   -0.05    1.32
   0  -3  -6   -0.36    1.61
   0   3  -6   -0.94    1.50
   0  -3   7    0.93    1.17
   0   3   7    0.23    1.16
   0  -3   7   -1.28    1.82
   0   3   7    0.83    1.78
   0   3   7    0.19    1.20
   0  -3   7   -1.05    1.22
   0   3  -7    0.11    1.65
   0  -3  -7   -0.78    1.62
   0   3   7   -1.31    1.56
   0   3   8   -0.61    1.58
   0   3   8   -0.45    2.05
   0  -3   8    1.93    2.00
   0   3   8    0.42    1.10
   0   3  -8   -2.38    1.95
   0  -3   8    0.71    1.27
   0   3   8    0.67    1.36
   0   3   8    0.10    1.40
   0  -3   8   -0.46    1.40
   0   3  -9   -3.73    3.59
   0  -3   9    1.87    1.48
   0   3   9    0.26    1.52
   0   3  -9    1.20    4.16
   0   3  -9    0.68    0.96
   0   3   9    2.54    2.10
   0  -3   9   -0.07    2.06
   0   3   9   -1.27    1.23
   0  -3   9    0.28    1.38
   0  -3  -9    2.55    2.15
   0   3  -9   -2.63    1.99
   0  -3   9   -0.10    1.46
   0   3   9   -0.10    1.59
   0   3  10    1.99    1.56
   0   3 -10   -0.89    3.58
   0   3 -10    1.04    4.21
   0  -3  10    1.76    1.58
   0   3 -10    1.65    0.91
   0   3  10   -0.53    2.06
   0   3 -10   -0.66    3.67
   0  -3  10   -0.49    1.41
   0   3 -10   -3.73    2.02
   0  -3 -10   -0.52    2.14
   0  -3  10   -0.61    1.52
   0   3  10    1.61    1.53
   0   3 -11    2.67    3.11
   0   3 -11   -1.31    3.71
   0   3 -11   -1.89    2.36
   0  -3 -11   -2.47    2.41
   0  -3  11    2.06    1.24
   0   3 -11    0.65    3.19
   0   3  11    0.69    1.81
   0  -3 -11    0.39    2.03
   0   3 -11    0.24    0.83
   0   3 -12    0.68    0.63
   0  -3 -12    0.58    0.60
   0   3 -12   -2.18    1.73
   0  -3 -12    0.21    1.72
   0   3 -12    0.01    0.78
   0   4   0 2277.32  118.50
   0   4   0 2324.92  118.53
   0   4   0 2283.87  118.53
   0   4   0 2309.58  118.51
   0   4   0 2318.64  118.53
   0   4   0 2273.00  118.55
   0   4   0 2287.82  118.50
   0   4   0 2284.08  118.50
   0   4   0 2190.20  118.50
   0   4   0 2246.64  118.59
   0   4   0 2166.47  118.48
   0   4   0 2250.40  118.53
   0   4   0 2265.92  118.49
   0   4   0 2283.03  118.50
   0   4   0 2221.97  118.49
   0   4   0 2373.55  118.55
   0   4   0 2437.60  118.56
   0   4   0 2237.67  118.49
   0   4   0 2205.68  118.51
   0   4   0 2367.20  118.56
   0   4   0 2248.44  118.51
   0   4  -1  936.14   49.14
   0   4   1  993.93   49.15
   0   4  -1  970.38   49.30
   0   4   1  900.36   49.17
   0   4  -1  971.78   49.18
   0  -4  -1  890.91   49.13
   0   4  -1  862.07   49.14
   0  -4  -1  913.63   49.14
   0  -4  -1  918.27   49.15
   0   4   1  960.30   49.15
   0   4   1 1011.51   49.20
   0   4  -1  908.55   49.20
   0   4   1  924.55   49.20
   0   4  -1  972.60   49.16
   0   4   1  931.04   49.17
   0   4   1  945.83   49.16
   0   4   1  918.85   49.15
   0   4  -1  993.35   49.17
   0   4   1  889.17   49.14
   0  -4  -1  921.50   49.14
   0   4   1  966.81   49.20
   0   4   1  972.79   49.14
   0  -4   1  928.97   49.14
   0   4   1  927.91   49.15
   0   4  -1 1029.57   49.17
   0   4   1 1004.31   49.19
   0   4  -1  985.92   49.24
   0   4  -1 1052.59   49.23
   0   4   1  895.32   49.20
   0   4  -1 1113.20   49.28
   0   4   1  908.06   49.23
   0   4   1  906.53   49.15
   0   4   2  731.43   37.68
   0  -4   2  674.55   37.69
   0   4   2  715.86   37.69
   0   4  -2  806.03   37.70
   0   4   2  771.17   37.69
   0   4  -2  687.83   37.69
   0  -4  -2  694.12   37.69
   0   4  -2  731.48   37.65
   0   4   2  705.89   37.69
   0   4  -2  704.89   37.67
   0   4   2  645.27   37.66
   0   4   2  740.79   37.68
   0   4  -2  812.69   37.82
   0   4  -2  786.73   37.76
   0  -4   2  646.27   37.65
   0   4  -2  719.85   37.68
   0   4   2  728.24   37.67
   0   4  -2  754.40   37.77
   0   4   2  756.51   37.75
   0   4   2  716.87   37.66
   0   4  -2  785.23   37.71
   0   4  -2  747.32   37.81
   0   4   2  733.64   37.73
   0   4  -2  754.84   37.77
   0   4   2  717.58   37.67
   0   4  -3  223.62   11.50
   0   4  -3  199.65   11.52
   0  -4  -3  218.08   11.61
   0   4  -3  225.70   11.61
   0   4  -3  226.65   11.57
   0   4  -3  235.75   11.57
   0   4   3  221.23   11.58
   0   4   3  224.13   11.54
   0   4   3  216.49   11.50
   0  -4  -3  193.68   11.54
   0  -4   3  209.24   11.51
   0   4  -3  217.12   11.61
   0   4   3  204.80   11.52
   0   4   3  230.30   11.65
   0   4  -3  246.75   11.66
   0   4   3  239.27   11.70
   0   4   3  226.35   11.51
   0   4   3  218.74   11.53
   0   4   3  222.14   11.54
   0   4   3  224.29   11.61
   0  -4   3  219.02   11.61
   0   4   4   52.15    2.92
   0   4   4   52.73    2.81
   0   4   4   46.77    2.91
   0  -4  -4   41.96    3.00
   0  -4   4   46.49    2.86
   0   4  -4   53.91    3.12
   0   4   4   52.46    2.83
   0   4   4   53.26    3.12
   0   4   4   47.40    2.83
   0   4  -4   48.73    3.06
   0   4  -4   53.81    2.81
   0   4   4   48.69    2.89
   0   4  -4   58.80    3.08
   0   4   4   56.81    3.14
   0  -4   4   58.84    3.18
   0   4   4   49.36    3.19
   0   4  -4   48.92    3.10
   0   4  -4   55.61    3.12
   0  -4  -4   52.87    3.06
   0  -4  -5   18.21    1.74
   0   4  -5   18.77    1.80
   0   4   5   17.15    1.24
   0  -4   5   17.04    1.37
   0  -4  -5   15.14    1.67
   0   4   5   16.26    1.20
   0   4   5   16.72    1.64
   0   4  -5   17.84    1.63
   0   4   5   15.72    1.32
   0   4  -5   17.50    1.72
   0   4   5   15.39    1.36
   0   4   5   15.13    1.32
   0   4  -5   14.82    1.50
   0   4   5   19.36    1.43
   0  -4   5   18.87    1.40
   0  -4   5   17.51    1.71
   0   4   5   17.05    1.76
   0   4   6  268.02   14.84
   0  -4  -6  223.70   14.94
   0  -4   6  262.83   14.87
   0   4   6  284.71   15.06
   0   4  -6  266.86   14.94
   0   4   6  299.64   15.15
   0  -4   6  322.77   15.14
   0   4   6  263.57   14.85
   0   4  -6  290.02   14.98
   0   4   6  283.27   14.84
   0   4   6  270.32   15.07
   0   4   6  283.69   14.90
   0  -4   6  302.07   14.89
   0  -4   6  282.69   15.05
   0   4  -6  326.23   15.17
   0   4   6  288.62   14.91
   0  -4   6  310.04   14.90
   0  -4  -6  305.02   15.13
   0  -4   7   49.33    2.84
   0   4   7   46.64    2.86
   0   4   7   43.79    3.06
   0   4  -7   39.08    2.98
   0   4   7   45.94    2.77
   0   4   7   44.96    2.89
   0  -4  -7   50.24    3.20
   0   4  -7   54.32    3.26
   0  -4   7   47.30    2.86
   0   4  -7   42.86    2.65
   0  -4   7   49.86    3.31
   0   4   7   50.98    3.36
   0   4   8   72.37    4.52
   0   4   8   75.58    4.30
   0   4  -8   77.86    6.11
   0  -4   8   77.71    4.33
   0   4  -8   68.17    5.62
   0  -4   8   75.85    4.74
   0   4   8   76.33    4.73
   0  -4   8   74.05    4.30
   0   4   8   72.76    4.29
   0   4  -8   76.87    4.55
   0   4   8   73.61    4.17
   0   4  -8   68.35    4.09
   0  -4   9   56.46    3.33
   0  -4   9   56.02    3.87
   0   4   9   51.99    3.78
   0   4  -9   49.34    3.61
   0  -4  -9   57.16    3.92
   0  -4   9   54.44    3.39
   0   4   9   54.99    3.36
   0   4  -9   46.82    4.98
   0   4  -9   50.32    5.65
   0   4  -9   48.06    3.03
   0  -4   9   55.89    3.36
   0   4   9   52.90    3.34
   0  -4  10    1.36    1.43
   0  -4  10   -0.42    1.40
   0   4  10    1.69    1.51
   0   4 -10   -0.93    4.29
   0   4 -10   -1.72    3.76
   0   4  10    1.40    1.52
   0   4  10   -3.37    2.20
   0   4 -10    0.83    2.60
   0  -4 -10   -0.11    2.51
   0  -4 -10    1.79    2.11
   0   4 -10   -4.50    3.74
   0   4 -10    0.79    0.89
   0  -4  11   54.12    3.08
   0   4 -11   48.90    5.01
   0   4 -11   45.13    4.54
   0   4  11   56.33    3.55
   0   4 -11   51.76    3.69
   0  -4 -11   50.72    3.67
   0  -4 -11   50.88    3.50
   0   4 -11   46.07    2.85
   0   4 -11   50.50    4.65
   0   4 -12   80.87    4.40
   0  -4 -12   79.38    4.36
   0   4 -12   83.93    4.73
   0  -4 -12   83.40    4.68
   0   5   0    0.66    0.98
   0   5   0   -0.21    1.70
   0   5   0    0.62    0.66
   0   5   0    0.01    1.27
   0   5   0   -1.27    0.94
   0   5   0   -0.28    1.29
   0   5   0   -1.34    1.34
   0   5   0   -1.13    1.93
   0   5   0   -0.56    0.72
   0   5   0   -0.49    1.01
   0   5   0    0.48    0.89
   0   5   0    0.46    0.78
   0   5   0    0.19    0.84
   0   5   0   -0.26    1.15
   0   5   0    0.66    0.80
   0   5   0    1.00    0.92
   0   5   0    0.62    1.80
   0   5   0   -0.24    1.00
   0   5   0    0.44    2.07
   0   5   0   -1.83    2.20
   0   5   0   -0.12    1.11
   0   5   0   -0.18    1.50
   0   5   0    0.62    0.72
   0   5   0   -0.61    1.21
   0   5  -1   -0.44    1.17
   0   5   1   -0.28    1.12
   0   5  -1    0.64    1.59
   0   5  -1   -0.60    1.94
   0   5   1   -0.05    1.20
   0   5   1    0.52    0.72
   0   5  -1   -1.00    1.75
   0   5   1    1.76    1.59
   0   5   1    0.26    1.21
   0   5   1   -0.78    1.45
   0   5   1    0.10    0.75
   0   5  -1   -0.43    0.65
   0   5   1    1.43    1.17
   0   5  -1    0.88    1.03
   0   5   1   -0.43    0.95
   0   5   1    0.16    0.97
   0   5   1    0.27    0.82
   0   5   1    0.31    1.11
   0   5  -1    0.10    0.40
   0   5  -1   -0.39    1.17
   0   5  -1    0.10    0.75
   0   5  -1   -1.46    1.73
   0   5   1    0.25    0.75
   0   5  -1    0.38    1.06
   0   5   1    0.24    1.24
   0   5  -1    0.91    1.82
   0   5   1    0.36    0.96
   0   5  -1    1.15    1.28
   0   5  -1    2.24    2.02
   0   5   1    0.50    0.76
   0   5   1    0.01    0.80
   0   5  -1   -1.13    2.26
   0   5  -1   -0.18    0.75
   0   5   2   -1.07    0.81
   0  -5   2    0.74    0.79
   0   5  -2   -1.14    1.13
   0   5   2    1.09    1.08
   0   5  -2   -0.15    0.77
   0  -5  -2   -1.16    0.73
   0   5   2    0.29    0.74
   0   5   2    0.85    1.62
   0   5   2    0.02    1.27
   0   5  -2   -0.15    0.55
   0   5   2   -0.60    0.99
   0   5  -2    0.26    0.62
   0   5  -2    0.68    0.94
   0   5   2    1.46    1.04
   0   5   2    0.35    0.85
   0   5   2   -0.03    0.86
   0   5   2   -0.91    1.29
   0   5   2    0.10    0.84
   0   5  -2    1.11    2.09
   0   5  -2   -1.00    1.05
   0   5   2   -0.78    0.82
   0  -5   2    0.01    0.86
   0   5  -2   -0.94    1.26
   0   5  -2   -0.90    2.34
   0   5  -2   -1.74    2.08
   0   5   2    0.65    0.93
   0   5  -2   -0.43    0.75
   0  -5   2    0.26    0.54
   0   5  -2    0.62    1.37
   0   5  -2    0.67    1.78
   0   5   2   -0.93    1.14
   0   5   3   -0.51    1.05
   0  -5   3   -0.32    1.00
   0   5   3    0.08    0.95
   0  -5   3    0.83    0.73
   0   5   3    0.69    0.71
   0   5  -3    0.88    0.92
   0  -5  -3    0.76    0.88
   0   5   3    0.04    0.61
   0   5   3   -0.20    1.37
   0   5  -3    0.37    0.64
   0   5   3   -0.90    0.70
   0   5  -3   -0.26    0.86
   0   5   3    0.34    1.11
   0   5  -3    0.02    0.48
   0   5   3    0.15    0.95
   0   5   3   -0.13    0.90
   0   5  -3   -0.02    1.38
   0  -5   3   -0.97    0.66
   0  -5  -3   -1.00    0.92
   0   5   3    0.05    0.80
   0   5   3   -0.56    0.93
   0   5   3   -0.07    1.46
   0   5  -3    0.23    1.25
   0   5   3   -0.15    1.20
   0   5  -3   -1.38    1.63
   0   5  -3    0.60    0.97
   0   5  -3    0.81    1.14
   0   5   3   -0.03    0.97
   0   5   3    0.32    1.11
   0  -5   3    0.06    1.08
   0  -5   4    0.16    0.84
   0  -5   4   -0.21    1.14
   0   5   4   -0.88    0.88
   0   5  -4    0.26    0.82
   0  -5  -4    0.90    1.07
   0   5  -4    0.08    1.08
   0   5  -4    0.17    1.09
   0   5  -4    1.00    0.66
   0   5   4    0.69    0.93
   0   5   4    0.06    0.91
   0   5  -4    1.15    1.41
   0  -5   4   -0.86    0.76
   0  -5  -4   -0.19    1.08
   0   5   4    0.04    0.68
   0   5   4    0.12    0.81
   0   5  -4    0.63    1.41
   0   5   4   -0.15    1.56
   0   5  -4   -1.61    1.27
   0   5   4    0.24    1.25
   0   5   4   -0.98    0.70
   0   5   4   -0.71    0.98
   0   5   4    0.68    0.98
   0   5   4   -0.13    1.29
   0  -5   4    1.38    1.24
   0  -5   5    0.13    0.94
   0   5   5    1.61    1.29
   0   5   5    0.50    0.95
   0  -5   5   -0.19    1.25
   0  -5   5   -1.74    0.94
   0   5   5   -1.00    0.99
   0  -5  -5    1.14    1.28
   0   5  -5   -0.51    1.32
   0   5  -5    0.07    1.22
   0   5  -5   -0.47    0.73
   0  -5   5    0.04    0.91
   0  -5  -5    0.10    1.25
   0   5   5   -1.13    0.83
   0   5   5    0.23    1.25
   0   5  -5   -0.09    1.24
   0   5   5   -0.90    0.96
   0   5   5    0.84    0.97
   0   5   5    1.42    0.96
   0   5   5   -0.10    0.71
   0   5  -5   -1.05    1.39
   0  -5   6    0.41    1.00
   0   5  -6   -0.42    1.46
   0   5   6    0.45    1.53
   0  -5   6   -0.36    1.48
   0   5   6    0.90    1.57
   0   5  -6    0.44    1.44
   0   5   6   -0.07    0.95
   0   5  -6   -0.47    1.45
   0  -5   6    0.36    1.01
   0   5   6   -1.04    1.10
   0  -5  -6    0.22    1.45
   0   5   6   -1.17    1.11
   0  -5   6    0.31    1.03
   0   5   7   -0.23    1.17
   0  -5   7    0.81    1.23
   0   5  -7   -0.56    1.55
   0   5   7    1.87    1.74
   0   5  -7    0.09    0.81
   0   5   7   -0.66    1.12
   0   5   7    0.64    1.01
   0  -5   7   -0.71    1.71
   0   5   7   -0.70    1.69
   0  -5   7    0.22    1.25
   0   5  -7   -1.74    1.63
   0  -5  -7    0.27    1.48
   0   5   7   -0.41    1.17
   0  -5   8   -0.91    1.35
   0   5   8   -0.96    1.37
   0   5  -8   -0.47    1.66
   0   5   8    2.68    1.89
   0  -5   8   -3.15    1.91
   0  -5   8    0.77    1.39
   0   5   8    3.00    1.38
   0   5   8    1.07    1.17
   0   5  -8   -0.20    0.85
   0   5   8    0.17    1.70
   0  -5   9   -0.72    1.45
   0   5  -9   -0.24    3.77
   0   5   9    0.04    1.47
   0   5  -9    2.35    4.49
   0  -5   9   -0.25    1.52
   0   5  -9    0.98    0.94
   0  -5   9    0.13    1.47
   0   5   9    0.26    1.42
   0  -5   9    0.67    2.01
   0   5   9    0.35    2.13
   0  -5  -9    0.52    2.26
   0  -5  10    1.00    1.39
   0   5 -10   -1.65    2.39
   0  -5 -10    1.32    2.24
   0   5 -10    1.46    3.56
   0   5  10   -0.60    1.58
   0   5 -10   -4.41    4.29
   0   5 -10   -0.81    0.90
   0   5 -10    1.88    3.58
   0  -5 -10   -0.89    2.12
   0   5  10   -0.59    2.21
   0  -5 -11   -0.20    1.86
   0   5 -11   -2.26    3.16
   0   5 -11    0.03    0.77
   0   5 -11    0.74    2.07
   0  -5 -11   -2.06    2.02
   0  -5  11    0.31    1.25
   0   5  11    1.51    1.85
   0   5 -11    2.45    3.10
   0   5  11    0.08    1.29
   0   5 -11    1.66    3.52
   0   5 -11    0.23    0.97
   0  -5 -12   -0.68    1.24
   0  -5 -12    0.51    0.54
   0   5 -12   -0.21    0.69
   0   6   0 1289.34   65.97
   0   6   0 1289.72   65.95
   0   6   0 1265.14   66.02
   0   6   0 1292.49   65.97
   0   6   0 1263.12   65.93
   0   6   0 1247.68   66.06
   0   6   0 1229.14   66.00
   0   6   0 1224.98   65.96
   0   6   0 1316.84   65.97
   0   6   0 1266.79   65.95
   0   6   0 1153.96   66.08
   0   6   0 1240.73   65.93
   0   6   0 1288.68   65.98
   0   6   0 1215.50   65.96
   0   6   0 1295.65   66.04
   0   6   0 1213.07   65.94
   0   6   0 1239.61   65.95
   0   6   0 1323.15   66.00
   0   6   0 1324.37   65.96
   0   6   0 1287.37   66.07
   0   6   0 1353.62   66.08
   0   6   0 1267.62   66.04
   0   6   0 1208.15   65.92
   0   6   0 1249.14   65.92
   0   6  -1   94.09    5.30
   0   6  -1   87.20    5.35
   0   6   1  102.52    5.32
   0   6  -1  116.48    5.46
   0   6   1  108.46    5.46
   0   6  -1  110.31    5.71
   0   6  -1  104.50    5.59
   0   6   1  103.34    5.39
   0   6   1   99.26    5.30
   0   6  -1   90.82    5.62
   0   6   1   99.68    5.59
   0   6   1   99.84    5.44
   0   6   1  104.15    5.52
   0   6   1   92.42    5.44
   0   6  -1  103.73    5.49
   0   6   1  100.25    5.43
   0   6  -1   96.25    5.27
   0   6  -1  108.04    5.61
   0   6   1   96.36    5.29
   0   6   1   93.77    5.36
   0   6  -1  106.08    5.36
   0   6   1   92.85    5.39
   0   6   1   99.03    5.36
   0   6   1   94.44    5.30
   0   6  -1   93.13    5.40
   0   6  -1  107.88    5.70
   0   6   1   99.74    5.40
   0   6  -1   93.18    5.25
   0   6  -1   96.87    5.30
   0   6   1   97.00    5.31
   0   6  -1  107.77    5.58
   0   6  -1   98.07    5.38
   0   6   1   98.55    5.36
   0   6  -1  111.98    5.41
   0   6  -1   95.72    5.72
   0   6   1   97.38    5.47
   0   6   1   94.56    5.54
   0   6  -1  123.74    5.76
   0   6   1   97.34    5.56
   0   6  -1  105.89    5.53
   0   6   1   95.73    5.29
   0   6   1  104.34    5.30
   0   6  -2  417.83   17.27
   0   6   2  382.63   17.25
   0   6  -2  374.11   17.40
   0   6  -2  372.30   17.50
   0   6   2  309.25   17.13
   0   6   2  346.94   17.27
   0   6   2  322.98   17.24
   0   6  -2  319.23   17.10
   0   6   2  292.74   17.16
   0   6  -2  339.98   17.16
   0   6   2  314.96   17.13
   0   6   2  310.09   17.17
   0   6  -2  333.16   17.18
   0   6   2  319.96   17.14
   0   6   2  303.67   17.12
   0   6   2  330.83   17.25
   0  -6   2  307.68   17.13
   0   6  -2  327.03   17.37
   0   6   2  325.84   17.14
   0   6   2  316.87   17.13
   0   6  -2  359.39   17.20
   0   6   2  333.05   17.21
   0   6  -2  322.92   17.40
   0   6  -2  343.71   17.34
   0   6   2  304.21   17.15
   0   6  -2  313.29   17.12
   0   6  -2  353.66   17.29
   0   6  -2  397.39   17.41
   0   6  -3   27.03    1.66
   0   6   3   22.51    1.80
   0  -6   3   27.24    1.57
   0   6   3   25.72    1.55
   0  -6   3   25.42    1.57
   0   6  -3   26.87    1.70
   0   6   3   25.41    1.57
   0  -6  -3   25.04    1.67
   0   6   3   24.27    1.58
   0   6  -3   27.84    1.57
   0   6   3   25.20    2.23
   0   6   3   27.48    2.03
   0   6   3   23.47    1.61
   0   6  -3   26.18    1.76
   0   6   3   23.34    1.82
   0   6  -3   26.09    1.49
   0   6   3   24.71    1.71
   0   6  -3   31.40    1.93
   0   6   3   23.94    1.71
   0   6  -3   28.46    2.03
   0   6   3   23.84    1.66
   0   6  -3   24.48    2.95
   0   6   3   30.25    1.93
   0   6  -3   29.13    2.09
   0   6   3   25.70    1.77
   0   6   3   25.12    2.11
   0  -6   3   27.89    1.78
   0   6  -3   31.93    2.39
   0   6  -3   25.91    2.02
   0   6   3   24.45    1.74
   0   6   3   25.22    1.72
   0   6   3   25.41    1.73
   0   6   3   27.79    1.76
   0   6  -4   35.77    1.85
   0   6   4   31.24    2.46
   0   6   4   32.79    1.91
   0  -6   4   32.29    1.91
   0   6  -4   34.87    2.13
   0  -6  -4   31.32    2.08
   0   6   4   30.36    2.00
   0   6   4   30.64    1.90
   0  -6   4   32.89    1.90
   0   6  -4   29.23    1.99
   0   6   4   27.84    1.95
   0   6  -4   35.91    2.37
   0   6   4   27.68    1.93
   0   6  -4   34.94    2.31
   0  -6   4   32.43    2.17
   0   6   4   30.16    2.14
   0   6  -4   29.61    2.31
   0   6   4   30.43    2.00
   0   6   4   29.70    1.88
   0   6   4   33.23    2.04
   0   6   5  562.94   28.68
   0   6   5  532.45   28.62
   0   6   5  552.94   28.67
   0  -6   5  549.68   28.65
   0   6   5  535.76   28.65
   0   6   5  539.84   28.64
   0   6   5  549.86   28.83
   0   6  -5  534.47   28.81
   0   6  -5  555.04   28.62
   0   6   5  509.86   28.74
   0   6   5  532.06   28.66
   0  -6  -5  559.49   28.80
   0   6  -5  611.84   28.84
   0   6   5  521.82   28.66
   0  -6   5  560.45   28.66
   0   6  -5  553.91   28.75
   0   6   6  302.78   15.61
   0   6  -6  333.17   15.60
   0  -6   6  308.20   15.38
   0  -6  -6  290.33   15.55
   0   6   6  291.18   15.38
   0   6  -6  290.85   15.30
   0   6   6  285.07   15.36
   0  -6   6  305.74   15.58
   0   6   6  291.83   15.58
   0   6   6  284.82   15.36
   0  -6   6  300.40   15.36
   0  -6   7  141.63    7.48
   0   6   7  133.67    7.44
   0   6   7  139.76    7.74
   0   6  -7  128.25    7.62
   0   6  -7  138.89    7.37
   0   6   7  138.16    7.45
   0   6   7  128.58    7.43
   0   6  -7  144.67    8.96
   0   6   7  139.33    7.47
   0  -6   7  141.58    7.48
   0   6  -7  136.42    8.56
   0   6   7  135.62    7.73
   0  -6   7  147.56    7.78
   0  -6   8  461.88   24.18
   0   6   8  430.30   24.14
   0  -6   8  463.70   23.91
   0   6   8  432.85   23.89
   0  -6   8  477.26   23.91
   0   6   8  459.28   24.15
   0   6   8  456.60   23.89
   0   6  -8  467.55   23.83
   0  -6   8  471.07   23.93
   0   6   8  436.62   23.90
   0   6  -8  467.21   24.98
   0   6  -8  451.83   24.72
   0   6  -8  400.53   23.96
   0   6  -9  191.32   10.55
   0   6  -9  215.83   11.92
   0  -6   9  201.61   10.67
   0   6  -9  198.03   11.85
   0   6   9  190.27   10.66
   0   6  -9  193.31   12.22
   0  -6   9  215.04   10.69
   0   6  -9  190.51   10.99
   0  -6  -9  184.16   10.94
   0  -6  -9  210.94   10.98
   0   6 -10  193.31   11.79
   0   6 -10  191.15   11.78
   0   6 -10  200.04   12.10
   0   6  10  225.36   11.15
   0  -6 -10  185.93   10.94
   0  -6 -11   41.69    3.11
   0   6 -11   44.21    2.67
   0  -6  11   46.06    2.82
   0   6  11   50.88    2.88
   0   6 -11   38.79    4.46
   0   6 -11   39.95    4.12
   0   6  11   49.57    3.27
   0   6 -11   43.33    4.30
   0  -6 -11   42.66    3.20
   0  -6 -12    3.24    0.52
   0   6 -12    4.29    0.66
   0   7   0    0.12    1.40
   0   7   0   -0.40    1.23
   0   7   0   -0.08    0.98
   0   7   0    0.08    1.05
   0   7   0    0.26    0.75
   0   7   0   -1.23    1.91
   0   7   0    1.06    1.52
   0   7   0   -1.14    1.06
   0   7   0    0.26    1.09
   0   7   0   -0.53    0.77
   0   7   0   -0.22    1.90
   0   7   0   -0.18    0.93
   0   7   0    0.32    1.17
   0   7   0   -0.05    0.80
   0   7   0   -0.30    0.77
   0   7   0    1.36    1.83
   0   7   0   -0.09    0.98
   0   7   0    2.33    2.39
   0   7   0   -0.68    1.06
   0   7   0    0.04    2.18
   0   7   0   -0.44    1.77
   0   7   0    1.83    1.35
   0   7   0    0.98    0.65
   0   7   0    0.11    0.65
   0   7  -1   -1.04    1.35
   0   7   1   -1.35    1.27
   0   7  -1   -0.06    1.77
   0   7  -1    0.95    1.52
   0   7   1   -0.75    1.24
   0   7   1    1.63    1.97
   0   7   1   -0.21    0.77
   0   7   1   -0.60    1.39
   0   7   1    1.14    1.21
   0   7   1    1.04    1.49
   0   7  -1   -0.17    1.38
   0   7   1    0.40    1.26
   0   7  -1    0.08    1.59
   0   7   1    0.09    0.81
   0   7  -1    2.01    2.23
   0   7  -1    0.72    0.74
   0   7   1    0.62    1.16
   0   7  -1   -0.82    1.13
   0   7   1   -0.30    1.13
   0   7   1   -0.28    1.09
   0   7  -1    0.86    1.01
   0   7   1    0.35    0.85
   0   7   1   -0.12    1.18
   0   7   1   -0.59    1.04
   0   7  -1    1.45    1.63
   0   7  -1   -0.10    0.93
   0   7   1   -0.65    1.16
   0   7  -1    0.89    1.30
   0   7  -1    0.01    0.65
   0   7   1   -0.38    0.88
   0   7   1   -0.31    0.83
   0   7  -1    0.99    0.90
   0   7   1    0.56    0.80
   0   7  -1    0.21    1.16
   0   7   1   -0.14    0.95
   0   7  -1   -0.20    2.41
   0   7  -1    0.15    0.81
   0   7  -1    1.80    2.33
   0   7   1   -0.36    0.84
   0   7  -1   -0.96    1.22
   0   7   1    0.13    0.92
   0   7   1    1.49    1.51
   0   7  -1   -0.33    1.90
   0   7  -1   -1.97    1.50
   0   7   1    0.28    0.78
   0   7   1    0.35    0.81
   0   7   2    0.40    1.00
   0   7  -2    0.57    0.84
   0   7   2    0.47    1.39
   0   7  -2   -2.10    1.47
   0   7  -2    0.37    2.10
   0   7  -2   -1.41    1.80
   0   7   2    0.84    1.23
   0   7   2    0.05    0.88
   0   7   2    0.19    1.86
   0   7   2    1.02    1.30
   0   7  -2   -1.19    1.10
   0   7   2    0.34    0.92
   0   7   2   -1.32    1.12
   0   7   2   -0.50    1.05
   0   7  -2    0.15    0.66
   0   7   2    1.07    0.94
   0   7  -2    0.43    1.30
   0   7  -2   -1.45    2.25
   0   7  -2    0.25    0.85
   0   7   2   -0.36    1.22
   0   7   2   -0.68    1.34
   0   7   2    0.19    0.95
   0   7  -2   -0.38    1.31
   0   7  -2   -0.06    2.46
   0   7   2    0.42    0.90
   0   7  -2    0.57    0.59
   0   7  -2   -0.43    1.35
   0   7  -2   -1.09    2.15
   0   7  -2   -0.94    1.96
   0   7  -2   -0.76    1.50
   0   7   2    0.42    1.12
   0   7   2    0.38    0.90
   0   7   2    0.30    0.92
   0   7   3    1.55    1.09
   0   7  -3    0.35    0.86
   0   7  -3    1.18    2.00
   0   7  -3   -0.81    2.43
   0   7   3   -0.15    0.76
   0   7   3    0.62    1.80
   0   7  -3   -0.54    0.52
   0   7   3   -0.88    1.18
   0   7   3    0.17    0.84
   0   7  -3    0.09    0.97
   0   7   3   -0.35    1.03
   0   7  -3    0.59    0.83
   0   7  -3    0.99    1.16
   0   7   3   -1.23    1.23
   0   7   3   -0.78    0.94
   0   7   3   -0.30    1.00
   0   7  -3    0.35    1.46
   0   7  -3    0.28    2.61
   0   7   3    0.67    0.92
   0   7   3    1.20    1.41
   0   7  -3    0.81    1.40
   0   7   3   -1.04    1.00
   0   7   3    0.03    0.99
   0   7   3    1.05    0.95
   0   7  -4    0.12    0.89
   0   7   4   -0.72    1.73
   0   7  -4   -0.19    1.03
   0   7  -4    0.46    0.70
   0   7  -4    0.47    0.96
   0   7  -4    1.72    2.67
   0   7  -4    2.89    2.26
   0   7  -4   -0.69    1.26
   0   7   4    0.29    0.99
   0   7   4   -1.15    1.01
   0   7  -4   -0.99    1.56
   0   7   4    0.25    0.91
   0   7  -4    0.29    1.50
   0   7   4    1.19    0.80
   0   7   4   -0.10    1.02
   0   7   4   -0.39    1.05
   0   7   4   -0.46    1.25
   0   7  -4   -0.11    1.42
   0   7   4    1.29    1.27
   0   7   5    0.11    0.82
   0   7   5   -0.85    0.93
   0   7   5    0.17    1.70
   0   7  -5   -0.67    0.76
   0   7   5   -0.31    1.08
   0   7  -5    0.50    2.72
   0   7  -5    0.34    3.25
   0   7   5    0.76    1.41
   0   7  -5    0.61    1.36
   0   7   6   -0.19    1.17
   0   7   6    1.62    1.66
   0   7  -6   -1.33    1.50
   0   7  -6    0.72    0.79
   0   7  -6   -0.07    1.60
   0   7  -6    1.86    3.46
   0   7  -6   -0.35    2.89
   0   7   6   -0.07    1.08
   0   7   6   -0.26    1.76
   0   7   7    1.29    1.24
   0   7   7   -0.82    1.83
   0   7  -7    2.32    1.85
   0   7   7   -0.38    1.68
   0   7  -7   -0.38    0.84
   0   7   7    0.64    1.17
   0   7  -7   -1.43    3.00
   0   7  -7    3.02    3.64
   0   7  -8    1.49    3.61
   0   7  -8   -2.55    4.33
   0   7  -8    2.43    1.84
   0   7  -8   -0.91    0.92
   0  -7   8   -0.18    1.36
   0   7   8   -0.84    2.21
   0   7  -8   -2.15    3.71
   0   7  -9    0.35    3.66
   0   7  -9   -4.47    4.41
   0  -7  -9   -0.39    2.07
   0   7  -9    1.73    3.75
   0   7  -9   -0.13    0.87
   0  -7   9   -0.48    1.41
   0   7   9    1.14    2.30
   0   7  -9   -0.50    1.10
   0   7  10   -1.13    1.46
   0   7  10    0.06    2.15
   0   7 -10   -4.08    3.67
   0  -7  10   -0.54    1.32
   0  -7 -10    1.34    1.87
   0   7 -10    1.92    3.99
   0   7 -10   -3.05    3.58
   0   7  10   -1.80    1.58
   0   7  11   -0.66    1.28
   0   7  11   -0.50    1.64
   0  -7  11    0.49    1.11
   0   7 -11    0.75    0.86
   0  -7 -11   -0.89    1.61
   0   7 -12    0.37    0.52
   0  -7 -12    0.21    0.40
   0   8   0   50.41    3.91
   0   8   0   51.67    2.93
   0   8   0   49.62    2.85
   0   8   0   50.53    3.50
   0   8   0   44.85    3.01
   0   8   0   50.22    3.05
   0   8   0   68.63    3.30
   0   8   0   54.70    2.98
   0   8   0   44.02    3.00
   0   8   0   51.83    2.99
   0   8   0   50.58    2.85
   0   8   0   51.81    2.85
   0   8   0   52.29    2.86
   0   8   0   48.73    2.94
   0   8   0   52.74    3.05
   0   8   0   53.74    2.88
   0   8   0   48.96    3.42
   0   8   0   46.98    2.93
   0   8   0   49.98    2.87
   0   8   0   51.97    2.98
   0   8   0   42.61    3.72
   0   8   0   57.49    3.53
   0   8   0   49.86    3.24
   0   8   0   48.68    3.24
   0   8   0   51.97    2.80
   0   8   0   50.11    2.79
   0   8   1  143.98    7.65
   0   8  -1  148.98    8.19
   0   8   1  154.27    7.72
   0   8   1  149.52    7.71
   0   8   1  109.41    7.72
   0   8   1  146.38    7.94
   0   8   1  138.37    7.63
   0   8   1  145.25    7.80
   0   8   1  132.29    7.73
   0   8   1  121.46    7.77
   0   8  -1  138.29    7.87
   0   8   1  175.52    7.88
   0   8  -1  183.03    7.89
   0   8   1  128.65    7.72
   0   8   1  150.65    7.68
   0   8   1  145.08    7.70
   0   8  -1  161.31    7.70
   0   8  -1  141.78    7.68
   0   8  -1  148.38    7.76
   0   8   1  144.32    7.64
   0   8  -1  143.02    7.68
   0   8  -1  142.37    7.59
   0   8   1  146.13    7.64
   0   8   1  136.75    7.71
   0   8  -1  139.89    8.08
   0   8  -1  140.57    7.61
   0   8   1  134.81    7.64
   0   8  -1  142.14    7.63
   0   8   1  139.41    7.94
   0   8  -1  150.33    7.71
   0   8  -1  141.96    7.60
   0   8   1  147.67    7.63
   0   8   1  135.68    7.67
   0   8  -1  148.08    8.09
   0   8  -1  157.50    7.73
   0   8   1  141.22    8.09
   0   8  -1  154.34    7.89
   0   8  -1  170.03    8.07
   0   8   1  136.34    7.92
   0   8   1  131.98    7.87
   0   8   1  141.27    7.62
   0   8   1  144.85    7.62
   0   8   2   64.76    3.76
   0   8   2   70.29    4.25
   0   8   2   74.68    4.01
   0   8   2   61.57    4.07
   0   8   2   66.71    3.95
   0   8   2   67.38    3.86
   0   8  -2   72.21    3.85
   0   8   2   65.87    3.80
   0   8   2   70.21    3.81
   0   8  -2   71.26    3.94
   0   8  -2   70.97    4.56
   0   8   2   71.19    3.80
   0   8   2   61.47    3.85
   0   8  -2   69.72    3.78
   0   8   2   63.10    3.84
   0   8  -2   66.40    3.71
   0   8   2   71.98    3.77
   0   8   2   75.57    3.79
   0   8   2   69.04    3.78
   0   8  -2   74.93    3.95
   0   8  -2   73.14    4.67
   0   8   2   69.74    3.90
   0   8  -2   67.09    3.68
   0   8   2   68.09    3.78
   0   8  -2   75.68    4.38
   0   8  -2   69.28    3.95
   0   8  -2   65.42    3.77
   0   8   2   62.68    3.83
   0   8   2   58.76    4.01
   0   8   3  111.32    6.29
   0   8  -3  115.02    6.22
   0   8   3  104.34    6.19
   0   8   3  114.15    6.55
   0   8   3  119.44    6.47
   0   8  -3  126.78    6.76
   0   8  -3  129.06    6.96
   0   8   3  110.56    6.36
   0   8  -3  125.03    6.28
   0   8   3  109.98    6.22
   0   8  -3  124.95    6.36
   0   8   3  110.59    6.26
   0   8  -3  101.27    6.68
   0   8  -3  111.30    6.22
   0   8   3  116.98    6.26
   0   8  -3  137.55    6.80
   0   8   3  104.68    6.29
   0   8  -3  114.91    6.15
   0   8   3  113.36    6.22
   0   8  -3  133.89    6.41
   0   8   3  117.57    6.23
   0   8  -3  121.24    6.90
   0   8  -3  133.02    6.40
   0   8   3   98.06    6.36
   0   8  -3  127.72    6.68
   0   8  -3  117.35    6.52
   0   8   3  126.56    6.26
   0   8   3  114.05    6.23
   0   8   3  116.90    6.23
   0   8   3  118.84    6.22
   0   8  -4   72.23    4.04
   0   8   4   72.70    4.43
   0   8  -4   71.64    4.09
   0   8  -4   76.70    4.21
   0   8  -4   70.47    4.05
   0   8   4   73.23    4.10
   0   8  -4   71.89    5.06
   0   8  -4   79.17    4.80
   0   8   4   73.39    4.07
   0   8  -4   80.42    4.35
   0   8   4   73.39    4.31
   0   8   4   67.18    4.05
   0   8  -4   75.86    4.31
   0   8   4   79.16    4.43
   0   8  -4   76.45    4.37
   0   8   4   67.35    4.20
   0   8   4   71.69    4.02
   0   8   4   72.30    4.10
   0   8   4   77.36    4.10
   0   8  -5  125.46    6.73
   0   8   5  128.20    7.02
   0   8  -5  122.13    7.04
   0   8   5  125.35    6.78
   0   8   5  121.07    6.76
   0   8  -5  134.18    7.51
   0   8  -5  132.72    7.78
   0   8  -5  129.43    6.96
   0   8   5  120.20    6.77
   0   8  -6  223.44   12.25
   0   8   6  226.82   12.32
   0   8  -6  237.42   13.06
   0   8  -6  242.43   13.30
   0   8   6  234.55   12.32
   0   8   6  223.47   12.26
   0   8   6  234.80   12.55
   0   8  -6  226.96   12.46
   0   8   6  253.04   12.69
   0   8  -6  242.41   12.27
   0   8  -6  217.75   12.50
   0   8   6  204.81   12.47
   0   8  -6  242.62   12.23
   0   8   7   39.47    3.56
   0   8  -7   57.18    3.00
   0   8   7   51.01    3.52
   0   8   7   58.84    3.90
   0   8   7   52.28    3.20
   0   8  -7   53.26    3.09
   0   8   7   48.21    3.14
   0   8  -7   48.37    3.56
   0   8  -8  841.84   44.26
   0   8  -8  813.76   44.24
   0   8  -8  829.18   44.44
   0   8  -8  819.55   43.69
   0   8   8  888.43   43.82
   0  -8   8  846.96   43.45
   0   8  -8  864.16   43.41
   0  -8  -8  840.10   43.61
   0   8  -8  706.25   43.51
   0  -8   9   51.43    3.04
   0   8   9   57.72    3.83
   0   8  -9   46.53    3.33
   0   8   9   36.62    3.17
   0   8  -9   46.87    5.21
   0   8  -9   48.23    4.83
   0   8   9   50.20    3.39
   0   8  -9   50.27    2.90
   0   8  -9   48.96    4.83
   0  -8  -9   50.26    3.50
   0  -8  10  100.84    5.15
   0   8  10  105.65    5.63
   0   8 -10   86.55    6.33
   0   8  10   99.99    5.29
   0   8 -10   92.86    6.71
   0   8 -10  101.51    5.07
   0   8 -10   88.12    6.38
   0  -8 -10   87.25    5.40
   0   8  11    2.83    1.76
   0   8  11    3.30    1.58
   0   8  11    6.05    1.25
   0  -8 -11    5.54    1.44
   0   8 -11    5.78    0.91
   0  -8  11    4.63    1.08
   0   9   0    1.06    0.88
   0   9   0    0.05    1.07
   0   9   0   -1.98    2.39
   0   9   0    1.02    1.27
   0   9   0    0.38    1.01
   0   9   0   -0.61    0.82
   0   9   0   -1.29    2.06
   0   9   0    0.63    0.89
   0   9   0    0.75    0.98
   0   9   0    0.10    0.86
   0   9   0    0.52    0.83
   0   9   0   -0.29    2.12
   0   9   0    0.55    1.19
   0   9   0    0.07    1.11
   0   9   0    0.11    1.12
   0   9   0    0.02    1.15
   0   9   0   -0.76    2.64
   0   9   1    0.63    0.99
   0   9   1    2.64    2.56
   0   9  -1    3.11    2.64
   0   9  -1    1.48    0.75
   0   9   1    0.79    1.33
   0   9   1   -0.44    2.09
   0   9   1   -0.63    0.82
   0   9   1    0.15    1.23
   0   9  -1    0.42    1.48
   0   9  -1   -0.50    1.11
   0   9   1    1.22    1.26
   0   9   1    0.21    1.13
   0   9   1    0.13    1.20
   0   9   1   -0.56    1.09
   0   9  -1    0.55    1.15
   0   9   1    0.22    1.20
   0   9  -1   -0.75    1.13
   0   9  -1    0.09    0.77
   0   9   1    0.31    0.87
   0   9   1   -0.97    1.24
   0   9  -1    0.17    1.13
   0   9  -1   -4.63    2.68
   0   9  -1   -0.42    1.34
   0   9  -1   -1.26    0.81
   0   9  -1    1.25    0.87
   0   9   1    0.60    0.91
   0   9   1    0.96    0.93
   0   9  -1   -0.82    1.22
   0   9   1   -2.36    2.04
   0   9  -1    0.28    0.79
   0   9   1    1.38    0.91
   0   9  -1    3.18    2.30
   0   9   1   -1.82    2.44
   0   9  -1    1.46    1.31
   0   9  -1   -1.05    1.49
   0   9  -1    1.52    2.06
   0   9   1   -0.86    0.80
   0   9   1    0.25    0.83
   0   9  -2    0.20    0.92
   0   9   2    0.64    1.07
   0   9   2    0.67    1.22
   0   9   2   -0.49    0.89
   0   9   2    0.51    1.27
   0   9   2   -1.74    2.08
   0   9   2    0.03    1.41
   0   9  -2    1.87    1.52
   0   9   2   -0.26    1.27
   0   9  -2    0.96    1.08
   0   9   2   -0.54    1.27
   0   9   2    0.16    1.02
   0   9   2   -0.10    1.02
   0   9  -2   -0.66    1.04
   0   9   2   -0.02    1.12
   0   9  -2   -0.31    0.71
   0   9   2    2.31    1.32
   0   9  -2    1.51    2.59
   0   9  -2    0.24    1.03
   0   9  -2    0.37    1.26
   0   9   2   -0.43    1.02
   0   9  -2   -0.56    0.92
   0   9   2    0.70    0.97
   0   9  -2   -0.04    1.38
   0   9   2   -0.49    0.94
   0   9  -2    0.13    2.62
   0   9  -2   -1.18    1.44
   0   9  -2    1.00    2.44
   0   9   2    0.98    0.96
   0   9  -2    0.66    1.67
   0   9  -2   -1.96    2.09
   0   9   2    1.02    1.04
   0   9   2   -0.06    0.93
   0   9   2   -1.16    0.91
   0   9  -3   -2.38    1.46
   0   9   3    1.21    1.39
   0   9  -3    1.07    1.67
   0   9   3   -1.09    1.23
   0   9  -3   -0.05    2.10
   0   9   3   -1.50    2.09
   0   9   3   -0.68    1.44
   0   9   3    0.68    0.89
   0   9  -3   -0.27    1.52
   0   9   3   -0.31    1.48
   0   9   3    0.78    1.21
   0   9   3   -0.84    0.96
   0   9  -3    1.08    1.16
   0   9   3    1.00    1.01
   0   9   3    0.12    1.47
   0   9  -3   -0.54    2.41
   0   9  -3   -0.27    0.92
   0   9   3    0.26    1.22
   0   9  -3    0.41    1.31
   0   9   3    0.90    0.96
   0   9   3    0.97    1.07
   0   9  -3   -1.23    0.90
   0   9  -3    0.90    1.54
   0   9   3    0.67    1.02
   0   9   3    0.30    0.99
   0   9   3    0.76    0.95
   0   9  -3   -0.68    1.55
   0   9   3   -0.30    1.16
   0   9  -3    1.51    0.92
   0   9   3    0.27    1.00
   0   9  -3    2.71    2.81
   0   9  -4    0.81    1.28
   0   9   4   -1.40    1.64
   0   9  -4   -1.35    1.59
   0   9  -4    0.39    1.74
   0   9   4   -0.04    1.39
   0   9  -4    0.95    2.42
   0   9  -4   -0.42    2.35
   0   9  -4   -1.76    2.79
   0   9   5    1.87    1.80
   0   9  -5    3.05    2.70
   0   9  -5   -0.17    1.62
   0   9  -5   -0.53    0.98
   0   9   5    1.22    1.60
   0   9   5   -0.26    2.09
   0   9  -5    0.61    0.99
   0   9   5    1.55    1.18
   0   9   5    0.59    1.22
   0   9   5   -1.66    1.18
   0   9   5   -0.02    0.93
   0   9  -5   -0.44    0.97
   0   9   5    0.19    1.09
   0   9  -5   -1.86    1.80
   0   9   5    0.79    1.59
   0   9  -5   -0.04    1.78
   0   9  -5    5.83    3.32
   0   9  -5   -3.11    2.82
   0   9   6    0.82    1.99
   0   9  -6   -1.88    3.02
   0   9  -6    0.80    1.73
   0   9   6   -1.08    2.12
   0   9   6    0.14    1.61
   0   9  -6    0.74    1.04
   0   9   6    0.13    1.26
   0   9   6    0.62    1.33
   0   9  -6   -0.23    1.07
   0   9   6   -1.44    1.17
   0   9   6   -2.55    1.75
   0   9  -6    0.45    1.72
   0   9  -6    1.55    1.90
   0   9  -6    1.18    3.11
   0   9  -6    0.46    3.56
   0   9  -7   -1.38    1.04
   0   9  -7   -3.65    3.44
   0   9   7   -1.04    2.25
   0   9   7    0.39    1.43
   0   9   7    0.55    1.72
   0   9   7    0.12    2.08
   0   9   7    0.50    1.13
   0   9  -7    1.44    1.86
   0   9  -7   -0.03    1.06
   0   9  -7   -0.76    3.93
   0   9  -7    1.53    3.37
   0   9  -7   -0.34    1.97
   0   9   8    1.56    1.67
   0   9  -8    3.54    4.18
   0   9  -8   -3.20    3.63
   0   9   8   -2.36    2.00
   0   9  -8    1.33    1.17
   0  -9   8    0.11    1.21
   0   9  -8    0.45    3.61
   0  -9  -8   -1.71    1.78
   0   9   9    1.31    1.75
   0   9  -9   -1.17    3.33
   0   9  -9    5.08    3.81
   0   9  -9    0.99    1.07
   0   9   9    0.79    2.17
   0   9  -9   -0.63    1.66
   0   9  -9   -0.32    3.45
   0   9 -10   -0.92    0.97
   0   9  10    0.59    1.21
   0  -9  10    1.18    1.12
   0   9  10    0.70    1.56
   0   9  10    0.98    1.85
   0   9  10    0.66    2.07
   0   9 -10   -2.41    3.14
   0  -9 -10   -0.13    1.57
   0   9  11   -0.73    1.04
   0   9 -11    0.81    0.73
   0   9 -11    0.93    0.94
   0  10   0  727.69   35.29
   0  10   0  687.48   35.22
   0  10   0  775.86   35.57
   0  10   0  628.71   35.48
   0  10   0  691.24   35.21
   0  10   0  639.38   35.38
   0  10   0  679.80   35.23
   0  10   0  652.16   35.27
   0  10   0  747.39   35.27
   0  10   0  708.35   35.36
   0  10   0  684.15   35.21
   0  10   0  645.27   35.23
   0  10   0  657.28   35.67
   0  10   0  657.77   35.21
   0  10   0  622.48   35.40
   0  10   0  539.43   35.29
   0  10   0  643.50   35.48
   0  10   1  150.86    9.32
   0  10   1  153.25    8.69
   0  10   1  169.79    8.76
   0  10   1  154.73    8.73
   0  10   1  158.92    9.04
   0  10  -1  156.64    8.64
   0  10   1  161.23    8.71
   0  10  -1  138.83    8.76
   0  10  -1  159.06    8.78
   0  10   1  171.68    8.87
   0  10  -1  155.74    8.73
   0  10   1  176.42    8.74
   0  10  -1  177.62    8.76
   0  10   1  161.93    8.74
   0  10  -1  174.47    8.80
   0  10  -1  158.29    8.64
   0  10   1  168.27    8.68
   0  10  -1  162.69    9.41
   0  10   1  164.42    8.74
   0  10   1  155.61    8.77
   0  10  -1  159.75    8.71
   0  10   1  168.79    8.68
   0  10  -1  180.78    9.28
   0  10   1  147.10    8.97
   0  10  -1  161.92    8.66
   0  10  -1  171.67    8.76
   0  10  -1  164.30    9.30
   0  10   1  168.52    8.67
   0  10  -1  164.87    8.64
   0  10  -1  152.63    9.18
   0  10  -1  161.79    8.76
   0  10   1  149.52    9.13
   0  10  -1  164.91    9.01
   0  10  -1  193.39    9.22
   0  10   1  147.72    9.01
   0  10   1  174.30    9.04
   0  10  -1  166.55    8.96
   0  10   1  165.05    8.65
   0  10   1  154.47    8.64
   0  10   2   44.92    2.83
   0  10   2   45.23    4.04
   0  10   2   45.22    3.13
   0  10  -2   46.57    2.69
   0  10   2   46.27    3.53
   0  10   2   43.34    2.78
   0  10  -2   40.05    3.18
   0  10  -2   45.48    2.87
   0  10   2   50.40    3.12
   0  10  -2   45.59    2.86
   0  10   2   47.23    2.82
   0  10   2   46.79    2.91
   0  10  -2   52.44    2.93
   0  10   2   48.64    2.82
   0  10  -2   52.96    2.96
   0  10  -2   45.89    2.66
   0  10   2   46.69    2.97
   0  10   2   45.80    2.95
   0  10   2   46.80    2.80
   0  10  -2   45.05    2.83
   0  10   2   45.57    2.96
   0  10  -2   45.51    3.82
   0  10   2   36.36    3.51
   0  10   2   45.75    2.79
   0  10  -2   47.84    2.74
   0  10  -2   53.78    3.01
   0  10  -2   45.54    4.02
   0  10   2   45.69    2.78
   0  10  -2   55.64    3.63
   0  10  -2   44.04    3.30
   0  10   2   49.36    3.28
   0  10   2   49.01    2.77
   0  10   2   49.06    2.75
   0  10   2   44.81    3.77
   0  10  -2   52.51    3.02
   0  10  -2   45.65    3.63
   0  10   3   13.98    1.61
   0  10   3   14.01    1.60
   0  10  -3   16.96    1.31
   0  10   3   14.31    1.39
   0  10   3   15.41    1.79
   0  10  -3   16.44    2.03
   0  10   3   15.37    1.36
   0  10  -3   21.82    2.42
   0  10  -3   18.15    2.20
   0  10   3   19.56    1.77
   0  10  -3   18.07    1.79
   0  10   4   15.36    2.02
   0  10  -4   18.27    2.11
   0  10   4   15.13    1.78
   0  10  -4   15.36    1.44
   0  10   4   14.95    1.52
   0  10  -4   15.64    1.79
   0  10  -4   15.48    2.02
   0  10   4   14.07    1.48
   0  10  -4   16.70    1.36
   0  10   4   14.87    1.43
   0  10  -4   17.94    2.05
   0  10   4   15.37    1.79
   0  10   4   15.57    2.37
   0  10   4   14.30    1.80
   0  10   4   16.09    1.46
   0  10   4   16.03    1.52
   0  10   4   13.86    1.31
   0  10   5    6.85    1.31
   0  10   5    4.28    1.25
   0  10   5    5.33    1.07
   0  10  -5    7.65    1.14
   0  10   5    5.49    1.25
   0  10   5    4.94    1.67
   0  10  -5    3.74    1.93
   0  10  -5    6.06    1.77
   0  10   5    4.97    1.37
   0  10  -5    4.39    1.19
   0  10   5    6.19    2.31
   0  10   5    3.92    1.68
   0  10  -5    6.53    1.12
   0  10   5    5.43    1.88
   0  10  -5    4.96    1.94
   0  10  -6   22.98    1.76
   0  10   6   20.54    1.94
   0  10   6   20.53    2.59
   0  10   6   20.20    2.58
   0  10   6   23.17    1.94
   0  10   6   21.62    1.78
   0  10  -6   22.81    2.48
   0  10   6   20.98    2.21
   0  10  -6   20.12    2.39
   0  10  -6   23.71    1.73
   0  10   7   16.98    2.48
   0  10  -7   19.87    1.57
   0  10  -7   18.15    3.55
   0  10   7   14.99    1.58
   0  10  -7   16.05    2.46
   0  10   7   14.33    2.43
   0  10   7   13.30    2.02
   0 -10   7   20.45    1.60
   0  10  -7   18.18    3.58
   0  10   7   21.38    2.37
   0  10  -7   15.01    3.98
   0  10  -7   18.23    2.24
   0  10  -7   18.25    1.60
   0  10  -8  132.05    8.67
   0  10  -8  143.70    7.96
   0  10   8  138.25    8.07
   0 -10   8  149.04    7.56
   0  10  -8  131.13    8.65
   0  10   8  153.23    7.85
   0  10  -8  126.77    8.95
   0  10  -8  154.02    7.55
   0  10  -9    3.27    3.24
   0  10   9   -0.47    1.39
   0  10  -9    3.59    1.62
   0  10   9    2.83    2.02
   0 -10   9    1.85    1.17
   0  10   9    3.37    1.72
   0  10  -9    2.94    1.01
   0  10 -10    5.18    3.16
   0  10  10    5.99    1.78
   0  10  10    3.19    1.20
   0 -10  10    7.22    1.08
   0  10 -10    6.32    1.00
   0  10  10    7.30    1.56
   0  10  11   55.04    3.13
   0  10 -11   52.97    3.11
   0  10 -11   58.59    2.99
   0  11   0    0.07    0.95
   0  11   0    2.38    1.92
   0  11   0    1.31    1.36
   0  11   0   -0.88    0.95
   0  11   0    2.34    2.86
   0  11   0   -0.40    0.94
   0  11   0    1.13    0.81
   0  11  -1    0.50    1.34
   0  11  -1   -0.79    1.85
   0  11   1   -1.14    1.68
   0  11  -1    1.11    1.80
   0  11  -1   -0.86    1.28
   0  11   1    1.20    1.43
   0  11   1   -0.32    1.99
   0  11  -1    0.39    0.89
   0  11   1    0.15    1.17
   0  11   1   -0.06    1.01
   0  11   1    0.08    2.10
   0  11  -1   -1.18    1.32
   0  11  -1    0.29    0.89
   0  11   1    0.38    0.86
   0  11  -1    0.75    1.35
   0  11   1   -0.66    1.94
   0  11  -1   -0.59    2.07
   0  11   1   -0.89    2.66
   0  11   2    0.34    1.30
   0  11   2    1.14    1.36
   0  11  -2    0.09    0.82
   0  11   2   -3.75    2.39
   0  11  -2   -2.17    1.81
   0  11   2    1.35    1.57
   0  11   2   -1.50    1.68
   0  11  -2   -1.39    1.74
   0  11   2    1.26    1.27
   0  11  -2   -1.06    1.31
   0  11   2   -1.14    1.09
   0  11  -2    0.53    1.13
   0  11   2    0.30    1.30
   0  11  -2   -0.74    1.43
   0  11  -2    0.13    1.16
   0  11   2    0.78    1.07
   0  11   2    0.21    1.02
   0  11   2    2.19    1.07
   0  11  -2    2.88    3.12
   0  11   2   -4.35    2.80
   0  11   2   -2.35    3.07
   0  11   2    0.49    1.13
   0  11   2   -0.69    1.80
   0  11  -2    2.57    2.29
   0  11  -2    1.36    1.91
   0  11   3   -0.28    1.28
   0  11   3   -0.16    1.49
   0  11  -3   -0.40    1.10
   0  11   3    0.39    1.47
   0  11   3    2.20    2.37
   0  11  -3    2.40    1.80
   0  11  -3    0.04    1.59
   0  11   3    2.00    1.55
   0  11  -3   -0.99    1.28
   0  11  -3    0.80    1.18
   0  11   3   -2.87    1.30
   0  11  -3   -0.15    1.58
   0  11   3    0.38    1.37
   0  11   3    0.57    1.19
   0  11  -3   -0.43    1.16
   0  11   3   -0.76    1.16
   0  11  -3    0.81    0.89
   0  11  -3   -0.43    1.64
   0  11  -3   -2.04    3.02
   0  11   3   -0.84    1.13
   0  11  -3    0.13    1.59
   0  11   3   -0.91    2.84
   0  11  -3   -0.52    1.97
   0  11   3   -0.80    1.06
   0  11   3    0.09    1.07
   0  11   3   -1.22    1.10
   0  11  -4    0.97    1.86
   0  11   4   -0.11    1.67
   0  11  -4   -0.70    1.28
   0  11   4    0.50    1.35
   0  11   4   -0.29    1.25
   0  11  -4    0.53    1.15
   0  11  -4   -1.00    1.54
   0  11  -4   -0.26    1.06
   0  11   4    0.22    1.53
   0  11   4    1.47    2.43
   0  11   4    1.30    1.60
   0  11   4    0.38    1.24
   0  11   4    1.18    1.22
   0  11  -4    1.46    1.89
   0  11   4    0.55    1.07
   0  11   4    0.42    1.21
   0  11   4   -0.13    1.21
   0  11  -4    2.21    1.93
   0  11  -4   -0.96    1.12
   0  11  -5    0.49    1.15
   0  11   5    2.78    1.40
   0  11   5   -0.72    1.26
   0  11  -5   -0.61    2.05
   0  11  -5    0.88    1.84
   0  11   5    0.72    1.87
   0  11  -5   -0.37    1.04
   0  11   5    0.43    1.34
   0  11   5   -0.88    1.13
   0  11   5    0.16    1.36
   0  11   5   -1.32    1.80
   0  11   5    0.94    2.32
   0  11   5    1.85    1.64
   0  11  -5   -0.13    1.11
   0  11  -6    0.42    1.08
   0  11  -6    1.93    2.16
   0  11   6    0.93    1.87
   0  11   6    0.15    1.42
   0  11  -6   -0.59    1.13
   0  11   6    0.32    1.23
   0  11   6   -2.10    2.00
   0  11  -6    0.43    1.94
   0  11   6    2.82    2.42
   0  11   6   -0.56    1.69
   0  11   7   -0.61    1.21
   0  11  -7    1.08    1.07
   0  11  -7    0.31    1.19
   0  11   7   -0.25    1.96
   0  11   7   -1.41    1.65
   0  11   7   -1.94    2.22
   0  11  -7   -0.04    2.13
   0  11  -8    1.70    1.10
   0  11   8    0.59    1.81
   0  11  -8   -0.12    3.74
   0  11  -8    1.80    3.27
   0  11   8    2.10    2.05
   0  11  -8   -0.46    1.84
   0  11   8    0.31    1.46
   0  11   9    0.15    1.33
   0  11  -9   -1.40    1.59
   0  11   9   -1.75    1.85
   0 -11   9    0.58    1.02
   0  11   9   -0.26    1.70
   0  11  -9    0.08    2.85
   0  11  -9    1.48    0.99
   0  11  -9    0.23    1.10
   0  11  10    0.84    2.10
   0  11  10   -0.51    1.31
   0  11  10   -0.72    0.94
   0  11 -10    0.94    1.15
   0  12   0    6.93    1.14
   0  12   0    8.39    2.18
   0  12   0    4.59    1.48
   0  12   0    7.86    3.08
   0  12   0    5.95    1.43
   0  12   0    9.67    1.40
   0  12   0    7.00    2.17
   0  12   0    6.77    1.53
   0  12   0    6.44    1.20
   0  12   0    5.36    2.93
   0  12   0    5.78    1.13
   0  12   0    7.94    2.02
   0  12   0    6.42    1.23
   0  12   0    6.36    1.07
   0  12   0    9.03    2.88
   0  12   1   89.67    4.78
   0  12  -1   90.59    4.81
   0  12  -1   80.19    4.69
   0  12  -1   65.25    4.84
   0  12   1   76.21    5.37
   0  12  -1   89.76    4.91
   0  12   1   91.22    5.06
   0  12   1   88.95    5.31
   0  12  -1   99.57    5.42
   0  12   1   71.56    5.32
   0  12  -1   86.28    5.26
   0  12  -1   76.42    4.83
   0  12  -1   90.12    4.85
   0  12   1   84.57    4.83
   0  12   1   84.19    4.85
   0  12  -1   87.01    4.90
   0  12   1   92.23    4.75
   0  12   1   77.31    4.88
   0  12  -1   86.35    4.66
   0  12   1   83.17    4.72
   0  12  -1   84.04    5.65
   0  12   1   84.39    4.82
   0  12  -1   82.97    4.71
   0  12   1   90.46    4.73
   0  12   1   96.74    4.73
   0  12   1   85.78    4.68
   0  12  -1   89.64    5.84
   0  12  -1   85.11    4.67
   0  12   1   84.36    4.74
   0  12   1   84.93    5.08
   0  12  -1   90.83    5.08
   0  12  -1   80.42    5.50
   0  12   1   70.74    5.54
   0  12  -1   80.16    4.74
   0  12   1   71.29    5.79
   0  12   1   84.37    4.76
   0  12   2   73.97    4.44
   0  12  -2   78.89    4.49
   0  12   2   63.08    4.84
   0  12  -2   81.02    4.22
   0  12  -2   59.87    4.25
   0  12   2   72.18    4.15
   0  12  -2   67.80    4.05
   0  12   2   73.05    4.53
   0  12   2   67.62    4.30
   0  12   2   75.80    4.20
   0  12   2   70.04    4.24
   0  12  -2   71.19    4.22
   0  12  -2   70.72    4.23
   0  12   2   73.03    4.16
   0  12   2   65.05    4.27
   0  12  -2   78.26    4.36
   0  12   2   71.98    4.14
   0  12  -2   69.59    5.20
   0  12  -2   69.65    4.20
   0  12   2   67.78    4.24
   0  12   2   73.52    4.11
   0  12  -2   74.81    4.09
   0  12   2   77.91    4.13
   0  12  -2   78.54    4.06
   0  12   2   77.79    4.11
   0  12   2   75.40    4.16
   0  12  -2   64.56    5.36
   0  12  -2   69.47    4.97
   0  12  -2   73.77    4.32
   0  12   2   72.62    5.04
   0  12   2   76.98    4.67
   0  12  -2   65.78    4.72
   0  12  -2   83.63    4.98
   0  12   2   62.56    5.25
   0  12   2   71.08    4.22
   0  12  -3  243.04   12.18
   0  12   3  211.67   12.11
   0  12  -3  237.07   12.18
   0  12  -3  221.00   12.55
   0  12   3  236.12   12.23
   0  12   3  204.64   12.20
   0  12  -3  265.77   12.26
   0  12   3  206.61   12.15
   0  12  -3  228.00   12.16
   0  12   3  223.52   12.14
   0  12   3  217.67   12.19
   0  12   3  246.12   12.13
   0  12   3  177.35   12.44
   0  12  -3  228.89   12.06
   0  12   3  244.49   12.13
   0  12   3  244.00   12.10
   0  12   3  230.67   12.12
   0  12   3  237.00   12.13
   0  12  -3  227.84   12.78
   0  12  -3  245.25   12.15
   0  12   3  208.13   12.47
   0  12  -3  222.63   12.07
   0  12  -3  197.51   12.22
   0  12  -3  235.52   12.28
   0  12   3  203.35   12.60
   0  12   3  219.35   12.17
   0  12   3  190.12   12.78
   0  12   4   59.38    3.94
   0  12   4   67.75    3.97
   0  12  -4   67.49    3.95
   0  12   4   70.58    4.18
   0  12   4   58.34    4.05
   0  12   4   67.92    3.92
   0  12   4   55.76    4.60
   0  12   4   74.83    3.92
   0  12   4   69.76    3.85
   0  12   4   70.97    3.93
   0  12   4   71.60    3.95
   0  12  -4   69.16    3.99
   0  12  -4   71.20    4.52
   0  12   4   54.21    4.98
   0  12  -4   72.84    4.26
   0  12   4   61.60    4.12
   0  12  -4   69.73    3.91
   0  12  -4   63.81    3.78
   0  12   4   56.13    4.61
   0  12   5   89.66    5.36
   0  12  -5   96.48    5.32
   0  12   5   78.01    5.44
   0  12   5  101.73    5.56
   0  12  -5   95.86    5.28
   0  12   5   87.90    5.23
   0  12  -5  101.66    5.38
   0  12  -5   99.95    5.69
   0  12  -5  101.45    5.29
   0  12   5   83.17    5.89
   0  12  -5  107.53    5.90
   0  12   5   94.39    5.32
   0  12   6    2.08    1.74
   0  12   6    3.48    2.51
   0  12   6   -0.13    1.28
   0  12  -6    3.46    2.14
   0  12  -6    1.65    1.23
   0  12   6    3.31    1.73
   0  12  -6    3.30    1.34
   0  12  -6    2.49    1.22
   0  12   7   11.37    2.47
   0  12   7   10.41    1.89
   0  12  -7   14.98    2.28
   0  12   7   12.75    2.22
   0  12   7   12.94    2.05
   0  12  -7   15.60    1.44
   0  12  -7   18.04    1.64
   0  12   7   13.37    1.48
   0  12  -7   15.84    1.48
   0  12   8    2.79    1.83
   0  12  -8   -0.68    1.84
   0  12  -8   -1.14    1.15
   0  12  -8   -0.47    1.04
   0  12   8    0.66    1.45
   0  12   8   -2.84    1.76
   0  12   9   36.65    3.50
   0  12   9   48.96    2.95
   0  12   9   31.74    2.68
   0  12  -9   40.56    3.02
   0  12  -9   47.08    2.86
   0  12  -9   49.40    2.52
   0  12  10    1.61    1.71
   0  12 -10   -0.02    1.01
   0  12 -10    1.27    0.52
   0  12  10    0.26    1.03
   0  13   0    0.68    1.40
   0  13   0   -0.75    1.42
   0  13   0    0.29    1.55
   0  13   0   -4.03    2.23
   0  13   0   -3.18    2.33
   0  13   0    0.41    1.11
   0  13   0    3.35    3.17
   0  13   0   -1.27    1.60
   0  13   0    0.42    1.38
   0  13   0    0.45    2.98
   0  13   0    0.43    1.24
   0  13   0    0.18    1.14
   0  13   0   -0.65    1.10
   0  13   0   -1.21    3.60
   0  13   0    1.50    1.88
   0  13   0    0.34    1.28
   0  13   0    1.92    2.80
   0  13   1   -1.16    1.26
   0  13  -1   -0.42    1.03
   0  13  -1   -0.60    1.34
   0  13   1   -1.84    1.57
   0  13  -1   -2.57    2.08
   0  13  -1   -0.36    1.39
   0  13   1   -0.99    2.13
   0  13  -1    0.84    2.44
   0  13  -1   -0.28    1.48
   0  13   1    0.21    1.43
   0  13   1   -0.82    1.44
   0  13  -1   -0.86    1.42
   0  13   1    0.13    1.06
   0  13  -1    0.48    1.01
   0  13   1   -1.48    3.57
   0  13  -1    8.09    3.28
   0  13   1    0.45    1.10
   0  13   1    0.74    1.63
   0  13  -1    0.76    1.63
   0  13  -1    2.26    2.88
   0  13   1   -2.27    2.98
   0  13   1    1.40    1.10
   0  13   1    0.02    1.16
   0  13   1   -0.70    0.99
   0  13  -1    0.98    1.05
   0  13   1   -0.58    1.21
   0  13  -1    0.07    3.53
   0  13   1    0.53    1.41
   0  13   1    2.21    1.84
   0  13  -1    0.83    1.95
   0  13   1    1.84    3.18
   0  13  -1    0.58    1.20
   0  13   1    0.54    1.31
   0  13  -2   -1.88    1.49
   0  13   2    0.61    1.49
   0  13  -2    0.58    1.43
   0  13   2   -0.68    1.29
   0  13  -2   -0.84    2.11
   0  13   2    0.43    1.51
   0  13  -2   -0.44    1.36
   0  13   2   -0.05    2.77
   0  13  -2   -1.28    1.60
   0  13  -2    0.68    1.03
   0  13   2    0.58    1.21
   0  13  -2   -3.14    1.75
   0  13  -2   -2.11    3.03
   0  13   2   -0.65    1.55
   0  13   2    0.88    1.23
   0  13  -2    0.88    1.03
   0  13   2   -0.26    1.14
   0  13   2    0.98    1.09
   0  13  -2    0.65    0.98
   0  13   2    0.34    1.18
   0  13  -2    4.00    3.22
   0  13   2   -0.86    1.28
   0  13  -2   -0.11    2.67
   0  13  -2   -0.07    1.60
   0  13   2    0.43    3.10
   0  13   2   -0.06    2.07
   0  13   2    1.77    2.90
   0  13   2   -0.27    1.29
   0  13   3    1.09    1.23
   0  13  -3    1.09    2.18
   0  13   3   -2.06    2.81
   0  13  -3    0.32    1.33
   0  13  -3   -0.05    1.01
   0  13  -3   -1.66    1.55
   0  13   3   -0.20    1.32
   0  13  -3   -0.18    1.73
   0  13   3   -1.98    1.48
   0  13   3   -0.80    1.50
   0  13  -3   -0.69    1.40
   0  13  -3    0.95    0.96
   0  13   3    1.72    1.33
   0  13   3    0.72    1.18
   0  13   3    0.81    1.19
   0  13   3    1.03    1.31
   0  13   3    0.19    3.12
   0  13  -3   -0.19    1.83
   0  13   3   -0.24    1.63
   0  13   3   -0.55    1.42
   0  13  -4    0.70    2.08
   0  13  -4   -2.16    1.60
   0  13  -4    0.54    1.00
   0  13  -4   -0.75    1.25
   0  13   4   -1.82    2.74
   0  13   4   -0.21    1.40
   0  13  -4    0.32    1.36
   0  13   4   -1.09    1.39
   0  13   4   -1.19    1.87
   0  13   4   -1.51    1.35
   0  13   4   -1.92    1.33
   0  13   4   -0.02    1.21
   0  13   4   -2.95    1.42
   0  13   4   -2.71    3.20
   0  13  -4    0.17    1.96
   0  13   4   -0.86    3.27
   0  13   4   -0.71    1.72
   0  13   4   -0.66    1.62
   0  13  -4    1.22    1.36
   0  13  -5    0.56    1.42
   0  13   5   -3.31    2.69
   0  13  -5   -1.13    1.01
   0  13  -5   -1.49    1.18
   0  13  -5    1.33    1.62
   0  13   5   -0.12    1.21
   0  13   5    0.59    1.39
   0  13  -5    0.61    2.10
   0  13   5    3.03    3.01
   0  13  -5    1.26    2.11
   0  13   5   -0.29    3.28
   0  13   5   -1.03    1.65
   0  13   5    0.36    1.78
   0  13  -5    0.79    1.32
   0  13  -6    1.02    0.94
   0  13   6   -0.33    2.46
   0  13  -6    1.44    1.61
   0  13   6    0.80    1.27
   0  13   6   -2.06    3.11
   0  13   6    1.76    3.31
   0  13  -6    1.51    2.04
   0  13  -6   -0.50    1.34
   0  13   6   -2.19    1.65
   0  13   6    0.28    1.75
   0  13   7   -1.59    2.91
   0  13  -7    0.14    2.07
   0  13  -8    1.26    0.83
   0  13  -8    0.91    1.52
   0  13   8    0.40    1.34
   0  13   8    0.73    1.60
   0  13   8   -1.66    2.65
   0  13   8    1.34    2.57
   0  13   8    4.45    2.25
   0  13  -8   -1.97    1.74
   0  13   9    2.31    2.08
   0  13   9    1.03    1.31
   0  13  -9    1.23    1.24
   0  13  -9    0.30    0.66
   0  14   0 2592.27  135.39
   0  14   0 2597.40  135.41
   0  14   0 2711.24  135.56
   0  14   0 2621.99  135.35
   0  14   0 2596.67  135.41
   0  14   0 2437.80  135.38
   0  14   0 2644.18  135.38
   0  14   0 2527.10  135.71
   0  14   0 2609.24  135.35
   0  14   0 2789.29  135.33
   0  14   0 2453.80  135.71
   0  14   0 2673.70  135.34
   0  14   0 2377.74  135.59
   0  14   0 2601.40  135.69
   0  14   0 2125.72  135.69
   0  14   0 2501.12  135.36
   0  14   1  202.83   11.64
   0  14  -1  232.10   11.69
   0  14   1  157.63   12.35
   0  14   1  212.19   11.63
   0  14  -1  220.32   11.61
   0  14   1  213.77   11.58
   0  14   1  216.45   11.62
   0  14  -1  219.68   11.62
   0  14  -1  224.90   11.64
   0  14  -1  227.58   11.62
   0  14   1  220.03   11.58
   0  14  -1  190.05   11.49
   0  14  -1  200.49   12.20
   0  14   1  202.23   12.39
   0  14   1  225.80   11.55
   0  14  -1  238.92   11.50
   0  14   1  234.45   11.53
   0  14  -1  211.00   12.28
   0  14   1  232.83   11.55
   0  14  -1  191.96   12.02
   0  14   1  186.28   12.08
   0  14  -1  216.90   12.09
   0  14  -1  198.74   12.11
   0  14   1  208.36   11.98
   0  14   1  203.29   11.58
   0  14  -1  206.18   11.55
   0  14  -2  203.03   10.35
   0  14   2  182.14   10.23
   0  14   2  196.72   10.27
   0  14   2  188.05   10.27
   0  14   2  174.96   10.18
   0  14  -2  189.84   10.26
   0  14   2  184.71   10.19
   0  14  -2  180.74   10.13
   0  14  -2  140.67   10.30
   0  14  -2  201.67   10.22
   0  14   2  220.18   11.11
   0  14  -2  160.12   10.82
   0  14   2  203.19   10.19
   0  14   2  210.61   10.17
   0  14   2  203.23   10.14
   0  14  -2  203.75   10.10
   0  14   2  192.03   10.19
   0  14  -2  181.95   11.02
   0  14   2  167.06   10.80
   0  14  -2  176.39   10.67
   0  14  -2  182.00   10.68
   0  14   2  142.19   11.03
   0  14  -2  187.15   10.18
   0  14   2  189.20   10.22
   0  14   3   26.19    2.30
   0  14   3   26.19    2.04
   0  14   3   27.31    1.89
   0  14   3   27.07    1.93
   0  14   3   23.89    2.03
   0  14   3   20.28    3.56
   0  14  -3   28.56    2.35
   0  14   3   21.34    2.06
   0  14  -3   23.45    2.12
   0  14  -3   23.16    1.83
   0  14  -3   26.04    2.06
   0  14  -3   20.82    2.29
   0  14  -3   28.48    2.84
   0  14   3   20.74    3.82
   0  14   3   23.10    2.16
   0  14  -4    1.95    1.06
   0  14   4    3.54    2.83
   0  14  -4    3.45    1.33
   0  14  -4    5.42    1.76
   0  14  -4    2.70    1.34
   0  14   4    2.72    1.24
   0  14   4    1.04    1.39
   0  14   4   -0.45    3.15
   0  14   4    1.32    1.58
   0  14   4    2.61    1.32
   0  14   5   -0.37    3.29
   0  14   5    1.19    3.10
   0  14  -5    2.15    1.61
   0  14  -5    4.21    1.30
   0  14  -5    4.83    1.07
   0  14   5    3.15    1.69
   0  14  -5    2.11    1.33
   0  14  -5    4.93    2.29
   0  14   5    6.62    1.40
   0  14   6    3.28    3.06
   0  14  -6    8.73    2.38
   0  14   6    5.95    1.59
   0  14   7    4.08    2.74
   0  14   7    0.71    1.57
   0  14  -7    2.10    1.98
   0  14   7    2.23    2.77
   0  14  -7    4.77    0.93
   0  14  -7    4.48    1.64
   0  14   7    2.51    2.63
   0  14  -7    4.66    1.18
   0  14   8   38.47    3.70
   0  14  -8   59.35    2.90
   0  14  -8   44.00    3.19
   0  14  -8   52.60    3.45
   0  14   8   49.76    3.17
   0  14   8   40.94    3.50
   0  14   9    3.10    1.62
   0  14  -9    6.08    0.61
   0  14  -9    4.31    1.14
   0  15   0    0.22    3.46
   0  15   0   -1.11    1.73
   0  15   0    1.05    1.46
   0  15   0    0.56    1.54
   0  15   0    1.40    1.21
   0  15   0   -0.21    1.16
   0  15   0    1.44    3.67
   0  15   0    1.33    1.17
   0  15   0   -0.12    2.96
   0  15   0   -1.51    1.36
   0  15   0   -0.25    1.34
   0  15  -1    0.52    1.42
   0  15   1    3.03    1.50
   0  15   1   -0.56    1.43
   0  15  -1   -0.88    1.44
   0  15  -1   -3.91    2.46
   0  15  -1   -1.01    1.16
   0  15   1    0.44    1.31
   0  15   1    0.10    1.22
   0  15  -1    0.55    1.10
   0  15   1   -0.48    1.27
   0  15   1    2.78    3.76
   0  15  -1   -0.50    3.53
   0  15  -1   -0.12    2.63
   0  15   1    1.75    3.04
   0  15  -1    0.56    1.49
   0  15   1   -0.42    1.50
   0  15  -1   -2.19    3.34
   0  15   1    0.07    3.58
   0  15  -1   -2.28    1.68
   0  15   1    1.96    1.60
   0  15   1   -0.20    2.01
   0  15  -1    0.18    1.31
   0  15   1    0.83    1.36
   0  15  -2   -0.44    1.74
   0  15   2   -0.89    1.55
   0  15   2    0.51    3.67
   0  15  -2   -0.83    1.77
   0  15   2    0.09    1.26
   0  15  -2   -0.06    1.50
   0  15  -2    1.09    1.08
   0  15   2    0.76    1.24
   0  15   2   -1.12    1.32
   0  15  -2    0.35    3.56
   0  15   2    1.32    3.09
   0  15   2   -1.33    1.48
   0  15  -2   -1.63    1.34
   0  15  -2    0.60    1.04
   0  15   2   -0.88    1.31
   0  15  -2   -1.12    1.49
   0  15   2    0.83    1.49
   0  15  -2   -0.06    1.29
   0  15   2    4.43    3.43
   0  15   3    1.45    1.45
   0  15   3   -3.07    3.54
   0  15  -3   -0.12    1.07
   0  15  -3    0.25    1.44
   0  15   3   -2.38    1.71
   0  15   3    0.73    1.22
   0  15   3    0.19    1.33
   0  15   3   -1.45    3.10
   0  15   3   -3.60    3.44
   0  15  -3    0.34    1.26
   0  15  -3    0.83    1.44
   0  15   3    0.38    1.28
   0  15   4   -1.27    1.19
   0  15   4    0.98    1.33
   0  15   4    2.52    3.02
   0  15  -4   -0.16    2.30
   0  15  -4   -0.24    1.20
   0  15   4   -4.12    3.39
   0  15  -4   -1.12    1.27
   0  15  -4    0.87    1.73
   0  15  -4   -0.26    1.01
   0  15   4   -2.88    3.36
   0  15  -4   -1.04    1.32
   0  15   5    2.77    3.07
   0  15  -5    1.15    2.30
   0  15  -6   -0.30    1.18
   0  15  -6   -1.43    2.10
   0  15   6    3.41    2.68
   0  15   6   -0.23    2.79
   0  15  -6   -0.02    0.90
   0  15  -6    1.60    1.63
   0  15   6   -0.83    1.19
   0  15   6    3.36    2.92
   0  15   6   -0.59    1.48
   0  15   7   -0.79    1.33
   0  15   7    0.32    2.39
   0  15   7   -0.60    2.36
   0  15  -7   -0.63    1.87
   0  15  -7   -0.80    0.79
   0  15  -7    1.36    1.40
   0  15  -8   -0.92    1.21
   0  15  -8    0.12    0.58
   0  15   8   -2.56    1.85
   0  15   8   -0.16    1.48
   0  15  -8    0.16    0.76
   0  16   0   17.43    2.13
   0  16   0   19.00    3.85
   0  16   0   16.06    1.86
   0  16   0   20.90    1.70
   0  16   0   24.59    1.73
   0  16   0   24.99    1.74
   0  16   0   21.83    3.88
   0  16   0   18.88    3.02
   0  16   0   21.20    1.90
   0  16   0   20.64    1.93
   0  16   0   21.48    1.84
   0  16  -1   26.16    3.88
   0  16   1   37.54    4.21
   0  16  -1   32.61    2.40
   0  16   1   34.80    2.52
   0  16  -1   31.07    2.66
   0  16   1   30.65    2.55
   0  16  -1   34.10    2.23
   0  16   1   34.18    2.31
   0  16   1   34.83    2.29
   0  16  -1   38.99    2.23
   0  16   1   32.78    4.19
   0  16   1   32.50    2.29
   0  16  -1   28.80    4.09
   0  16  -1   27.12    3.34
   0  16   1   22.69    3.48
   0  16  -1   32.23    2.39
   0  16  -1   32.47    2.44
   0  16   1   37.14    2.39
   0  16   1   35.09    2.39
   0  16  -1   31.17    2.35
   0  16  -2  111.51    5.92
   0  16   2   97.92    6.93
   0  16  -2  103.09    5.88
   0  16   2   99.84    5.96
   0  16   2   98.63    5.92
   0  16  -2  108.33    6.01
   0  16   2  112.86    5.85
   0  16  -2  104.61    5.76
   0  16   2  112.24    5.84
   0  16   2  107.99    5.86
   0  16   2  103.33    6.85
   0  16   2   87.04    6.53
   0  16  -2  104.88    5.90
   0  16  -2   95.65    6.51
   0  16   2  103.81    5.91
   0  16  -2  104.49    5.83
   0  16  -3   72.48    4.27
   0  16  -3   81.46    4.44
   0  16   3   76.40    4.39
   0  16   3   78.63    4.36
   0  16   3   84.38    4.41
   0  16   3   66.48    5.19
   0  16   3   72.25    5.67
   0  16  -3   75.93    5.14
   0  16  -3   74.84    4.36
   0  16  -3   78.66    4.44
   0  16  -4    2.53    1.30
   0  16  -4    0.31    2.34
   0  16   4    8.23    2.82
   0  16  -4    4.13    1.21
   0  16   4    2.36    3.04
   0  16   5    1.36    2.78
   0  16  -5    1.49    1.07
   0  16   5    0.59    1.22
   0  16  -5   -0.34    1.11
   0  16  -5    0.15    0.92
   0  16  -5    0.62    2.17
   0  16   5   -2.59    2.60
   0  16   5   -2.04    3.01
   0  16  -5   -0.04    1.01
   0  16  -5    2.51    1.19
   0  16  -6    0.83    0.80
   0  16   6    0.44    2.53
   0  16   6    2.55    2.30
   0  16  -6    1.39    1.95
   0  16  -6    0.13    1.00
   0  16  -7   14.00    1.05
   0  16   7   12.32    2.16
   0  16  -7   11.73    1.86
   0  16  -7   15.44    1.18
   0  16  -8   48.66    2.67
   0  17   1   -0.64    2.53
   0  17   2    0.19    1.20
   0  17  -2    0.95    1.27
   0  17  -2   -0.40    0.98
   0  17   2    0.67    1.40
   0  17   2    1.18    1.62
   0  17  -2    0.59    1.30
   0  17   2    1.79    2.58
   0  17   3    2.52    2.55
   0  17   3    2.96    1.24
   0  17   3    1.76    3.25
   0  17  -3   -0.16    1.30
   0  17  -3    0.15    1.19
   0  17  -3    0.51    1.23
   0  17   3   -1.31    3.26
   0  17  -3    0.49    1.19
   0  17  -3    0.96    2.28
   0  17  -4   -0.37    1.09
   0  17  -4   -1.70    2.17
   0  17  -4   -1.67    1.09
   0  17   4   -1.97    3.07
   0  17   4    0.34    1.19
   0  17   4    0.04    2.39
   0  17  -4    0.14    1.15
   0  17   4   -1.02    3.01
   0  17  -5   -0.86    0.90
   0  17  -5    0.97    1.00
   0  17   5    0.76    2.55
   0  17  -5    3.10    1.96
   0  17   5   -2.07    2.80
   0  17  -6   -0.75    0.82
   0  17   6   -0.54    2.04
   0  17   6   -2.28    2.31
   0  17  -6   -2.38    1.65
   0  17   7    0.51    1.67
   0  17  -7   -0.13    0.58
   0  18   0   30.91    2.46
   0  18   0   26.75    3.55
   0  18   0   34.70    2.34
   0  18   0   39.05    2.43
   0  18   0   35.11    2.22
   0  18   1    6.64    1.46
   0  18   1    5.85    3.05
   0  18   1    8.73    1.37
   0  18  -1    8.76    1.32
   0  18   1    5.37    2.98
   0  18  -1    9.16    1.41
   0  18   1    9.41    1.60
   0  18   1    8.78    1.22
   0  18  -1    9.17    1.11
   0  18  -2   48.83    2.83
   0  18   2   50.34    2.80
   0  18   2   41.55    4.00
   0  18  -2   48.81    2.84
   0  18   2   38.90    2.85
   0  18   2   39.88    4.05
   0  18  -2   47.98    2.87
   0  18  -3    1.95    1.05
   0  18   3    5.44    2.72
   0  18  -3    3.12    1.05
   0  18   3    7.11    2.86
   0  18  -3    2.49    1.09
   0  18   4   12.97    2.79
   0  18  -4   18.03    1.44
   0  18   4   13.04    2.87
   0  18  -4   18.21    1.38
   0  18  -5    0.43    0.81
   0  18   5   -0.20    2.18
   0  18   5   -0.90    2.17
   0  18   6   31.56    2.78
   0  18  -6   44.29    2.34
   0  19   0   -0.18    1.08
   0  19   0    1.18    1.27
   0  19   1   -2.43    2.40
   0  19  -1    0.28    1.04
   0  19  -1    1.39    1.17
   0  19   2    0.45    2.32
   0  19  -2    1.03    0.96
   0  19  -2    0.36    1.02
   0  19   3   -1.43    2.14
   0  19  -3    1.10    0.84
   0  19  -3    0.05    0.85
   0  19   4   -0.41    1.76
   0  19  -4   -1.28    0.73
   0  20  -2    9.84    0.93
  -1   0   0    0.50    1.53
  -1   0   0    3.34    1.89
   1   0   0    0.83    0.84
   1   0   0   -0.07    1.08
  -1   0   1    0.04    0.80
  -1   0  -1    2.33    1.61
  -1   0  -1    1.11    1.89
  -1   0  -1   -0.03    1.75
  -1   0   1    0.30    1.13
   1   0   1    0.58    0.92
  -1   0  -2    6.48    1.30
   1   0   2    4.51    1.35
  -1   0   2    4.23    1.53
   1   0   2    5.72    0.97
   1   0   2    4.99    0.87
   1   0  -2    6.61    1.01
   1   0  -2    4.92    0.65
  -1   0   2    8.68    1.14
   1   0   2    6.16    1.00
  -1   0  -2    5.56    2.13
  -1   0  -2    4.63    2.49
  -1   0   2    4.89    1.17
  -1   0   2    6.30    0.98
  -1   0   2    5.27    0.60
  -1   0   3    0.20    0.64
   1   0   3   -0.01    0.96
   1   0  -3    0.57    1.10
   1   0   3   -0.30    1.09
  -1   0   3   -0.08    1.21
  -1   0   3    0.97    1.01
   1   0   3   -2.17    1.49
  -1   0   3   -0.89    1.16
  -1   0  -3   -0.72    1.45
   1   0   3    0.22    1.02
   1   0   3   -0.20    0.98
   1   0  -4  290.76   13.75
   1   0   4  258.75   13.66
   1   0  -4  215.99   13.63
   1   0  -4  260.89   13.72
  -1   0   4  265.61   13.66
   1   0   4  258.63   13.72
  -1   0   4  265.11   13.67
   1   0   4  290.87   13.85
  -1   0   4  273.79   13.75
  -1   0   4  242.94   13.60
  -1   0   4  255.09   13.59
   1   0   4  277.82   13.69
   1   0  -4  312.98   13.84
   1   0   4  268.50   13.68
  -1   0   5   -0.46    1.36
   1   0   5   -0.55    1.16
   1   0   5   -0.58    1.08
  -1   0  -5    0.39    1.76
  -1   0   5    1.71    1.28
   1   0   5   -0.11    1.16
   1   0  -5    0.21    1.53
   1   0   5   -0.05    1.10
  -1   0   5   -0.98    1.05
   1   0  -5   -2.29    1.67
  -1   0   5    0.08    1.21
   1   0   6    8.01    1.79
   1   0   6    7.63    1.33
   1   0  -6    5.24    1.84
  -1   0   6    6.19    1.22
   1   0   6    8.18    1.21
   1   0   6    6.85    1.32
  -1   0   6    7.12    1.66
  -1   0  -6    7.56    1.71
  -1   0   7   -0.94    1.19
   1   0   7   -1.19    1.98
   1   0   7    0.81    1.31
  -1   0  -7   -2.02    3.42
  -1   0  -7    3.80    2.76
  -1   0  -7    1.42    1.63
   1   0  -7    1.09    1.92
  -1   0   7   -0.95    1.24
   1   0   7    0.14    1.10
  -1   0  -7    2.79    1.94
   1   0   7   -0.96    1.32
  -1   0   7   -1.23    1.67
  -1   0   8    1.24    1.78
   1   0   8    0.69    1.37
  -1   0   8    0.30    1.32
  -1   0   8   -0.17    1.28
   1   0   8    1.03    1.34
  -1   0  -8   -0.39    3.04
  -1   0  -8    1.38    3.60
   1   0   8    0.28    1.49
  -1   0   8    0.33    1.98
   1   0   8    1.01    2.11
   1   0   8    0.78    1.79
  -1   0  -8    1.31    2.19
   1   0   9    0.47    1.40
  -1   0   9   -0.57    1.32
  -1   0  -9   -2.15    3.37
  -1   0   9   -1.04    1.64
  -1   0  -9   -1.64    3.77
  -1   0  -9    1.53    3.23
   1   0   9   -0.35    1.61
  -1   0   9    0.65    2.17
  -1   0  -9   -0.22    2.23
  -1   0   9   -0.37    1.55
   1   0  10    7.37    1.53
  -1   0  10    8.19    1.37
  -1   0  10   11.58    2.38
   1   0 -10    4.70    3.77
  -1   0  10    9.71    1.71
  -1   0 -10    7.56    3.42
   1   0 -10    9.12    3.18
  -1   0 -10   10.44    3.86
  -1   0 -10    6.03    3.42
  -1   0 -10    9.91    2.80
  -1   0  10    5.79    1.65
   1   0 -10    9.22    2.11
  -1   0 -10    5.68    2.25
  -1   0  11    0.18    1.09
   1   0 -11   -2.09    2.92
  -1   0  11   -5.21    1.72
  -1   0  11   -1.54    2.04
  -1   0  11   -0.16    1.48
   1   0 -11   -1.19    3.27
   1   0 -11    0.08    2.80
   1   0 -11    0.59    1.95
  -1   0 -11   -1.60    2.50
  -1   0  11    1.85    1.44
  -1   0 -11   -0.43    0.75
   1   0 -11    0.58    0.86
   1   0 -12    2.84    1.52
   1   0 -12   -0.14    2.02
  -1   0 -12   -1.68    2.01
  -1   0 -12    1.25    0.60
   1   0 -12   -0.78    0.67
   1   1   0   77.97    3.94
   1   1   0   71.56    3.81
  -1   1   0   75.61    4.38
  -1   1   0   67.11    3.74
   1   1   0   66.50    3.73
  -1   1   0   76.57    4.30
  -1   1   1   98.15    4.88
  -1   1  -1   87.79    4.86
   1   1   1   92.99    4.95
   1   1  -1  100.54    5.06
  -1   1  -1   91.63    5.31
  -1  -1  -1   83.83    5.11
  -1   1   1   87.67    5.05
  -1  -1   1   83.24    4.94
  -1   1  -1   89.51    5.43
  -1   1  -1   92.55    5.31
  -1  -1  -2  206.86    9.91
  -1   1  -2  197.53    9.91
  -1   1   2  196.70   10.00
   1   1   2  177.43    9.95
   1  -1   2  192.87    9.94
   1  -1   2  185.16    9.84
   1   1   2  176.72    9.84
   1  -1   2  175.91    9.82
   1   1  -2  205.06    9.86
   1   1   2  177.41    9.82
   1  -1  -2  195.48    9.84
  -1  -1   2  181.30    9.87
   1   1  -2  174.91    9.84
  -1   1   2  197.79    9.89
  -1   1   2  175.73    9.81
  -1  -1   2  183.96    9.83
  -1  -1   2  190.23    9.89
  -1   1  -2  204.06   10.15
  -1   1  -2  196.63   10.25
  -1   1   2  199.26    9.90
   1  -1   2  189.70    9.84
  -1  -1  -2  188.22   10.13
  -1  -1  -2  186.62   10.05
   1   1   2  178.59    9.84
   1  -1   3    2.92    1.03
   1   1   3    2.36    1.03
   1   1   3    2.78    0.80
  -1   1   3    2.49    0.73
   1   1  -3    1.94    0.94
   1   1   3    2.54    0.96
   1   1  -3    2.61    1.33
   1  -1  -3    2.06    1.10
  -1   1  -3    3.15    1.19
  -1  -1   3    3.42    0.97
  -1   1   3    2.39    1.01
  -1  -1   3    3.00    1.09
  -1   1   3    2.63    1.37
   1  -1   3    3.39    1.47
   1   1   3    1.82    1.51
  -1   1  -3    4.12    1.49
   1   1   3    4.13    1.11
  -1   1   3    2.92    1.29
  -1  -1   3    3.82    1.25
   1   1   3    3.10    1.05
   1  -1   3    2.26    1.00
   1   1  -4   17.20    1.74
   1  -1  -4   17.26    1.69
   1   1   4   16.47    1.39
   1  -1   4   15.96    1.38
  -1   1   4   13.03    1.13
   1   1   4   15.47    1.17
  -1   1   4   13.27    1.04
   1  -1  -4   13.23    1.60
   1  -1  -4   12.43    1.13
   1   1  -4   13.06    1.29
   1   1  -4   15.73    1.74
   1   1   4   15.46    1.35
  -1   1   4   18.15    1.31
   1   1   4   14.33    1.51
  -1  -1   4   15.30    1.50
  -1   1   4   14.92    1.31
  -1  -1   4   15.63    1.36
  -1  -1   4   13.04    1.42
   1  -1   4   16.94    1.82
  -1   1   4   16.32    1.60
   1   1   4   16.61    1.78
  -1   1  -4   13.07    1.85
   1   1   4   17.07    1.37
   1  -1   4   16.30    1.37
  -1   1  -4   14.33    1.47
   1   1  -5    7.06    1.73
  -1  -1   5    8.13    1.24
   1   1   5    9.60    1.24
   1  -1  -5   11.94    1.62
   1   1  -5    7.40    1.20
  -1   1   5    8.67    1.18
   1  -1   5    9.11    1.25
   1   1   5    7.88    1.33
   1  -1   5    9.45    1.33
  -1   1   5    9.39    1.41
  -1  -1   5   11.49    1.48
   1   1   5   10.11    1.33
  -1   1   5    9.29    1.23
  -1  -1   5    9.34    1.28
  -1   1  -5   11.12    1.86
  -1   1   5    9.80    0.87
  -1   1   5    8.31    0.96
   1   1   5    6.93    1.33
   1   1  -5   11.28    1.67
   1  -1   5   10.73    1.37
   1  -1  -5    8.94    1.61
  -1   1   5   10.56    1.50
  -1  -1   5   10.18    1.30
   1  -1   6   90.21    5.16
  -1  -1   6  103.68    5.39
   1   1   6   88.83    5.16
  -1   1   6  105.68    5.39
  -1   1  -6   92.72    5.41
  -1  -1  -6  101.92    5.40
   1   1  -6   95.16    5.39
   1   1   6   94.48    5.12
  -1  -1   6   90.27    5.12
   1  -1   6   93.33    5.13
  -1   1   6   94.84    5.15
   1  -1  -6   90.93    5.30
   1   1   6   91.27    5.17
   1  -1   6   90.54    5.18
   1  -1   6   89.64    5.47
   1   1   6   87.54    5.46
   1   1   6   86.58    5.23
  -1   1   7    0.08    1.24
  -1  -1   7   -0.17    1.13
  -1  -1  -7    1.38    1.88
  -1   1  -7    0.82    1.90
   1  -1   7   -1.36    1.96
   1   1   7   -1.98    1.96
   1  -1   7   -2.53    1.36
  -1  -1  -7   -2.50    2.65
  -1   1  -7   -0.10    3.55
  -1  -1  -7    2.72    1.62
   1   1   7   -0.29    1.33
  -1   1  -7   -0.76    3.04
  -1  -1  -7   -0.56    3.13
  -1   1  -7   -1.70    1.60
  -1  -1   7    1.97    1.73
  -1   1   7   -0.20    1.76
   1  -1   7   -0.60    1.29
   1   1   7    1.04    1.29
   1   1  -7    0.57    1.90
   1  -1  -7   -0.66    1.69
  -1  -1   7   -1.85    1.21
   1  -1   7    1.32    1.26
   1   1   7   -0.21    1.13
  -1   1   7   -0.70    1.24
  -1  -1   8   27.47    2.27
   1  -1   8   30.67    2.16
   1  -1  -8   22.64    2.69
   1   1   8   28.34    2.14
  -1   1   8   26.96    2.31
   1   1   8   26.38    2.91
   1  -1   8   31.64    2.92
  -1   1   8   34.05    2.98
  -1  -1   8   33.71    3.01
  -1   1  -8   28.24    2.70
  -1  -1  -8   27.99    2.78
  -1   1  -8   30.47    4.40
   1   1   8   28.70    2.38
  -1  -1  -8   23.88    3.48
  -1  -1  -8   27.95    3.94
   1  -1   8   26.05    2.33
  -1   1  -8   33.93    3.85
   1   1   8   29.33    2.66
   1  -1   8   30.62    2.36
  -1   1   8   25.52    2.65
   1   1   8   28.84    2.33
  -1  -1   8   31.23    2.71
  -1   1   8   31.67    2.26
  -1  -1   8   31.93    2.25
  -1  -1   9   12.18    1.68
  -1   1   9    8.47    1.66
  -1   1   9    8.26    1.64
  -1  -1   9    9.38    1.70
  -1   1  -9    6.18    4.19
   1   1   9    6.59    1.89
  -1  -1  -9   12.29    3.24
  -1   1  -9    7.39    3.68
  -1   1   9    6.93    1.68
  -1  -1  -9    5.18    3.71
   1  -1   9    9.35    1.87
  -1  -1  -9    5.73    3.23
  -1   1  -9    9.17    3.68
   1   1   9    8.93    1.52
  -1   1   9    8.66    1.33
   1  -1   9    7.62    1.53
  -1  -1   9    9.85    1.36
   1   1   9   12.10    2.08
  -1  -1   9    6.65    2.28
  -1   1   9    8.21    2.32
   1   1  -9    7.41    2.13
  -1  -1  -9   12.11    2.50
  -1   1  -9   11.97    2.35
   1   1 -10    9.99    1.20
  -1   1 -10   12.10    1.16
  -1  -1  10   12.80    1.76
  -1  -1 -10   14.27    3.01
  -1   1 -10    8.11    3.00
  -1   1  10   14.59    1.73
   1  -1 -10   14.04    3.24
   1   1 -10    6.21    4.11
   1  -1 -10   13.48    3.90
  -1   1 -10   17.80    3.71
  -1   1  10   14.29    1.74
  -1  -1  10   14.72    1.80
   1   1 -10    9.82    3.52
  -1   1 -10    8.75    4.08
  -1   1 -10   14.56    3.54
   1  -1  10   14.70    1.68
  -1   1  10   13.20    1.46
  -1  -1  10   13.48    1.54
   1   1  10   13.72    2.12
  -1  -1  10   14.42    2.52
  -1   1  10   14.77    2.44
   1  -1 -10   12.51    2.37
   1   1 -10    9.86    2.22
  -1  -1 -10   11.72    2.40
  -1   1 -10   10.05    2.35
   1  -1 -11    4.08    1.95
   1   1 -11    1.36    1.86
  -1   1 -11    6.56    3.13
   1  -1 -11    2.11    2.67
   1   1 -11    3.31    2.97
   1  -1  11    1.95    1.55
  -1   1  11    0.97    1.72
  -1  -1  11    0.43    1.20
   1  -1 -11    0.74    0.87
  -1   1 -11    1.29    0.76
   1   1 -11    1.53    0.87
  -1  -1 -11    1.57    0.80
  -1   1  11    1.45    1.45
  -1  -1  11    2.46    1.46
  -1  -1 -11    1.58    2.51
  -1   1 -11    1.24    2.50
  -1  -1  11    2.21    1.50
   1   1 -11    0.62    3.40
   1  -1 -11    2.44    2.56
   1   1 -11    7.13    2.92
  -1   1  11    2.51    1.50
   1  -1 -11    4.90    3.11
  -1  -1 -12   10.60    2.00
   1  -1 -12    8.39    1.97
   1   1 -12    6.71    1.99
  -1   1 -12    8.80    1.99
  -1  -1 -12    6.71    0.71
   1  -1 -12    6.68    0.79
   1   1 -12    6.69    0.82
   1  -1 -12    7.03    1.65
  -1   1 -12    6.98    0.72
   1   2   0    0.57    1.43
  -1   2   0   -0.90    1.26
  -1   2   0   -1.10    2.22
   1   2   0   -1.36    1.27
  -1   2   0    0.14    2.49
  -1   2   0    0.13    0.55
   1   2   0    1.36    1.15
  -1   2   1   42.78    2.95
  -1   2   1   37.60    2.20
  -1   2  -1   38.14    3.10
  -1   2   1   41.09    2.24
  -1  -2   1   34.73    2.24
  -1   2   1   36.61    2.54
   1   2   1   36.58    2.30
   1   2   1   37.58    2.46
  -1   2  -1   37.30    2.28
   1   2  -1   41.64    2.65
  -1   2  -1   36.13    3.28
  -1   2  -1   38.36    3.05
  -1  -2  -2 2115.79  109.03
   1   2   2 2075.88  109.01
   1  -2   2 2134.06  109.02
  -1   2   2 2209.52  109.05
   1   2   2 2067.54  108.95
   1  -2   2 2085.41  108.95
   1   2   2 2157.99  109.02
   1  -2   2 2037.85  108.95
  -1   2  -2 2132.97  108.99
   1   2   2 1995.59  108.94
   1   2  -2 2213.33  108.97
   1   2   2 2056.26  108.95
   1   2   2 2047.80  108.99
   1   2   2 2100.07  108.94
  -1   2   2 2106.38  108.99
   1   2  -2 2074.98  109.00
  -1  -2   2 2012.06  108.97
  -1  -2   2 2031.44  108.95
  -1   2  -2 2053.47  108.97
  -1   2  -2 2309.82  109.18
   1   2   2 2038.45  108.95
  -1  -2  -2 2016.86  109.02
  -1   2  -2 2317.21  109.13
  -1  -2  -2 2023.17  109.05
  -1  -2   2 2042.58  108.99
  -1   2   2 2165.66  109.00
   1  -2   2 2094.06  108.95
   1   2   3  363.48   20.30
   1  -2   3  391.19   20.29
  -1   2   3  391.90   20.28
  -1   2   3  408.33   20.25
  -1  -2   3  371.69   20.28
   1  -2   3  411.29   20.40
  -1  -2   3  373.59   20.29
   1   2   3  381.23   20.41
  -1   2   3  414.44   20.41
   1   2   3  354.83   20.30
  -1   2   3  371.90   20.24
   1  -2   3  394.19   20.30
  -1   2   3  422.68   20.31
  -1   2  -3  393.15   20.37
  -1   2   3  414.86   20.25
   1   2   3  387.03   20.26
   1   2   3  377.66   20.36
  -1   2  -3  367.54   20.32
  -1  -2   3  373.86   20.33
   1   2  -3  344.13   20.33
   1   2   3  385.58   20.27
  -1   2   3  355.87   20.26
   1   2   3  393.80   20.28
  -1   2   3  394.17   20.27
   1   2  -3  391.31   20.33
   1   2  -3  427.74   20.35
   1  -2  -3  376.25   20.29
  -1  -2   4   55.84    3.27
  -1   2   4   58.17    3.28
   1   2   4   55.32    3.58
  -1   2   4   59.69    3.48
  -1  -2   4   55.27    3.27
   1  -2   4   60.14    3.57
  -1   2   4   63.49    3.25
   1   2  -4   62.48    3.49
   1  -2  -4   48.88    3.33
   1   2   4   56.46    3.22
   1   2  -4   52.14    3.29
   1   2   4   55.75    3.44
   1   2   4   56.97    3.16
  -1  -2   4   55.71    3.40
   1   2   4   56.62    3.30
   1  -2  -4   65.87    3.52
   1  -2   4   59.65    3.31
   1   2  -4   66.73    3.50
  -1   2  -4   51.84    3.37
  -1   2  -4   60.27    3.54
  -1  -2   4   69.33    3.38
   1   2   4   56.22    3.29
   1  -2   4   58.31    3.29
   1   2   4   59.19    3.21
  -1   2   4   57.66    3.19
  -1   2   4   53.74    3.14
   1   2  -5   70.64    4.38
  -1   2   5   79.00    4.34
   1   2  -5   81.50    4.65
   1   2   5   80.46    4.36
  -1  -2   5   80.53    4.35
   1  -2  -5   81.50    4.52
  -1   2  -5   64.44    4.41
  -1   2  -5   80.68    4.57
  -1  -2   5   78.65    4.37
  -1   2   5   82.23    4.43
  -1  -2   5   81.02    4.53
   1  -2   5   77.95    4.39
   1   2   5   76.83    4.38
  -1   2   5   83.83    4.52
  -1   2   5   77.86    4.25
   1   2   5   76.58    4.30
  -1   2   5   75.77    4.28
   1   2   5   79.06    4.40
   1  -2   5   82.94    4.41
   1   2   6   -1.71    1.38
  -1  -2   6   -1.27    1.46
   1   2   6   -0.02    1.22
  -1   2   6    0.90    1.38
   1  -2   6    0.20    1.23
   1  -2  -6   -1.95    1.58
   1   2   6   -1.02    1.10
  -1  -2   6   -0.77    1.11
  -1   2   6    0.39    1.21
   1   2  -6    0.03    1.73
   1  -2   6   -0.93    1.17
  -1   2  -6    1.02    1.62
   1   2   6    2.04    1.72
   1  -2   6    0.32    1.82
  -1   2   6    1.09    1.46
   1   2   6   -0.40    1.23
   1  -2   6   -0.54    1.25
  -1   2  -6   -2.52    2.60
  -1  -2  -6    3.30    2.33
  -1  -2  -6   -1.00    2.73
  -1   2  -6   -0.30    1.55
  -1   2  -6   -1.28    3.07
  -1  -2  -6    1.49    1.45
  -1  -2  -7   50.61    3.21
  -1   2  -7   55.83    3.34
  -1   2  -7   48.47    4.59
  -1  -2  -7   44.61    4.17
  -1  -2  -7   46.20    3.78
   1  -2   7   45.46    2.95
   1   2   7   45.66    2.97
  -1   2  -7   48.39    4.07
  -1  -2   7   54.91    3.28
   1  -2   7   42.01    2.96
   1   2   7   41.61    2.95
  -1   2   7   51.15    3.25
  -1  -2   7   44.01    2.82
   1   2  -7   41.06    3.31
   1  -2  -7   42.09    3.23
   1   2   7   44.64    2.80
  -1   2   7   46.48    2.88
   1  -2   7   48.57    2.86
  -1   2  -7   49.47    3.32
  -1  -2  -7   46.48    3.36
   1   2   7   46.24    3.45
   1  -2   7   47.21    3.45
  -1   2   7   44.38    3.02
  -1  -2   8    0.99    2.00
  -1   2   8   -3.47    2.09
   1   2   8    1.16    1.51
  -1   2   8   -0.82    1.80
   1  -2   8   -0.93    1.46
  -1  -2   8   -1.89    1.34
  -1   2   8   -0.51    1.33
  -1  -2   8   -0.24    1.75
  -1   2   8    1.05    1.44
   1   2   8   -1.59    1.94
   1   2   8    1.88    2.14
   1  -2   8    1.88    2.07
  -1  -2  -8   -2.60    2.16
  -1   2  -8    1.98    2.16
   1  -2   8    1.18    1.46
   1   2   8   -0.61    1.57
  -1   2  -8   -3.50    3.22
  -1   2  -8    4.60    3.97
  -1  -2   8    0.42    1.35
   1  -2  -8   -0.35    1.98
   1   2   8   -1.22    1.30
   1  -2   8    0.06    1.30
  -1   2   8   -0.63    1.11
   1   2   9    6.71    1.46
  -1   2   9    5.92    1.24
   1  -2   9    3.41    1.52
  -1  -2   9    3.31    1.55
  -1   2  -9    4.31    2.98
  -1   2   9    5.03    1.61
  -1  -2  -9    4.67    2.92
  -1   2   9    4.17    1.62
  -1  -2   9    4.38    2.18
  -1   2   9    9.97    2.30
   1   2   9    5.11    2.14
  -1   2  -9    1.96    3.55
  -1  -2   9    4.46    1.57
  -1   2  -9   10.31    3.61
  -1   2  -9    0.41    4.02
   1   2   9    4.77    1.72
   1  -2   9    4.24    1.71
  -1   2   9    4.14    1.60
   1   2  -9    7.26    2.01
  -1   2  -9    6.89    2.32
  -1  -2  -9    5.96    2.38
   1   2  -9    5.07    1.05
   1   2 -10    1.32    0.93
  -1   2 -10    1.21    0.82
  -1  -2 -10    4.53    2.54
  -1   2 -10   -0.24    2.58
  -1  -2  10    2.47    1.50
  -1   2  10    1.82    1.54
   1   2  10    3.22    1.99
  -1  -2  10    2.91    2.22
  -1   2  10    2.47    2.19
  -1   2 -10    1.89    3.61
  -1   2  10    1.72    1.56
  -1  -2  10    1.81    1.56
  -1   2 -10   -2.29    3.70
   1  -2 -10   -0.64    2.85
   1   2 -10    3.40    3.31
   1  -2 -10   -3.57    3.41
   1   2 -10    4.30    3.96
  -1   2 -10    3.52    4.25
  -1  -2 -10   -1.52    2.23
  -1   2 -10   -0.26    2.23
   1  -2 -10    1.84    2.14
   1   2 -10    1.53    1.94
  -1  -2  10    3.24    1.29
   1  -2  10    0.45    1.47
  -1  -2  11    4.33    1.25
  -1  -2  11    2.36    1.41
  -1  -2 -11    5.08    2.36
  -1   2  11    3.48    1.41
  -1   2 -11    6.71    2.46
   1   2 -11    3.15    3.55
   1   2 -11    2.60    2.98
  -1   2  11    4.71    1.51
  -1  -2  11    4.28    1.46
  -1   2 -11    3.22    0.79
   1   2 -11    1.96    0.88
   1   2 -11    6.37    1.79
   1  -2 -11    3.89    2.01
  -1  -2 -11    1.84    2.07
   1   2 -11    4.17    3.07
  -1   2 -11    3.44    3.22
   1   2  11    3.14    1.72
  -1   2  11    3.92    1.83
   1  -2 -12    3.11    1.59
  -1  -2 -12    4.00    0.57
  -1   2 -12    2.17    0.55
   1  -2 -12    3.24    0.67
   1   2 -12    3.45    0.70
   1   2 -12    2.97    0.78
  -1   2 -12    1.49    0.75
  -1   2 -12    0.73    1.83
   1  -2 -12    3.12    1.82
   1   2 -12    1.57    1.84
  -1  -2 -12    2.32    1.87
   1   3   0 2351.19  124.84
  -1   3   0 2640.20  125.03
  -1   3   0 2664.54  124.83
  -1   3   0 2532.40  125.04
   1   3   0 2570.21  124.91
  -1  -3   0 2230.21  124.82
  -1   3   0 2415.46  124.84
  -1   3   0 2071.54  124.85
  -1   3   0 2290.34  124.82
  -1   3   0 2435.89  124.92
   1   3   0 2402.24  124.94
   1   3   0 2712.63  124.91
  -1   3  -1 1359.94   67.18
  -1   3  -1 1370.40   67.22
   1   3   1 1284.25   67.03
  -1  -3   1 1248.38   67.02
  -1   3   1 1284.05   67.02
   1   3  -1 1268.88   66.98
  -1   3  -1 1272.18   67.00
  -1   3   1 1238.58   67.00
   1   3   1 1276.62   66.99
  -1   3  -1 1389.24   67.07
   1   3  -1 1405.73   67.13
   1   3   1 1293.08   67.08
   1   3  -1 1234.85   66.99
   1   3   1 1201.47   67.00
  -1   3   1 1333.95   67.01
  -1   3  -1 1367.63   67.18
  -1   3   1 1310.35   67.05
  -1   3   1 1314.81   67.01
  -1   3  -1 1324.97   67.01
  -1  -3   1 1201.33   67.00
   1  -3  -1 1337.20   66.99
  -1   3   1 1247.41   67.09
   1   3  -1 1323.82   67.09
   1   3   1 1266.50   67.00
   1   3  -1 1347.95   67.07
   1   3   1 1226.83   66.99
   1   3   1 1270.87   66.99
   1   3   1 1279.73   66.99
   1   3   1 1236.68   66.99
   1   3  -1 1342.16   67.10
   1   3  -1 1309.18   67.09
  -1   3  -1 1305.17   67.03
   1   3   1 1275.03   67.00
   1   3  -1 1350.30   67.00
  -1   3   1 1209.54   67.01
  -1   3   1 1299.72   67.02
   1   3   2  769.69   43.66
  -1   3   2  921.36   43.68
   1   3   2  818.42   43.68
   1   3  -2  900.16   43.66
   1  -3   2  836.31   43.68
  -1   3  -2  969.25   44.02
  -1   3   2  868.26   43.72
  -1   3  -2  967.58   43.94
  -1  -3   2  801.39   43.72
  -1  -3  -2  790.74   43.74
   1  -3   2  859.72   43.68
  -1  -3  -2  797.21   43.76
   1   3   2  796.37   43.68
   1   3   2  791.41   43.70
  -1   3  -2  807.90   43.66
   1  -3   2  799.46   43.66
   1   3   2  865.18   43.78
  -1   3   2  816.71   43.70
  -1   3   2  814.92   43.65
  -1  -3  -2  801.68   43.74
   1   3   2  888.28   43.67
  -1   3  -2 1065.55   43.96
  -1   3  -2  798.65   43.65
  -1   3   2  823.13   43.76
   1   3  -2  861.05   43.67
   1   3  -2  848.26   43.65
  -1   3   2  881.07   43.69
  -1   3   2  835.27   43.67
   1   3  -2  773.75   43.67
   1   3   2  818.51   43.71
  -1  -3   2  777.00   43.66
  -1   3   2  920.23   43.81
   1   3   2  834.47   43.68
  -1   3  -2  843.65   43.66
   1   3   2  831.80   43.68
  -1   3   2  879.98   43.66
   1   3  -2  867.83   43.70
  -1   3   2  880.57   43.66
   1   3  -2  874.46   43.71
   1   3   2  855.45   43.70
   1   3   2  831.16   43.74
   1   3   2  852.91   43.67
  -1   3  -2  893.02   43.72
   1   3  -2  905.31   43.79
  -1  -3   2  815.70   43.67
   1   3  -2  843.16   43.76
  -1  -3   2  812.95   43.70
   1   3   2  771.23   43.65
  -1   3   2  781.01   43.65
   1   3   2  866.25   43.67
   1   3   2  847.39   43.68
   1   3   3  923.98   52.50
   1   3  -3 1013.12   52.51
  -1   3   3  980.14   52.52
   1   3   3 1007.27   52.54
  -1   3  -3 1064.34   52.53
   1  -3   3 1026.41   52.55
   1   3   3 1012.62   52.55
  -1  -3  -3  965.60   52.64
  -1  -3  -3  945.80   52.68
   1  -3   3 1027.15   52.55
   1   3   3  941.98   52.55
  -1   3  -3  974.63   52.51
  -1   3   3 1070.37   52.59
   1   3  -3  966.34   52.51
  -1   3   3 1017.94   52.54
  -1   3   3 1016.27   52.52
  -1  -3   3  985.60   52.54
   1   3  -3  937.47   52.52
   1   3   3 1050.01   52.64
   1  -3   3 1064.94   52.64
  -1  -3   3  952.65   52.53
  -1   3   3 1077.37   52.64
   1   3  -3  984.54   52.63
  -1  -3   3  980.15   52.58
  -1   3  -3 1032.12   52.60
   1   3   3 1021.77   52.54
  -1   3  -3 1038.12   52.51
  -1   3   3 1024.13   52.51
  -1   3   3 1085.25   52.54
   1   3  -3 1098.77   52.59
   1  -3  -3  975.75   52.54
   1   3   3 1001.29   52.54
   1   3   3  978.75   52.53
   1   3   3 1013.39   52.63
   1   3   3  988.66   52.53
  -1   3   3  990.16   52.50
  -1   3  -3 1021.95   52.59
  -1   3   3 1055.10   52.54
   1   3   3 1034.49   52.54
  -1  -3   4  470.98   25.33
  -1   3   4  505.41   25.33
  -1   3   4  528.16   25.48
   1  -3   4  507.94   25.48
   1   3   4  507.74   25.47
  -1  -3  -4  473.54   25.60
  -1  -3  -4  484.84   25.53
  -1   3  -4  551.16   25.74
  -1   3  -4  533.60   25.85
   1   3   4  502.72   25.35
   1  -3   4  491.84   25.34
  -1   3   4  484.20   25.31
   1   3   4  493.79   25.32
  -1   3   4  460.57   25.30
   1  -3  -4  423.28   25.33
   1   3  -4  511.65   25.41
  -1   3   4  507.25   25.32
   1   3   4  486.54   25.33
   1   3  -4  470.82   25.35
   1   3   4  480.25   25.30
   1   3   4  492.99   25.44
  -1   3  -4  458.02   25.37
   1   3   4  447.87   25.33
  -1  -3   4  458.64   25.39
   1   3   4  489.48   25.31
  -1   3  -4  480.91   25.41
  -1   3  -4  455.21   25.28
  -1  -3   4  479.13   25.41
   1  -3   4  493.11   25.34
   1   3   4  498.63   25.34
  -1   3   4  514.80   25.40
   1   3   5   14.80    1.30
  -1   3   5   15.25    1.17
  -1   3   5   13.49    1.19
   1   3   5   13.02    1.26
  -1  -3   5   14.25    1.33
   1   3  -5   15.53    1.85
  -1   3   5   12.64    1.37
   1  -3  -5   14.40    1.72
   1   3  -5   12.18    1.54
   1   3   5   13.01    1.12
   1  -3   5   14.21    1.37
   1   3   5   14.24    1.44
  -1  -3   5   16.35    1.53
  -1   3   5   16.18    1.56
  -1  -3   5   14.31    1.36
  -1   3  -5   14.29    1.82
  -1   3  -5   12.91    2.93
   1   3   5   14.91    1.47
  -1  -3  -5   10.40    2.14
   1  -3   5   15.68    1.36
  -1  -3  -5   13.24    2.53
  -1   3  -5   11.00    3.46
  -1   3  -5   14.07    1.64
   1  -3   6    0.11    1.23
  -1  -3   6   -0.36    1.52
  -1   3   6    1.98    1.51
   1   3   6   -0.38    1.13
   1  -3  -6   -0.61    1.50
  -1  -3   6    0.18    1.09
   1   3   6   -0.02    1.03
   1   3  -6    0.48    1.84
   1   3  -6    0.94    1.33
  -1   3   6   -0.56    1.21
   1  -3   6   -0.73    1.14
  -1   3  -6    0.62    1.40
   1   3   6   -1.52    1.22
   1  -3   6    0.10    1.26
  -1   3  -6    3.55    2.82
  -1  -3  -6    0.81    2.51
  -1   3  -6   -1.79    3.26
  -1  -3  -6   -0.40    2.04
  -1   3  -6   -0.39    1.52
  -1  -3  -6    0.25    1.35
   1   3   6   -1.82    1.71
  -1   3   6    1.29    1.58
   1  -3   6    1.30    1.72
  -1   3   6   -0.62    0.81
  -1   3   6    0.34    0.81
  -1   3  -6    0.63    1.57
   1   3   6    0.08    1.43
  -1   3   7    3.86    1.02
   1  -3  -7    3.68    1.71
  -1  -3   7    3.35    1.20
   1  -3   7    4.37    1.20
   1   3   7    4.35    1.23
  -1  -3   7    5.85    1.62
  -1   3   7    5.55    1.65
   1   3   7    5.50    1.41
   1  -3   7    3.50    1.37
  -1   3   7    3.32    1.54
   1  -3   7    7.68    1.96
   1   3   7    4.01    1.98
   1  -3   7    1.88    1.35
  -1   3  -7    6.91    3.29
   1   3   7    5.24    1.46
  -1  -3  -7    4.31    1.57
  -1   3  -7    4.58    3.89
  -1   3  -7    4.67    1.76
  -1  -3  -7    1.46    1.91
  -1   3  -7    2.54    1.89
  -1  -3  -8   30.64    2.87
  -1   3  -8   29.12    2.73
   1   3  -8   32.62    2.58
  -1   3  -8   31.25    4.03
  -1   3   8   36.64    2.81
  -1  -3   8   32.63    2.84
  -1   3   8   29.20    1.92
   1  -3   8   28.04    2.11
   1   3   8   27.95    2.09
   1  -3  -8   23.63    2.53
  -1  -3   8   26.58    2.19
  -1   3   8   29.41    2.36
  -1   3  -8   29.37    4.00
   1  -3   8   27.46    2.34
  -1   3  -8   25.01    4.47
   1   3   8   29.77    2.30
   1   3  -8   28.10    1.84
  -1   3  -8   24.65    1.81
   1   3   8   29.19    2.74
  -1   3   8   28.13    2.53
   1  -3   8   25.54    2.28
  -1  -3   8   26.43    2.57
  -1  -3   8   30.68    2.16
   1   3   8   28.73    2.24
  -1   3   8   31.14    2.15
   1   3  -9    2.43    1.89
  -1   3  -9    0.31    2.11
  -1  -3  -9    3.17    2.40
  -1   3  -9    2.24    3.81
  -1   3  -9    0.06    2.65
  -1  -3   9    1.28    1.42
  -1  -3  -9    1.20    2.59
  -1   3   9    2.08    1.39
  -1   3   9    2.85    1.67
   1  -3   9    3.54    1.51
  -1   3   9    1.86    1.39
  -1  -3   9    1.67    1.50
  -1   3  -9    5.51    3.77
  -1   3  -9    2.49    4.35
   1   3   9    2.24    1.62
   1  -3   9    2.56    1.66
  -1  -3   9    2.62    2.10
  -1   3   9   -2.03    2.08
   1   3   9    3.06    2.13
   1   3  -9    1.93    0.94
  -1   3  -9    2.37    0.86
  -1   3  10    6.48    2.10
  -1  -3  10    5.24    2.14
   1   3  10    4.59    2.03
  -1  -3  10    4.01    1.36
   1  -3  10    2.62    1.43
   1   3 -10    2.50    0.90
  -1   3 -10    3.85    0.87
  -1   3  10    5.46    1.45
  -1  -3  10    4.64    1.43
  -1  -3 -10    0.11    2.61
  -1   3 -10    1.20    2.69
   1  -3 -10    6.59    2.16
   1   3 -10    3.33    1.90
  -1  -3 -10    2.90    2.14
  -1   3 -10    1.38    3.85
   1   3 -10    5.77    3.53
  -1   3  10    4.64    1.51
  -1  -3  10    2.85    1.46
  -1   3 -10    5.91    3.83
  -1   3 -10    3.83    4.28
   1   3 -10    5.84    4.13
  -1   3  11   14.74    2.12
  -1  -3  11   12.02    1.46
   1   3  11   15.55    2.02
   1   3 -11   11.46    3.29
   1   3 -11   16.15    3.90
  -1   3  11   13.00    1.63
  -1  -3  11   15.84    1.65
   1   3 -11   17.16    3.32
  -1   3 -11    7.54    3.48
   1   3 -11   10.66    1.16
  -1   3 -11   12.58    1.07
  -1   3 -11   13.16    2.52
  -1  -3 -11   14.10    2.46
   1  -3 -11   12.25    2.16
  -1  -3 -11   15.39    2.33
   1   3 -12   42.85    2.90
  -1   3 -12   42.95    2.88
  -1  -3 -12   43.51    2.82
   1  -3 -12   46.66    2.84
   1   3 -12   38.30    2.27
   1   3  12   48.31    3.14
   1  -3 -12   38.77    2.26
  -1  -3 -12   38.80    2.23
   1  -3 -12   38.97    2.75
   1   3 -12   41.33    2.30
  -1   3 -12   38.55    2.30
   1   4   0   -0.44    1.20
   1   4   0   -0.03    0.90
  -1   4   0    0.52    1.14
  -1   4   0   -0.44    0.85
  -1   4   0   -0.25    0.56
  -1   4   0    0.23    1.53
   1   4   0    1.04    1.83
   1   4   0    0.12    0.98
   1   4   0   -0.43    1.93
  -1   4   0   -0.58    0.93
  -1   4   0    3.26    2.61
  -1   4   0   -0.20    2.57
  -1   4   0   -0.04    0.88
   1   4   0   -0.71    0.84
   1   4   0   -0.85    1.86
  -1   4   0   -0.07    1.81
  -1   4   0   -0.08    1.85
   1   4   0   -0.70    0.71
   1   4   0    0.29    0.72
   1   4   0   -0.36    2.00
  -1   4   0    1.02    0.96
  -1   4   0    0.14    1.42
  -1   4  -1   54.35    2.83
  -1   4   1   52.61    2.83
  -1   4   1   49.68    2.84
  -1   4   1   52.95    2.78
  -1  -4   1   48.34    2.76
   1   4   1   48.74    2.94
  -1   4  -1   51.01    3.60
  -1   4  -1   52.76    3.82
  -1   4  -1   51.51    2.78
   1   4   1   51.74    2.73
   1   4   1   44.80    3.12
  -1   4   1   51.58    2.80
   1   4   1   48.12    3.10
   1   4   1   48.21    2.82
   1   4   1   50.13    3.39
   1   4  -1   68.51    3.42
  -1   4  -1   52.32    3.06
   1   4  -1   49.55    2.75
   1   4  -1   51.87    3.41
  -1   4   1   48.95    2.82
  -1   4  -1   46.45    3.37
  -1   4  -1   53.51    3.70
  -1   4  -1   43.95    2.82
  -1   4   1   42.77    2.76
  -1   4   1   54.04    2.83
   1   4   1   46.62    2.79
  -1   4   1   48.89    3.09
  -1   4  -1   53.19    2.88
  -1   4  -1   58.13    4.03
   1  -4  -1   55.62    2.70
  -1   4   1   52.56    3.15
  -1   4  -1   49.86    2.78
   1   4   1   48.60    2.79
   1   4  -1   47.66    2.87
   1   4  -1   55.85    3.47
   1   4  -1   52.74    3.40
   1   4   1   49.09    2.76
  -1   4   1   47.89    2.76
   1   4  -1   47.24    2.70
   1   4   1   47.15    2.75
   1   4   1   46.15    2.73
   1   4   1   47.58    2.78
   1   4  -1   54.63    3.64
  -1   4  -1   47.81    3.00
   1   4  -1   50.56    3.42
   1   4  -1   42.60    2.74
  -1   4   1   53.30    2.75
   1   4  -1   52.34    2.76
   1   4   1   49.17    2.79
  -1   4  -1   50.40    2.71
   1   4  -1   48.31    2.71
   1   4   1   52.73    2.75
  -1   4   1   52.71    2.92
  -1   4   1   50.62    3.31
   1   4   2   84.94    4.46
   1   4   2   76.62    4.43
  -1   4   2   90.48    4.47
   1   4  -2   83.72    4.43
  -1   4  -2   92.52    4.48
  -1   4  -2   81.28    4.62
  -1  -4  -2   80.92    4.63
  -1   4   2   84.42    4.46
  -1   4  -2  104.63    5.26
  -1   4  -2   92.91    5.41
  -1   4  -2   82.74    4.38
  -1   4  -2   83.51    4.45
   1   4  -2   85.79    4.40
   1   4   2   82.62    4.66
   1   4  -2   77.74    4.38
   1   4   2   83.16    4.75
  -1   4  -2   84.52    4.64
  -1   4   2   81.03    4.71
  -1   4   2   85.15    4.50
   1   4  -2   81.71    4.47
  -1   4   2   80.83    4.42
  -1   4  -2   83.69    4.55
   1   4  -2   82.43    4.49
  -1   4   2   80.50    4.55
  -1   4   2   78.74    4.40
  -1   4  -2  107.64    5.30
  -1   4  -2   86.30    4.44
   1   4   2   79.72    4.47
   1   4   2   79.88    4.45
  -1   4   2   90.26    4.43
   1   4  -2   81.42    4.52
  -1   4   2   88.09    4.41
   1   4   2   81.18    4.61
   1   4  -2   85.05    5.13
  -1   4  -2   83.26    4.77
   1   4   2   83.13    4.55
   1   4   2   79.45    4.45
  -1   4  -2   76.65    4.63
   1   4  -2   79.71    4.89
  -1   4   2   79.12    4.48
   1   4  -2   82.98    4.71
  -1  -4   2   81.12    4.49
   1   4   2   75.69    4.43
   1   4   2   79.27    4.43
   1   4   2   81.65    4.46
   1   4   2   80.62    4.47
   1   4   3  845.89   46.05
   1   4  -3  902.51   46.06
   1  -4   3  863.53   46.08
  -1   4   3  887.01   46.07
   1   4   3  857.97   46.08
  -1   4  -3  974.26   46.09
  -1  -4  -3  814.68   46.16
  -1  -4  -3  831.13   46.19
   1  -4   3  868.91   46.09
   1   4   3  854.62   46.09
  -1   4  -3  860.70   46.06
   1   4   3  879.41   46.12
  -1   4   3  961.28   46.15
   1   4  -3  910.65   46.06
  -1   4  -3  889.47   46.05
   1   4  -3  873.91   46.07
   1   4   3  863.36   46.07
  -1   4   3  936.54   46.05
  -1  -4  -3  860.72   46.16
  -1   4   3  906.21   46.08
  -1  -4   3  845.87   46.08
  -1   4   3  943.99   46.07
   1   4  -3  848.20   46.08
   1  -4   3  877.09   46.17
   1   4   3  797.26   46.10
  -1   4   3  958.19   46.21
   1   4   3  879.05   46.17
  -1   4  -3  842.67   46.14
  -1   4  -3  915.89   46.06
   1   4   3  887.04   46.09
  -1   4   3  938.28   46.07
  -1   4   3  914.33   46.08
   1   4  -3  899.94   46.12
   1  -4  -3  836.73   46.08
   1   4  -3  913.22   46.13
   1   4   3  870.47   46.10
   1   4   3  877.76   46.17
   1   4   3  878.81   46.08
  -1   4  -3  898.03   46.14
   1   4  -3  962.79   46.23
  -1   4   3  743.94   46.05
  -1  -4   3  876.23   46.12
  -1   4  -3  882.14   46.18
   1   4   3  831.77   46.08
  -1   4   3  925.91   46.09
   1   4   3  916.25   46.09
   1   4   3  868.14   46.07
  -1  -4   4  351.47   18.65
  -1   4   4  371.48   18.64
  -1   4  -4  362.82   18.54
   1   4   4  350.83   18.59
   1  -4   4  350.94   18.57
   1   4  -4  320.48   18.52
   1   4  -4  379.04   18.53
  -1   4  -4  356.04   18.52
   1   4   4  339.15   18.59
  -1  -4  -4  336.26   18.72
  -1   4  -4  402.46   19.06
  -1  -4  -4  329.48   18.78
  -1   4  -4  384.79   19.20
   1  -4   4  348.96   18.58
  -1  -4   4  343.24   18.57
   1   4   4  349.64   18.72
   1   4   4  327.18   18.58
  -1   4   4  388.53   18.75
   1  -4   4  362.78   18.71
  -1   4  -4  331.30   18.52
   1   4   4  350.29   18.62
  -1   4  -4  338.28   18.66
  -1   4  -4  366.51   18.53
   1   4   4  355.46   18.57
  -1   4   4  377.04   18.54
  -1   4   4  363.68   18.57
   1  -4  -4  314.52   18.57
   1   4  -4  361.93   18.67
   1   4  -4  354.44   18.62
   1   4   4  352.59   18.55
   1   4   4  349.92   18.70
   1   4   4  361.63   18.60
  -1   4  -4  342.64   18.64
  -1  -4   4  343.08   18.63
  -1   4   4  369.53   18.57
  -1   4   4  370.20   18.55
   1   4   4  365.63   18.58
  -1   4  -5  580.52   32.18
  -1   4   5  652.57   32.30
  -1  -4   5  612.22   32.10
   1   4   5  595.09   32.09
  -1   4   5  635.88   32.09
  -1   4   5  635.57   32.07
  -1   4   5  621.17   32.11
   1   4   5  591.23   32.09
  -1  -4   5  598.76   32.08
   1   4  -5  607.63   32.14
   1   4  -5  598.71   32.19
   1  -4  -5  629.82   32.16
   1   4   5  596.00   32.23
   1   4   5  594.87   32.06
  -1   4   5  607.86   32.05
  -1   4  -5  590.70   32.16
  -1   4  -5  594.89   32.04
   1   4  -5  648.91   32.06
  -1   4  -5  679.14   32.59
  -1   4  -5  661.72   32.70
   1   4   5  591.59   32.12
   1  -4   5  617.66   32.12
  -1  -4   5  616.09   32.21
  -1   4   5  646.10   32.22
   1   4   5  585.47   32.11
   1  -4   5  609.66   32.11
   1   4   6  108.23    6.00
  -1   4   6  117.62    5.97
  -1  -4   6  108.01    6.01
   1   4   6  104.74    5.99
   1   4  -6  100.98    6.25
   1   4  -6  102.61    6.12
   1  -4   6  114.30    6.02
   1  -4  -6  103.17    6.16
   1   4   6  102.87    6.21
  -1   4  -6  105.12    6.16
   1   4   6  108.28    6.07
  -1  -4   6  123.46    6.26
   1  -4   6  112.74    6.05
  -1   4   6  120.39    6.27
   1   4   6  110.77    6.37
  -1   4   6  116.16    6.30
   1  -4   6  116.43    6.32
  -1   4   6  108.69    5.96
  -1   4  -6  103.81    6.25
  -1   4  -6  109.53    5.91
  -1  -4  -6  112.21    6.28
  -1   4  -6  112.91    6.98
  -1   4  -6  122.98    7.37
   1   4   6  109.06    6.08
   1  -4   6  111.81    6.06
  -1   4  -6  126.79    6.29
  -1   4  -7   -0.12    0.73
   1   4  -7    0.43    0.85
   1  -4  -7   -0.85    1.60
  -1  -4   7   -0.55    1.22
   1  -4   7    0.68    1.17
   1   4  -7   -1.01    1.41
  -1   4   7    1.00    1.46
  -1   4  -7    0.53    1.77
  -1  -4  -7    0.31    1.94
   1   4   7   -0.85    1.35
   1  -4   7    0.31    1.32
  -1   4   7    0.45    1.57
  -1  -4   7    0.60    1.53
  -1   4   7    0.60    1.02
  -1   4   7   -0.33    1.78
  -1  -4   7   -1.96    1.76
   1   4   7   -2.71    1.91
   1   4   7    0.17    1.86
   1  -4   7   -0.63    1.87
   1   4   7   -0.56    1.31
   1  -4   7    1.81    1.32
  -1   4  -7    0.45    3.70
  -1   4  -7   -2.01    3.12
  -1  -4  -7    1.30    1.48
  -1   4  -7   -2.53    1.67
  -1   4   8    4.20    1.99
  -1  -4   8    8.25    2.15
   1   4   8    4.35    2.13
  -1  -4   8    4.04    1.31
   1  -4   8    1.99    1.35
  -1   4   8    2.82    1.40
  -1  -4   8    5.40    1.44
   1  -4   8    4.83    1.56
   1   4   8    3.65    1.51
   1   4  -8    5.46    0.93
  -1   4  -8    4.31    0.85
  -1  -4  -8    4.68    2.24
  -1   4  -8    5.54    2.10
  -1   4   8    4.71    1.14
  -1   4   8    3.52    1.68
  -1  -4   8    3.51    1.83
  -1   4   8    3.67    1.33
  -1   4   8    3.52    1.79
  -1  -4   8    5.24    1.40
  -1   4   9   10.35    1.52
  -1  -4   9    9.13    1.61
  -1   4  -9    6.98    2.81
  -1  -4  -9    7.42    2.63
   1  -4   9    9.49    1.63
  -1   4   9   10.80    2.10
  -1  -4   9    9.68    2.24
   1   4   9    5.98    2.28
  -1   4  -9    8.35    3.91
  -1   4  -9    8.40    1.04
   1   4  -9   10.86    1.16
  -1   4   9    8.81    1.86
  -1  -4  -9   13.40    2.51
  -1   4   9   11.43    1.56
  -1  -4   9   12.49    1.67
   1   4   9    9.86    1.79
  -1   4  -9   10.58    3.92
  -1   4  -9    4.56    4.41
  -1   4  10   17.22    1.77
  -1  -4  10   18.49    1.83
  -1   4 -10   13.19    3.94
   1   4 -10   17.21    4.47
   1   4 -10   19.65    3.78
  -1   4 -10   17.68    4.55
   1   4  10   17.24    2.41
  -1  -4 -10   13.25    2.35
   1  -4 -10   16.69    2.46
  -1   4 -10    9.42    3.93
  -1   4  10   15.39    2.33
  -1  -4  10   19.97    2.43
  -1  -4  10   21.57    1.72
   1  -4  10   16.98    1.74
  -1  -4 -10   17.22    2.79
  -1   4 -10   19.56    2.80
  -1  -4  10   18.65    1.79
  -1   4  10   17.32    1.76
  -1   4 -10   15.23    1.28
   1   4 -10   15.44    1.40
  -1  -4  11   25.32    1.89
  -1   4 -11   20.15    1.52
   1   4 -11   23.65    1.62
  -1   4 -11   23.96    2.69
   1   4 -11   28.11    2.76
   1  -4 -11   22.47    2.64
  -1  -4 -11   28.06    2.66
   1   4 -11   24.18    3.59
  -1   4 -11   23.09    3.76
  -1  -4 -11   27.21    2.58
   1  -4 -11   29.11    2.49
  -1   4  11   25.39    1.95
   1   4 -11   24.02    3.61
  -1   4  11   26.62    1.93
   1   4 -11   22.36    4.00
  -1  -4  11   24.33    1.95
   1   4  11   25.43    2.39
  -1   4  11   29.04    2.49
  -1   4 -12   11.22    0.98
   1   4 -12   11.90    0.99
   1  -4  12   13.21    1.36
  -1  -4 -12   11.46    0.85
   1  -4 -12   11.69    0.91
   1  -4 -12   12.99    1.68
  -1   4 -12   12.52    1.69
   1  -4 -12   10.54    1.62
  -1   5   0 3612.07  190.96
   1   5   0 3526.64  190.98
   1   5   0 3733.03  190.93
   1   5   0 3605.32  190.96
   1   5   0 3723.14  190.92
  -1   5   0 3989.30  190.92
  -1   5   0 3733.59  190.94
  -1   5   0 3826.63  190.96
  -1   5   0 3365.66  190.97
   1   5   0 3519.21  190.97
   1   5   0 3604.97  191.05
   1   5   0 3638.09  191.06
  -1   5   0 3594.10  190.94
   1   5   0 3541.36  190.93
  -1   5   0 3610.38  190.94
   1   5   0 3502.56  190.92
  -1   5   0 3663.81  190.94
  -1   5   0 3692.01  191.18
   1   5   0 3643.13  191.03
   1   5   0 3577.57  190.92
   1   5   0 3592.36  190.91
   1   5   0 3596.12  190.92
   1   5   0 3609.00  191.03
  -1   5   0 3591.36  190.98
  -1   5   0 3580.13  191.06
  -1   5   0 4268.27  191.04
  -1   5   0 3622.60  191.06
  -1   5   0 3618.85  191.06
   1   5   0 3649.37  191.07
   1   5   0 3707.67  190.93
  -1   5  -1   27.45    1.75
  -1   5   1   31.11    1.76
   1   5   1   25.55    1.89
  -1   5   1   23.69    1.53
  -1  -5   1   23.68    1.53
  -1   5   1   26.73    1.81
  -1   5  -1   26.96    1.98
   1   5   1   26.44    1.58
  -1   5  -1   29.24    1.71
   1   5   1   25.60    2.37
  -1   5   1   24.90    1.72
   1   5   1   24.19    2.36
   1   5  -1   28.36    2.57
   1   5   1   23.03    1.77
   1   5   1   23.75    2.11
   1   5  -1   25.72    1.63
  -1   5  -1   27.95    2.14
   1   5  -1   29.26    2.63
  -1   5   1   27.73    1.72
  -1   5  -1   36.33    3.56
  -1   5   1   26.83    1.56
  -1   5  -1   27.55    2.87
   1   5  -1   24.97    1.72
   1   5   1   25.34    1.72
  -1   5  -1   24.95    1.72
  -1   5   1   24.95    1.75
  -1   5   1   25.52    2.16
  -1   5   1   26.30    1.69
  -1   5   1   24.64    1.68
  -1   5  -1   26.44    1.85
   1   5  -1   23.76    1.49
  -1   5  -1   27.18    3.30
  -1   5   1   27.34    2.14
   1   5  -1   25.65    2.90
   1   5   1   27.55    1.70
   1   5   1   23.31    1.59
  -1   5  -1   28.41    1.69
   1   5  -1   25.40    1.78
  -1   5   1   29.33    1.64
   1   5  -1   27.84    2.51
   1   5  -1   22.71    1.53
   1   5   1   23.87    1.63
   1   5   1   25.08    1.61
   1   5   1   28.02    1.63
   1   5  -1   25.43    1.56
   1   5   1   22.65    1.66
   1   5  -1   27.54    1.57
   1   5  -1   25.11    2.81
  -1   5  -1   27.06    2.01
  -1   5  -1   25.79    2.22
   1   5  -1   25.31    2.68
  -1   5   1   26.81    1.63
  -1   5  -1   26.36    2.56
  -1   5  -1   26.92    1.56
   1   5  -1   26.93    1.66
   1   5   1   28.06    1.61
   1   5   1   24.32    1.65
   1   5  -1   26.30    1.56
  -1   5   1   25.33    2.41
  -1   5   1   28.19    2.01
  -1   5  -1   33.71    2.28
   1   5  -1   27.27    2.25
   1   5   2   -0.84    0.89
   1   5   2    0.36    0.86
   1   5  -2   -0.08    0.75
  -1   5   2   -0.65    0.91
  -1   5  -2   -0.17    0.69
   1   5  -2    0.66    0.73
  -1   5  -2    0.73    1.22
  -1   5   2    0.17    0.93
  -1   5  -2    0.93    0.97
  -1  -5  -2    0.04    1.23
  -1   5  -2    0.85    2.29
  -1   5  -2   -2.63    2.68
   1   5   2   -2.54    1.68
  -1   5   2    0.38    0.86
  -1   5   2    0.38    1.07
  -1   5  -2    0.23    0.81
  -1   5  -2    0.55    1.37
   1   5  -2   -0.60    0.62
  -1   5   2    3.78    1.08
  -1   5  -2   -3.42    2.41
  -1   5   2   -0.57    0.68
   1   5  -2   -0.46    0.98
  -1   5   2    0.89    0.77
  -1   5   2   -0.10    1.08
   1   5  -2   -0.17    0.64
  -1   5   2    1.14    1.55
  -1   5   2    0.27    0.65
  -1   5   2   -0.11    1.32
   1   5   2   -0.34    1.63
   1   5  -2    0.32    2.57
  -1   5  -2   -1.32    1.58
  -1   5  -2    0.45    0.85
   1   5   2   -0.38    0.97
  -1   5  -2   -0.21    1.20
   1   5  -2    0.76    1.09
  -1   5   2   -0.18    0.88
  -1   5   2    1.15    0.79
   1   5  -2    0.05    0.60
   1   5   2    1.26    0.90
   1   5  -2    0.98    1.08
  -1   5   2    0.04    0.68
   1   5  -2    1.84    2.48
  -1   5  -2   -0.68    1.81
  -1   5  -2    0.24    1.49
   1   5  -2   -2.27    2.34
   1   5  -2   -0.23    1.62
  -1   5   2    0.61    1.08
   1   5   2   -0.35    0.84
   1   5   2    1.36    0.99
   1   5   2    0.13    0.88
   1   5   2    0.08    0.82
   1   5  -2   -0.10    0.55
  -1   5   3   78.67    4.31
  -1  -5   3   76.75    4.31
  -1   5   3   81.59    4.28
  -1   5  -3   76.08    4.47
  -1   5  -3   88.92    4.30
  -1  -5  -3   77.10    4.48
  -1   5  -3   84.44    5.03
   1   5   3   74.39    4.28
   1  -5   3   77.92    4.27
  -1   5  -3   91.49    5.32
  -1   5  -3   78.34    4.19
  -1   5  -3   77.51    4.24
   1   5  -3   84.35    4.22
   1   5   3   74.77    4.53
   1   5   3   85.95    4.67
  -1   5   3   82.98    4.40
  -1   5  -3   94.72    5.08
  -1   5   3   85.51    4.22
   1   5   3   80.39    4.27
   1   5  -3   78.52    4.27
  -1  -5   3   75.22    4.24
   1   5  -3   77.39    4.30
  -1   5   3   81.70    4.26
   1   5   3   75.53    4.30
  -1   5  -3   76.84    4.22
  -1   5   3   85.09    4.55
  -1   5   3   79.08    4.25
   1   5   3   69.24    4.28
   1  -5  -3   65.63    4.23
  -1   5   3   82.13    4.25
   1   5  -3   74.07    4.38
   1   5  -3   81.46    4.41
   1   5   3   77.55    4.44
   1   5   3   73.48    4.34
   1   5   3   73.49    4.27
  -1   5  -3   78.40    4.48
  -1   5  -3   84.39    4.49
  -1  -5   3   76.84    4.30
   1   5  -3   92.81    4.70
   1   5   3   76.42    4.29
   1   5   3   76.91    4.30
   1   5   3   78.21    4.25
  -1   5   3   74.04    4.29
  -1  -5   4  143.34    7.77
   1  -5   4  144.79    7.70
  -1   5  -4  157.28    7.68
  -1   5   4  154.33    7.78
   1   5   4  136.56    7.70
  -1   5  -4  148.79    7.63
  -1   5  -4  144.25    7.65
   1   5   4  132.23    7.82
  -1   5   4  159.13    7.83
   1   5  -4  153.97    7.64
   1   5  -4  137.55    7.65
   1   5   4  138.02    7.72
  -1   5  -4  160.31    8.40
  -1   5  -4  163.50    8.66
   1  -5   4  146.80    7.71
   1   5  -4  140.19    7.70
  -1   5   4  146.42    7.67
  -1  -5   4  137.90    7.67
   1   5   4  131.68    7.86
   1  -5   4  143.06    7.86
  -1   5  -4  142.00    7.64
   1   5   4  141.48    7.70
  -1   5   4  156.11    7.67
   1   5  -4  135.75    7.83
   1   5  -4  136.67    7.78
  -1   5   4  146.63    7.69
   1   5   4  136.83    7.68
   1   5   4  137.00    7.72
  -1   5  -4  147.01    7.84
   1   5  -4  141.78    7.93
  -1  -5   4  137.67    7.74
   1   5   4  140.41    7.66
  -1   5   4  147.95    7.70
   1   5   4  142.41    7.71
  -1   5  -5  189.22    9.75
   1   5  -5  194.43    9.77
  -1  -5   5  185.45    9.82
  -1   5  -5  169.28    9.95
   1   5   5  175.57    9.82
  -1  -5  -5  181.96    9.95
  -1   5  -5  203.26   10.59
  -1   5  -5  207.63   10.86
   1   5   5  178.60    9.85
   1  -5   5  189.14    9.85
  -1   5  -5  201.13    9.99
   1   5   5  184.06    9.83
  -1   5   5  186.56    9.80
  -1   5   5  194.41    9.83
  -1  -5   5  185.91    9.81
   1  -5  -5  175.97    9.89
   1   5  -5  188.84    9.93
   1   5  -5  169.29    9.98
  -1   5   5  191.49    9.77
   1   5   5  179.09    9.84
   1   5   5  174.74    9.79
   1   5   5  174.03   10.01
   1   5   5  164.00    9.90
  -1   5  -5  173.43    9.94
  -1   5   5  209.41   10.10
   1   5   5  178.51    9.84
   1  -5   5  184.72    9.83
  -1  -5   5  191.87    9.95
  -1   5   5  192.83    9.97
   1  -5   6  117.77    6.83
  -1   5   6  125.94    6.90
   1   5   6  113.69    6.86
   1   5   6  115.61    6.63
  -1   5  -6  131.41    7.67
  -1   5  -6  133.31    8.06
  -1  -5  -6  124.97    6.79
   1  -5   6  125.18    6.61
  -1   5  -6  140.91    6.85
  -1   5  -6  112.72    6.76
  -1   5   6  121.20    6.53
  -1   5   6  122.26    6.53
  -1  -5   6  118.72    6.56
   1  -5  -6  110.84    6.67
  -1   5   6  131.58    6.79
   1   5   6  115.87    6.81
   1   5   6  125.04    6.97
   1   5  -6  119.32    6.72
  -1  -5   6  128.77    6.79
   1   5   6  115.57    6.61
  -1   5   6  125.19    6.78
   1  -5   6  118.27    6.59
   1   5  -7  242.22   12.61
  -1   5  -7  228.03   12.59
   1   5   7  258.18   13.14
  -1   5  -7  205.45   12.85
  -1  -5  -7  250.18   12.95
  -1   5   7  240.63   12.63
  -1   5  -7  261.33   13.61
  -1   5   7  245.66   12.66
   1  -5  -7  202.30   12.77
   1  -5   7  243.52   12.70
  -1  -5   7  227.36   12.66
  -1   5   7  259.69   12.92
   1   5  -7  220.21   12.74
  -1   5   7  259.27   13.01
  -1  -5   7  271.08   13.04
  -1   5  -7  244.56   13.53
  -1  -5  -7  236.86   12.94
  -1   5  -7  253.37   13.82
  -1   5  -7  272.82   13.03
   1   5   7  222.95   12.73
   1  -5   7  240.45   12.74
  -1  -5   7  264.08   12.71
  -1   5   7  249.92   12.70
  -1  -5   7  246.03   12.93
   1  -5   7  227.23   12.71
   1   5   7  215.72   12.71
  -1   5   7  237.74   12.90
   1   5   8   81.68    5.16
   1   5  -8   81.53    4.43
  -1   5  -8   73.57    4.39
  -1   5   8   83.36    4.52
  -1  -5   8   75.32    4.54
   1  -5   8   81.47    4.61
  -1   5   8   89.75    4.94
   1  -5   8   77.31    4.67
  -1  -5   8   87.77    4.64
  -1   5   8   83.36    4.60
   1   5   8   70.68    4.63
  -1  -5   8   83.95    5.05
  -1   5   8   86.44    5.00
  -1  -5  -8   82.01    5.05
  -1   5   8   83.67    4.56
  -1  -5   8   91.31    4.61
  -1   5  -8   75.02    5.09
  -1  -5  -8   74.24    5.19
   1   5  -8   67.59    4.70
  -1  -5  -9   47.51    3.72
   1  -5   9   46.47    3.19
  -1   5   9   48.36    3.07
  -1  -5  -9   48.41    3.80
  -1  -5   9   54.76    3.17
  -1   5  -9   47.49    3.89
  -1   5  -9   46.69    2.84
   1   5  -9   47.09    2.92
  -1   5  -9   43.75    5.25
   1   5   9   50.36    3.31
  -1   5  -9   45.36    5.69
  -1   5   9   49.96    3.12
  -1  -5   9   53.86    3.17
  -1   5  -9   51.91    5.29
  -1   5   9   52.87    3.02
  -1  -5  10   21.36    1.75
   1  -5  10   17.52    1.79
  -1  -5 -10   17.85    2.42
   1  -5 -10   21.74    2.49
  -1   5 -10   21.44    4.08
  -1   5  10   19.45    2.34
  -1   5  10   19.46    2.46
  -1  -5  10   18.20    2.29
   1   5  10   21.23    2.58
   1   5 -10   14.68    3.53
  -1   5 -10   13.25    3.83
   1   5 -10   16.04    4.23
  -1   5 -10   23.48    4.47
   1   5 -10   17.59    1.46
  -1   5  11   -0.28    1.29
   1   5 -11   -4.24    3.13
   1   5 -11    0.30    3.49
  -1  -5  11    1.50    1.20
  -1   5 -11    0.45    0.93
   1   5 -11    0.41    0.91
  -1   5 -11   -1.13    1.99
  -1  -5 -11   -2.09    1.95
   1  -5 -11   -3.42    1.97
   1   5 -11    4.86    2.03
   1   5 -11    1.12    0.77
   1   5 -11   -3.14    3.09
  -1   5 -11   -2.11    3.20
  -1  -5 -11    4.12    1.96
   1  -5 -11    0.84    1.86
   1   5  11   -0.84    1.75
  -1   5  11    2.10    1.83
   1  -5  12    1.36    1.05
   1   5 -12    1.14    0.63
  -1   5 -12    0.01    0.62
  -1  -5 -12   -0.01    0.45
   1  -5 -12   -0.26    0.53
   1  -5 -12    1.12    1.35
   1   6   0   -0.24    0.93
  -1   6   0    0.54    1.78
  -1   6   0    0.36    1.06
  -1   6   0   -0.34    0.42
   1   6   0    1.00    1.33
  -1   6   0    0.09    0.39
   1   6   0    0.26    0.59
   1   6   0    0.12    0.50
   1   6   0    0.36    1.20
  -1  -6   0    0.07    0.36
   1   6   0   -0.04    1.01
   1   6   0    0.15    0.69
  -1   6   0    0.12    1.57
  -1   6   0    0.32    0.63
  -1   6   0    1.49    1.32
  -1   6   0   -0.01    1.02
   1   6   0    1.60    1.07
  -1   6   0    1.70    1.75
   1   6   0   -1.55    1.90
   1   6   0   -0.21    1.03
  -1   6   0   -0.29    0.73
  -1   6   0    2.07    2.79
   1   6   0    0.96    0.52
  -1   6   0   -1.23    1.02
   1   6   0   -0.49    1.11
   1   6   0   -0.16    0.91
  -1   6   0    0.86    1.01
   1   6   0    0.14    0.75
  -1   6   0    0.04    0.61
  -1   6   0   -0.39    1.24
   1   6   0   -0.23    0.72
  -1   6   0    0.08    1.05
  -1   6   0    0.21    1.34
   1   6   0   -1.42    2.35
   1   6   0    0.86    0.86
   1   6   0    0.57    2.29
  -1   6   0   -2.01    1.80
  -1   6   0   -0.02    1.61
   1   6   0   -0.42    0.68
   1   6   0   -0.63    0.82
   1   6   1  217.98   12.43
   1   6  -1  229.87   12.42
  -1   6   1  242.80   12.37
  -1   6  -1  245.42   12.37
   1   6   1  220.74   12.40
  -1   6   1  237.82   12.36
   1   6   1  245.83   12.36
   1   6   1  233.34   12.31
  -1   6  -1  239.14   12.42
  -1   6   1  228.41   12.33
  -1   6   1  284.43   12.47
   1   6   1  219.40   12.51
  -1   6  -1  234.67   12.34
   1   6  -1  242.44   12.60
   1   6  -1  221.70   12.34
   1   6   1  210.35   12.46
   1   6   1  232.66   12.57
  -1   6  -1  240.30   12.52
   1   6   1  232.48   12.42
  -1   6   1  243.47   12.34
  -1   6  -1  249.90   12.94
  -1   6   1  247.44   12.30
  -1   6  -1  223.30   12.69
  -1   6   1  230.46   12.33
  -1   6  -1  239.57   12.36
   1   6  -1  250.60   12.36
  -1   6   1  245.60   12.36
   1   6  -1  252.09   12.33
  -1   6   1  231.03   12.45
   1   6   1  224.00   12.34
   1   6   1  227.68   12.31
  -1   6  -1  248.47   12.38
  -1   6   1  238.64   12.35
   1   6  -1  215.16   12.27
  -1   6   1  266.42   12.44
  -1   6  -1  246.41   12.78
  -1   6   1  242.00   12.46
  -1   6  -1  245.87   12.34
   1   6  -1  240.69   12.69
   1   6  -1  236.79   12.38
   1   6   1  224.66   12.31
   1   6   1  225.08   12.33
   1   6  -1  218.78   12.29
   1   6   1  224.48   12.30
   1   6  -1  232.83   12.61
  -1   6   1  240.25   12.31
   1   6   1  228.39   12.30
   1   6  -1  217.51   12.29
   1   6   1  224.89   12.31
   1   6  -1  233.71   12.30
   1   6   1  224.76   12.32
   1   6  -1  234.82   12.63
  -1   6  -1  226.56   12.46
  -1   6  -1  248.86   12.41
  -1   6   1  261.50   12.47
   1   6   1  221.67   12.40
   1   6   1  225.94   12.40
   1   6  -1  230.35   12.54
  -1   6   1  223.58   12.60
  -1   6  -1  279.36   12.57
   1   6   1  220.82   12.32
   1   6  -1  241.51   12.32
   1   6  -1  226.75   12.30
   1   6   1  241.22   12.31
  -1   6   1  236.73   12.32
  -1   6  -1  233.92   12.31
  -1  -6   2  132.35    7.77
  -1   6  -2  170.05    7.87
  -1   6   2  140.30    7.77
  -1   6   2  139.70    7.82
  -1   6  -2  144.17    7.82
  -1   6   2  142.80    7.87
   1   6   2  155.31    7.93
  -1   6  -2  156.81    7.82
   1   6   2  149.28    8.02
  -1   6   2  144.13    7.81
  -1   6   2  158.65    7.94
   1   6   2  143.60    8.01
  -1   6  -2  155.46    8.00
   1   6  -2  139.40    7.77
  -1   6   2  144.47    7.84
  -1   6   2  149.30    7.77
  -1   6   2  140.81    7.79
   1   6   2  132.62    7.83
  -1   6   2  142.62    7.99
  -1   6   2  146.25    7.86
   1   6  -2  151.85    7.83
   1   6  -2  151.45    7.86
   1   6  -2  135.62    7.71
  -1   6   2  153.02    7.79
  -1   6  -2  165.53    7.90
  -1   6   2  164.63    7.96
  -1   6  -2  156.91    7.82
   1   6  -2  147.74    8.24
  -1   6  -2  179.25    8.04
   1   6   2  145.58    7.82
  -1   6   2  136.75    7.79
  -1   6   2  151.73    7.78
   1   6   2  135.81    7.80
   1   6  -2  147.10    7.74
   1   6   2  150.10    7.80
   1   6   2  142.38    7.78
   1   6  -2  144.89    7.74
   1   6   2  145.80    7.81
   1   6  -2  150.83    7.74
   1   6   2  146.14    7.80
   1   6  -2  151.38    8.36
  -1   6  -2  148.58    8.14
  -1   6  -2  137.57    7.98
  -1   6  -2  164.42    7.94
   1   6  -2  162.51    8.21
   1   6   2  150.01    7.81
  -1   6   2  159.59    7.81
   1   6  -2  155.96    7.77
  -1   6  -2  145.19    7.77
  -1   6   2  146.26    7.89
   1   6   2  123.02    7.89
   1   6   2  133.84    7.83
   1   6  -2  165.12    8.12
  -1   6   3  116.26    6.19
   1   6  -3  118.21    6.13
   1   6   3  110.03    6.19
  -1   6  -3  117.65    6.12
  -1  -6   3  107.14    6.17
  -1   6  -3  126.63    6.20
  -1  -6  -3  111.85    6.27
  -1   6   3  119.97    6.17
  -1   6   3  118.98    6.18
  -1   6  -3  112.37    6.26
  -1   6  -3  124.38    7.05
  -1   6  -3  125.78    6.87
  -1   6   3  110.89    6.23
   1   6  -3  122.58    6.10
  -1   6  -3  116.61    6.08
   1   6   3  111.68    6.38
  -1   6  -3  115.75    6.15
   1   6   3  123.56    6.46
  -1   6  -3  122.25    6.35
  -1   6   3  119.64    6.28
  -1   6   3  111.25    6.26
   1   6   3  112.40    6.15
  -1   6   3  126.13    6.11
  -1   6  -3  133.48    6.84
  -1   6   3   96.81    6.10
  -1   6   3  114.52    6.22
   1   6  -3  110.98    6.16
   1   6  -3  116.01    6.19
  -1   6   3  123.34    6.14
  -1  -6   3  106.67    6.11
  -1   6   3  133.03    6.42
   1   6   3  108.80    6.18
  -1   6  -3  102.12    6.31
  -1   6   3  102.38    6.12
  -1   6  -3  115.66    6.14
   1   6   3  106.73    6.17
   1   6  -3  118.84    6.08
  -1   6   3  116.73    6.13
   1   6  -3  114.98    6.28
   1   6   3  104.43    6.15
   1   6   3  112.36    6.33
  -1   6  -3  118.36    6.35
  -1   6  -3  122.29    6.41
  -1  -6   3  111.37    6.16
   1   6  -3  125.18    6.55
   1   6   3  110.66    6.13
   1   6   3  106.50    6.17
   1   6   3  114.67    6.18
  -1   6   3  126.79    6.17
  -1   6  -4   40.19    3.84
  -1  -6  -4   27.40    1.98
   1  -6   4   30.19    1.93
   1   6   4   29.00    1.93
  -1   6  -4   30.11    3.41
  -1   6  -4   32.53    1.79
   1   6  -4   33.90    1.82
   1   6   4   25.37    2.38
  -1   6  -4   30.97    1.86
   1   6   4   30.49    2.53
   1   6  -4   30.07    1.89
   1   6   4   25.25    1.84
  -1   6  -4   34.58    3.39
   1   6   4   28.34    1.98
   1   6  -4   26.99    1.98
  -1  -6   4   30.54    1.88
  -1   6   4   33.54    1.91
  -1   6   4   30.33    2.43
   1   6   4   30.38    2.00
  -1   6  -4   28.54    1.83
  -1   6   4   31.33    1.89
   1   6  -4   31.84    2.25
   1   6   4   28.06    1.94
   1   6   4   29.43    2.25
  -1   6  -4   32.62    2.34
  -1   6  -4   33.67    1.94
  -1  -6   4   31.83    2.05
  -1  -6  -4   29.43    2.36
  -1   6  -4   28.38    2.31
  -1   6   4   33.57    2.06
   1   6   4   29.04    1.99
  -1   6   4   35.04    2.00
   1   6   4   30.32    1.90
   1   6   5    6.13    1.14
  -1   6  -5    9.37    3.05
  -1   6  -5    5.92    3.60
  -1   6  -5    8.68    1.36
  -1  -6  -5    4.24    1.20
   1  -6   5    7.06    1.14
   1   6   5    6.48    1.65
  -1  -6   5    6.40    1.34
  -1   6   5    8.23    1.34
  -1   6  -5    7.15    0.81
   1   6  -5    8.09    0.84
  -1   6   5    5.70    1.67
   1   6   5    6.28    1.78
  -1   6  -5    3.28    3.05
   1   6   5    6.62    1.15
  -1   6  -5    6.57    0.84
  -1   6   5    5.76    0.98
  -1  -6   5    6.70    1.02
   1   6  -5    6.35    1.55
  -1   6   5    4.88    0.91
   1   6   5    5.59    1.04
  -1   6  -5    6.60    1.78
   1   6  -5    7.06    1.42
   1   6   5    6.24    1.62
  -1   6   5    6.11    0.98
   1   6   5    7.01    1.21
  -1   6   5    5.57    1.09
   1   6  -6  256.40   13.42
  -1   6  -6  267.17   14.27
  -1   6  -6  266.19   14.54
  -1   6  -6  274.45   13.71
  -1  -6   6  276.60   13.71
  -1   6   6  273.03   13.71
   1   6   6  270.12   13.89
  -1   6  -6  282.53   14.32
   1   6   6  234.07   13.48
  -1   6   6  249.56   13.47
   1  -6   6  246.63   13.48
   1   6  -6  245.95   13.60
  -1   6   6  274.54   13.69
   1   6  -6  256.09   13.59
  -1   6  -6  230.75   13.60
   1   6  -6  243.99   13.63
  -1  -6   6  253.33   13.64
  -1   6   6  243.23   13.63
  -1   6  -7   35.53    2.56
   1   6   7   36.81    3.16
   1   6  -7   35.51    2.14
  -1   6  -7   33.70    2.06
  -1  -6  -7   34.25    2.91
  -1   6   7   35.43    2.21
  -1   6  -7   33.02    4.07
  -1  -6   7   39.16    2.81
  -1   6   7   37.17    2.71
  -1   6   7   35.79    2.27
   1  -6   7   34.05    2.33
  -1  -6   7   34.12    2.26
  -1   6   7   33.23    2.71
   1   6  -7   29.66    2.61
  -1   6  -7   36.23    4.06
  -1   6  -7   40.03    2.75
  -1   6  -7   39.18    4.63
   1   6   7   29.05    2.36
   1  -6   7   32.77    2.39
  -1   6   7   34.13    2.27
  -1  -6   7   35.23    2.29
  -1   6   7   31.41    2.24
  -1   6   7   31.53    2.56
  -1  -6   7   34.98    2.28
  -1   6  -7   34.35    3.02
  -1  -6   7   34.73    2.62
  -1  -6  -7   35.86    3.09
   1   6   8  117.52    6.56
   1   6  -8  109.45    5.81
  -1   6  -8  106.90    5.77
  -1   6   8   71.89    6.03
  -1  -6  -8  107.59    6.29
  -1   6  -8   98.05    7.30
  -1   6   8  101.70    6.23
  -1  -6   8  117.39    6.30
  -1   6   8  112.67    5.88
   1  -6   8  111.72    5.95
  -1   6   8  108.06    6.18
   1   6  -8   94.81    6.05
  -1   6  -8  106.27    7.42
   1   6   8  114.28    6.14
  -1   6  -8  105.78    7.73
  -1   6   8  105.90    5.92
  -1  -6   8  115.77    5.92
  -1   6   8  101.03    5.89
  -1  -6  -8  102.62    6.32
  -1  -6   8  115.19    5.92
  -1   6  -8   93.01    6.36
  -1  -6  -9   -2.26    2.23
  -1   6  -9   -3.25    3.87
   1   6  -9    0.49    0.96
  -1   6  -9    0.67    0.86
  -1   6   9    1.41    1.22
  -1   6   9    1.39    1.87
  -1  -6   9    0.80    1.81
  -1   6   9    0.60    1.30
  -1  -6   9    0.12    1.26
  -1  -6  -9    1.45    2.35
  -1   6  -9   -1.36    2.35
  -1   6   9   -1.48    1.31
  -1  -6   9   -1.52    1.29
   1   6   9   -1.66    1.72
  -1   6  -9    2.74    3.97
   1   6  -9    0.78    3.59
  -1   6  -9    1.98    4.44
   1   6  -9   -0.66    4.24
  -1   6   9    0.54    1.49
   1  -6   9    0.28    1.47
   1   6  10    5.17    2.18
  -1   6  10    6.19    2.18
  -1   6 -10    6.65    3.49
   1   6 -10    3.59    3.28
  -1   6 -10    5.35    4.08
   1   6 -10    2.53    4.03
   1   6  10    8.08    1.65
  -1   6  10    3.87    1.31
  -1  -6  10    4.52    1.37
   1   6 -10    4.97    3.43
  -1   6 -10    3.14    3.79
  -1  -6 -10    7.59    2.18
  -1   6 -10    6.29    2.24
  -1   6  11    7.22    1.36
  -1  -6  11    7.37    1.25
  -1   6 -11    6.09    0.96
   1   6 -11    6.22    0.95
  -1  -6 -11    3.28    1.71
   1  -6 -11    6.22    1.71
  -1   6  11    5.52    1.85
   1   6  11    5.96    1.79
   1   6  11    4.10    2.37
   1  -6 -11    7.27    1.80
   1   6  11    3.14    1.34
   1  -6  12    0.75    1.02
  -1   6 -12   -0.16    0.54
   1   6 -12   -0.49    0.53
   1  -6 -12    0.14    0.46
  -1  -6 -12   -0.05    0.39
   1  -6 -12    0.70    1.14
  -1   7   0   21.05    2.46
   1   7   0   20.99    2.68
  -1   7   0   20.41    2.01
  -1   7   0   20.69    1.64
   1   7   0   16.46    1.80
   1   7   0   18.12    1.72
   1   7   0   19.10    1.58
  -1   7   0   24.25    2.11
  -1   7   0   19.57    1.53
  -1   7   0   16.66    1.80
   1   7   0   19.23    1.33
  -1   7   0   21.54    1.34
   1   7   0   18.62    1.62
   1   7   0   20.56    1.74
   1   7   0   18.56    2.25
  -1   7   0   19.74    3.11
  -1   7   0   21.29    1.36
  -1   7   0   22.10    1.57
   1   7   0   20.86    1.62
   1   7   0   20.64    1.45
  -1   7   0   22.17    1.58
  -1   7   0   20.42    1.60
   1   7   0   19.82    1.39
  -1   7   0   21.16    1.54
  -1   7   0   18.85    1.64
   1   7   0   19.16    1.38
  -1   7   0   19.45    1.81
   1   7   0   17.25    2.64
   1   7   0   20.22    1.43
  -1   7   0   19.18    2.22
   1   7   0   19.19    2.89
  -1   7   0   20.10    2.17
   1   7   0   17.33    1.79
  -1   7   0   24.46    2.11
   1   7   0   19.09    1.29
   1   7   0   20.27    1.39
   1   7   1  817.64   45.08
   1   7  -1  877.66   45.09
  -1   7   1  874.02   45.05
  -1   7  -1  904.72   45.06
   1   7   1  855.82   45.05
   1   7   1  865.03   45.03
  -1   7   1  868.54   45.03
  -1   7  -1  903.48   45.07
  -1   7   1  876.82   45.01
  -1   7  -1  904.57   45.02
   1   7   1  823.27   45.12
  -1   7  -1  826.93   45.07
   1   7   1  830.98   44.99
  -1   7   1  943.50   45.08
   1   7   1  880.06   45.09
   1   7   1  817.15   45.19
   1   7   1  831.11   45.17
   1   7  -1  825.56   45.03
  -1   7  -1  904.74   44.98
  -1   7   1  929.19   44.99
  -1   7  -1  837.02   45.40
   1   7  -1  870.28   45.25
  -1   7   1  886.50   45.02
  -1   7  -1  908.37   45.03
  -1   7   1  864.99   45.09
  -1   7   1  877.79   45.01
   1   7  -1  920.91   45.04
   1   7   1  864.95   45.03
   1   7   1  838.30   45.01
  -1   7   1  850.92   45.03
   1   7  -1  843.95   45.00
  -1   7  -1  951.45   45.04
   1   7   1  846.13   44.99
  -1   7   1  830.72   45.02
   1   7  -1  817.84   44.97
  -1   7   1  946.06   45.09
  -1   7  -1  792.71   45.30
  -1   7  -1  845.57   45.02
   1   7  -1  920.70   45.22
   1   7   1  812.46   45.00
   1   7  -1  903.19   45.04
   1   7   1  819.33   44.99
   1   7   1  816.05   44.99
   1   7  -1  944.09   45.17
  -1   7   1  896.98   45.00
   1   7  -1  815.50   44.98
   1   7  -1  817.59   44.95
   1   7   1  815.33   44.99
   1   7  -1  853.23   44.98
   1   7   1  831.76   44.98
   1   7  -1  871.77   44.98
   1   7   1  843.41   44.99
  -1   7  -1  837.10   45.11
   1   7   1  871.71   45.20
   1   7  -1  898.42   45.20
  -1   7  -1  878.59   45.06
  -1   7  -1  878.00   45.19
   1   7  -1  910.01   45.19
  -1   7   1  948.91   45.15
   1   7   1  789.24   45.08
   1   7   1  778.36   45.09
   1   7  -1  854.43   45.12
  -1   7   1  817.95   45.23
  -1   7  -1 1052.15   45.22
   1   7  -1  847.78   44.99
  -1   7  -1  839.97   45.26
   1   7   1  847.16   44.99
  -1   7   1  869.20   45.00
  -1   7  -1  852.80   44.99
  -1   7  -1  774.42   45.14
  -1   7   2   53.25    2.94
  -1   7  -2   53.52    2.94
  -1   7   2   46.64    2.99
  -1   7  -2   45.41    3.63
   1   7   2   50.44    3.11
  -1   7  -2   47.48    3.85
  -1   7   2   56.94    3.28
   1   7   2   45.98    3.36
  -1   7   2   47.71    2.86
  -1   7  -2   54.65    2.88
   1   7  -2   44.28    2.78
  -1   7  -2   47.45    3.20
   1   7   2   48.43    3.41
   1   7   2   50.66    3.23
  -1   7   2   54.85    3.07
  -1   7   2   51.96    2.79
  -1   7  -2   48.80    2.74
  -1   7  -2   48.31    3.71
  -1   7   2   47.98    2.94
  -1   7   2   51.42    2.93
  -1   7  -2   50.68    2.93
   1   7  -2   53.44    2.92
   1   7   2   48.70    2.89
  -1   7   2   49.21    2.84
  -1   7   2   52.39    3.17
   1   7   2   44.66    2.91
   1   7  -2   53.63    2.98
  -1   7   2   53.98    2.85
  -1   7  -2   54.44    3.02
  -1   7   2   54.10    3.08
   1   7  -2   51.90    3.75
  -1   7  -2   50.57    2.85
   1   7   2   47.32    2.88
  -1   7   2   47.76    2.88
  -1   7  -2   53.56    3.37
   1   7   2   48.62    2.83
   1   7  -2   48.10    2.73
  -1   7   2   50.43    2.83
  -1   7   2   51.55    2.83
   1   7   2   47.82    2.82
   1   7   2   47.57    2.86
   1   7  -2   51.14    2.73
   1   7   2   46.67    2.83
   1   7   2   46.12    2.86
  -1   7  -2   48.67    3.47
   1   7  -2   50.66    2.73
   1   7  -2   47.48    3.94
  -1   7  -2   53.83    3.14
   1   7  -2   42.07    3.81
  -1   7  -2   50.55    3.34
   1   7  -2   49.75    2.79
   1   7   2   47.67    2.85
  -1   7  -2   49.74    2.78
  -1   7   2   49.78    2.86
   1   7   2   43.61    2.90
   1   7  -2   52.47    3.45
   1   7   2   38.50    3.00
  -1   7   2   47.63    3.03
  -1   7   3   31.74    1.93
  -1   7  -3   31.95    1.97
  -1   7  -3   31.74    3.18
  -1   7   3   28.25    2.02
   1   7   3   30.90    2.16
  -1   7  -3   27.89    3.52
   1   7   3   23.14    2.46
  -1   7  -3   29.15    1.83
  -1   7   3   22.73    1.73
   1   7  -3   30.40    1.89
  -1   7   3   28.98    1.98
   1   7   3   26.07    1.87
  -1   7  -3   30.17    2.14
   1   7  -3   28.88    1.96
  -1   7   3   30.24    1.85
  -1   7  -3   32.29    3.17
   1   7   3   24.27    1.83
  -1   7  -3   29.79    1.69
  -1   7   3   29.87    1.75
  -1   7   3   29.89    2.09
   1   7   3   28.75    1.93
  -1   7  -3   30.21    1.83
  -1   7   3   23.80    1.80
   1   7  -3   28.29    1.66
   1   7   3   27.48    1.86
  -1   7   3   29.43    1.81
   1   7  -3   28.63    2.13
   1   7   3   28.31    1.90
   1   7  -3   28.80    3.32
   1   7  -3   30.41    1.78
  -1   7  -3   28.19    1.78
   1   7   3   24.79    1.92
  -1   7   3   28.37    1.92
   1   7  -3   26.15    3.00
  -1   7  -3   32.32    2.31
   1   7   3   26.82    1.90
   1   7   3   28.14    1.91
  -1   7   3   32.80    1.87
   1   7   3   28.29    1.82
   1   7  -4   18.44    1.28
  -1   7  -4   16.65    1.32
  -1   7  -4   19.07    1.48
  -1   7  -4   15.94    3.00
  -1   7  -4   15.73    3.42
  -1   7   4   18.76    1.60
  -1   7  -4   18.10    1.17
   1   7  -4   18.06    1.20
   1   7   4   14.26    2.03
  -1   7  -4   15.27    1.29
  -1   7  -4   19.00    1.86
   1   7   4   19.22    2.16
  -1   7   4   16.21    1.75
  -1   7  -4   13.52    2.99
   1   7   4   14.69    1.50
   1   7  -4   16.88    1.37
   1   7  -4   16.78    1.52
  -1   7   4   17.40    1.41
  -1   7  -4   15.77    1.27
   1   7   4   15.01    1.50
   1   7  -4   16.35    2.09
   1   7  -4   18.48    1.80
  -1   7   4   16.26    1.32
   1   7  -4   17.51    1.79
   1   7   4   15.46    1.40
  -1   7   4   16.37    1.94
  -1   7  -4   17.35    1.96
   1   7   4   15.22    1.43
   1   7   4   17.59    1.34
  -1   7   4   15.93    1.41
  -1   7   4   17.45    1.42
  -1   7  -5    0.82    0.84
  -1   7  -5    0.24    2.84
  -1   7  -5   -1.82    3.00
  -1   7  -5   -1.72    3.42
  -1   7   5    0.68    0.96
  -1   7   5    0.19    1.58
   1   7   5    2.61    1.84
  -1   7   5    1.07    0.86
   1   7   5    0.02    1.06
   1   7   5    0.95    1.72
  -1   7   5    0.12    1.37
   1   7  -5   -0.17    1.40
  -1   7  -5   -0.77    1.36
  -1   7  -5    0.01    0.64
  -1   7  -6    4.64    1.55
  -1   7  -6    7.05    3.36
  -1   7  -6   -2.26    3.93
  -1   7  -6    3.23    0.79
   1   7  -6    3.82    0.87
   1   7   6    1.48    2.09
  -1   7  -6   10.69    3.42
  -1  -7  -6    4.58    1.76
  -1   7   6    4.78    1.10
   1   7  -6    4.36    1.78
   1  -7   6    2.95    1.10
   1   7   6    5.22    1.10
  -1   7   6    4.88    0.95
  -1   7   6    3.77    1.59
   1   7  -6    2.66    1.44
  -1   7   6    4.93    1.17
  -1   7   6    2.47    1.22
   1   7  -6    4.17    1.67
  -1   7  -6    0.73    1.75
   1   7   7   15.85    2.49
  -1  -7  -7   12.68    2.09
  -1   7  -7   13.37    1.14
  -1   7   7   12.40    2.11
   1   7  -7   12.32    1.25
  -1   7  -7   17.96    3.60
   1   7   7   13.30    2.09
  -1   7  -7   17.24    4.16
  -1   7   7   11.61    1.38
   1  -7   7   12.22    1.54
  -1   7   7   15.10    1.98
  -1   7  -7   11.85    1.76
  -1   7  -7   14.55    3.55
  -1   7   7   12.58    1.48
   1   7  -7   12.90    1.95
   1   7  -8   30.52    1.93
  -1   7   8   18.41    2.52
  -1   7  -8   28.17    1.82
  -1   7   8   33.11    2.14
   1  -7   8   27.76    2.18
  -1   7   8   30.11    2.57
   1   7  -8   24.06    2.53
   1   7   8   34.06    3.09
  -1   7   8   25.35    2.00
  -1  -7  -8   29.88    2.75
  -1   7  -8   27.54    4.55
   1   7  -8   30.99    1.96
  -1   7  -8   28.89    2.01
  -1   7  -8   32.66    4.98
  -1   7  -8   34.33    4.57
   1   7   8   30.18    2.63
   1   7  -8   33.54    4.81
   1   7  -8   26.90    4.07
  -1   7   8   22.25    2.31
  -1   7  -9  343.60   18.20
   1   7  -9  360.27   18.23
  -1  -7  -9  331.19   18.52
  -1   7  -9  328.86   19.29
  -1   7   9  376.01   18.30
  -1   7  -9  328.56   19.50
  -1   7  -9  319.55   19.25
   1   7  -9  352.91   19.17
   1   7   9  363.02   18.46
   1   7  -9  346.03   19.41
  -1   7   9  260.33   18.29
   1  -7   9  350.66   18.32
  -1  -7   9  372.52   18.32
  -1   7   9  379.72   18.60
   1   7   9  370.01   18.77
  -1   7   9  382.81   18.73
   1   7  -9  288.66   18.35
   1   7  -9  357.23   18.28
  -1   7  -9  359.51   18.27
   1   7 -10    3.57    3.35
   1   7 -10    5.16    3.89
   1   7  10    8.31    1.66
  -1  -7 -10    4.01    1.91
   1  -7 -10    3.76    1.96
  -1   7 -10    8.16    3.71
   1   7 -10   -1.66    3.40
   1   7 -10    5.93    1.57
   1   7  10    7.29    2.17
   1  -7  10    5.94    1.36
  -1  -7  10    5.22    1.36
  -1   7  10    7.43    2.17
  -1   7 -10    5.33    1.10
   1   7 -10    4.76    1.08
   1  -7 -11    2.24    1.61
   1   7  11    4.16    2.13
  -1   7  11    2.63    1.62
  -1  -7  11    1.86    1.09
  -1   7  11    0.44    1.21
   1   7  11    3.86    1.18
   1   7 -11    1.90    0.83
  -1   7 -11    1.85    0.84
  -1   7 -11    1.38    0.96
   1   7  11    0.68    1.21
   1   8   0    3.03    2.35
  -1   8   0    1.30    2.48
   1   8   0    1.45    1.22
   1   8   0    0.38    1.04
  -1   8   0   -0.38    0.77
  -1   8   0   -0.54    1.46
   1   8   0    0.10    0.83
   1   8   0   -0.63    0.80
  -1   8   0    0.30    1.07
  -1   8   0    1.55    1.79
   1   8   0    0.48    1.14
   1   8   0   -0.87    1.23
   1   8   0    0.25    1.73
  -1   8   0   -0.09    0.83
  -1   8   0   -0.40    2.59
   1   8   0    0.71    1.02
  -1   8   0   -0.08    1.14
   1   8   0    0.54    1.18
   1   8   0    0.65    0.83
  -1   8   0   -0.16    1.20
  -1   8   0   -0.04    0.89
   1   8   0   -1.10    2.82
  -1   8   0   -1.46    1.26
   1   8   0    1.97    1.34
   1   8   0   -0.08    0.86
  -1   8   0   -0.35    0.91
  -1   8   0   -0.37    1.39
   1   8   0   -1.63    2.24
   1   8   0   -0.85    0.90
  -1   8   0   -1.03    2.10
   1   8   0   -2.49    2.61
  -1   8   0    0.63    1.72
   1   8   0   -0.47    1.32
   1   8   0    0.20    0.90
   1   8   0   -0.18    0.70
  -1   8   1   32.08    2.20
   1   8   1   29.99    2.20
   1   8   1   30.43    2.05
  -1   8  -1   31.54    2.22
   1   8   1   28.25    2.87
  -1   8  -1   31.92    2.54
   1   8   1   26.33    1.93
  -1   8   1   33.03    2.61
  -1   8   1   30.46    2.04
  -1   8  -1   33.08    2.05
  -1   8  -1   30.60    1.85
   1   8   1   28.74    2.21
   1   8  -1   31.48    2.03
   1   8   1   30.94    2.64
   1   8  -1   30.65    2.22
   1   8   1   26.55    2.54
  -1   8  -1   31.33    2.94
  -1   8   1   30.62    2.07
   1   8  -1   29.35    3.05
  -1   8   1   33.40    1.94
  -1   8  -1   32.32    3.49
  -1   8  -1   34.05    1.90
   1   8  -1   32.77    1.97
  -1   8  -1   35.87    2.14
  -1   8   1   30.41    2.33
   1   8  -1   33.39    2.08
  -1   8  -1   31.32    2.06
   1   8   1   29.20    2.12
   1   8   1   29.78    2.05
  -1   8   1   31.37    2.09
  -1   8   1   32.11    2.03
  -1   8   1   32.27    2.12
   1   8  -1   29.44    1.84
   1   8   1   30.24    1.95
  -1   8  -1   34.66    2.17
  -1   8   1   35.10    2.14
   1   8   1   27.49    1.96
   1   8  -1   29.77    1.93
   1   8   1   31.17    2.02
   1   8  -1   32.00    2.17
   1   8  -1   30.85    3.36
   1   8   1   27.49    1.95
   1   8  -1   29.04    1.87
   1   8  -1   28.71    2.93
  -1   8   1   30.26    2.33
  -1   8   1   34.44    1.99
   1   8   1   33.36    1.96
   1   8  -1   32.93    1.91
   1   8   1   30.91    1.94
  -1   8   1   37.06    1.96
   1   8  -1   31.16    1.92
   1   8   1   30.23    2.01
   1   8  -1   30.99    3.55
  -1   8  -1   31.84    2.30
  -1   8  -1   33.52    2.72
   1   8   1   26.12    3.06
  -1   8   1   31.36    2.72
   1   8  -1   28.63    3.29
  -1   8   1   34.85    1.97
   1   8   1   33.40    3.00
  -1   8   1   37.94    3.03
   1   8   1   32.24    1.95
   1   8   1   28.92    2.29
  -1   8   1   37.62    2.48
   1   8   1   28.55    2.20
  -1   8  -1   34.36    2.53
   1   8   2    9.55    1.19
  -1   8  -2    9.77    1.05
  -1   8   2    8.97    1.21
   1   8  -2   10.41    1.03
   1   8   2   10.82    1.59
  -1   8   2    8.99    1.43
  -1   8   2   13.20    1.95
  -1   8   2   10.37    1.21
   1   8   2   10.88    1.39
   1   8   2    8.58    2.22
  -1   8  -2   11.00    1.19
   1   8   2   10.46    2.10
   1   8   2    8.77    1.69
  -1   8   2    9.47    1.41
  -1   8  -2    4.55    1.68
   1   8   2    6.16    1.45
  -1   8  -2    9.65    2.50
  -1   8   2    8.55    1.00
  -1   8   2   10.55    1.31
  -1   8  -2    8.46    3.19
  -1   8  -2    9.55    0.93
   1   8   2    8.89    1.26
  -1   8   2   11.57    1.17
   1   8   2   10.40    1.29
  -1   8   2   10.03    1.38
   1   8  -2    7.78    1.27
  -1   8   2   10.70    1.74
  -1   8  -2   12.21    1.34
  -1   8   2   10.16    1.07
   1   8  -2   10.26    1.13
  -1   8   2   10.40    1.49
  -1   8  -2   10.80    2.67
  -1   8  -2    8.70    2.19
  -1   8  -2   10.69    1.22
   1   8  -2   15.14    2.63
   1   8   2   10.73    1.23
  -1   8   2    8.14    1.22
  -1   8  -2   10.70    1.41
   1   8  -2   10.58    1.42
   1   8   2    7.70    1.10
  -1   8   2   10.14    1.07
   1   8  -2    8.78    0.92
   1   8  -2    7.14    1.40
  -1   8   2   12.19    1.21
   1   8  -2   12.87    3.04
  -1   8  -2    7.32    2.45
   1   8   2    9.79    1.22
   1   8  -2    6.40    2.62
  -1   8  -2   10.07    2.02
  -1   8  -2    9.93    1.70
  -1   8   2    8.42    1.46
   1   8  -2   10.07    1.51
   1   8   2    8.66    1.26
  -1   8   2   10.06    1.10
   1   8  -2    9.08    0.92
   1   8   2   10.45    1.11
   1   8   2    9.14    1.11
   1   8   3   11.15    1.35
   1   8  -3   12.35    1.09
  -1   8   3   11.87    1.29
  -1   8  -3   11.25    1.12
  -1   8  -3   10.28    2.58
   1   8   3   12.83    1.66
  -1   8  -3   12.03    3.00
   1   8   3    9.47    2.11
  -1   8   3   11.90    1.51
  -1   8   3   13.94    2.01
  -1   8  -3   12.76    1.20
  -1   8   3   12.54    1.49
   1   8   3   11.99    1.94
  -1   8  -3   12.99    1.79
  -1   8  -3   14.68    2.75
   1   8   3   11.75    1.27
  -1   8   3   10.13    1.46
  -1   8   3   12.75    1.05
  -1   8  -3   11.50    0.97
   1   8  -3   11.05    1.31
   1   8   3    8.78    1.24
  -1   8   3   11.39    1.44
  -1   8   3    9.94    1.08
  -1   8   3   13.34    1.15
  -1   8  -3   12.84    3.03
  -1   8   3   14.33    1.65
  -1   8   3   12.06    1.20
  -1   8  -3   12.65    1.59
  -1   8  -3   12.78    1.25
   1   8  -3   11.71    1.39
   1   8   3    8.99    1.29
   1   8   3   10.86    1.21
  -1   8   3   11.94    1.16
   1   8  -3   12.06    1.63
   1   8   3   11.25    1.27
  -1   8  -3    9.38    2.34
   1   8  -3    9.92    2.94
   1   8  -3   12.03    2.51
  -1   8  -3   13.32    1.82
   1   8  -3   10.68    1.72
   1   8  -3   13.71    2.14
   1   8   3   13.20    1.33
   1   8   3    9.32    1.15
  -1   8   3   14.36    1.29
   1   8   3   11.85    1.20
  -1   8  -4   39.88    2.50
   1   8  -4   44.30    2.48
  -1   8  -4   54.07    2.80
  -1   8  -4   43.96    3.74
  -1   8   4   39.77    2.72
   1   8   4   45.81    2.84
  -1   8  -4   36.04    4.03
  -1   8  -4   41.86    2.53
   1   8   4   39.93    3.08
  -1   8   4   42.01    3.06
   1   8   4   42.28    3.15
  -1   8  -4   43.58    2.95
  -1   8   4   43.72    2.91
  -1   8  -4   40.45    3.73
   1   8   4   38.75    2.59
   1   8  -4   44.16    2.56
   1   8  -4   45.56    2.71
  -1   8   4   42.87    2.58
  -1   8   4   44.74    3.02
   1   8   4   37.85    2.64
  -1   8  -4   41.66    2.54
  -1   8   4   43.50    2.53
   1   8  -4   36.90    2.85
  -1   8   4   44.99    2.50
   1   8   4   36.54    2.58
  -1   8   4   51.58    2.84
  -1   8  -4   41.82    3.01
   1   8  -4   42.47    3.25
   1   8  -4   43.95    2.93
  -1   8   4   43.20    2.57
   1   8   4   40.05    2.63
   1   8   4   37.62    2.50
  -1   8   4   45.48    2.60
  -1   8  -5    5.16    1.01
   1   8  -5    7.19    1.04
  -1   8  -5    6.81    1.72
  -1   8  -5    3.15    3.49
  -1   8  -5    0.27    3.13
   1   8   5    5.01    1.79
   1   8   5    7.71    2.05
  -1   8   5   10.65    1.82
  -1   8   5    5.68    1.41
  -1   8   5    7.21    2.00
  -1   8   5    6.72    1.54
   1   8  -5    4.42    1.59
  -1   8   5    8.58    1.17
   1   8  -5    6.65    1.70
   1   8   5    5.44    1.15
   1   8  -5    6.84    1.68
  -1   8  -5    6.35    1.86
  -1   8  -5    7.21    3.18
  -1   8   5    6.40    1.13
  -1   8   5    8.04    1.17
  -1   8   5    6.88    1.25
   1   8   5    5.21    1.32
  -1   8  -6   63.83    5.33
   1   8   6   74.89    4.23
  -1   8   6   53.70    4.05
  -1   8  -6   65.95    5.68
  -1   8   6   70.45    3.89
  -1   8  -6   70.45    4.29
   1   8   6   69.08    4.56
   1   8  -6   74.50    3.78
  -1   8   6   53.36    4.25
  -1   8  -6   75.26    5.38
  -1   8   6   66.13    3.91
  -1   8   6   70.21    3.91
   1   8  -6   66.30    4.26
   1  -8   6   67.50    3.88
   1   8   6   58.28    3.85
  -1   8   6   75.41    4.26
  -1   8   6   71.18    3.82
   1   8  -6   67.05    4.19
  -1   8  -6   60.83    4.26
   1   8  -6   66.97    4.19
   1   8  -6   70.65    3.84
  -1   8  -6   68.73    3.84
  -1   8   7   35.97    3.52
   1   8  -7   55.29    3.03
  -1   8   7   58.26    3.21
   1  -8   7   50.25    3.15
  -1   8   7   56.69    3.57
   1   8  -7   47.28    3.49
   1   8   7   54.14    3.98
  -1   8  -7   51.85    3.52
  -1   8   7   56.10    3.16
  -1  -8  -7   48.39    3.53
   1   8  -7   54.16    3.10
  -1   8  -7   53.42    3.12
   1   8   7   59.27    3.57
  -1   8   7   40.21    3.35
  -1   8   8   41.48    3.95
   1   8  -8   56.52    3.47
  -1   8   8   63.39    3.58
  -1  -8  -8   58.62    3.99
  -1   8  -8   58.92    5.45
  -1   8   8   68.95    3.64
  -1   8  -8   51.32    5.40
   1   8  -8   67.82    5.21
   1   8   8   69.68    4.03
  -1   8   8   48.96    3.72
  -1   8  -8   62.77    5.97
   1   8  -8   66.13    5.73
   1  -8   8   62.05    3.63
  -1   8   8   70.29    4.04
   1   8  -8   51.69    3.87
   1   8   8   63.77    4.38
  -1   8  -8   65.72    3.54
   1   8  -8   64.57    3.56
  -1   8   9    3.02    2.17
  -1   8  -9   -1.64    3.86
   1   8  -9    1.14    3.52
   1  -8   9    0.29    1.32
  -1  -8   9    0.57    1.29
   1   8  -9    1.17    1.08
  -1   8  -9    2.44    1.08
   1   8  -9    2.45    1.82
  -1   8   9    1.43    1.43
   1   8   9    5.00    2.29
   1   8  -9    2.25    1.76
  -1  -8  -9   -0.81    1.90
   1   8   9   -0.60    1.74
  -1   8  -9    0.34    3.59
   1   8  -9    5.45    3.52
  -1   8  -9    3.51    4.20
   1   8  -9    0.86    3.99
  -1  -8 -10    8.30    1.87
   1  -8 -10    8.77    1.94
  -1   8 -10   11.24    3.59
   1   8 -10   14.32    3.27
  -1   8  10    9.66    1.73
   1   8 -10   13.80    3.28
   1   8 -10   11.70    3.74
   1   8  10   13.70    1.72
   1   8  10    8.46    1.59
   1   8  10    7.19    2.60
   1   8  10    9.62    2.15
   1   8 -10   11.14    1.65
  -1  -8  10   11.33    1.38
   1  -8  10   10.20    1.36
  -1   8  10   12.71    2.13
  -1   8 -10   11.46    3.92
  -1   8 -10    9.95    1.17
   1   8 -10   10.12    1.15
   1  -8 -11    6.03    1.46
   1   8  11    6.14    1.91
  -1   8  11   12.45    1.64
  -1  -8  11    8.48    1.10
   1   8  11    4.03    1.14
  -1   8 -11    5.13    1.05
  -1   8  11    9.34    1.26
   1   8  11    9.28    1.16
  -1   8 -11    7.17    3.14
  -1   8 -11    8.88    0.92
   1   8 -11    8.76    0.89
   1   9   0  613.93   37.52
  -1   9   0  746.38   37.55
  -1   9   0  743.02   37.65
  -1   9   0  591.12   37.61
  -1   9   0  722.15   37.50
   1   9   0  688.98   37.51
   1   9   0  640.81   37.71
   1   9   0  699.09   37.65
  -1   9   0  770.11   37.62
   1   9   0  689.15   37.54
  -1   9   0  780.48   37.57
  -1   9   0  644.52   37.62
   1   9   0  718.32   37.57
  -1   9   0  737.98   37.57
   1   9   0  711.82   37.51
  -1   9   0  777.32   37.57
  -1   9   0  798.29   37.52
   1   9   0  666.11   37.53
   1   9   0  826.46   37.86
   1   9   0  729.43   37.58
  -1   9   0  748.17   37.53
   1   9   0  647.94   37.73
  -1   9   0  716.68   37.49
   1   9   0  718.35   37.49
   1   9   0  726.54   37.51
   1   9   0  717.12   37.51
  -1   9   0  691.67   37.69
   1   9   0  715.55   37.81
  -1   9   0  724.34   37.88
  -1   9   0  725.25   37.52
   1   9   0  719.25   37.90
   1   9   0  728.24   37.52
  -1   9   0  705.38   37.81
   1   9   0  718.54   37.76
  -1   9   1  218.31   11.98
   1   9   1  214.15   11.48
   1   9   1  209.59   11.96
  -1   9   1  223.47   11.49
   1   9   1  201.61   11.56
   1   9   1  222.00   11.55
  -1   9  -1  199.47   11.60
  -1   9   1  215.45   11.52
   1   9  -1  222.21   11.46
   1   9   1  180.80   11.77
  -1   9  -1  206.95   11.67
   1   9   1  200.39   11.46
  -1   9   1  238.38   11.72
  -1   9  -1  232.46   11.52
  -1   9  -1  218.19   11.45
   1   9  -1  217.91   11.56
  -1   9   1  234.60   11.66
   1   9  -1  185.88   11.67
   1   9   1  183.99   11.69
   1   9   1  209.51   11.62
  -1   9   1  233.69   11.58
  -1   9  -1  242.05   11.60
   1   9  -1  205.47   11.51
  -1   9  -1  237.92   11.55
  -1   9   1  215.90   11.63
   1   9   1  217.38   11.54
   1   9  -1  233.16   11.54
  -1   9   1  212.97   11.51
  -1   9   1  227.64   11.55
   1   9   1  200.40   11.52
  -1   9  -1  210.73   11.55
  -1   9  -1  246.02   11.58
   1   9  -1  221.50   11.56
  -1   9   1  232.86   11.54
   1   9   1  217.34   11.47
  -1   9   1  236.88   11.49
   1   9  -1  209.38   11.44
   1   9  -1  219.24   12.01
  -1   9  -1  228.71   11.99
  -1   9   1  211.53   11.54
  -1   9  -1  247.82   11.47
  -1   9   1  238.54   11.47
  -1   9  -1  206.71   12.09
   1   9   1  207.22   11.48
   1   9  -1  201.78   11.48
   1   9   1  193.75   11.57
   1   9   1  198.23   11.48
   1   9  -1  212.17   12.03
   1   9   1  201.33   11.48
  -1   9  -1  228.47   11.50
   1   9  -1  196.25   11.44
   1   9   1  189.17   11.83
  -1   9   1  227.61   11.50
   1   9  -1  203.86   11.54
   1   9  -1  216.46   11.46
   1   9   1  213.20   11.49
   1   9  -1  229.20   12.02
   1   9   1  191.48   11.95
   1   9  -1  219.03   11.91
  -1   9  -1  212.55   11.72
  -1   9   1  203.93   11.77
  -1   9   1  245.91   11.75
   1   9   1  184.17   11.73
   1   9  -1  244.10   11.93
   1   9  -1  217.94   11.70
   1   9   1  190.46   11.66
  -1   9  -1  255.52   11.81
  -1   9  -1  204.51   11.83
  -1   9   1  205.54   11.86
  -1   9   1  230.93   11.47
   1   9   1  215.58   11.47
   1   9  -1  224.24   11.46
   1   9   1  217.96   11.46
   1   9   2    6.95    1.11
   1   9  -2    6.71    0.94
  -1   9  -2    5.76    1.01
  -1   9   2    5.41    1.18
  -1   9   2    4.94    1.32
  -1   9  -2    7.65    1.39
  -1   9   2    5.67    1.45
   1   9   2    4.64    1.54
  -1   9   2    6.89    1.15
  -1   9   2    5.40    2.01
   1   9   2    7.12    2.34
   1   9   2    5.04    1.34
  -1   9  -2    6.69    1.15
  -1   9   2    7.21    1.41
   1   9  -2    6.63    1.50
  -1   9  -2    7.64    1.81
   1   9   2    8.29    1.24
  -1   9   2    7.56    1.38
   1   9   2    7.32    1.21
  -1   9   2    7.68    1.12
  -1   9   2    7.14    1.70
   1   9  -2    6.89    1.24
  -1   9   2    7.49    1.02
   1   9  -2    7.28    1.11
   1   9   2    7.79    1.13
  -1   9   2    7.07    1.34
  -1   9  -2    7.18    0.90
  -1   9   2    6.82    0.98
  -1   9  -2    4.53    2.23
  -1   9  -2    6.98    1.12
   1   9   2    5.92    1.18
  -1   9  -2    7.11    1.51
   1   9  -2    5.93    1.03
   1   9  -2    3.31    2.95
   1   9  -2    6.91    1.42
  -1   9   2    6.19    1.26
   1   9   2    5.93    1.05
  -1   9   2    6.56    1.05
   1   9  -2    5.86    0.87
   1   9  -2    7.29    1.43
  -1   9  -2    6.69    2.49
   1   9   2    7.12    1.12
   1   9  -2    8.84    3.10
  -1   9  -2    4.83    1.97
  -1   9  -2    8.38    1.64
   1   9  -2    7.62    2.57
   1   9  -2    6.59    2.14
  -1   9   2    7.02    1.10
   1   9  -2    7.48    1.63
   1   9   2    5.68    1.07
   1   9  -2    6.28    0.85
   1   9   2    6.19    1.04
  -1   9   2    7.00    1.00
  -1   9   3   11.08    1.37
   1   9  -3   12.00    1.10
  -1   9  -3   12.74    1.18
   1   9   3   11.62    1.36
  -1   9   3   12.63    1.50
  -1   9  -3   14.73    1.55
   1   9   3   12.28    1.71
  -1   9   3   12.65    2.19
   1   9   3    7.97    2.31
   1   9   3   13.11    1.63
  -1   9   3   11.27    1.54
  -1   9  -3   11.35    1.25
   1   9   3   10.17    2.21
  -1   9   3   12.58    1.73
  -1   9  -3    9.30    1.87
   1   9   3   11.27    1.86
  -1   9  -3   12.18    2.74
  -1   9  -3   12.43    1.01
   1   9   3   11.23    1.34
  -1   9  -3   13.25    3.17
   1   9  -3   12.90    1.37
   1   9   3   10.12    1.28
  -1   9   3   10.85    1.42
  -1   9   3   11.71    1.28
  -1   9   3   13.63    1.60
  -1   9  -3   13.27    1.28
   1   9  -3   12.57    1.21
   1   9   3    9.50    1.38
  -1   9  -3   13.38    1.59
   1   9  -3   13.55    1.50
  -1   9   3   10.64    1.27
  -1   9   3   12.06    1.17
   1   9   3    9.86    1.27
   1   9  -3   13.52    1.67
   1   9  -3    9.15    3.18
   1   9   3   12.02    1.33
  -1   9  -3   16.09    2.64
   1   9  -3   10.67    2.15
   1   9  -3   13.21    1.87
  -1   9   3   12.66    1.45
  -1   9   3   13.16    1.26
   1   9   3   11.68    1.29
   1   9   3   10.79    1.24
  -1   9  -3   11.95    1.85
   1   9  -3    9.18    2.57
   1   9   4    0.51    1.20
  -1   9  -4    1.21    2.71
  -1   9   4   -0.83    2.10
  -1   9  -4   -0.08    2.62
  -1   9  -4   -0.27    3.00
  -1   9   4   -0.19    1.09
   1   9  -4   -0.84    1.56
  -1   9   4    0.70    1.58
   1   9   4    0.20    2.12
  -1   9  -4    0.49    1.76
   1   9   4    1.59    1.80
   1   9  -4    1.42    1.62
  -1   9  -4    2.03    1.80
  -1   9   4    1.95    0.99
   1   9  -4    0.40    1.97
   1   9  -4    0.29    1.61
  -1   9   4   -1.00    1.26
  -1   9  -4    2.09    3.16
  -1   9   4   -0.23    1.68
   1   9  -5   75.47    3.95
  -1   9  -5   67.00    3.95
  -1   9  -5   65.00    5.27
  -1   9   5   63.59    4.48
   1   9   5   57.03    4.42
   1   9  -5   71.01    5.25
  -1   9  -5   73.09    5.30
  -1   9   5   58.11    4.14
   1   9  -5   66.98    4.87
   1   9   5   72.70    4.32
  -1   9  -5   54.73    5.47
  -1   9   5   75.81    4.01
  -1   9  -5   67.81    3.98
   1   9  -5   66.78    4.38
  -1   9   5   67.49    3.98
   1   9  -5   65.94    4.28
  -1   9   5   74.71    3.96
  -1   9   5   81.17    4.28
   1   9   5   62.83    4.00
   1   9  -5   65.70    4.28
  -1   9  -5   71.85    4.41
  -1   9  -5   71.70    4.42
   1   9   5   70.86    4.60
  -1   9   5   77.78    4.04
  -1   9   5   77.17    3.91
  -1   9   5   71.22    4.03
   1   9  -6   43.94    3.90
  -1   9   6   33.52    2.88
  -1   9  -6   32.53    4.15
   1   9   6   45.71    3.26
   1   9  -6   45.84    4.37
  -1   9  -6   38.24    4.61
   1   9  -6   42.87    2.67
  -1   9   6   45.39    2.75
   1   9   6   43.05    3.52
  -1   9  -6   46.95    3.25
  -1   9   6   35.19    3.30
   1   9   6   35.15    3.28
  -1   9  -6   39.81    4.32
  -1   9   6   46.69    2.74
  -1   9   6   51.29    2.81
   1  -9   6   43.81    2.68
   1   9  -6   45.81    3.26
  -1   9   6   44.75    2.65
  -1   9   6   54.94    3.19
   1   9   6   40.00    2.73
   1   9  -6   43.84    3.15
   1   9  -6   42.26    3.11
  -1   9  -6   42.48    2.67
   1   9  -6   46.58    2.66
  -1   9  -7  111.38    7.87
  -1   9   7   90.48    6.57
   1   9  -7  118.39    7.55
   1   9   7  127.15    6.80
  -1   9  -7  109.84    8.18
   1   9  -7  122.11    7.97
  -1   9  -7  112.41    7.86
  -1   9  -7  122.06    6.92
   1   9   7  117.71    7.09
  -1   9   7  129.57    6.99
  -1   9   7   95.58    6.83
  -1   9   7  123.16    6.52
   1   9  -7  114.88    6.46
  -1   9   7  128.82    6.56
   1  -9   7  126.68    6.51
  -1   9   7  127.78    6.87
  -1   9  -7  128.32    6.49
   1   9  -7  122.08    6.49
   1   9  -7  112.26    6.80
   1   9  -7  109.41    6.78
  -1   9  -8    1.55    1.82
  -1   9   8    0.45    1.26
   1  -9   8    0.53    1.27
   1   9  -8    1.61    1.08
  -1   9  -8    2.50    1.13
   1   9  -8    0.12    1.92
  -1   9   8    1.28    1.49
  -1   9   8    0.53    2.10
  -1   9   8    4.71    2.17
  -1   9  -8    4.90    3.85
   1   9  -8    5.49    3.34
   1   9  -8    2.89    1.03
  -1   9   8    2.25    1.23
   1   9   8    2.31    1.88
  -1   9  -8    2.21    3.59
   1   9  -8    1.78    3.23
  -1   9  -8    5.30    4.02
   1   9  -8   -4.67    3.90
  -1   9   9  127.62    5.98
   1   9  -9  108.00    5.77
   1   9   9  101.73    6.30
   1   9   9  100.29    6.00
  -1   9  -9  103.53    7.25
   1   9  -9  105.28    6.66
   1   9  -9  115.11    7.09
  -1   9  -9   98.19    6.97
   1   9  -9  108.69    6.65
   1  -9 -10    1.92    1.60
  -1   9 -10    1.49    0.93
   1   9 -10   -0.54    0.92
  -1  -9  10    1.94    1.10
  -1   9  10   -0.05    1.81
   1   9  10    2.05    2.21
   1   9 -10    1.05    1.40
  -1   9 -10    0.45    1.26
   1   9  10    0.52    1.35
  -1   9 -10    4.73    3.72
  -1   9  10   -1.14    1.50
   1   9  10   -1.73    1.52
  -1  -9  11    0.93    0.80
  -1   9  11    0.74    1.07
   1   9 -11    1.76    0.67
  -1   9 -11    1.03    0.66
  -1   9 -11    0.88    0.80
   1   9  11    1.48    0.91
   1  -9 -11    0.84    1.05
   1  10   0   -0.04    1.47
   1  10   0    1.03    2.04
  -1  10   0    1.39    1.82
  -1  10   0   -0.71    0.87
   1  10   0   -0.03    0.84
  -1  10   0   -1.21    1.21
  -1  10   0    0.36    2.10
   1  10   0   -0.80    1.22
  -1  10   0    2.32    2.06
   1  10   0    0.59    1.53
  -1  10   0   -0.09    1.41
   1  10   0   -0.09    1.12
  -1  10   0    0.38    1.55
  -1  10   0    0.68    1.28
  -1  10   0    0.39    1.21
   1  10   0    0.49    1.20
   1  10   0    0.03    0.85
  -1  10   0    0.15    1.15
  -1  10   0   -0.90    0.90
   1  10   0   -1.94    2.88
   1  10   0   -0.31    1.05
  -1  10   0    0.20    1.24
   1  10   0   -0.32    1.40
   1  10   0   -0.17    0.89
   1  10   0   -1.66    2.46
  -1  10   0    0.76    1.00
   1  10   0    0.32    1.12
   1  10   0   -0.75    0.99
  -1  10   0    1.78    2.45
   1  10   0    0.55    0.93
   1  10   0   -2.92    2.44
  -1  10   0    1.23    0.93
  -1  10   0    2.35    2.19
   1  10   0    3.01    2.71
   1  10   0    0.72    0.93
  -1  10   1    5.90    2.77
   1  10   1    1.85    1.02
  -1  10   1   -0.18    0.97
   1  10   1    4.63    2.70
   1  10   1    1.28    1.28
   1  10   1   -0.64    1.44
   1  10  -1    0.31    0.82
  -1  10  -1    0.80    0.82
  -1  10  -1   -0.59    1.50
   1  10  -1    1.29    1.05
  -1  10  -1    1.66    1.19
  -1  10   1    2.57    2.06
  -1  10   1    1.07    1.19
  -1  10   1    1.89    1.51
   1  10   1    1.23    1.56
  -1  10  -1    0.57    1.99
   1  10  -1   -1.15    1.48
  -1  10   1    1.91    2.14
  -1  10   1    0.79    1.48
  -1  10  -1    1.98    1.44
   1  10   1    2.39    1.11
  -1  10   1   -0.15    1.16
  -1  10  -1    1.90    1.28
  -1  10   1    0.17    1.32
   1  10  -1    0.02    1.09
   1  10  -1    0.45    1.28
   1  10   1    1.43    1.26
  -1  10   1   -0.55    1.64
  -1  10   1    0.91    1.00
   1  10  -1    1.03    0.80
  -1  10  -1    1.30    1.19
  -1  10   1    0.10    0.90
  -1  10  -1   -0.02    0.85
   1  10  -1   -0.02    0.93
   1  10  -1   -0.56    3.09
  -1  10   1    0.83    1.19
  -1  10  -1    0.67    1.39
   1  10   1    0.70    1.43
   1  10  -1    0.67    1.31
  -1  10  -1    1.61    1.04
  -1  10   1    0.40    1.03
   1  10   1    1.15    0.95
   1  10  -1    0.62    1.29
   1  10   1    1.28    2.54
  -1  10  -1   -0.71    2.61
   1  10  -1   -1.28    3.22
   1  10   1    0.42    1.06
   1  10  -1    0.57    0.90
   1  10   1    1.57    2.67
  -1  10   1    1.28    2.10
   1  10  -1   -0.85    2.60
  -1  10  -1   -0.52    2.17
   1  10  -1    1.84    1.25
   1  10  -1    1.68    2.16
  -1  10   1    1.20    1.71
   1  10   1   -1.37    1.45
   1  10  -1    1.17    1.59
   1  10   1    1.39    1.83
  -1  10  -1   -3.27    1.90
   1  10   1    0.59    0.97
   1  10  -1    0.59    0.85
  -1  10   1    1.17    0.87
   1  10   1    2.03    0.94
  -1  10   1    0.92    0.79
  -1  10   2   11.36    2.89
   1  10   2    6.28    2.87
  -1  10   2    9.38    1.54
  -1  10  -2   12.07    1.62
   1  10   2    6.87    1.58
  -1  10   2    8.17    1.26
   1  10   2    8.22    1.37
  -1  10  -2    9.11    0.95
  -1  10  -2    9.20    2.07
  -1  10   2    9.97    1.68
   1  10  -2   10.81    1.64
  -1  10   2    7.60    1.17
   1  10   2    8.67    1.27
   1  10   2    7.51    1.34
   1  10  -2    8.14    1.20
  -1  10  -2    9.11    0.99
  -1  10  -2    5.87    2.92
   1  10   2    8.33    1.24
   1  10  -2    6.64    2.79
  -1  10   2    9.18    1.29
  -1  10  -2    7.92    2.41
  -1  10  -2    8.59    1.10
   1  10  -2    8.92    0.96
   1  10  -2   10.96    1.49
   1  10   2    4.29    2.70
  -1  10  -2    7.27    2.65
  -1  10   2    7.34    2.21
  -1  10  -2   12.75    2.03
  -1  10  -2    8.92    1.73
   1  10  -2    8.13    1.47
   1  10  -2    8.94    1.71
   1  10   2    5.93    1.77
   1  10  -2    8.65    2.47
   1  10   2    9.55    1.14
  -1  10   2    9.61    1.08
  -1  10   2    9.92    1.09
   1  10  -2    7.59    0.97
  -1  10   3  115.85    5.15
   1  10   3   78.74    4.97
  -1  10   3   81.01    4.94
  -1  10   3   91.06    5.28
   1  10   3   75.56    5.16
   1  10  -3   86.64    5.21
   1  10   3   72.43    5.37
  -1  10  -3   91.27    5.35
  -1  10   3   95.67    5.20
  -1  10  -3   85.20    6.22
   1  10   3   79.82    4.88
  -1  10   3   79.01    5.00
  -1  10  -3   95.04    4.76
  -1  10   3   81.55    4.97
   1  10   3   79.57    4.85
  -1  10   3   95.16    4.89
  -1  10  -3   95.93    5.01
  -1  10   3  101.83    5.11
   1  10   3   75.10    4.87
   1  10  -3   80.28    4.84
  -1  10   3  104.27    4.88
  -1  10   3   90.44    4.84
   1  10   3   79.38    4.86
   1  10   3   84.75    4.84
  -1  10   3   96.37    4.85
  -1  10   3   96.38    4.85
   1  10  -3   89.80    5.86
  -1  10   3  100.71    5.00
   1  10   3   78.50    4.86
   1  10  -3   91.19    5.62
  -1  10   3   80.78    4.92
   1  10   3   76.30    4.91
  -1  10  -3   82.53    4.82
   1  10  -3   98.55    5.52
   1  10   3   73.51    5.18
   1  10  -3   86.53    5.24
  -1  10  -4   96.31    5.36
   1  10  -4  100.49    5.35
  -1  10   4   97.33    5.85
   1  10   4   82.68    5.80
  -1  10  -4  102.01    5.39
   1  10  -4  102.01    5.77
   1  10   4   84.51    5.79
  -1  10  -4   92.38    5.85
   1  10   4   88.88    6.00
  -1  10   4   97.37    5.71
   1  10   4   91.80    5.66
   1  10   4   81.68    5.53
  -1  10   4   81.63    5.50
   1  10  -4   93.52    5.41
   1  10  -4  102.25    5.40
   1  10  -4  102.25    5.53
  -1  10   4  103.59    5.42
   1  10  -4   94.19    5.38
  -1  10   4  111.24    5.43
  -1  10  -4   95.75    5.41
   1  10  -4   97.65    5.82
   1  10  -4  101.38    6.04
  -1  10   4   97.73    5.39
   1  10  -4   97.48    5.63
  -1  10   4  101.24    5.38
   1  10   4   86.68    5.41
  -1  10   4  110.47    5.59
  -1  10  -4   76.38    6.26
   1  10   4   86.29    5.45
  -1  10  -4   97.54    6.82
   1  10  -4  104.34    5.61
  -1  10  -4   98.64    5.67
  -1  10   4  108.46    5.40
   1  10   4   88.01    5.36
  -1  10   4  109.17    5.35
  -1  10   4  105.46    5.40
  -1  10   4  103.81    5.39
   1  10  -5  180.50    8.90
  -1  10  -5  164.95    8.90
  -1  10  -5  144.86    9.87
  -1  10  -5  164.58    8.92
  -1  10   5  186.58    8.95
   1  10  -5  156.71    8.91
  -1  10   5  188.80    9.24
  -1  10  -5  171.39    9.34
   1  10   5  146.80    9.51
   1  10   5  161.47    9.35
   1  10   5  130.06    9.04
   1  10   5  161.92    9.16
  -1  10   5  136.58    8.96
  -1  10   5  169.23    8.91
   1  10  -5  161.95    9.15
   1  10   5  145.29    8.92
  -1  10   5  170.16    8.89
  -1  10   5  184.98    9.16
   1  10  -5  164.52    9.11
  -1  10   5  181.58    8.95
  -1  10   5  178.24    8.86
  -1  10   5  181.27    8.93
   1  10   5  142.73    9.22
  -1  10   5  155.17    9.23
   1  10  -5  161.96    9.28
   1  10   6   90.82    6.04
  -1  10   6  111.54    5.95
  -1  10  -6   98.60    6.01
   1  10   6   94.24    6.25
   1  10   6   86.76    5.88
  -1  10   6   87.93    5.91
  -1  10   6  109.63    5.53
   1  10  -6   96.24    5.45
  -1  10   6  102.15    5.53
  -1  10   6  110.47    5.53
  -1  10  -6  105.71    5.46
   1  10  -6  106.44    5.45
  -1  10   6  111.02    5.83
  -1  10   6  107.89    5.47
   1  10   6   88.40    5.49
   1  10  -6   96.27    5.86
   1  10  -6   92.91    5.77
  -1  10   6   76.34    5.58
   1  10   6   76.94    5.65
   1  10   6   99.75    5.81
  -1  10   7    6.44    2.09
  -1  10  -7    2.83    3.56
   1  10  -7    7.67    3.16
   1  10   7    5.65    2.59
   1  10   7    4.04    2.24
  -1  10  -7    4.23    1.89
   1  10  -7    5.35    1.89
  -1  10   7    5.66    2.29
   1  10   7    3.79    1.81
  -1  10   7    4.17    1.66
  -1  10   7    4.28    1.36
   1  10  -7    5.12    1.14
  -1  10   7    3.74    1.38
   1  10  -7    4.46    1.21
  -1  10  -7    6.67    1.16
  -1  10   7    4.49    1.17
  -1  10   7    4.71    1.68
   1  10  -7    6.00    1.81
   1  10  -7    2.20    2.06
   1  10   7    4.27    2.06
   1  10  -7    3.76    3.18
   1  10  -7    9.04    3.72
  -1  10   8    1.91    1.32
   1  10   8   -0.86    1.68
  -1  10   8    1.69    2.09
  -1  10   8    0.49    1.43
   1  10  -8   -3.38    3.87
   1  10  -8   -2.34    3.26
   1  10   8   -1.01    1.84
   1  10   8    0.67    2.54
  -1  10  -8    2.13    1.86
   1  10   8   -0.07    2.19
   1  10  -8    1.55    1.88
  -1  10   8    2.03    2.00
  -1  10  -8    1.03    3.79
   1  10  -8   -0.59    3.23
   1  10  -8   -0.30    1.03
   1  10  -8    1.25    1.10
  -1  10  -8    0.32    1.08
   1  10  -8    1.35    1.92
   1 -10   9   -0.04    1.10
  -1 -10   9    0.21    1.15
   1  10   9   -2.54    2.38
   1  10  -9    2.52    1.66
  -1  10   9   -0.42    1.27
   1  10  -9   -2.05    2.90
  -1  10   9    0.66    1.66
   1  10  -9   -0.30    3.29
   1  10   9    1.22    1.74
  -1  10   9    1.61    1.87
   1  10  -9    6.19    3.04
  -1  10  -9    3.92    3.38
  -1  10  -9    2.69    3.88
  -1  10  -9   -0.34    1.05
   1  10  -9    0.34    0.97
   1 -10  -9   -1.80    1.63
   1  10   9    0.77    1.49
  -1  10  10   38.76    2.73
   1  10 -10   39.94    2.61
  -1  10 -10   32.69    2.45
   1  10 -10   38.69    2.24
  -1  10 -10   39.68    2.24
  -1 -10  10   41.09    2.29
   1 -10 -10   35.13    2.50
   1  10  10   37.15    2.58
  -1  10  10   42.52    2.57
  -1  10 -10   34.97    4.00
   1 -10  11   10.90    1.15
   1  10 -11   12.10    1.05
   1  10 -11   13.78    0.84
  -1  10  11    9.02    1.09
   1  10  11    7.20    1.60
  -1  11   0  561.90   27.63
  -1  11   0  525.09   27.69
  -1  11   0  639.32   27.86
  -1  11   0  483.94   27.77
  -1  11   0  520.62   27.71
  -1  11   0  563.20   27.83
   1  11   0  491.37   27.63
   1  11   0  519.11   28.13
  -1  11   0  521.44   28.14
  -1  11   0  468.11   27.87
   1  11   0  571.96   28.05
   1  11   0  506.23   27.86
  -1  11   0  478.27   28.04
  -1  11   0  590.79   27.96
   1  11   0  493.07   27.89
   1  11   0  499.58   27.73
   1  11   1    9.74    1.27
  -1  11   1    6.19    2.89
  -1  11   1   12.74    1.30
   1  11   1   11.25    2.87
   1  11   1    8.67    1.59
   1  11  -1   10.12    1.13
  -1  11  -1   11.98    1.41
   1  11   1    8.67    1.82
  -1  11   1   13.32    1.75
   1  11  -1   11.09    1.80
  -1  11  -1    7.30    2.27
  -1  11   1   15.46    1.93
  -1  11  -1   17.46    2.15
  -1  11   1    9.98    1.55
   1  11  -1    8.63    1.41
  -1  11   1   10.21    1.68
  -1  11   1   10.85    1.26
  -1  11  -1   13.26    1.43
  -1  11   1   10.83    1.13
  -1  11   1    9.12    1.42
   1  11   1   10.32    2.99
   1  11  -1   12.39    1.31
   1  11   1    8.40    1.68
  -1  11  -1   12.80    1.51
   1  11  -1   11.92    1.67
   1  11  -1    5.86    2.99
  -1  11  -1   12.17    1.29
  -1  11   1   11.60    1.17
   1  11  -1   10.22    1.47
   1  11  -1    9.06    3.44
   1  11  -1    8.34    1.16
   1  11  -1   11.87    3.05
   1  11   1    8.64    3.11
  -1  11   1   11.44    2.43
   1  11  -1    9.93    1.47
  -1  11  -1   11.14    2.43
   1  11  -1    9.60    2.42
   1  11   1    8.21    2.27
  -1  11   1    9.46    1.94
   1  11  -1   11.88    1.96
   1  11   1    9.68    1.15
   1  11   1   10.06    1.13
  -1  11   1   10.27    1.08
   1  11   2   36.26    2.54
   1  11   2   35.75    3.83
  -1  11   2   40.23    2.57
  -1  11   2   34.29    3.86
   1  11   2   38.71    2.64
  -1  11  -2   36.89    2.81
   1  11  -2   39.14    2.42
  -1  11   2   42.84    3.33
  -1  11  -2   46.36    2.59
  -1  11   2   40.82    2.58
  -1  11  -2   38.29    2.38
  -1  11   2   43.58    2.90
   1  11  -2   36.23    2.96
  -1  11   2   52.68    3.03
  -1  11  -2   60.46    3.11
  -1  11  -2   41.91    2.65
   1  11  -2   42.68    2.67
   1  11   2   38.54    2.58
   1  11   2   38.64    2.60
  -1  11   2   42.33    2.69
  -1  11  -2   45.47    2.82
   1  11  -2   38.17    2.69
  -1  11   2   46.58    2.52
   1  11  -2   39.83    2.52
  -1  11   2   44.42    2.52
   1  11  -2   34.02    4.08
   1  11   2   38.83    2.71
   1  11   2   37.48    2.59
  -1  11   2   38.17    2.73
  -1  11  -2   43.07    2.50
   1  11   2   37.90    2.50
   1  11   2   26.03    3.58
   1  11  -2   34.54    2.68
   1  11   2   37.64    2.54
   1  11  -2   40.35    4.03
  -1  11   2   44.36    2.49
   1  11   2   45.49    3.79
   1  11  -2   37.84    3.67
   1  11  -2   39.18    3.05
   1  11  -2   48.61    3.55
  -1  11  -2   37.25    3.23
   1  11   2   38.36    3.12
   1  11   2   39.58    2.49
   1  11   3  120.16    8.47
  -1  11   3  119.14    8.50
  -1  11   3  140.11    7.78
   1  11   3  136.04    7.76
   1  11   3  141.70    7.88
  -1  11   3  122.34    7.81
   1  11   3  120.01    7.80
  -1  11  -3  155.92    7.74
  -1  11  -3  140.99    7.87
   1  11   3  125.02    8.15
  -1  11   3  141.58    8.10
  -1  11  -3  140.65    7.64
   1  11  -3  147.91    8.06
  -1  11   3  163.73    8.03
   1  11  -3  141.37    7.73
   1  11  -3  149.20    7.76
  -1  11  -3  141.30    7.79
   1  11   3  134.07    7.72
  -1  11   3  136.08    7.81
  -1  11   3  159.67    7.74
   1  11  -3  146.98    7.83
  -1  11  -3  155.98    7.88
  -1  11   3  148.85    7.87
   1  11   3  138.68    7.75
  -1  11   3  164.40    7.74
   1  11  -3  144.94    7.72
   1  11   3  120.69    7.79
   1  11   3  128.12    7.72
  -1  11  -3  150.22    7.71
  -1  11   3  145.52    7.71
   1  11  -3  136.20    7.87
  -1  11  -3  122.61    8.27
   1  11   3  126.93    7.73
  -1  11   3  159.14    7.71
   1  11  -3  136.45    8.59
   1  11   3  134.92    8.37
   1  11  -3  144.51    7.88
  -1  11   3  117.72    8.18
   1  11  -3  138.93    8.06
  -1  11  -3  138.14    8.23
   1  11   3  113.95    7.96
   1  11  -3  162.19    8.43
  -1  11   3  165.35    7.71
  -1  11   3  157.31    7.71
   1  11   3  135.81    7.69
  -1  11   3  159.68    7.71
   1  11  -4  114.17    6.50
  -1  11  -4  117.98    6.49
   1  11   4   96.72    6.63
   1  11   4  112.87    6.78
  -1  11   4   95.60    6.62
   1  11   4  103.78    6.99
  -1  11  -4  122.41    6.55
  -1  11   4  114.11    6.94
  -1  11  -4  117.07    7.02
   1  11  -4  122.03    6.91
  -1  11   4  137.17    6.74
  -1  11  -4  149.93    6.82
   1  11  -4  114.22    6.56
   1  11  -4  118.24    6.55
   1  11  -4  122.76    6.66
   1  11  -4  113.75    6.53
   1  11   4   95.42    6.61
  -1  11   4  134.16    6.56
   1  11  -4  115.49    6.91
  -1  11  -4  120.60    6.50
  -1  11   4  126.41    6.52
   1  11  -4  123.67    6.79
  -1  11   4  124.63    6.51
  -1  11   4  130.82    6.71
   1  11   4  112.15    6.57
   1  11   4  109.66    6.62
  -1  11  -4  110.95    7.75
   1  11  -4  123.56    6.72
   1  11   4  105.08    6.51
  -1  11   4  134.82    6.49
  -1  11   4  132.36    6.54
  -1  11   4  130.34    6.53
   1  11  -5   20.48    1.69
  -1  11  -5   21.20    1.70
   1  11   5   20.05    2.30
   1  11   5   18.72    2.14
  -1  11   5   17.30    2.79
  -1  11  -5   22.03    1.70
  -1  11   5   16.98    2.06
   1  11   5   16.88    2.77
   1  11   5   17.84    2.41
  -1  11  -5   18.31    2.58
   1  11  -5   22.20    2.39
   1  11  -5   22.37    1.78
   1  11  -5   20.36    2.52
   1  11  -5   20.82    1.73
  -1  11   5   25.35    1.87
   1  11   5   17.24    1.92
  -1  11  -5   20.52    1.66
  -1  11   5   18.86    1.77
   1  11  -5   23.89    2.47
  -1  11   5   23.65    2.10
   1  11   5   19.63    1.87
  -1  11   5   23.75    1.76
  -1  11  -5   27.39    4.37
  -1  11   5   23.13    1.60
  -1  11   5   23.45    1.83
  -1  11   5   22.61    1.81
   1  11  -5   22.06    2.39
   1  11   6    2.36    2.09
  -1  11  -6    1.13    2.03
   1  11  -6    1.11    1.87
  -1  11  -6    1.25    4.12
  -1  11   6    4.67    2.41
  -1  11   6    3.09    1.57
   1  11   6    5.62    2.38
   1  11   6    2.80    1.88
   1  11  -6    4.01    1.27
  -1  11   6    3.02    1.85
  -1  11   6    2.00    1.36
   1  11  -6    4.36    1.25
  -1  11   6    2.54    1.33
  -1  11   6    3.74    1.33
   1  11  -6    4.16    1.21
  -1  11  -6    2.22    1.15
  -1  11   6    1.12    1.20
   1  11   6    6.14    1.36
  -1  11   6    2.58    1.66
   1  11  -6    3.24    1.94
   1  11  -6    0.97    2.05
   1  11   6    5.06    2.01
   1  11  -7    1.54    1.15
  -1  11   7    2.15    1.37
  -1  11   7    1.93    1.33
  -1  11   7    0.20    1.50
   1  11   7   -0.04    1.78
  -1  11   7   -1.47    2.24
  -1  11   7    2.11    1.15
   1  11  -7    2.08    2.04
   1  11   7   -0.17    1.98
  -1  11   7   -1.43    1.89
  -1  11  -7    6.84    4.39
  -1  11  -7    4.46    3.50
   1  11   7    4.30    2.47
   1  11   7    3.66    2.25
  -1  11  -7    2.65    2.00
   1  11  -7    1.09    1.89
   1  11  -7    0.69    1.14
  -1  11  -7   -0.26    1.16
   1  11  -8    9.78    2.03
   1  11   8    4.30    2.48
  -1  11  -8    7.72    1.98
  -1  11   8    5.30    1.98
  -1  11  -8   10.86    4.04
  -1  11  -9    1.64    0.99
   1  11  -9   -0.04    0.96
  -1  11   9    1.14    1.69
   1  11  -9    0.05    1.70
  -1  11  -9    2.74    1.47
   1  11   9   -0.30    1.39
  -1  11   9    0.03    1.61
  -1  11   9    0.39    1.16
   1  11   9    0.07    1.65
  -1 -11   9    0.02    0.99
  -1 -11  10    1.28    0.72
  -1  11 -10    0.42    0.49
  -1  11 -10    1.02    1.13
   1  11  10    1.57    2.07
  -1  11  10    3.67    1.85
  -1  11 -10    1.67    0.89
   1  11  10    0.63    1.02
   1  11  10    1.11    1.23
  -1  11  10    1.58    1.29
  -1  12   0   -0.61    1.37
   1  12   0   -0.86    1.27
   1  12   0   -0.67    1.37
   1  12   0   -0.86    1.84
  -1  12   0    0.54    1.51
  -1  12   0    0.88    2.30
   1  12   0    3.75    2.31
  -1  12   0    0.35    1.00
  -1  12   0   -0.03    1.48
   1  12   0    0.28    1.47
   1  12   0    3.44    3.13
  -1  12   0   -0.43    1.30
   1  12   0    0.76    0.98
  -1  12   0   -0.84    0.99
   1  12   0    1.11    1.07
   1  12   0   -0.11    1.07
  -1  12   0    0.94    1.02
   1  12   0    2.01    3.31
  -1  12   0    0.41    3.03
   1  12   0    0.12    1.07
   1  12   0    4.67    2.96
  -1  12   0   -0.41    1.10
   1  12   0    0.39    1.04
  -1  12   0   -0.55    2.36
  -1  12   0   -1.31    1.30
   1  12   0   -1.18    3.06
  -1  12   0    0.33    2.28
  -1  12   1   33.80    2.26
  -1  12  -1   28.90    1.95
  -1  12   1   28.39    3.09
  -1  12  -1   35.08    2.26
   1  12  -1   27.25    2.01
  -1  12  -1   35.05    2.41
  -1  12   1   34.95    2.49
  -1  12   1   34.91    2.72
   1  12   1   29.22    3.07
   1  12  -1   27.47    2.72
  -1  12  -1   32.25    3.05
   1  12  -1   27.64    2.70
   1  12  -1   28.82    3.21
   1  12  -1   31.61    2.29
   1  12   1   28.89    2.22
   1  12   1   30.21    2.18
  -1  12   1   32.12    2.29
  -1  12  -1   31.79    2.27
   1  12  -1   27.93    2.17
   1  12  -1   31.79    2.38
  -1  12  -1   35.24    2.39
  -1  12  -1   31.82    2.01
  -1  12   1   33.77    2.08
  -1  12   1   30.24    2.24
   1  12   1   24.63    3.82
  -1  12  -1   32.51    3.34
   1  12  -1   28.96    2.15
  -1  12   1   34.68    2.04
   1  12   1   29.03    2.39
   1  12  -1   27.65    3.88
  -1  12   1   30.65    2.21
  -1  12  -1   30.34    2.15
   1  12   1   29.11    2.18
  -1  12  -1   34.48    1.99
   1  12   1   28.01    2.06
   1  12   1   25.88    3.14
  -1  12   1   29.45    2.09
  -1  12  -1   30.34    2.07
   1  12  -1   30.90    2.00
   1  12  -1   28.70    2.25
   1  12   1   29.40    2.11
   1  12  -1   33.15    4.01
  -1  12   1   33.04    2.06
  -1  12  -1   34.64    1.98
  -1  12  -1   28.14    3.60
  -1  12   1   27.68    3.42
  -1  12  -1   28.84    2.07
   1  12  -1   29.07    2.08
   1  12   1   27.49    3.59
   1  12   1   29.38    2.13
  -1  12   1   29.20    2.14
  -1  12   1   27.57    3.16
   1  12   1   29.07    3.67
   1  12  -1   33.81    3.60
   1  12   1   31.29    2.09
   1  12  -1   29.35    2.01
   1  12   2   80.68    6.17
  -1  12   2   94.65    5.22
  -1  12   2   82.60    6.17
   1  12   2   89.17    5.23
   1  12   2   81.68    5.35
   1  12   2   81.03    5.29
  -1  12  -2   85.17    5.40
   1  12   2   88.80    5.12
   1  12  -2   76.48    5.22
  -1  12   2   96.77    5.71
  -1  12   2   96.67    5.21
  -1  12  -2   90.84    5.08
   1  12  -2   85.42    5.09
  -1  12  -2  104.26    5.22
  -1  12  -2   97.49    5.36
  -1  12   2   98.10    5.52
   1  12  -2   87.67    5.58
   1  12   2   91.84    5.22
   1  12  -2   93.32    5.27
  -1  12   2   99.70    5.30
  -1  12  -2   95.95    5.27
   1  12  -2   93.78    5.20
  -1  12  -2   96.70    5.10
  -1  12   2   86.38    5.20
   1  12  -2   89.75    5.35
  -1  12  -2  111.69    5.35
  -1  12   2  101.29    5.20
  -1  12  -2  102.13    5.08
   1  12   2   87.84    5.23
  -1  12   2   89.55    5.29
   1  12  -2   95.86    5.22
   1  12   2   96.59    6.27
   1  12  -2   77.74    6.10
   1  12   2   83.03    5.32
  -1  12   2  102.79    5.17
  -1  12  -2   85.06    5.86
   1  12   2   87.60    5.18
   1  12   2   80.28    5.93
  -1  12  -2   95.50    5.16
  -1  12   2  100.76    5.18
   1  12  -2   86.61    5.31
  -1  12   2  108.23    5.18
   1  12   2   84.07    5.19
  -1  12  -2   84.21    5.98
   1  12  -2   89.81    6.42
   1  12  -2   89.56    5.30
   1  12   2   80.48    6.19
   1  12  -2   92.76    5.99
  -1  12   2   79.78    5.76
   1  12  -2  103.16    5.98
   1  12  -2   89.74    5.63
   1  12   2   85.97    5.72
  -1  12  -2   94.98    5.83
  -1  12   2  103.76    5.15
   1  12   2   91.32    5.15
  -1  12   2   99.51    5.12
  -1  12   3   44.54    4.48
  -1  12   3   55.87    3.44
   1  12   3   50.65    3.47
   1  12   3   48.84    4.53
   1  12   3   52.02    3.63
   1  12   3   48.88    3.54
  -1  12  -3   50.25    3.69
  -1  12   3   58.91    4.08
   1  12  -3   54.83    3.26
  -1  12  -3   67.02    3.44
  -1  12  -3   53.22    3.23
  -1  12   3   62.26    3.79
   1  12  -3   53.69    3.79
  -1  12   3   69.57    3.73
  -1  12  -3   58.10    3.47
   1  12  -3   56.99    3.46
   1  12   3   51.72    3.35
   1  12  -3   54.76    3.41
  -1  12   3   63.62    3.41
   1  12  -3   59.01    3.61
  -1  12   3   56.45    3.67
   1  12   3   53.53    3.45
   1  12  -3   55.08    3.42
   1  12   3   53.90    3.51
  -1  12   3   65.88    3.40
  -1  12  -3   57.46    3.32
  -1  12   3   60.96    3.36
   1  12   3   54.12    3.39
   1  12   3   47.17    4.35
   1  12  -3   51.85    3.63
   1  12   3   49.79    3.40
  -1  12   3   61.36    3.34
   1  12  -3   55.26    3.63
   1  12   3   45.07    4.65
  -1  12   3   52.09    4.28
   1  12  -3   61.15    4.34
   1  12   3   49.07    3.82
   1  12  -3   55.75    3.98
  -1  12  -3   61.40    4.14
   1  12   3   55.25    3.36
  -1  12   3   63.74    3.37
  -1  12   3   65.29    3.32
  -1  12   4   15.32    1.98
  -1  12   4   21.05    1.84
   1  12   4   17.51    2.06
  -1  12  -4   14.01    2.06
   1  12   4   12.71    1.89
   1  12   4   13.57    2.90
  -1  12  -4   17.59    1.61
  -1  12  -4   15.58    1.29
  -1  12   4   17.13    2.76
   1  12  -4   15.23    1.42
  -1  12  -4   16.38    2.56
   1  12  -4   15.17    2.26
  -1  12   4   17.69    1.82
  -1  12  -4   16.56    1.92
   1  12  -4   15.30    1.61
   1  12  -4   14.28    1.63
  -1  12  -4   13.59    1.78
   1  12  -4   17.98    1.61
   1  12  -4   13.24    1.94
   1  12   4   12.67    1.83
  -1  12   4   17.83    1.67
   1  12  -4   16.62    2.39
  -1  12  -4   15.04    1.49
  -1  12   4   17.90    1.62
   1  12  -4   17.53    2.17
   1  12   4   10.94    3.13
   1  12   4   12.74    3.62
  -1  12   4   13.44    2.99
   1  12  -4   15.09    2.12
   1  12   4   17.30    1.79
  -1  12   4   16.69    1.48
  -1  12   4   15.96    1.64
   1  12   4   13.24    1.60
  -1  12   4   17.81    1.56
  -1  12   4   18.19    1.61
   1  12   4   14.40    1.71
  -1  12   5   14.45    2.00
  -1  12   5   20.84    2.09
   1  12   5   15.07    2.26
   1  12  -5   17.66    1.64
  -1  12   5   17.58    1.73
   1  12   5   16.46    1.82
   1  12  -5   15.80    2.44
  -1  12  -5   18.04    1.49
  -1  12   5   15.57    1.58
  -1  12   5   18.34    1.64
   1  12   5   15.24    1.73
  -1  12   5   17.25    1.47
  -1  12   5   18.69    1.69
  -1  12   5   20.48    1.69
   1  12  -5   17.26    2.32
  -1  12  -5   15.35    2.52
   1  12  -5   17.05    1.63
  -1  12  -5   18.46    1.85
   1  12   5   11.33    2.80
  -1  12  -5   17.12    2.16
  -1  12   5   13.65    2.79
   1  12   5   12.72    2.00
  -1  12  -5   16.87    1.61
   1  12  -5   16.69    1.57
  -1  12  -5   15.57    1.37
   1  12  -5   14.81    2.23
   1  12   5   12.61    3.63
   1  12  -6    1.49    1.29
  -1  12   6   -0.82    1.37
  -1  12  -6   -1.88    1.50
  -1  12   6   -0.68    1.37
  -1  12   6    0.37    1.26
  -1  12   6   -0.31    1.63
  -1  12   6    0.60    1.71
   1  12   6   -0.44    2.03
   1  12   6   -0.08    1.32
  -1  12   6   -1.79    1.22
   1  12  -6    0.75    1.18
  -1  12  -6    0.52    1.09
  -1  12  -6    0.27    1.81
   1  12   6   -0.39    1.67
  -1  12   6    1.31    2.48
   1  12  -6    0.51    1.98
  -1  12  -7   10.15    1.80
   1  12   7    7.87    1.72
  -1  12   7    6.94    2.35
  -1  12   7   10.51    1.80
   1  12   7    9.45    2.03
  -1  12   7    8.68    1.63
  -1  12  -7    8.95    2.14
   1  12  -7    7.47    2.02
  -1  12   7    6.73    1.27
  -1  12  -7    8.56    1.55
  -1  12  -7    9.50    3.89
   1  12  -7    9.60    2.11
   1  12  -7   12.82    1.32
  -1  12   7    9.16    1.44
  -1  12  -7   11.95    1.30
   1  12  -7    9.38    1.30
  -1  12  -8    0.68    1.62
  -1  12  -8   -0.43    0.80
   1  12   8   -0.46    1.44
  -1  12   8   -2.06    2.08
  -1  12   8   -3.13    1.71
  -1  12   8   -0.68    1.35
   1  12   8    0.40    1.74
  -1  12  -8    0.43    1.87
   1  12  -8    0.06    1.79
   1  12  -8   -1.45    1.05
   1  12   8    2.14    2.88
  -1  12  -8    2.48    3.42
  -1  12  -8   -1.19    1.28
  -1  12  -9    4.36    1.12
   1  12   9    0.99    2.10
   1  12   9    5.35    1.30
   1  12   9    4.52    1.59
  -1  12   9    6.62    1.52
  -1  12  -9    7.34    0.74
  -1  12  -9    5.20    1.48
   1  12  -9    6.31    0.88
  -1  12   9    3.26    1.61
  -1  12   9    4.02    2.15
   1  12   9    2.57    2.52
   1  12  -9    6.80    1.59
   1  12  10    4.72    1.68
   1  12  10    2.34    0.83
  -1  12 -10    3.36    1.02
   1  12 -10    2.81    0.97
   1  12 -10    4.88    0.61
  -1  13   0    5.46    1.52
  -1  13   0    9.89    1.75
  -1  13   0    3.13    2.53
   1  13   0    2.01    1.97
  -1  13   0    7.13    1.21
  -1  13   0    5.83    1.42
   1  13   0    4.06    1.43
   1  13   0    7.27    1.49
  -1  13   0    4.48    1.53
  -1  13   0    8.09    3.12
  -1  13   0    7.44    1.67
   1  13   0    5.07    1.76
   1  13   0    8.65    3.66
   1  13   0    5.94    1.11
  -1  13   0    5.78    1.15
   1  13   0    5.77    1.19
  -1  13   0    7.71    1.15
   1  13   0    6.51    3.72
   1  13   0    7.39    1.24
  -1  13   0    3.97    3.31
   1  13   0    5.57    3.33
   1  13   0    6.24    1.29
  -1  13   0    5.12    1.26
   1  13   0    4.60    2.62
   1  13   1    0.70    1.15
  -1  13  -1    0.22    0.94
  -1  13  -1   -0.19    1.93
   1  13  -1    1.25    1.04
  -1  13  -1   -2.46    1.31
  -1  13   1    1.21    2.68
  -1  13   1   -0.90    1.46
  -1  13   1   -0.10    1.71
  -1  13  -1   -0.38    1.48
  -1  13  -1   -1.29    2.45
   1  13  -1   -1.73    1.92
  -1  13   1   -0.52    1.48
   1  13   1    0.03    1.34
  -1  13  -1   -0.97    1.36
   1  13  -1   -0.03    1.33
   1  13   1   -0.30    1.38
   1  13  -1   -0.78    1.52
  -1  13   1    1.46    1.21
  -1  13  -1   -1.18    1.04
  -1  13   1   -0.60    1.46
  -1  13  -1    0.78    1.31
   1  13   1   -0.91    1.32
   1  13  -1   -0.85    3.60
   1  13   1   -1.55    3.53
   1  13  -1   -0.85    1.70
  -1  13  -1    1.28    1.56
   1  13   1    2.62    1.67
  -1  13  -1    4.67    2.99
  -1  13   1   -0.56    1.54
  -1  13   1    0.71    1.08
   1  13  -1   -0.13    1.03
  -1  13  -1    0.92    1.11
   1  13   1    0.22    1.16
   1  13   1   -2.97    2.67
   1  13  -1   -1.14    1.07
   1  13   1    1.39    1.22
   1  13  -1   -1.83    3.77
  -1  13  -1    0.32    0.98
  -1  13  -1    0.49    3.09
   1  13   1   -1.34    1.25
  -1  13   1    0.62    1.14
  -1  13   1    0.61    1.03
   1  13  -1    0.63    3.21
  -1  13   1    1.22    2.55
   1  13   1   -1.04    3.10
  -1  13   1   -1.06    1.31
   1  13   1    1.30    1.26
   1  13  -1    0.47    1.19
  -1  13   1    1.00    3.05
  -1  13  -1    1.13    1.19
   1  13   1   -1.11    3.15
   1  13   1   -3.54    2.34
   1  13  -1    0.53    2.57
   1  13  -2    7.54    2.17
   1  13   2    4.12    2.33
   1  13  -2    8.59    2.71
  -1  13   2    6.14    1.40
  -1  13  -2    6.46    2.02
  -1  13  -2    8.20    1.09
   1  13  -2    6.53    1.14
  -1  13   2    6.72    2.70
  -1  13  -2    7.89    1.52
   1  13   2    7.14    1.22
  -1  13  -2    5.82    1.50
   1  13  -2    4.64    2.03
  -1  13  -2    3.68    2.54
  -1  13   2   10.05    1.85
  -1  13   2    9.18    2.02
  -1  13  -2   12.22    2.12
   1  13  -2    7.24    1.60
   1  13   2    7.48    1.46
  -1  13   2    6.30    1.59
   1  13  -2    8.62    1.33
  -1  13  -2    8.48    1.53
  -1  13  -2    8.70    1.12
  -1  13   2    7.33    1.33
  -1  13   2    6.49    1.73
   1  13   2    6.20    1.43
  -1  13  -2    8.53    1.37
   1  13   2   10.77    3.59
   1  13  -2    7.81    1.46
  -1  13  -2    9.44    1.84
   1  13   2    4.04    1.71
   1  13  -2    6.29    1.80
  -1  13   2    7.40    1.53
   1  13   2    6.20    2.83
   1  13   2    6.85    1.32
  -1  13  -2    8.17    1.26
  -1  13   2    8.35    1.26
  -1  13   2    7.60    1.32
   1  13  -2    6.77    1.68
   1  13  -2    8.60    3.76
  -1  13   2    8.82    1.33
  -1  13  -2    9.07    3.17
   1  13   2    7.31    1.44
   1  13  -2    7.48    1.29
   1  13   2    8.16    1.50
  -1  13   2    6.69    1.44
  -1  13  -2    5.00    1.21
   1  13  -2    6.11    1.61
   1  13  -2    9.01    3.19
   1  13   2    7.31    3.44
  -1  13   2    4.18    2.80
  -1  13   2    7.77    1.25
   1  13   2    7.17    1.34
   1  13   3    1.48    1.46
  -1  13   3    0.13    1.47
   1  13   3    0.65    1.60
   1  13   3    0.76    1.75
  -1  13  -3    0.38    0.92
   1  13  -3    0.15    1.39
  -1  13  -3    1.51    1.85
   1  13  -3    0.29    1.09
  -1  13   3   -0.96    2.75
  -1  13  -3   -1.01    1.41
  -1  13   3    1.21    1.80
  -1  13  -3   -0.94    2.31
   1  13  -3   -0.29    1.95
  -1  13  -3    1.92    1.91
  -1  13   3    1.77    1.61
   1  13  -3    0.72    1.48
   1  13  -3    1.13    1.30
   1  13   3   -0.08    1.28
  -1  13  -3    1.27    1.44
  -1  13   3    2.39    1.31
   1  13   3    2.25    1.41
  -1  13   3   -0.55    1.81
   1  13   3    2.55    3.40
   1  13  -3    1.93    1.37
   1  13   3    0.31    1.57
   1  13  -3    0.11    1.69
  -1  13   3   -0.88    1.29
   1  13   3    0.48    1.33
  -1  13   3   -0.03    1.25
  -1  13  -3    1.15    1.14
   1  13   3   -4.16    2.81
   1  13  -3    1.60    1.74
   1  13   3   -1.55    1.42
  -1  13   3    2.33    1.28
  -1  13   3    1.89    2.61
   1  13   3    3.52    3.37
   1  13  -3    2.38    1.73
   1  13   3   -0.74    2.05
   1  13  -3   -0.08    2.33
   1  13  -3    0.68    2.07
  -1  13   3    0.52    1.21
  -1  13   3    0.03    1.24
  -1  13   3    2.01    1.08
   1  13   3    1.83    1.26
   1  13   4   -6.65    3.17
  -1  13   4    0.38    3.10
  -1  13  -4    0.33    2.34
   1  13  -4    0.52    2.07
   1  13  -4    1.70    1.28
  -1  13  -4    1.36    1.46
   1  13   4    0.78    1.57
   1  13   4    1.89    3.39
   1  13  -4    2.26    1.38
  -1  13   4   -1.14    1.36
   1  13  -4    3.57    1.67
   1  13   4    1.44    1.56
   1  13   4   -0.84    1.66
   1  13   4    1.92    1.88
  -1  13  -4    1.61    1.12
  -1  13   4    0.78    1.30
   1  13   4    1.24    2.79
   1  13   4    0.52    1.45
  -1  13   4    0.05    1.29
   1  13   4    3.08    3.51
  -1  13   4    2.17    2.83
   1  13  -4    0.80    1.92
   1  13  -4    2.03    1.24
   1  13  -4   -0.24    1.06
  -1  13  -4    0.80    1.33
  -1  13  -4    0.99    1.85
  -1  13   4   -1.05    2.74
  -1  13  -4    0.76    0.95
   1  13  -4    0.90    1.98
  -1  13   4    0.23    1.21
  -1  13   4    0.87    1.12
  -1  13   4    0.11    1.31
   1  13  -5    2.40    1.10
  -1  13  -5    2.60    1.82
  -1  13  -5    3.29    1.31
  -1  13   5    2.86    2.58
  -1  13  -5    3.73    0.99
   1  13  -5    3.48    1.22
  -1  13   5    2.86    1.39
  -1  13   5    3.93    1.14
  -1  13   5    3.55    1.29
   1  13   5   -0.06    2.89
   1  13   5    2.85    1.46
  -1  13   5    5.26    1.29
   1  13   5    4.72    3.47
  -1  13   5    4.52    2.87
   1  13  -5    4.44    2.01
  -1  13  -5    3.12    1.54
   1  13   5    4.03    3.25
   1  13  -5    2.33    1.40
   1  13   5    1.01    1.51
  -1  13   5    4.47    1.44
  -1  13   5   -2.16    3.31
   1  13   5   -0.28    3.02
  -1  13   5    2.55    1.58
   1  13   5    4.06    1.70
   1  13   5    3.24    1.93
  -1  13  -6    8.47    1.03
  -1  13   6    4.95    2.53
  -1  13  -6    9.19    1.92
   1  13  -6    8.38    1.17
  -1  13   6    8.19    1.15
   1  13   6    3.75    2.68
  -1  13   6   10.50    1.37
   1  13   6    6.52    3.18
  -1  13   6    7.59    2.82
   1  13  -6    7.57    2.07
   1  13   6    8.89    3.08
   1  13  -6    7.13    1.39
  -1  13   6    9.08    1.47
  -1  13  -6    6.60    1.55
  -1  13   6    5.43    1.58
  -1  13   6   10.18    1.72
   1  13   6    5.94    1.70
   1  13   6    6.28    2.00
   1  13   6    6.05    3.25
  -1  13   6    9.46    3.22
  -1  13  -6   10.49    2.26
   1  13  -6    9.87    2.24
  -1  13  -7   -0.77    2.14
   1  13  -7    0.86    2.00
   1  13   7   -1.76    2.59
  -1  13   7    0.65    1.10
  -1  13   7    3.04    2.66
  -1  13  -7    0.46    0.84
   1  13  -7    1.72    1.15
   1  13   7   -0.40    2.83
  -1  13   7    3.31    2.81
  -1  13   7   -2.34    1.63
  -1  13  -8   11.44    1.41
  -1  13   8    4.21    2.57
   1  13   8    8.13    2.54
   1  13   8    9.27    2.84
  -1  13   8    5.65    2.39
  -1  13   8   12.84    1.67
   1  13   8   13.30    1.85
   1  13   8    6.88    1.56
   1  13   8    9.57    2.35
   1  13  -8   12.32    1.98
  -1  13  -8   11.19    1.96
  -1  13  -8   10.37    1.69
   1  13  -8   10.81    1.62
  -1  13   8    7.89    2.07
  -1  13  -8   12.92    1.02
   1  13  -8   14.60    1.15
  -1  13  -9   12.92    1.16
   1  13  -9   10.39    1.65
   1  13   9    9.47    1.30
  -1  13   9   13.11    1.46
  -1  13  -9   11.01    1.47
  -1  13  -9   12.28    0.87
   1  13  -9   12.40    1.38
   1  13  -9   14.99    1.03
  -1  13   9    8.76    1.75
   1  13   9    6.40    2.24
   1  14   0    1.15    1.26
  -1  14   0   -2.91    1.47
  -1  14   0   -0.52    1.61
   1  14   0   -1.16    2.12
  -1  14   0   -0.38    1.99
   1  14   0   -0.67    1.37
   1  14   0    0.39    1.51
  -1  14   0    0.75    1.45
  -1  14   0   -0.86    1.16
   1  14   0   -2.19    1.34
  -1  14   0   -0.97    1.45
  -1  14   0   -1.03    1.70
   1  14   0   -1.57    1.80
   1  14   0    0.15    3.65
  -1  14   0   -0.80    3.23
   1  14   0   -0.48    1.16
   1  14   0    0.02    1.19
  -1  14   0    0.07    1.10
  -1  14   0   -2.25    3.31
   1  14   0   -2.39    3.62
   1  14   0    1.56    1.20
   1  14   0    0.61    3.21
   1  14   0   -0.55    1.33
  -1  14   0    0.94    1.28
   1  14   0    0.54    2.33
   1  14  -1    2.94    1.44
   1  14  -1    3.26    1.17
   1  14   1    2.92    1.33
  -1  14   1    4.05    1.47
  -1  14  -1    4.63    1.48
  -1  14   1    4.36    1.81
  -1  14  -1    5.54    1.55
  -1  14  -1    0.93    2.45
   1  14  -1    2.93    2.08
  -1  14   1    4.35    2.07
  -1  14  -1    6.13    2.06
  -1  14  -1    3.64    1.56
   1  14   1    3.51    1.53
   1  14  -1    4.08    1.37
   1  14  -1    2.21    1.60
   1  14   1    3.87    1.41
  -1  14   1    3.87    1.62
  -1  14   1    3.26    1.35
  -1  14  -1    5.33    1.11
   1  14   1    3.49    1.44
  -1  14   1    4.89    1.58
  -1  14  -1    3.98    1.41
   1  14  -1    3.24    1.80
   1  14   1    2.55    3.68
   1  14  -1    6.33    3.62
  -1  14  -1    4.75    1.77
  -1  14   1    5.79    1.65
   1  14   1    2.82    1.82
  -1  14  -1    6.22    3.03
   1  14   1    3.50    1.20
   1  14  -1    4.00    1.04
  -1  14   1    3.92    1.36
  -1  14  -1    3.98    1.16
   1  14   1    2.95    1.28
   1  14  -1    5.63    1.16
  -1  14   1    4.69    1.09
   1  14   1   -1.28    3.80
  -1  14   1    4.40    1.23
  -1  14  -1    4.71    3.26
   1  14   1    4.95    1.39
   1  14  -1    6.68    3.89
   1  14  -1    6.78    3.06
   1  14   1    1.63    3.42
  -1  14  -1    3.89    1.31
   1  14   1    4.43    1.39
  -1  14   1    4.13    1.45
   1  14   1    6.98    3.40
   1  14  -1    4.32    1.32
  -1  14   1    2.96    3.31
   1  14  -1    5.09    2.72
   1  14   1    4.71    2.49
   1  14   2   -1.01    2.17
   1  14  -2    1.03    2.55
   1  14  -2    0.61    1.33
  -1  14  -2    0.78    0.96
   1  14  -2   -0.66    1.15
  -1  14   2   -1.05    2.84
  -1  14  -2    1.16    1.51
   1  14   2   -0.30    1.15
  -1  14   2    0.12    1.79
  -1  14  -2   -3.68    2.59
   1  14  -2    3.58    2.02
  -1  14   2    1.59    1.77
  -1  14  -2    0.15    1.78
   1  14  -2    0.56    1.29
  -1  14  -2   -1.16    1.52
  -1  14   2   -0.04    1.59
   1  14  -2   -0.40    1.48
   1  14   2   -1.01    1.37
  -1  14  -2    1.27    1.00
  -1  14   2   -0.37    1.23
  -1  14   2   -0.38    1.74
   1  14   2    0.51    1.49
  -1  14  -2    1.16    1.25
  -1  14  -2    1.02    1.69
  -1  14   2   -0.34    1.23
  -1  14   2   -0.90    1.48
   1  14  -2   -0.40    1.84
   1  14   2   -0.42    1.70
   1  14   2    2.68    3.62
  -1  14   2   -0.08    1.31
  -1  14  -2    2.16    1.15
   1  14   2   -1.71    2.67
   1  14   2    1.94    1.25
   1  14  -2   -0.85    1.60
   1  14   2   -0.85    1.38
  -1  14  -2    0.70    3.13
  -1  14   2   -0.23    1.25
   1  14  -2    1.71    3.80
  -1  14  -2   -0.31    1.21
   1  14   2   -0.54    1.41
  -1  14   2   -0.10    1.36
   1  14   2    1.76    3.30
  -1  14   2   -0.96    3.26
   1  14  -2    0.75    1.25
  -1  14   2    3.97    2.76
   1  14   2   -3.87    3.45
   1  14  -2    0.51    3.09
   1  14   2   -1.79    1.29
  -1  14   2    0.71    1.28
  -1  14   2   -0.72    1.16
   1  14   3    4.73    1.30
   1  14  -3    4.59    1.26
   1  14  -3    3.85    1.53
  -1  14  -3    5.67    2.40
   1  14  -3    2.15    2.07
  -1  14  -3    5.20    1.57
  -1  14   3    2.88    1.92
   1  14   3    4.90    1.61
  -1  14  -3    4.63    1.23
  -1  14   3    7.04    1.78
  -1  14  -3    3.53    1.83
  -1  14   3    4.89    1.35
   1  14  -3    3.54    1.46
   1  14  -3    3.21    1.78
   1  14   3    2.86    1.66
   1  14   3    2.63    3.60
   1  14   3    6.80    2.85
   1  14   3    4.50    1.32
  -1  14  -3    4.45    1.13
  -1  14   3    4.41    1.33
  -1  14   3    5.54    1.24
   1  14   3    6.57    1.35
  -1  14   3    2.79    1.29
   1  14   3    5.64    1.47
  -1  14   3    4.26    1.32
  -1  14   3    3.58    1.54
   1  14   3    4.18    1.44
  -1  14   3    6.67    3.20
   1  14   3    5.57    3.24
  -1  14  -3    5.14    1.22
   1  14  -3    4.60    1.28
   1  14  -3    4.67    1.42
  -1  14  -3    3.92    2.08
  -1  14  -3    5.09    1.03
   1  14  -3    4.91    1.13
  -1  14   3    4.88    2.78
  -1  14  -3    5.76    1.47
  -1  14   3    4.19    2.86
   1  14   3    3.70    3.49
   1  14  -3    2.74    1.73
   1  14  -4    9.06    1.40
  -1  14  -4    7.39    1.66
   1  14   4    9.14    1.81
  -1  14  -4    9.17    1.31
   1  14   4    8.04    3.49
   1  14   4    6.91    1.66
   1  14  -4    7.03    1.46
  -1  14   4    9.18    1.48
   1  14  -4    8.76    1.25
  -1  14  -4    7.61    2.01
   1  14  -4    9.09    1.61
  -1  14  -4    7.79    1.13
  -1  14  -4   10.20    1.48
  -1  14   4    8.23    2.87
   1  14  -4   11.20    1.46
  -1  14  -4    7.79    1.16
  -1  14   4    7.36    1.43
   1  14   4    7.63    2.77
   1  14   4    6.85    1.77
   1  14   4    7.50    1.92
  -1  14   4   10.10    1.42
   1  14   4    7.25    1.56
  -1  14   4    6.29    3.37
   1  14   4    8.84    3.38
  -1  14   4    9.91    1.40
  -1  14   4   10.37    1.31
   1  14   4    5.37    3.51
   1  14  -4    4.88    1.96
  -1  14   4    6.17    2.91
  -1  14  -5   -0.05    1.82
  -1  14  -5    0.69    0.86
   1  14  -5   -0.82    1.53
   1  14  -5    2.63    1.03
  -1  14   5    1.31    2.56
   1  14  -5    0.37    1.14
  -1  14   5    2.86    1.26
  -1  14   5    0.53    1.08
   1  14   5   -2.46    2.67
   1  14   5    1.41    1.41
  -1  14   5    2.52    1.31
  -1  14   5   -1.06    2.66
   1  14   5    5.39    3.09
   1  14  -5   -0.36    1.92
  -1  14  -5    0.66    2.41
   1  14  -5    1.56    2.12
   1  14   5    0.51    1.57
   1  14   5   -0.82    1.79
   1  14   5    0.73    3.12
  -1  14   5    3.54    3.09
  -1  14  -5    2.17    1.44
   1  14   5    0.72    3.23
  -1  14   5    0.20    1.33
   1  14  -5    2.05    1.36
   1  14   5    1.18    1.38
   1  14   6   -2.16    2.94
  -1  14   6    4.57    2.93
   1  14  -6   -0.76    2.10
  -1  14  -6    0.52    2.16
  -1  14   6   -1.33    2.65
   1  14   7    0.04    2.37
   1  14   7   -0.11    1.42
   1  14   7    1.65    1.60
  -1  14   7    1.77    1.46
  -1  14   7    1.51    1.07
   1  14  -7    0.18    1.92
  -1  14  -7   -0.76    2.06
   1  14   7   -0.99    2.63
  -1  14   7    2.20    2.67
  -1  14  -7    0.37    0.78
  -1  14  -7    1.13    1.70
   1  14  -7    2.29    1.43
  -1  14   7    0.93    2.20
   1  14  -7    2.19    0.90
  -1  14  -7    0.44    1.24
  -1  14   7    1.81    2.35
   1  14   7    4.55    2.83
   1  14   8    0.62    2.38
  -1  14   8    4.71    2.13
  -1  14   8    0.77    1.28
  -1  14  -8    0.79    1.57
   1  14  -8    1.07    1.59
  -1  14  -8    2.41    1.55
   1  14  -8    1.88    1.26
  -1  14  -8    2.25    0.64
   1  14  -8    1.82    0.79
  -1  14  -8    1.62    1.03
   1  14  -9    0.84    0.90
   1  14  -9    3.94    0.58
   1  14   9    1.60    1.69
  -1  14   9    2.74    0.85
   1  14  -9    1.71    0.62
  -1  14  -9    3.24    0.61
   1  15   0    9.59    2.60
   1  15   0    7.71    1.61
   1  15   0    9.12    1.53
  -1  15   0   13.55    1.73
  -1  15   0   12.12    1.90
  -1  15   0    9.22    1.71
   1  15   0   10.60    1.51
  -1  15   0   10.65    1.38
   1  15   0   10.80    1.55
  -1  15   0   12.52    1.55
  -1  15   0   14.32    3.32
   1  15   0   10.42    3.91
   1  15   0   11.66    1.90
  -1  15   0   10.19    1.87
  -1  15   0   10.56    1.44
   1  15   0    8.94    1.35
   1  15   0    9.44    1.36
  -1  15   0   11.99    1.38
   1  15   0   12.54    3.79
  -1  15   0   11.46    1.33
   1  15   0    9.56    1.40
  -1  15   0    7.48    3.47
  -1  15   0   11.24    2.07
   1  15   0    6.13    3.35
   1  15   0   10.43    1.50
  -1  15   0   11.23    1.56
   1  15  -1   26.40    2.88
   1  15   1   26.90    3.03
   1  15  -1   26.36    3.22
   1  15   1   26.83    2.22
   1  15  -1   23.23    2.30
  -1  15   1   29.72    2.27
   1  15  -1   28.06    2.17
  -1  15  -1   26.15    2.27
  -1  15   1   29.41    2.54
   1  15   1   27.18    2.11
  -1  15  -1   27.02    2.27
   1  15  -1   26.93    2.17
  -1  15   1   35.19    3.89
   1  15   1   31.61    4.25
  -1  15  -1   25.38    3.61
  -1  15  -1   28.63    2.22
   1  15  -1   27.37    2.16
   1  15   1   28.12    2.19
  -1  15   1   29.18    2.34
  -1  15  -1   27.13    2.40
  -1  15  -1   30.58    2.01
  -1  15   1   26.75    2.28
   1  15  -1   26.54    2.51
   1  15   1   23.79    2.43
  -1  15   1   29.85    2.10
   1  15  -1   28.69    1.95
   1  15   1   26.03    2.08
  -1  15   1   28.19    2.03
   1  15  -1   30.87    1.99
   1  15   1   27.35    2.09
  -1  15   1   32.24    2.07
  -1  15  -1   31.14    1.98
  -1  15  -1   23.40    3.60
   1  15   1   30.45    2.14
  -1  15   1   20.20    3.83
  -1  15   1   32.67    2.06
   1  15  -1   26.87    4.31
   1  15   1   24.07    4.06
  -1  15   1   26.11    2.57
  -1  15  -1   30.87    2.61
   1  15  -1   24.44    3.57
   1  15   1   20.32    3.72
  -1  15   1   26.57    2.11
  -1  15  -1   28.19    2.11
   1  15   1   24.67    2.16
   1  15  -1   25.51    2.11
  -1  15   2    3.94    1.77
   1  15   2    2.49    1.38
  -1  15  -2    3.01    1.30
   1  15   2    4.09    1.40
  -1  15  -2    2.83    1.56
   1  15  -2    5.48    1.36
   1  15  -2    1.94    1.56
  -1  15   2    5.09    1.32
  -1  15  -2    5.03    1.16
   1  15   2    3.71    1.34
  -1  15  -2    5.68    1.11
  -1  15   2    4.88    1.25
   1  15   2    5.30    1.35
  -1  15   2    4.79    1.21
   1  15   2    3.86    1.41
  -1  15   2    5.02    1.35
   1  15  -2    1.41    3.82
   1  15   2    4.82    3.40
   1  15  -2    3.10    1.82
  -1  15   2    3.32    1.44
   1  15   2    4.35    3.75
   1  15   2    6.81    1.65
  -1  15   2    5.38    1.26
   1  15  -2    4.93    1.11
  -1  15  -2    5.73    1.52
   1  15   2    5.75    1.23
   1  15  -2    3.78    1.44
   1  15  -2    2.91    1.25
  -1  15  -2    3.75    1.27
   1  15   2    4.60    1.46
  -1  15   2    3.16    3.29
   1  15   2    8.92    3.38
  -1  15   2    2.38    1.41
   1  15   3   -0.40    1.61
  -1  15  -3   -1.40    1.24
  -1  15  -3   -1.48    1.45
   1  15   3   -0.46    1.22
   1  15  -3    1.25    1.25
  -1  15  -3    0.27    2.59
   1  15  -3    2.22    2.09
  -1  15   3    1.41    1.17
  -1  15   3    0.17    1.15
   1  15   3   -1.93    1.41
  -1  15   3   -0.26    1.28
   1  15   3   -0.81    3.27
  -1  15  -3   -0.73    1.05
   1  15   3   -3.33    2.57
  -1  15   3   -1.34    1.30
   1  15   3    1.15    1.62
  -1  15   3    0.48    1.26
   1  15  -3   -1.00    1.66
   1  15   3    0.79    3.60
  -1  15  -3   -0.20    0.98
  -1  15  -3    0.21    2.01
  -1  15  -3    0.19    1.39
   1  15  -3    0.28    1.05
   1  15  -3    1.04    1.35
   1  15  -3    0.30    1.17
   1  15   3    0.95    3.37
  -1  15  -3    0.03    1.22
  -1  15   3   -3.77    3.33
  -1  15  -4   -0.24    1.46
   1  15  -4   -0.91    2.18
  -1  15  -4    2.10    2.50
   1  15   4    1.89    1.43
  -1  15   4   -0.55    1.29
   1  15   4    3.84    3.06
   1  15   4    0.99    1.45
   1  15   4   -1.01    3.24
  -1  15  -4    0.50    0.93
   1  15  -4    0.07    0.99
  -1  15   4    2.70    2.71
  -1  15  -4    0.21    1.27
   1  15  -4    0.50    1.20
  -1  15   4    0.13    1.20
   1  15   4   -0.83    2.39
  -1  15  -4    1.79    0.98
   1  15   4   -1.91    3.36
  -1  15   4    4.43    3.23
   1  15  -4    0.37    1.15
  -1  15  -4    0.42    1.17
  -1  15   4    1.03    1.22
  -1  15   4   -0.64    1.17
   1  15  -5    7.39    1.62
  -1  15  -5    6.18    0.99
  -1  15   5    5.21    2.54
   1  15   5    8.83    2.45
   1  15   5    9.67    3.07
  -1  15   5    6.04    3.04
   1  15   5    5.41    1.41
  -1  15  -5    5.00    2.45
   1  15  -5    6.97    2.24
  -1  15  -6    5.31    1.34
  -1  15  -6    3.00    2.22
   1  15  -6    3.97    2.08
   1  15   6    2.30    2.88
  -1  15   6    5.28    1.20
  -1  15  -6    2.14    1.76
   1  15  -6    2.09    1.41
  -1  15  -6    2.73    0.84
   1  15  -6    2.18    0.93
   1  15  -6    4.94    1.04
   1  15   6    1.34    2.64
   1  15   6    6.81    2.77
  -1  15   6    1.32    2.77
   1  15  -7    2.24    0.92
  -1  15  -7    1.01    1.82
   1  15  -7   -0.42    1.71
  -1  15  -7    1.27    0.67
   1  15  -7    0.74    1.32
   1  15  -7    0.32    0.82
  -1  15  -7    0.30    1.09
  -1  15   7    2.84    2.36
   1  15   7    1.09    2.01
   1  15   7    2.26    2.47
  -1  15  -8    4.61    1.30
   1  15  -8    2.52    1.12
   1  15  -8    4.16    0.68
   1  15   8    4.22    1.97
  -1  15   8    1.52    1.61
   1  15  -8    3.66    0.74
  -1  15  -8    4.43    0.74
   1  16   0   -0.12    1.25
  -1  16   0   -0.31    1.65
  -1  16   0    1.20    1.15
   1  16   0    0.71    1.38
  -1  16   0   -1.06    1.47
   1  16   0   -0.75    1.39
   1  16   0   -0.31    1.31
  -1  16   0   -0.10    1.47
  -1  16   0   -4.89    3.20
  -1  16   0   -0.10    1.56
   1  16   0    4.44    3.57
   1  16   0    0.88    1.73
  -1  16   0    1.56    1.11
   1  16   0    0.94    1.12
  -1  16   0    0.54    1.06
   1  16   0    1.81    3.56
  -1  16   0    4.40    3.12
  -1  16   0   -0.09    1.10
   1  16   0   -2.71    3.10
   1  16   0    0.22    2.33
   1  16   0   -0.09    1.30
  -1  16   0   -0.53    1.30
   1  16   1    8.24    1.42
   1  16  -1   10.82    1.52
  -1  16  -1    8.14    1.69
   1  16  -1    8.44    2.35
  -1  16   1    8.44    1.59
  -1  16  -1    4.20    2.97
   1  16  -1    7.25    1.84
   1  16   1    6.23    3.71
   1  16   1    6.15    1.74
  -1  16   1   12.67    3.45
  -1  16  -1    8.49    1.52
  -1  16   1    6.80    1.63
   1  16  -1    7.31    1.45
   1  16   1    8.75    1.48
  -1  16  -1    8.38    1.22
   1  16  -1    9.92    1.20
   1  16   1    7.77    1.34
  -1  16   1    8.75    1.34
  -1  16  -1    9.08    1.31
  -1  16  -1    8.63    1.20
  -1  16   1   12.80    1.30
   1  16  -1    8.54    3.76
   1  16   1    8.37    1.36
  -1  16   1    7.99    3.26
   1  16   1   11.93    3.77
  -1  16  -1    4.47    3.16
  -1  16   1   10.18    1.34
   1  16   1    8.11    3.08
   1  16  -1    9.64    2.94
  -1  16  -1    8.71    1.55
   1  16   1    5.33    1.47
  -1  16   1    8.83    1.65
   1  16  -1    8.65    1.61
   1  16  -1    9.95    1.36
   1  16   1    8.41    2.39
   1  16   1    4.92    1.45
  -1  16   1    7.03    1.50
   1  16  -1    8.17    1.39
  -1  16  -1    7.77    1.42
   1  16   2   49.65    3.11
   1  16  -2   49.61    3.20
   1  16  -2   48.73    3.41
   1  16   2   44.44    3.27
  -1  16   2   54.73    4.50
   1  16   2   51.47    4.74
   1  16   2   43.27    3.15
   1  16  -2   48.20    3.15
  -1  16  -2   50.19    3.30
  -1  16   2   50.48    3.38
  -1  16  -2   51.11    3.19
   1  16  -2   51.30    3.20
   1  16   2   49.85    3.30
  -1  16   2   57.84    3.14
  -1  16   2   53.93    3.05
  -1  16   2   59.73    3.11
  -1  16  -2   58.64    3.01
   1  16   2   49.27    3.16
  -1  16   2   61.48    3.17
   1  16   2   55.76    4.86
  -1  16   2   49.16    4.47
   1  16   2   42.66    4.48
   1  16   2   41.95    3.67
   1  16  -2   48.13    3.88
   1  16  -2   54.27    3.15
  -1  16  -2   50.41    3.16
   1  16   2   48.68    3.22
  -1  16   2   48.06    3.25
  -1  16  -3   -1.29    1.43
   1  16  -3   -0.07    2.17
  -1  16  -3    0.61    2.55
   1  16   3    1.84    3.42
  -1  16   3    1.39    1.22
   1  16   3    1.46    1.33
   1  16   3    1.83    3.06
  -1  16   3   -0.28    1.23
  -1  16   3    5.09    3.19
   1  16  -3    1.14    1.54
   1  16   3   -0.82    3.42
   1  16   3    0.53    3.08
  -1  16   3    2.52    3.00
   1  16  -3    0.70    1.16
  -1  16  -3    1.22    1.14
   1  16  -3    0.32    1.02
   1  16  -3    1.43    1.28
  -1  16   3    3.29    1.14
  -1  16  -4   -2.22    1.90
   1  16  -4    1.77    1.27
   1  16   4   -1.82    2.93
  -1  16   4    2.54    1.11
   1  16   4    2.51    1.33
  -1  16  -4    1.78    2.49
   1  16  -4    1.29    2.10
   1  16   4    4.39    3.00
  -1  16   4   -0.65    3.08
   1  16  -5    4.22    1.04
   1  16   5    1.51    2.69
  -1  16   5   -0.72    2.64
  -1  16  -5    3.39    1.07
  -1  16   5    4.17    1.22
   1  16   5   -0.76    2.86
  -1  16  -5    3.23    2.27
   1  16  -5    0.13    2.01
  -1  16   5    3.31    2.93
   1  16   5    0.84    2.91
  -1  16  -5    2.68    1.26
  -1  16  -5    2.72    1.77
   1  16  -5    3.58    0.96
   1  16  -5    2.16    1.14
  -1  16  -5    3.14    0.82
   1  16  -6   -0.95    0.93
  -1  16  -6   -0.71    0.96
  -1  16   6    0.07    1.03
   1  16   6    1.31    2.48
   1  16  -6   -1.74    1.87
  -1  16  -6    2.13    1.89
  -1  16   6   -0.26    2.60
   1  16   6   -0.84    2.32
  -1  16  -6   -0.88    1.08
   1  16  -6   -0.04    0.92
  -1  16  -6   -0.72    1.59
   1  16  -6   -0.08    0.82
   1  16  -6    1.34    0.88
  -1  16  -6   -0.21    0.66
   1  16   7    6.54    2.01
   1  16  -7    6.94    1.56
   1  16  -7    5.74    0.84
  -1  16  -7    6.86    0.85
   1  16   7    3.06    1.56
  -1  16   7    5.76    2.08
  -1  16  -7    4.31    0.94
   1  16  -7    5.87    0.76
  -1  16  -7    3.44    1.38
  -1  17   0   -2.73    2.99
   1  17   0    1.35    1.03
  -1  17   1  149.71    6.97
  -1  17   1  107.61    7.61
   1  17   1  113.15    6.96
  -1  17   1  119.32    7.11
  -1  17  -1  132.87    7.06
   1  17   1  119.56    7.03
   1  17  -1  117.86    7.00
  -1  17  -1  140.39    6.92
   1  17   2   28.09    3.94
  -1  17   2   31.79    3.80
   1  17   2   31.75    2.50
  -1  17  -2   33.19    2.36
   1  17  -2   33.30    2.34
   1  17   2   28.66    2.48
   1  17  -2   30.17    2.54
  -1  17   2   35.99    2.32
  -1  17  -2   37.04    2.21
  -1  17   2   40.18    2.28
  -1  17   2   30.51    3.71
  -1  17   2   45.11    2.33
   1  17   2   25.36    3.53
  -1  17  -2   33.46    2.45
   1  17  -2   28.37    2.99
   1  17  -2   32.42    2.28
  -1  17  -2   34.69    2.33
   1  17  -3   34.61    2.39
   1  17   3   28.89    2.40
   1  17   3   27.13    3.87
  -1  17   3   32.29    3.74
  -1  17  -3   34.42    2.45
  -1  17  -3   34.22    2.31
   1  17  -3   34.80    2.36
  -1  17  -3   33.77    2.18
  -1  17   3   37.66    2.32
  -1  17   3   41.63    2.30
  -1  17   3   44.39    2.37
  -1  17   3   29.95    3.58
   1  17   3   33.40    3.87
   1  17   3   28.81    3.50
   1  17  -3   33.77    3.04
   1  17  -3   37.37    2.33
  -1  17  -3   33.08    2.32
   1  17  -4    5.46    1.11
  -1  17  -4    4.75    1.06
  -1  17   4    3.97    1.07
   1  17   4    1.37    3.04
  -1  17   4    1.02    2.76
  -1  17   4    7.04    1.20
   1  17   4    6.28    2.67
   1  17  -4    6.60    2.02
   1  17   4    3.11    2.92
  -1  17   4    5.23    2.88
   1  17  -4    5.17    1.16
   1  17  -4    4.19    1.20
  -1  17  -4    5.83    1.29
  -1  17  -5    1.85    0.95
   1  17  -5    1.17    0.95
   1  17   5    1.87    2.73
  -1  17   5    1.75    2.51
  -1  17   5    3.37    1.06
   1  17   5    5.52    2.42
   1  17  -5    3.13    1.82
   1  17   5    1.38    2.51
  -1  17   5   -1.35    2.56
  -1  17  -5    2.83    1.08
   1  17  -5    1.69    0.94
   1  17  -5    0.85    0.95
   1  17   6    1.78    2.25
  -1  17   6    2.65    2.07
   1  17  -6    0.51    0.71
   1  17   6   -1.27    1.99
  -1  17   6    2.35    2.16
   1  17   6   -2.30    1.80
  -1  17  -6    1.35    0.89
  -1  17  -6    0.60    0.77
   1  17  -6    0.39    0.76
  -1  18   0    0.91    0.98
   1  18   0   -1.03    3.01
   1  18   0   -0.49    1.14
  -1  18   0    0.24    1.06
   1  18   0   -1.50    1.45
  -1  18   0   -0.45    1.44
   1  18   0    0.91    1.24
   1  18   0   -0.12    1.18
  -1  18   0    0.28    1.18
  -1  18  -1    6.68    1.36
   1  18   1    7.53    1.42
  -1  18  -1    7.05    1.41
   1  18  -1    6.74    1.36
  -1  18  -1    9.42    1.03
  -1  18   1    9.23    1.14
  -1  18   1    5.65    2.60
   1  18   1    3.82    3.16
   1  18   1    0.34    2.42
  -1  18  -1    8.12    1.12
  -1  18   1    8.94    1.20
   1  18   1    5.80    1.49
  -1  18   1    1.22    2.70
   1  18  -1    7.69    1.55
   1  18  -1    5.74    1.30
   1  18  -1    5.88    1.26
  -1  18  -1    7.57    1.28
  -1  18  -2    7.95    1.33
   1  18   2    8.74    1.48
  -1  18  -2    6.02    1.29
   1  18  -2    7.21    1.27
  -1  18  -2    6.16    1.01
  -1  18   2    7.20    1.16
  -1  18   2    5.76    1.14
  -1  18   2    3.69    2.55
  -1  18   2    9.41    1.14
   1  18   2    8.54    3.06
   1  18   2    2.68    2.42
   1  18   2    4.17    1.36
  -1  18   2    3.38    2.79
   1  18  -2    6.09    1.29
   1  18  -2    6.90    1.17
  -1  18  -2    7.62    1.22
  -1  18  -3   57.04    3.14
   1  18  -3   56.99    3.14
  -1  18   3   63.52    3.15
   1  18   3   46.87    4.25
  -1  18   3   39.37    3.92
   1  18   3   42.32    3.82
  -1  18  -3   57.71    3.15
   1  18  -3   56.05    3.17
  -1  18  -3   54.49    3.20
   1  18   3   45.67    3.18
   1  18   3   42.01    4.18
  -1  18   3   50.90    4.13
   1  18  -3   52.32    3.19
   1  18   4   10.08    2.66
  -1  18   4   12.41    2.43
  -1  18   4   14.80    1.25
   1  18   4   12.20    2.21
   1  18  -4   14.51    1.22
   1  18  -4   12.64    1.19
  -1  18  -4   12.82    1.19
  -1  18  -4   10.81    1.27
   1  18   4    9.60    2.57
  -1  18   4   13.16    2.61
   1  18  -4   11.70    1.26
   1  18   5   23.32    2.53
  -1  18   5   23.84    2.61
   1  18   5   27.36    2.81
  -1  18   5   28.75    2.79
  -1  18  -5   30.73    1.97
  -1  18  -5   36.97    1.96
   1  18  -5   35.23    1.95
   1  18  -5   33.32    1.94
   1  19   0  107.12    6.10
  -1  19   0  114.18    6.01
   1  19   1   11.00    1.41
   1  19   1   12.15    1.46
   1  19  -1   14.39    1.41
  -1  19  -1   13.19    1.16
  -1  19   1   15.65    1.23
   1  19  -1   13.31    1.28
  -1  19  -1   14.36    1.28
  -1  19   2   -2.59    2.20
   1  19   2   -1.12    1.00
   1  19  -2   -1.01    0.99
   1  19  -2   -0.58    0.90
  -1  19  -2   -0.78    0.91
   1  19   2   -0.91    2.47
   1  19   3   -1.48    2.24
  -1  19   3   -0.69    2.12
   1  19  -3    1.80    0.89
   1  19  -3    1.41    0.81
  -1  19  -3    1.23    0.81
  -1  19  -3    0.40    0.84
   1  19  -4   23.41    1.36
   1  19   4   18.95    2.21
  -1  19   4   16.83    2.16
   1  19  -4   19.38    1.36
  -1  19  -4   21.78    1.37
   1  20  -1    7.19    0.99
   2   0   0  885.66   47.46
  -2   0   0  879.73   47.52
  -2   0   0  890.41   47.46
  -2   0   0  870.54   47.46
   2   0   0  974.77   47.46
   2   0   0  931.45   47.52
  -2   0  -1    0.08    2.95
  -2   0  -1    2.91    2.65
  -2   0   1    0.66    1.05
   2   0  -1    0.24    1.20
  -2   0   1    0.68    1.09
   2   0   1    0.67    1.32
   2   0   1   -0.92    1.67
   2   0  -1    1.80    1.56
  -2   0   1    0.90    1.67
  -2   0  -1   -0.60    1.86
  -2   0   1   -1.29    2.24
   2   0  -2 1469.56   70.46
  -2   0  -2 1341.33   70.51
  -2   0   2 1294.89   70.43
  -2   0   2 1370.24   70.48
  -2   0  -2 1184.53   70.64
   2   0   2 1314.94   70.43
  -2   0   2 1435.15   70.51
  -2   0   2 1291.96   70.54
  -2   0  -3    0.05    1.94
  -2   0  -3    0.53    1.75
   2   0   3   -0.06    1.01
  -2   0   3    0.21    1.28
   2   0   3    0.07    1.03
   2   0  -3   -0.37    1.28
  -2   0   3   -0.07    0.50
   2   0   3    2.21    1.41
  -2   0   3   -0.12    1.35
  -2   0   3   -0.39    1.12
  -2   0  -4   43.64    3.12
  -2   0   4   49.85    2.91
  -2   0   4   48.03    2.70
  -2   0   4   41.91    2.53
   2   0   4   46.36    2.76
   2   0  -4   46.49    2.86
  -2   0  -4   48.59    3.83
   2   0   4   44.53    2.66
  -2   0  -4   44.81    4.18
  -2   0   4   48.47    2.98
  -2   0  -4   43.43    3.41
  -2   0  -4   49.84    3.87
   2   0   4   49.67    2.96
  -2   0  -5   -0.69    2.68
  -2   0  -5   -0.16    1.72
  -2   0   5   -0.25    1.34
   2   0   5   -2.46    1.47
  -2   0   5    0.85    1.14
  -2   0   5    0.20    0.69
   2   0   5    1.11    1.21
   2   0  -5   -1.85    1.57
  -2   0   5    0.20    1.41
   2   0   5    0.86    1.02
  -2   0  -5   -1.37    2.72
  -2   0  -5    1.12    3.14
   2   0   5   -0.54    1.38
  -2   0  -5   -2.51    2.18
  -2   0   6   55.36    3.27
   2   0  -6   58.23    3.60
   2   0   6   51.63    3.30
   2   0   6   55.01    3.54
  -2   0  -6   54.55    4.51
  -2   0  -6   55.04    4.87
   2   0   6   53.23    3.37
  -2   0   6   57.73    3.53
  -2   0  -6   54.93    3.99
  -2   0   6   55.35    3.26
  -2   0  -6   51.76    3.60
  -2   0   6   59.04    3.45
  -2   0  -6   55.43    4.50
  -2   0  -7   -3.60    3.08
  -2   0  -7    0.11    3.50
   2   0   7   -0.21    1.62
  -2   0   7    0.31    1.28
   2   0  -7    2.40    1.84
   2   0   7    0.70    1.39
  -2   0  -7    0.26    2.54
  -2   0   7   -0.71    1.69
  -2   0  -7    0.56    2.18
  -2   0  -7   -2.03    3.08
  -2   0  -8  111.91    7.82
  -2   0  -8  111.88    8.09
  -2   0   8  128.63    6.80
   2   0   8  117.69    6.79
   2   0  -8  118.29    7.06
  -2   0  -8  119.63    7.13
  -2   0  -8  118.87    7.88
  -2   0  -8  119.12    7.41
  -2   0   8  135.22    7.12
  -2   0   8  123.19    6.84
  -2   0  -9    0.45    3.45
  -2   0  -9   -4.07    3.33
  -2   0  -9   -2.13    3.70
  -2   0   9    1.83    2.31
  -2   0  -9    2.12    2.46
  -2   0   9   -1.83    2.08
  -2   0   9   -0.40    1.53
  -2   0  -9    0.25    3.06
  -2   0  10   20.38    2.52
  -2   0 -10   15.74    1.29
   2   0 -10   16.82    1.39
  -2   0  10   20.37    1.83
  -2   0 -10   20.63    3.10
   2   0  10   21.07    2.08
  -2   0  10   21.98    1.83
  -2   0  10   18.30    1.61
   2   0 -10   19.57    2.37
  -2   0 -10   15.68    3.71
  -2   0  11    0.55    1.31
  -2   0 -11   -1.06    2.43
   2   0  11   -0.66    1.52
   2   0 -11   -0.67    1.72
  -2   0  11    0.70    1.32
   2   0 -11   -2.11    2.66
   2   0 -11    1.48    3.17
  -2   0  11    0.82    1.89
  -2   0 -11    0.13    0.62
   2   0 -11    0.78    0.78
   2   0 -12    1.57    0.59
   2   0 -12    2.01    1.78
  -2   0 -12    1.96    1.73
  -2   0  12   -0.15    1.07
  -2   1   0    0.31    1.14
  -2  -1   0    0.54    1.11
  -2   1   0   -0.47    2.78
  -2  -1   0   -0.52    1.21
  -2   1   0   -0.44    1.16
  -2  -1   0    0.53    1.84
  -2   1   0   -0.50    1.74
   2   1   0   -0.12    1.43
   2  -1   0   -0.35    1.38
   2   1   0   -1.01    1.06
  -2   1   1 8346.03  475.08
  -2   1   1 9349.59  475.10
  -2  -1  -1 9327.11  475.11
  -2  -1   1 8847.39  475.09
  -2   1  -1 9511.67  475.11
  -2   1   1 9356.05  475.08
   2  -1  -1 9999.00  475.06
   2   1  -1 9771.75  475.07
  -2   1  -1 7883.59  475.06
  -2  -1   1 8378.75  475.05
   2   1   1 9348.64  475.07
   2  -1   1 9720.33  475.06
   2   1   1 9233.68  475.12
  -2   1  -1 9889.97  475.32
  -2  -1  -1 9485.83  475.26
  -2  -1  -1 8776.75  475.19
  -2   1  -1 9267.76  475.28
  -2  -1   1 8657.63  475.05
  -2   1   1 8711.57  475.05
   2  -1   1 9168.71  475.12
   2   1   1 8960.20  475.16
   2  -1  -1 8641.09  475.10
   2   1  -1 9523.85  475.17
  -2   1   1 9733.83  475.23
  -2  -1   1 9634.09  475.19
   2   1   2 2349.13  130.76
  -2  -1  -2 2430.29  130.75
  -2   1  -2 2463.13  130.75
  -2   1   2 2434.87  130.81
  -2  -1   2 2401.82  130.77
   2   1  -2 2602.34  130.70
   2  -1  -2 2688.87  130.70
   2   1   2 2404.59  130.69
  -2  -1   2 2615.26  130.76
  -2   1   2 2635.10  130.76
   2   1   2 2590.22  130.71
   2   1  -2 2720.29  130.69
  -2   1   2 2465.39  130.68
  -2  -1   2 2371.75  130.68
  -2   1  -2 2270.61  130.90
  -2   1   2 2567.42  130.73
  -2   1  -2 2326.97  130.70
  -2  -1   2 2459.66  130.73
  -2  -1  -3  454.53   25.22
  -2  -1  -3  477.04   25.05
  -2   1  -3  489.80   25.05
   2  -1   3  455.03   24.98
   2   1   3  490.82   25.06
  -2   1   3  451.75   24.88
  -2   1  -3  446.90   25.01
  -2  -1  -3  462.57   25.02
   2  -1  -3  481.11   24.95
   2  -1   3  465.87   24.92
   2   1  -3  511.83   24.95
   2  -1  -3  520.55   24.94
  -2  -1   3  486.85   24.98
  -2   1   3  508.33   25.02
   2   1  -3  426.71   24.90
  -2   1  -3  474.37   24.91
   2  -1   3  459.32   24.89
  -2  -1  -3  410.49   25.19
   2   1   3  484.24   24.93
  -2  -1  -3  411.84   25.26
  -2  -1   3  512.80   25.02
  -2   1   3  520.30   25.04
  -2  -1   3  497.80   24.92
  -2   1   3  488.48   24.94
  -2   1  -4   89.62    5.39
  -2  -1  -4   94.68    5.33
  -2   1   4  100.40    5.31
  -2  -1   4   97.15    5.20
  -2   1   4   96.80    5.12
  -2  -1   4   87.32    4.98
   2  -1  -4  103.71    5.20
   2   1  -4   91.76    5.25
   2   1   4   90.14    5.14
   2  -1   4  100.02    5.12
   2  -1   4   92.22    5.24
   2   1   4   94.93    5.37
  -2  -1  -4   93.14    5.49
  -2   1  -4   97.00    5.49
  -2   1   4   91.05    5.31
  -2  -1   4   97.00    5.28
  -2  -1  -4   95.81    5.80
  -2   1  -4   94.06    5.98
  -2  -1  -4   93.79    6.02
  -2  -1  -4   86.52    5.80
  -2   1  -4   91.83    5.96
   2   1   4   93.10    5.14
  -2   1  -4   95.84    6.23
  -2   1  -5   74.90    4.39
  -2  -1  -5   72.55    4.32
  -2  -1   5   73.17    4.14
  -2   1   5   72.88    4.06
  -2  -1   5   73.02    4.06
  -2   1   5   68.65    3.92
   2  -1   5   76.60    4.08
  -2   1   5   75.47    4.02
   2   1  -5   71.83    4.27
   2   1  -5   61.50    3.97
   2  -1  -5   72.00    4.19
   2   1  -5   77.52    4.25
   2   1   5   69.76    4.07
   2  -1   5   76.03    4.23
  -2  -1   5   67.96    4.23
  -2  -1  -5   76.01    4.65
  -2   1  -5   72.51    4.67
  -2  -1  -5   71.66    4.94
  -2   1  -5   66.86    4.97
   2   1   5   73.91    4.04
  -2   1  -5   71.67    5.31
   2   1   5   70.66    4.13
   2  -1   5   73.12    4.10
  -2  -1  -5   68.19    5.19
  -2  -1  -5   77.47    4.96
  -2   1  -5   73.73    5.01
   2  -1  -6    4.16    1.69
  -2   1   6    3.12    1.19
   2   1   6    2.71    1.25
  -2   1   6    4.05    1.46
  -2  -1   6    4.23    1.51
  -2   1  -6    2.33    2.33
  -2  -1  -6    4.28    2.34
  -2   1  -6    5.12    3.05
  -2  -1  -6    4.29    2.81
  -2   1   6    2.02    1.15
  -2  -1   6    4.16    1.29
  -2  -1  -6    2.50    2.00
  -2   1  -6    2.07    1.95
   2  -1   6    3.39    1.48
  -2   1   6    1.61    1.43
   2   1   6    2.95    1.69
  -2  -1  -6    2.72    2.86
  -2   1  -6    2.84    3.22
  -2   1  -6    9.35    3.81
  -2  -1  -6    2.94    3.30
   2   1   6    2.54    1.49
   2  -1   6    3.09    1.39
   2   1   7   30.83    2.59
  -2   1   7   32.60    2.45
  -2  -1  -7   35.45    3.58
  -2   1  -7   29.40    3.89
  -2  -1  -7   29.68    3.86
  -2   1  -7   30.66    4.34
  -2   1  -7   24.79    2.75
  -2  -1  -7   30.42    2.83
  -2  -1  -7   26.56    3.57
  -2   1  -7   31.03    3.85
  -2  -1   7   26.26    2.18
   2   1  -7   29.67    2.63
   2  -1  -7   30.70    2.55
   2   1   7   29.16    2.22
   2  -1   7   33.66    2.25
  -2   1   7   30.33    2.13
  -2  -1   7   32.73    2.55
  -2   1   7   28.18    2.54
  -2   1  -7   30.66    3.19
  -2  -1  -7   25.50    3.17
  -2  -1  -8    3.22    2.71
  -2   1  -8   -4.47    2.84
  -2   1   8    2.19    1.45
  -2   1  -8   -0.22    2.25
  -2  -1  -8   -0.81    2.28
  -2  -1  -8   -0.20    3.01
  -2   1  -8    0.11    3.50
  -2  -1  -8   -1.86    3.45
  -2   1  -8   -5.13    4.10
  -2  -1  -8   -0.51    3.13
  -2   1  -8   -1.56    3.53
   2   1   8    0.93    1.93
   2   1  -8    2.50    2.16
   2  -1  -8    2.29    2.21
  -2  -1   8    2.97    1.47
  -2   1   8    2.31    1.50
   2  -1   8    1.12    1.53
  -2   1  -9   -4.84    3.61
  -2   1  -9    3.67    4.17
  -2   1   9   -0.58    2.20
  -2  -1   9    2.19    2.23
  -2   1   9    1.36    1.18
   2   1   9    2.13    1.85
  -2   1   9    3.64    1.52
  -2   1  -9    3.31    3.70
  -2  -1  -9    3.29    2.54
  -2   1   9    3.63    2.02
  -2   1   9    2.11    1.46
  -2  -1   9    3.51    1.51
  -2  -1   9    2.74    2.06
  -2  -1  -9    2.99    2.79
  -2   1  -9    0.87    2.85
  -2   1 -10    6.04    0.84
   2   1 -10    5.66    0.98
  -2   1  10    4.60    1.53
  -2  -1  10    8.10    1.59
   2   1  10    6.06    1.70
   2   1 -10    5.94    1.98
  -2   1 -10    8.53    3.64
  -2   1  10    9.45    1.58
  -2  -1  10    7.98    1.55
  -2  -1 -10    1.39    2.79
  -2   1 -10    1.05    2.73
  -2   1  10    9.62    2.39
  -2  -1  10    9.20    2.34
  -2  -1  10    7.44    1.26
  -2  -1  11    0.93    1.07
   2  -1  11   -2.01    1.61
  -2   1  11    2.04    1.35
  -2  -1  11    1.03    1.35
   2  -1 -11    2.86    2.47
   2   1 -11    1.86    2.72
   2  -1 -11    0.87    2.97
   2   1 -11    4.32    3.33
   2   1 -11    1.80    0.81
  -2  -1 -11    0.48    0.64
   2  -1 -11    0.60    0.79
  -2   1 -11    0.96    0.63
  -2   1  11   -1.51    1.88
  -2  -1  11    3.26    1.94
   2   1 -11   -0.03    1.65
   2  -1 -11    1.22    1.82
  -2   1  11    1.01    1.37
  -2  -1  11    0.32    1.36
  -2   1 -11    0.73    2.39
  -2  -1 -11    0.14    2.37
  -2   1 -12    2.13    1.70
   2  -1 -12    2.75    1.80
  -2  -1 -12   -1.12    1.64
   2   1 -12   -0.38    1.79
   2  -1 -12   -0.25    0.59
   2   1 -12    0.52    0.58
  -2  -1 -12   -2.63    1.79
   2  -1 -12    1.55    1.31
  -2   1 -12    0.32    0.60
  -2   1  12   -1.94    1.02
  -2  -1  12    1.85    1.04
   2   2   0 3836.07  194.34
   2   2   0 4240.49  194.30
  -2   2   0 3895.68  194.30
  -2  -2   0 3710.77  194.34
  -2   2   0 4013.90  194.34
   2   2   0 3088.47  194.28
  -2   2   0 4028.16  194.57
  -2   2   0 3088.99  194.28
  -2  -2   0 3847.55  194.40
   2  -2   0 4131.38  194.35
  -2   2   0 3949.76  194.30
  -2  -2   0 3809.42  194.31
  -2   2  -1 1389.66   81.06
   2  -2   1 1518.20   81.08
   2   2   1 1613.02   81.20
   2   2  -1 1635.39   81.19
  -2   2  -1 1634.12   81.38
  -2  -2  -1 1503.41   81.15
  -2   2   1 1565.46   81.10
  -2  -2   1 1545.83   81.09
  -2   2  -1 1591.42   81.12
  -2  -2  -1 1536.19   81.11
  -2   2   1 1624.78   81.10
  -2   2  -1 1465.86   81.12
  -2   2   1 1609.14   81.07
   2  -2  -1 1737.41   81.05
   2   2  -1 1580.18   81.10
   2   2  -1 1662.45   81.06
   2   2   1 1599.75   81.04
  -2  -2   1 1384.35   81.03
  -2   2  -1 1509.00   81.06
   2   2   1 1526.89   81.07
  -2  -2   1 1502.20   81.04
  -2   2   1 1530.26   81.04
  -2   2  -1 1499.30   81.05
   2   2  -1 1523.45   81.09
   2  -2  -1 1553.18   81.09
   2   2   1 1535.71   81.12
  -2  -2  -1 1601.03   81.24
  -2   2  -1 1758.20   81.40
  -2   2   1 1648.19   81.28
   2   2   2   10.24    1.77
  -2   2  -2   11.31    1.36
  -2   2  -2   14.73    3.17
  -2   2   2   11.02    1.27
   2   2  -2   10.97    0.79
  -2   2   2   11.49    1.69
  -2  -2   2   11.84    1.48
  -2   2   2   13.89    1.47
   2   2   2   10.53    1.35
  -2   2   2   11.45    2.09
   2   2   2   10.04    1.67
  -2  -2   2   10.43    1.64
  -2  -2  -2    9.40    1.54
   2  -2  -2   13.53    1.25
   2   2  -2   10.78    1.57
   2  -2   2   11.63    1.17
   2   2   2   10.39    1.52
   2   2  -2   10.39    1.32
  -2  -2   2   11.85    1.20
  -2  -2   2   13.29    1.33
  -2   2   2   12.75    1.45
  -2  -2  -2   10.46    2.00
  -2   2  -2   12.51    1.96
  -2  -2  -3   60.18    4.33
  -2   2  -3   67.01    4.63
  -2   2  -3   54.06    4.50
   2   2   3   66.59    3.70
  -2   2  -3   56.35    4.81
  -2  -2   3   63.07    3.79
  -2   2   3   72.92    3.77
  -2   2   3   61.21    3.46
  -2   2   3   71.04    4.08
  -2   2   3   57.64    3.56
   2  -2   3   61.10    3.67
  -2   2  -3   65.51    3.64
   2   2   3   64.91    3.91
  -2  -2  -3   63.21    3.83
   2  -2  -3   67.94    3.69
   2   2  -3   68.88    3.77
   2  -2   3   68.66    3.64
   2  -2  -3   67.90    3.68
   2   2   3   71.41    3.75
  -2  -2   3   64.44    3.65
  -2   2   3   65.84    3.77
   2   2  -3   65.31    3.67
  -2  -2   3   69.51    3.72
  -2  -2  -3   60.63    4.06
  -2   2  -3   59.63    4.11
  -2   2  -4    6.22    1.81
  -2  -2  -4    5.81    1.63
   2   2   4    6.56    1.77
  -2  -2   4    5.94    1.15
  -2   2   4    9.01    1.58
  -2   2  -4    8.51    2.88
   2  -2   4    5.92    1.28
  -2  -2  -4    5.31    2.21
  -2   2  -4    3.41    2.14
   2  -2   4    6.28    1.19
   2  -2  -4    8.09    1.28
   2   2  -4    5.92    1.50
  -2   2   4    7.30    1.52
  -2  -2   4    8.18    1.39
   2   2   4    4.90    1.31
  -2   2  -4    4.69    2.86
  -2   2  -4    6.03    3.36
  -2   2   4    7.11    1.11
   2   2   5   -0.24    1.20
  -2  -2  -5    4.97    2.39
  -2   2  -5    1.23    3.08
  -2  -2  -5   -0.33    2.70
  -2   2  -5   -4.06    3.61
   2  -2   5   -0.07    1.24
  -2   2   5    1.19    1.04
  -2  -2   5    0.70    1.15
  -2   2  -5    1.01    1.80
  -2  -2  -5   -0.41    1.77
  -2   2   5    0.33    0.86
   2   2  -5    1.22    1.12
  -2   2   5    0.88    1.06
   2  -2   5   -1.01    1.18
   2   2  -5    1.11    1.67
   2  -2  -5    2.25    1.46
  -2  -2   5    0.33    1.36
  -2   2   5    0.56    0.66
  -2   2  -5   -3.81    3.07
  -2  -2  -5    1.75    2.34
  -2   2  -5    2.70    2.25
  -2  -2  -5    0.22    2.27
  -2   2   5   -0.04    1.38
   2   2   5    1.27    1.59
  -2  -2  -6   20.91    3.10
  -2   2  -6   24.43    3.47
   2   2   6   23.50    1.94
  -2  -2  -6   20.01    3.47
  -2   2  -6   26.01    3.89
   2   2   6   29.54    2.47
  -2   2   6   26.76    2.28
  -2   2   6   23.37    1.67
  -2   2  -6   25.65    3.50
  -2  -2  -6   26.58    3.13
  -2  -2   6   25.75    2.10
  -2   2   6   29.66    2.15
   2   2   7   23.61    2.54
   2  -2  -7   25.43    2.37
   2   2  -7   22.43    2.56
  -2  -2   7   25.84    1.98
  -2   2   7   27.18    2.04
   2  -2   7   24.96    2.04
  -2   2   7   27.01    2.32
  -2   2  -7   26.31    3.78
  -2   2  -7   26.90    2.63
  -2  -2  -7   21.96    2.56
  -2   2  -7   23.23    3.81
  -2   2  -7   20.88    4.21
  -2  -2   7   27.01    2.41
  -2   2   7   27.93    2.41
  -2  -2  -7   24.82    3.07
  -2   2  -7   25.68    3.10
  -2  -2  -8   15.69    3.08
  -2   2  -8   19.34    3.23
   2   2   8   18.23    2.40
  -2   2  -8   16.20    2.63
  -2  -2  -8   19.47    2.59
  -2   2   8   17.69    1.90
  -2   2   8   20.40    1.83
  -2  -2   8   19.57    1.83
   2  -2  -8   18.17    2.36
   2  -2   8   17.48    1.93
   2   2  -8   16.70    2.60
  -2   2  -9   44.41    4.15
  -2  -2  -9   46.41    4.17
  -2   2   9   57.65    3.20
  -2  -2   9   59.32    3.22
  -2  -2   9   54.10    3.69
  -2   2   9   55.43    3.71
   2  -2  -9   43.33    3.54
   2  -2   9   52.27    3.20
  -2  -2   9   49.73    3.22
  -2   2   9   50.21    3.28
   2   2   9   43.70    3.34
   2   2  -9   48.19    2.86
  -2   2  -9   41.92    2.80
  -2   2   9   56.50    3.85
  -2  -2   9   60.58    3.86
  -2   2  -9   46.92    5.04
  -2  -2  -9   45.42    3.72
  -2   2  -9   39.07    4.88
  -2   2  -9   53.00    5.46
   2   2   9   51.58    3.65
  -2  -2  10   17.15    1.68
  -2   2  10   14.69    1.70
  -2  -2 -10   14.74    2.81
  -2   2 -10    8.87    2.74
  -2  -2  10   14.76    1.56
   2   2  10   13.34    2.13
  -2   2 -10   11.20    3.86
   2   2 -10   13.09    1.27
  -2  -2  10   14.69    1.70
  -2   2  10   16.18    1.70
  -2   2  10   13.36    1.79
  -2   2  10   15.80    2.41
  -2  -2  10   16.26    2.39
  -2  -2  11    1.86    1.10
   2  -2  11    2.58    1.63
  -2   2  11    4.30    1.37
  -2  -2  11    3.17    1.39
   2   2 -11    7.54    2.84
   2   2 -11    3.79    3.32
   2   2 -11    3.13    0.84
  -2  -2 -11    3.12    0.67
   2  -2 -11    2.75    0.82
  -2   2  11    2.78    1.35
  -2  -2  11    2.09    1.35
  -2  -2 -11    4.41    2.34
  -2   2 -11    2.66    2.37
   2  -2 -11    2.74    1.84
  -2   2  11    4.52    1.92
  -2  -2  11    5.39    1.94
  -2   2 -12   11.70    0.87
   2  -2 -12   15.02    1.81
   2   2 -12   14.57    1.91
  -2  -2 -12   16.06    1.82
  -2   2 -12   15.59    1.97
   2  -2 -12   10.40    0.86
   2   2 -12   10.50    0.87
   2  -2 -12   10.13    1.56
  -2   3   0   -0.61    1.44
   2   3   0    0.20    0.49
   2  -3   0   -0.72    0.87
   2   3   0    2.51    2.13
  -2   3   0   -0.79    1.62
  -2  -3   0   -0.65    1.52
  -2   3   0    1.17    3.04
  -2   3   0    0.28    0.81
   2   3   0   -0.60    1.09
   2   3   0   -1.26    1.93
  -2   3   0    0.13    0.80
   2   3   0   -1.24    1.75
  -2  -3   0    1.16    1.17
  -2  -3   0    1.03    1.47
  -2   3   0   -0.28    2.36
  -2   3   0    0.12    1.29
   2   3   0   -0.22    1.33
  -2   3   0   -0.01    1.14
   2   3   1 1094.79   59.54
  -2   3  -1 1044.42   59.52
   2   3   1 1175.44   59.69
   2   3  -1 1206.79   59.68
  -2   3  -1 1216.27   59.92
  -2   3   1 1157.70   59.48
  -2   3   1 1165.41   59.57
  -2  -3   1 1114.86   59.54
  -2  -3  -1 1107.61   59.55
  -2   3   1 1190.45   59.54
  -2   3  -1 1169.21   59.57
   2  -3  -1 1125.31   59.53
  -2   3  -1 1256.67   59.91
   2   3   1 1036.69   59.57
   2   3  -1 1139.86   59.59
   2   3  -1 1168.55   59.52
   2   3   1 1149.49   59.49
   2  -3  -1 1303.22   59.50
  -2   3  -1 1099.86   59.51
  -2  -3   1 1065.54   59.48
   2   3   1 1100.78   59.54
   2   3  -1 1134.23   59.59
   2   3  -1 1215.96   59.50
  -2   3   1 1080.29   59.49
   2   3  -1 1086.24   59.57
  -2   3  -1 1060.20   59.50
  -2  -3   1 1097.96   59.49
  -2   3   1 1249.82   59.77
  -2   3  -1 1129.91   59.61
  -2   3   1 1246.29   59.53
  -2  -3  -2   10.83    1.91
  -2   3  -2   12.43    1.87
  -2   3   2   11.28    1.41
  -2  -3   2   13.09    1.34
   2   3   2   14.36    1.47
  -2   3   2    9.02    0.98
   2   3  -2   11.10    0.79
   2   3   2    9.87    1.92
  -2   3  -2    8.50    1.46
  -2  -3  -2   12.97    1.79
  -2   3   2   10.06    1.03
  -2   3   2   12.16    1.75
  -2  -3  -2   10.64    2.52
   2   3   2   10.23    1.58
  -2  -3   2   12.14    1.50
  -2  -3  -2   11.97    1.55
   2   3  -2    9.70    0.99
   2   3   2    9.44    1.78
   2  -3  -2   11.89    1.20
   2   3  -2   10.47    1.57
  -2   3   2    9.47    0.85
   2  -3   2   12.31    1.11
   2   3   2    9.51    1.62
   2   3  -2   10.25    1.31
   2   3  -2    9.79    2.12
  -2   3   2    8.73    1.21
  -2  -3   2   11.81    1.20
  -2   3   2    9.43    1.41
  -2   3  -2    9.37    1.30
  -2   3   3   44.65    2.65
   2   3   3   46.86    3.04
  -2   3  -3   46.70    2.78
  -2   3  -3   44.57    3.97
  -2  -3  -3   44.36    3.17
  -2   3  -3   46.19    3.10
  -2   3  -3   42.39    2.43
   2   3  -3   44.66    2.47
  -2   3   3   47.00    2.50
   2   3  -3   39.37    2.50
  -2   3   3   49.19    3.30
   2   3   3   42.50    2.84
  -2  -3  -3   43.26    2.84
   2  -3  -3   45.95    2.69
   2   3  -3   45.02    2.80
   2  -3   3   49.33    2.64
   2   3   3   45.82    2.88
   2  -3  -3   49.86    2.70
   2   3  -3   47.42    2.84
  -2  -3   3   48.30    2.79
  -2   3   3   47.54    2.88
  -2  -3   3   49.43    2.68
  -2   3  -3   42.62    3.95
   2   3   3   45.67    2.78
  -2   3  -3   41.59    4.27
  -2  -3   3   47.21    2.79
  -2   3   3   51.01    2.83
  -2   3   3   42.08    2.58
  -2   3   4  470.71   23.59
  -2   3   4  445.41   23.53
   2   3   4  405.71   23.66
   2   3   4  419.27   23.76
  -2   3   4  456.43   23.61
  -2   3  -4  427.39   23.65
  -2   3  -4  459.86   24.12
  -2  -3  -4  448.43   23.71
  -2  -3  -4  436.67   23.75
  -2   3  -4  443.23   23.74
  -2   3   4  458.81   23.57
   2   3  -4  425.50   23.66
   2   3  -4  447.85   23.66
   2  -3  -4  460.26   23.61
   2  -3   4  455.87   23.59
   2   3   4  450.70   23.63
  -2  -3   4  456.72   23.68
  -2   3  -4  449.37   24.12
   2   3   4  446.54   23.63
  -2   3  -4  441.29   24.25
   2   3  -4  458.77   23.53
  -2   3  -5  501.65   26.12
   2   3   5  498.17   25.75
  -2   3   5  494.12   25.46
  -2   3   5  472.12   25.48
  -2   3   5  499.30   25.51
   2  -3  -5  463.06   25.55
   2  -3   5  493.26   25.53
   2   3  -5  515.74   25.63
   2   3  -5  438.54   25.52
   2   3   5  498.08   25.57
  -2  -3   5  463.63   25.62
  -2   3  -5  493.63   26.13
   2   3   5  504.23   25.58
  -2   3  -5  503.80   26.29
  -2   3  -5  442.91   25.66
  -2  -3  -5  491.99   25.66
  -2   3   5  507.86   25.69
  -2  -3  -5  461.35   25.69
  -2   3  -5  474.15   25.71
  -2  -3   5  482.49   25.52
  -2   3   5  510.02   25.52
  -2   3  -6    0.09    3.38
  -2   3   6    4.06    0.97
   2   3  -6    3.38    1.28
   2   3   6    1.49    1.52
   2   3   6    3.97    1.39
  -2   3  -6    3.40    3.34
  -2   3  -6   -0.84    3.90
  -2   3   6    1.47    1.69
   2   3   6    2.40    1.87
  -2  -3   6    3.75    1.39
  -2   3   6    3.75    1.47
  -2  -3  -7   82.95    5.27
  -2   3  -7   82.44    5.21
  -2  -3   7   84.71    4.95
  -2   3   7   94.69    4.96
  -2   3   7   84.10    4.65
  -2  -3   7   87.42    4.61
   2   3  -7   77.86    5.00
   2  -3  -7   78.02    4.89
   2  -3   7   85.82    4.67
   2   3   7   76.36    4.77
  -2   3  -7   81.76    6.12
   2   3   7   81.99    4.73
  -2   3  -7   84.59    6.48
  -2  -3  -7   83.00    4.90
  -2   3  -7   75.22    6.07
   2   3  -7   79.40    4.46
  -2   3  -7   73.81    4.40
   2   3   7   85.57    5.17
  -2   3   7   88.62    4.96
  -2  -3  -7   84.95    5.02
  -2   3   8    3.16    1.07
   2  -3   8    2.25    1.51
   2  -3  -8    2.05    2.07
  -2  -3   8    3.60    1.38
   2   3   8    4.22    1.76
  -2  -3  -8    5.39    2.67
  -2   3  -8    3.92    2.61
  -2   3   8    4.62    1.61
   2   3  -8    2.76    0.92
  -2   3  -8    4.05    0.80
   2   3   8    3.45    2.11
  -2  -3  -8    0.43    2.23
  -2   3  -9    1.22    3.75
  -2   3  -9    7.07    4.43
  -2  -3   9   11.54    1.59
   2  -3  -9   10.17    2.22
   2  -3   9   11.61    1.77
   2   3   9   11.01    1.83
  -2   3  -9   12.37    4.13
  -2   3  -9    9.75    1.03
   2   3  -9   10.15    1.17
  -2  -3  -9   11.96    2.60
  -2   3   9   12.15    1.60
  -2  -3   9   14.86    1.54
  -2   3   9   12.04    2.10
  -2  -3  -9   13.68    2.85
  -2   3  -9    5.91    2.84
  -2  -3   9   13.13    2.11
  -2   3  10    0.35    1.33
  -2  -3  10    1.21    1.45
  -2  -3  10   -0.88    1.29
   2   3  10   -3.33    2.04
  -2   3 -10    0.34    3.76
   2   3 -10    0.42    0.87
  -2   3  10   -0.25    2.00
  -2  -3  10    0.06    2.13
  -2   3  10   -1.39    1.34
  -2  -3  10    1.94    1.40
  -2   3 -10   -0.11    2.57
  -2  -3 -10    1.14    2.53
  -2   3  10    1.29    1.58
   2   3 -11    0.53    0.79
   2  -3 -11    0.95    0.78
  -2  -3 -11   -0.75    0.64
   2   3 -11   -0.30    0.85
  -2  -3  11    1.15    1.11
   2  -3  11    2.43    1.61
  -2   3  11    1.07    1.25
  -2  -3  11   -0.97    1.31
   2   3 -11    1.54    2.84
   2   3 -11   -2.40    3.41
  -2   3 -11   -2.05    2.21
  -2  -3 -11    2.28    2.15
  -2   3  11    0.53    1.24
  -2  -3  11    0.54    1.25
  -2   3  11    2.66    1.79
  -2   3 -11    1.19    4.01
  -2   3  11    0.44    1.72
  -2  -3  11   -0.61    1.78
   2  -3 -11   -0.08    1.83
   2   3  11    1.72    2.41
  -2   3 -12    0.52    0.52
   2  -3  12    0.47    1.02
   2  -3 -12    0.10    0.49
  -2  -3 -12    1.62    1.37
  -2   3 -12    0.96    1.61
   2  -3 -12    0.36    1.27
   2  -3 -12   -0.37    1.42
   2   3 -12   -0.78    1.58
  -2   4   0  218.88   11.60
  -2  -4   0  215.51   11.59
  -2   4   0  221.88   12.27
  -2   4   0  216.90   11.50
   2   4   0  198.12   11.79
   2   4   0  216.42   11.53
   2   4   0  220.51   11.76
  -2  -4   0  231.13   11.57
  -2   4   0  209.15   11.65
   2   4   0  212.24   11.67
  -2   4   0  228.76   11.96
  -2   4   0  222.64   11.50
  -2   4   0  192.70   11.75
  -2   4   0  208.69   11.48
  -2  -4   0  230.56   11.53
   2   4   0  209.17   11.74
   2   4   0  225.19   11.88
  -2   4   0  194.25   11.62
   2   4   0  227.99   11.46
  -2   4   0  219.90   11.50
   2   4   1  102.26    5.86
  -2   4  -1   99.46    5.87
   2   4   1  107.28    5.69
   2   4   1  105.63    6.29
   2   4  -1  116.03    6.32
   2   4   1  102.86    5.70
  -2   4   1  104.99    5.82
  -2   4  -1  109.17    5.70
  -2   4  -1  111.74    6.94
  -2   4   1  115.89    5.75
  -2   4   1  110.80    5.98
  -2  -4  -1  105.46    5.92
  -2   4   1   89.61    5.70
  -2   4  -1  106.91    5.97
  -2   4   1  115.28    5.86
   2  -4  -1  111.27    5.80
  -2   4  -1  114.47    6.97
   2   4   1  100.04    6.13
   2   4   1  108.96    5.75
   2   4  -1  102.05    5.84
   2  -4  -1  123.62    5.76
   2   4  -1  107.62    6.14
  -2   4  -1  101.91    5.80
   2   4  -1  108.17    5.76
   2   4  -1  110.11    6.21
  -2   4  -1  102.83    5.74
   2   4  -1  109.02    6.15
  -2   4   1  107.36    5.73
  -2  -4   1  106.69    5.76
  -2  -4  -1  109.69    5.83
   2   4   1  105.70    5.70
   2   4  -1  108.51    5.67
  -2   4  -1  103.76    5.68
  -2   4   1  121.55    6.38
  -2   4   1  119.75    5.71
  -2   4  -1  105.57    5.67
  -2   4  -1  109.44    6.03
  -2   4   1  113.67    5.79
   2   4  -2   87.61    4.60
  -2   4  -2   84.73    4.60
   2   4   2   84.48    4.64
  -2   4   2   89.00    4.66
  -2  -4  -2   86.03    4.93
  -2   4  -2   84.93    4.96
   2   4   2   81.30    4.83
  -2  -4   2   89.79    4.81
  -2   4   2   97.85    4.80
  -2   4   2   80.03    4.68
   2   4  -2   88.31    4.59
   2   4   2   78.05    5.01
   2   4   2   86.07    5.36
  -2   4   2   92.02    4.70
  -2   4   2   90.61    4.96
  -2  -4  -2   89.67    5.11
   2   4   2   71.60    4.83
  -2   4  -2   90.12    4.60
  -2  -4  -2   81.32    4.79
   2   4  -2   80.59    4.67
   2   4   2   87.42    5.07
   2   4   2   84.54    4.64
  -2   4   2   91.15    4.63
   2  -4  -2   89.77    4.68
   2   4  -2   87.76    4.75
   2  -4   2   89.41    4.66
   2   4   2   75.26    4.70
   2   4   2   82.25    4.86
  -2   4   2   87.48    4.69
  -2  -4   2   84.35    4.68
   2   4  -2   83.64    5.13
  -2   4   2   91.20    4.79
  -2   4  -2   84.90    4.91
  -2   4  -2   82.27    4.70
  -2   4  -3   98.21    5.67
  -2  -4  -3  103.22    5.70
  -2   4  -3   97.30    6.34
   2   4   3   93.14    5.55
  -2   4   3   91.77    5.39
  -2   4  -3   94.16    6.58
  -2  -4   3  102.33    5.52
  -2   4   3  109.34    5.51
   2   4  -3  106.36    5.32
  -2   4  -3   93.52    5.29
   2   4  -3   98.32    5.36
  -2   4  -3  100.09    6.42
  -2   4   3  102.38    5.31
   2   4  -3  103.87    5.63
  -2  -4   3  100.54    5.51
  -2   4   3  105.25    5.34
  -2   4   3  105.73    5.38
   2   4  -3   83.24    5.34
  -2  -4  -3  102.45    5.53
   2   4   3   85.79    5.52
  -2   4   3  115.00    5.86
  -2   4  -3   94.53    5.41
  -2   4   3  108.23    5.36
   2   4  -3  101.04    5.48
   2  -4   3  108.25    5.40
   2   4  -3   98.78    5.49
   2   4   3   97.89    5.56
   2  -4  -3  105.33    5.41
   2   4   3   97.38    5.77
  -2   4   3  102.52    5.46
  -2   4  -3  100.11    5.55
  -2  -4   3  104.19    5.41
   2   4   3   95.86    5.34
   2   4  -3   99.73    5.35
  -2   4   4    0.95    0.70
  -2  -4   4    2.63    1.00
  -2   4   4    0.51    0.93
   2   4   4    0.59    1.21
  -2   4  -4    0.43    0.51
   2   4  -4    1.19    0.62
  -2   4   4    0.29    0.58
  -2   4  -4   -2.75    3.22
  -2  -4  -4    0.05    1.55
  -2  -4  -4    2.64    1.93
  -2   4  -4   -0.26    1.94
  -2   4   4    0.93    0.86
   2   4  -4    0.53    1.47
   2  -4   4    1.28    1.05
   2   4   4    0.02    1.47
   2  -4  -4   -0.83    1.15
  -2  -4   4    1.63    1.15
   2   4  -4    1.54    1.37
   2   4   4    0.23    1.41
  -2   4  -4    1.02    3.07
  -2   4  -4    3.47    3.60
  -2   4   4    0.02    1.02
  -2   4  -4    0.87    1.09
  -2   4  -5   10.88    3.19
  -2  -4  -5   15.10    1.97
  -2   4   5   10.63    1.10
  -2   4   5   12.09    1.18
   2   4  -5   11.59    1.52
  -2   4   5   11.73    1.26
   2   4  -5   14.19    1.80
   2  -4   5   12.95    1.27
   2   4   5    9.71    1.67
   2  -4  -5   11.70    1.48
  -2  -4   5   13.20    1.55
  -2  -4   5   13.72    1.56
  -2   4   5   13.14    1.45
  -2  -4  -5   11.37    2.20
  -2   4  -5   12.71    2.30
  -2   4   5   11.92    1.34
  -2  -4   5   11.00    1.33
   2   4   5   11.78    1.72
  -2   4  -5   16.23    3.30
  -2   4  -5   10.79    3.70
   2   4   5   11.66    2.11
  -2   4   5   10.97    1.74
  -2   4  -5   12.07    0.88
   2   4  -5   12.80    1.00
  -2  -4   6    7.20    1.58
  -2   4   6    9.28    1.51
  -2   4  -6    6.75    0.79
  -2   4  -6    9.33    3.44
  -2   4  -6    2.31    3.81
  -2   4  -6    4.69    3.25
  -2   4   6    6.90    1.91
   2   4   6    7.54    2.12
  -2   4   6    7.88    0.96
  -2  -4  -7   98.06    5.61
  -2   4  -7   91.69    6.60
  -2  -4  -7   86.72    5.78
  -2   4  -7   96.43    5.76
  -2  -4   7  106.08    5.54
  -2   4   7  105.74    5.52
  -2  -4   7   99.22    5.19
   2  -4  -7   94.62    5.47
   2   4  -7   86.85    5.55
   2   4  -7   84.03    5.29
   2  -4   7   91.03    5.25
  -2   4   7   98.35    5.23
   2   4   7   87.49    5.34
  -2   4  -7   84.17    6.60
   2   4   7   95.72    5.33
  -2   4  -7   88.84    7.01
  -2   4   7  114.50    5.68
   2   4   7   99.97    5.78
  -2   4  -7   81.69    5.01
   2   4  -7   96.65    5.08
   2   4  -8   18.31    1.40
   2   4   8   18.35    2.56
  -2   4  -8   13.37    1.22
  -2  -4   8   17.95    1.77
   2  -4  -8   13.57    2.28
   2  -4   8   18.60    1.80
   2   4   8   17.48    1.94
  -2   4   8   18.17    1.53
  -2  -4   8   22.13    2.42
  -2   4   8   20.60    2.31
  -2  -4  -8   13.84    2.79
  -2   4  -8   21.87    2.86
   2   4   8   18.01    1.93
  -2   4   8   19.17    2.00
  -2  -4  -8   15.60    2.51
  -2  -4   9   71.77    4.41
   2  -4   9   71.61    4.48
  -2  -4  -9   71.34    5.06
  -2   4   9   81.53    4.40
  -2  -4   9   81.92    4.42
  -2   4   9   79.11    4.74
  -2   4  -9   72.21    5.08
  -2  -4   9   84.37    4.80
  -2   4  -9   69.10    6.18
   2   4  -9   71.81    4.23
  -2   4  -9   69.95    4.15
  -2   4   9   82.90    4.42
  -2  -4   9   84.71    4.47
  -2  -4  -9   71.27    4.97
   2   4  10   14.84    2.39
  -2  -4  10   25.03    2.43
  -2   4  10   20.31    2.33
  -2   4 -10   16.21    4.19
  -2   4  10   19.62    2.08
   2   4 -11    5.03    0.84
  -2   4  11    4.51    1.76
  -2  -4  11    8.80    1.70
  -2   4 -11    8.95    3.96
  -2   4 -11   11.28    3.82
  -2   4  11    4.87    1.21
  -2  -4  11    6.36    1.25
  -2  -4 -11    5.34    2.06
  -2   4 -11    6.77    2.09
  -2  -4  11    6.22    1.20
   2  -4  11    3.06    1.60
   2   4 -11    4.46    0.88
  -2   4 -11    3.95    0.88
   2  -4 -11    0.62    1.82
  -2   4  11    9.05    1.27
  -2  -4  11    6.24    1.28
   2   4 -11    4.94    2.82
   2   4 -11   -1.80    3.34
   2   4  11    6.19    2.46
   2  -4 -12    0.89    1.22
   2  -4 -12    0.31    0.46
   2  -4 -12    0.55    1.23
  -2  -4  12    0.13    0.70
   2  -4  12    0.45    1.01
  -2   4 -12    0.66    0.47
   2   4  12   -0.51    0.82
  -2   4 -12   -1.33    1.36
  -2   5   0    0.62    0.52
   2   5   0   -0.20    0.83
   2   5   0    0.08    0.60
  -2   5   0    0.43    1.89
   2   5   0    0.67    2.28
   2   5   0   -0.95    0.66
  -2   5   0   -1.04    1.31
  -2  -5   0   -1.35    1.32
  -2   5   0    0.78    0.96
  -2   5   0   -3.50    3.51
  -2   5   0    0.33    0.93
  -2   5   0    0.57    0.64
  -2   5   0    0.27    1.00
   2   5   0    0.53    2.39
   2   5   0    0.28    1.07
   2   5   0   -0.26    0.73
   2   5   0    0.80    2.43
   2   5   0   -0.99    0.71
   2   5   0    1.24    1.83
  -2   5   0   -1.49    1.81
  -2  -5   0   -0.93    0.99
   2   5   0    1.47    2.34
   2   5   0    0.58    0.96
  -2   5   1   -0.30    1.69
  -2   5   1    1.23    0.95
   2   5   1    2.15    0.70
  -2   5  -1    0.81    1.65
   2   5  -1    1.00    2.31
   2   5   1   -0.58    2.11
  -2   5   1   -1.97    1.15
  -2   5  -1   -0.43    3.26
  -2  -5   1   -0.32    0.84
  -2   5  -1    0.20    0.74
  -2  -5  -1    0.24    1.39
  -2   5  -1    1.19    1.45
   2   5  -1    0.65    0.58
  -2  -5   1    0.46    0.79
   2  -5  -1    0.37    0.95
  -2   5   1    0.94    0.85
   2   5   1   -0.92    2.19
   2   5   1    0.52    0.84
   2  -5  -1    0.36    0.84
   2   5  -1    0.84    0.57
   2   5  -1    0.84    2.23
   2   5   1    1.02    0.83
   2   5   1    0.34    1.54
   2   5  -1    1.35    2.41
   2   5   1    1.04    1.03
   2   5  -1    1.87    0.93
   2   5  -1    0.91    0.61
  -2   5  -1    0.26    0.62
   2   5   1    0.27    0.72
  -2   5   1    0.96    0.76
   2   5  -1    0.11    0.90
   2   5   1    0.50    0.89
  -2   5  -1   -0.27    0.73
   2   5  -1    1.97    2.31
  -2   5   1    0.39    0.74
  -2  -5  -1   -0.45    1.16
   2   5   1    0.70    0.69
  -2   5  -1    1.31    0.47
  -2   5  -1    0.64    1.12
  -2   5  -1   -0.99    1.35
  -2   5  -1    0.45    1.08
  -2   5   2   24.15    1.56
   2   5  -2   25.33    1.41
  -2   5  -2   24.53    1.44
   2   5   2   22.53    1.56
   2   5  -2   24.67    1.55
   2   5   2   21.26    1.55
   2   5   2   23.81    1.98
  -2  -5   2   23.94    1.66
  -2   5   2   24.50    1.64
  -2   5   2   20.16    1.62
  -2   5  -2   21.28    1.62
   2   5   2   23.96    2.79
  -2   5  -2   23.79    3.39
  -2   5  -2   20.43    3.66
  -2   5   2   25.24    2.24
  -2   5   2   24.49    1.63
  -2  -5  -2   23.77    2.04
  -2   5   2   21.73    1.45
  -2   5   2   26.68    2.37
  -2   5  -2   24.47    3.92
  -2  -5  -2   23.81    1.80
   2   5   2   23.95    2.57
   2   5  -2   20.94    1.61
  -2   5   2   22.21    1.47
   2  -5  -2   24.25    1.58
   2   5   2   21.43    1.45
  -2   5   2   23.67    1.40
   2  -5   2   25.20    1.51
   2   5  -2   21.53    1.61
   2   5  -2   22.51    1.73
   2   5   2   22.60    1.64
   2   5  -2   23.34    2.87
   2   5  -2   26.01    2.62
  -2   5  -2   20.41    1.51
  -2  -5   2   23.45    1.56
  -2   5  -2   22.78    2.08
   2   5  -2   20.60    2.07
  -2   5  -2   22.50    1.55
   2   5   3   11.62    1.57
   2   5  -3   11.77    0.89
  -2   5  -3   11.56    0.77
   2   5   3    7.20    1.73
  -2   5   3   10.73    1.24
   2   5   3   13.00    1.93
  -2   5   3    9.64    1.33
  -2   5  -3   10.39    1.49
   2   5  -3    9.89    1.11
   2   5  -3   10.77    1.10
  -2   5   3   11.64    1.02
  -2   5   3   11.12    1.02
   2   5  -3    7.76    1.76
  -2  -5   3   12.79    1.33
  -2  -5  -3   10.28    1.46
  -2   5  -3   10.53    1.10
  -2   5   3   10.32    0.94
   2   5  -3   11.39    1.38
   2  -5   3   11.48    1.09
   2   5   3    9.32    1.24
   2  -5  -3   10.76    1.14
   2   5  -3    8.81    1.49
   2   5   3    7.55    1.63
  -2  -5  -3   11.29    1.84
  -2   5  -3    7.91    1.80
   2   5   3   10.03    0.90
  -2   5   3    7.69    0.88
  -2   5  -3   12.33    3.10
   2   5   3   10.25    1.03
   2   5  -3   11.23    1.00
   2   5  -3   11.26    0.92
  -2   5  -3    9.99    0.92
  -2   5  -4  408.48   23.15
   2   5   4  430.19   22.66
  -2   5  -4  420.29   23.30
  -2   5   4  383.12   22.55
  -2   5   4  465.33   22.65
   2   5   4  421.75   22.83
  -2   5  -4  439.83   22.71
  -2   5  -4  422.66   23.17
  -2   5   4  431.34   22.50
  -2   5  -4  397.70   22.49
   2   5  -4  476.95   22.52
  -2   5   4  448.24   22.55
  -2  -5   4  423.23   22.56
  -2   5   4  466.67   22.54
  -2   5   4  453.72   22.75
  -2  -5  -4  421.99   22.66
  -2   5   4  457.10   22.52
  -2   5   4  442.45   22.54
   2  -5   4  435.72   22.56
   2  -5  -4  401.81   22.56
   2   5  -4  416.00   22.62
   2   5  -4  396.98   22.60
   2   5   4  390.46   22.61
   2   5  -4  409.37   22.72
  -2  -5   4  425.80   22.65
  -2   5   4  440.14   22.56
  -2  -5  -4  413.31   22.70
  -2   5  -4  423.59   22.55
  -2   5  -4  404.73   22.71
  -2   5  -5   82.66    4.86
   2   5  -5   98.14    4.91
  -2   5  -5   90.87    6.22
  -2  -5   5   89.83    5.00
  -2   5   5  104.86    5.35
   2   5   5   92.99    5.45
  -2  -5  -5   91.58    5.25
  -2   5   5   95.98    5.01
  -2   5   5   95.94    4.97
  -2   5   5   98.14    5.00
   2   5  -5   84.13    5.18
   2   5  -5   86.18    5.13
   2  -5   5   94.63    5.02
   2   5   5   83.68    5.11
  -2  -5   5   89.65    5.14
  -2  -5  -5   88.93    5.39
  -2  -5   5   92.16    5.14
  -2   5   5   98.16    5.17
  -2   5  -5   88.53    5.37
  -2   5  -5   87.81    6.12
   2   5   5   92.63    5.21
  -2   5  -5   88.99    6.46
  -2   5   5   82.24    5.03
  -2  -5   6   61.94    3.51
  -2  -5  -6   58.34    3.90
  -2   5  -6   62.29    5.21
  -2  -5   6   59.39    3.46
   2   5  -6   52.97    3.63
   2   5  -6   53.32    3.81
   2  -5   6   59.29    3.53
   2   5   6   62.76    4.10
  -2   5  -6   58.48    5.15
   2   5   6   56.84    3.70
  -2   5  -6   62.81    5.62
  -2   5   6   74.19    4.04
  -2   5   6   57.82    3.45
   2   5  -6   61.88    3.37
  -2  -5   6   64.69    3.72
  -2   5   6   63.41    3.70
   2   5  -7   15.99    1.27
  -2   5  -7   15.10    1.16
  -2  -5   7   16.52    1.56
   2  -5  -7   13.48    1.99
   2   5  -7   16.94    1.89
   2  -5   7   14.43    1.71
   2   5   7   17.31    2.02
  -2   5  -7    9.54    3.65
  -2   5  -7   15.35    4.26
  -2  -5   7   14.22    1.98
  -2  -5  -7   11.91    2.56
  -2   5  -7   16.23    2.66
  -2   5   7   19.11    2.02
  -2   5   7   19.21    2.27
  -2   5   7   16.93    1.37
  -2  -5  -7   12.13    2.21
  -2   5  -7   14.19    3.76
   2   5   7   13.68    2.54
   2   5  -8    0.48    0.89
  -2   5  -8   -0.51    0.77
   2   5   8   -0.12    1.63
  -2   5  -8    3.12    3.74
  -2   5  -8   -0.28    4.37
  -2  -5  -8    0.27    2.24
  -2   5   8   -0.94    1.74
  -2   5   8   -1.21    1.90
  -2   5   8    0.05    1.16
  -2  -5   8    2.48    1.96
   2  -5  -8    0.85    1.89
   2  -5   8    1.41    1.46
  -2  -5   8    0.33    1.36
   2   5  -8   -2.51    1.65
  -2   5  -8    3.33    4.00
   2   5   8   -0.30    2.31
  -2   5   8    0.06    1.64
  -2  -5   8    0.76    1.70
  -2   5   8    0.06    1.22
  -2  -5  -8    0.28    2.52
  -2   5  -8    1.12    2.46
  -2  -5  -9   14.46    2.52
  -2   5   9   10.84    1.34
   2  -5   9   11.48    1.69
  -2   5   9   12.23    1.54
  -2  -5   9   12.21    1.63
   2   5   9   10.10    1.84
  -2   5   9   12.40    1.95
  -2   5  -9    5.98    4.25
   2   5   9   11.08    2.48
  -2   5   9   10.11    1.48
  -2  -5   9   14.22    1.60
  -2   5  -9   15.38    2.62
  -2  -5  -9   14.55    2.66
  -2  -5   9   11.41    2.21
  -2   5   9   15.62    2.17
   2   5  -9   12.15    1.24
   2   5 -10   47.00    4.65
   2   5 -10   52.53    5.14
  -2   5  10   51.44    3.22
  -2  -5  10   57.56    3.24
  -2   5  10   52.44    3.48
  -2   5 -10   51.18    5.10
  -2   5  10   48.19    3.60
  -2  -5  10   59.82    3.65
   2   5 -10   51.94    3.04
  -2   5 -10   47.62    3.03
  -2  -5  10   59.11    3.21
  -2   5 -10   50.66    3.85
  -2  -5 -10   48.97    3.75
  -2   5  10   52.27    3.18
   2  -5 -11  128.45    6.49
  -2   5 -11  116.48    7.55
  -2  -5  11  127.63    6.20
   2  -5  11  119.35    6.33
   2   5 -11  106.51    6.10
  -2   5 -11  105.55    6.10
  -2  -5  11  124.20    6.21
   2  -5 -11  107.09    6.45
  -2  -5 -11  102.04    6.43
   2   5  11  107.49    6.83
  -2   5  11  116.32    6.52
  -2  -5 -11  114.48    6.39
   2  -5 -12   35.36    2.17
  -2  -5  12   46.49    2.30
   2  -5  12   44.95    2.44
  -2  -5 -12   46.11    2.38
   2   5  12   36.30    2.30
   2  -5 -12   44.92    2.51
  -2   6   0  490.10   23.63
   2   6   0  459.96   23.57
  -2   6   0  465.57   23.54
  -2   6   0  430.57   23.61
   2   6   0  456.92   23.55
   2   6   0  456.32   23.88
  -2   6   0  470.31   23.60
   2   6   0  425.15   23.55
  -2   6   0  438.43   23.60
  -2   6   0  436.88   23.59
  -2   6   0  457.68   23.59
  -2   6   0  447.82   24.16
   2   6   0  431.77   23.88
   2   6   0  424.50   23.84
   2   6   0  442.28   23.55
   2   6   0  416.44   23.56
   2   6   0  438.61   23.57
   2   6   0  456.17   23.83
  -2   6   0  442.07   23.86
   2   6   0  457.14   23.55
   2   6   0  468.86   23.59
  -2  -6   1    2.85    0.87
  -2   6   1    1.73    0.84
   2   6   1    1.81    1.57
   2   6   1    2.40    0.71
  -2   6  -1    2.59    1.27
  -2   6  -1   -0.97    1.41
  -2   6  -1    1.70    1.13
  -2   6  -1    1.58    0.56
   2   6   1    2.17    0.81
  -2   6  -1    3.36    1.81
   2   6   1    2.00    2.15
   2   6  -1    1.86    2.32
  -2   6  -1    0.41    3.43
  -2   6   1    3.13    1.12
  -2  -6   1    4.23    0.82
  -2   6  -1    2.29    0.85
   2   6  -1    1.79    0.70
  -2   6   1    5.84    1.75
   2   6   1    1.95    0.83
  -2   6   1    2.26    0.98
  -2   6  -1    2.23    1.26
  -2   6  -1    1.90    3.18
   2   6  -1    5.07    2.66
   2   6   1    1.57    0.63
  -2   6  -1    1.47    1.16
  -2   6   1    0.85    0.90
   2   6   1   -0.33    2.38
   2   6   1    1.50    0.91
   2   6  -1    1.48    2.28
   2   6  -1    2.02    0.61
   2  -6  -1    2.31    0.81
   2   6   1    1.95    0.97
   2   6  -1    2.97    2.49
   2   6  -1    1.64    0.92
   2   6   1    2.14    1.06
  -2   6   1    1.99    1.09
  -2   6  -1    2.51    1.10
   2   6   1    1.22    2.28
   2   6  -1    2.90    2.34
  -2  -6  -1    2.74    1.06
   2   6   1    1.44    1.00
   2   6  -1    2.15    1.01
   2   6   1    1.60    0.82
  -2   6   1    2.37    0.83
  -2   6   2    0.32    1.06
   2   6   2    0.76    1.46
  -2  -6   2   -0.44    0.87
  -2   6   2   -0.17    0.81
  -2   6  -2   -0.44    1.27
  -2   6  -2    1.71    1.04
   2   6   2   -0.33    2.28
  -2   6  -2   -0.58    1.56
  -2  -6   2    0.24    0.80
  -2   6  -2   -5.01    3.67
  -2   6   2    1.13    1.35
  -2   6   2   -0.02    0.73
  -2   6   2    0.06    0.99
   2   6  -2    0.28    1.06
  -2   6   2   -0.17    1.72
  -2   6  -2    0.57    1.34
   2   6  -2    0.45    0.64
  -2   6   2   -1.10    1.90
  -2   6  -2   -3.72    3.31
   2   6   2   -0.34    2.28
   2   6  -2   -0.71    1.11
  -2   6   2    0.06    0.80
   2  -6   2    0.29    0.74
   2   6  -2   -0.24    2.56
   2   6   2    0.56    1.10
  -2   6  -2    0.61    1.55
   2   6  -2   -2.10    2.52
   2   6   2   -0.51    0.89
   2   6   2   -0.41    0.85
  -2   6   2   -0.42    0.85
   2   6  -2    0.01    0.65
  -2   6  -2    0.56    0.70
   2   6  -2    1.42    0.85
   2   6  -2    0.39    1.66
   2   6   3   82.03    5.58
  -2   6  -3   96.06    5.32
  -2   6  -3  105.16    5.61
  -2   6  -3   96.96    6.36
  -2   6   3  103.49    5.26
   2   6   3   93.50    5.27
  -2   6   3  101.25    5.37
   2   6  -3   96.04    5.33
   2   6  -3   92.61    5.33
  -2   6   3  100.30    5.29
  -2  -6  -3   95.71    5.44
  -2   6  -3  107.58    6.94
  -2   6  -3   92.87    5.49
  -2  -6  -3   97.07    5.51
  -2   6  -3  105.17    5.38
  -2   6   3   95.51    5.34
   2   6  -3   92.21    5.37
   2  -6   3   98.77    5.30
   2   6   3   93.40    5.36
   2   6  -3  108.67    5.68
  -2  -6   3  100.16    5.40
   2   6   3   98.44    5.30
   2   6  -3  100.57    5.30
   2   6  -3  105.20    5.26
  -2   6  -3  101.05    5.27
   2   6   3  101.19    5.53
  -2   6   3   88.94    5.34
  -2   6  -4   39.01    4.15
  -2   6   4   36.34    2.58
   2   6   4   42.20    2.82
  -2   6  -4   35.19    4.53
   2   6   4   30.75    2.85
  -2   6  -4   40.24    2.31
   2   6  -4   42.73    2.38
  -2   6  -4   41.62    4.26
  -2   6   4   46.95    2.37
  -2   6   4   40.13    2.66
  -2   6  -4   43.89    2.86
   2   6   4   42.93    3.13
  -2   6   4   44.42    2.43
  -2   6   4   47.66    2.47
  -2  -6   4   39.40    2.50
  -2   6   4   46.29    2.91
  -2  -6  -4   41.57    2.78
  -2   6   4   41.34    2.41
  -2   6   4   41.84    2.43
   2  -6   4   41.33    2.51
   2   6  -4   38.16    2.70
   2   6  -4   36.63    2.73
   2   6   4   39.00    2.53
   2   6   4   34.41    2.73
   2   6  -4   43.15    2.40
  -2   6  -4   41.98    2.41
  -2   6   4   46.06    2.55
  -2  -6   4   39.85    2.57
  -2  -6  -4   38.43    2.94
  -2   6  -4   39.26    2.94
  -2   6  -4   43.57    2.50
  -2   6  -5    2.38    0.63
   2   6   5    4.16    2.07
  -2   6  -5    3.46    1.47
  -2   6  -5    1.44    3.42
  -2  -6   5    2.55    0.99
  -2   6   5    4.09    1.72
  -2  -6  -5    4.63    1.65
  -2   6  -5    1.99    3.30
  -2   6  -5    6.99    3.86
  -2   6   5    2.48    1.03
   2  -6   5    3.71    1.12
   2   6  -5    2.12    1.55
   2   6   5    3.10    1.45
  -2   6   5    3.03    1.23
  -2  -6   5    4.12    1.18
  -2  -6  -5    2.50    1.94
  -2   6  -5   -0.61    1.87
  -2   6   5    4.52    1.25
  -2   6   5    3.38    0.97
  -2  -6  -6   -1.03    1.67
  -2   6   6    4.36    1.99
  -2   6  -6    0.15    0.66
   2   6  -6    1.16    0.83
  -2   6  -6   -4.09    3.38
  -2   6   6    1.24    1.04
  -2   6   6    2.43    1.13
  -2  -6   6    1.26    1.06
   2  -6   6    2.03    1.15
   2  -6  -6   -0.69    1.58
   2   6  -6   -0.46    1.52
  -2   6  -6    1.91    2.10
  -2  -6  -6   -2.25    2.06
  -2  -6   6   -0.18    1.45
  -2   6   6   -1.08    1.36
   2   6   6    3.38    1.76
  -2   6  -6   -1.38    3.32
  -2   6  -6    4.46    3.86
  -2   6  -6    0.39    1.39
   2   6   6    3.55    2.22
  -2  -6   6    1.06    1.08
  -2   6  -7    1.61    0.71
   2   6  -7    3.89    0.96
  -2   6   7    3.29    1.98
  -2   6   7    0.81    1.05
  -2  -6   7    0.03    1.26
   2  -6  -7    1.73    1.67
   2  -6   7    2.61    1.32
   2   6  -7   -0.04    1.75
  -2  -6  -7    3.66    2.35
  -2   6  -7   -0.30    2.21
  -2   6   7    1.32    1.56
  -2  -6   7    0.26    1.58
  -2   6   7    0.78    1.58
  -2   6  -7    8.18    3.84
   2   6   7    3.01    1.70
  -2   6  -7   -4.41    3.72
  -2   6  -7    7.45    4.21
  -2  -6  -7    4.98    1.99
   2   6   7    2.37    2.38
  -2   6   7    4.43    1.11
   2   6   8   10.90    2.48
  -2   6  -8   14.18    4.44
  -2   6  -8    9.81    4.19
  -2   6  -8   14.87    4.85
   2   6   8   11.60    2.01
  -2  -6  -8   12.27    2.42
  -2  -6   8   18.28    2.20
  -2   6   8   15.94    2.14
  -2   6   8   16.85    1.57
  -2  -6   8   14.06    1.64
   2  -6   8   15.54    1.73
   2   6  -8   16.78    1.99
  -2   6   8   16.11    2.02
   2   6  -8   15.96    1.35
  -2   6  -8   12.59    1.16
  -2   6   8   15.93    1.56
  -2  -6   8   18.01    1.62
  -2  -6   8   15.90    2.06
  -2   6   8   15.13    1.99
  -2  -6  -8   15.35    2.51
  -2   6  -8   14.01    2.63
   2   6  -9    1.38    0.97
  -2   6   9    1.92    1.75
  -2  -6   9    3.67    1.85
  -2   6  -9    4.60    4.35
   2   6   9    4.17    2.33
  -2   6   9    5.05    1.87
  -2  -6  -9    5.11    2.02
   2  -6   9    1.93    1.47
   2   6  -9    2.33    1.06
  -2   6  -9    2.98    1.01
  -2   6   9    0.66    1.73
  -2   6   9    2.82    1.14
  -2   6   9    1.06    1.25
  -2  -6   9    1.97    1.27
   2   6   9    2.80    1.69
  -2   6   9    4.08    1.24
  -2  -6   9    2.33    1.29
  -2  -6  -9    0.96    2.21
  -2   6  -9    1.33    2.35
  -2  -6 -10   12.90    2.27
  -2   6 -10   11.09    2.29
  -2  -6  10   15.84    1.52
  -2  -6  10   16.38    1.63
   2   6 -10   15.49    1.32
  -2   6 -10   13.99    1.30
  -2   6  10   17.52    1.93
  -2   6 -10   15.67    3.99
   2   6 -10   14.86    3.39
   2   6 -10   14.40    3.91
  -2  -6  10   15.59    1.54
  -2  -6  10   17.67    2.00
  -2   6 -10   16.38    4.65
   2   6  10   10.37    3.03
  -2   6  11   13.68    1.82
   2  -6 -11   12.94    1.83
  -2   6 -11   17.54    3.59
   2   6  11   11.00    2.40
  -2  -6  11   13.40    1.33
   2  -6  11   11.96    1.67
  -2   6 -11   12.88    1.06
   2  -6 -11   12.14    1.74
  -2   6  11   12.78    1.48
   2   7   0    0.45    0.91
   2   7   0    0.08    0.69
  -2   7   0   -0.33    0.64
  -2   7   0   -0.87    1.54
  -2   7   0    0.31    1.19
   2   7   0   -0.36    2.06
   2   7   0   -0.49    0.98
   2   7   0   -0.55    0.74
  -2   7   0    0.47    1.02
  -2   7   0    0.80    0.92
  -2   7   0   -1.37    3.26
   2   7   0   -0.73    2.59
  -2   7   0    0.17    1.11
   2   7   0   -0.07    0.82
   2   7   0   -2.30    2.64
   2   7   0    0.41    0.99
   2   7   0   -0.80    2.55
  -2   7   0    0.05    2.17
   2   7   0   -0.03    0.73
   2   7   0    0.60    0.98
  -2   7   0    0.22    0.81
   2   7   0    1.15    2.16
  -2   7   0    1.43    2.09
   2   7   0    1.32    0.89
  -2   7  -1  351.37   19.51
   2   7   1  364.93   19.38
  -2   7  -1  378.32   19.46
  -2   7  -1  380.63   19.44
  -2   7  -1  393.61   19.36
   2   7   1  357.20   19.75
   2   7  -1  378.17   19.79
   2   7   1  348.43   19.75
  -2   7   1  367.36   19.45
  -2   7  -1  402.63   19.41
  -2   7  -1  352.18   20.13
  -2   7   1  405.06   19.39
  -2   7  -1  376.64   19.45
  -2   7   1  379.85   19.41
   2   7   1  353.65   19.37
   2   7  -1  329.24   19.77
   2   7   1  385.88   19.75
   2   7  -1  372.07   19.45
  -2   7   1  396.26   19.63
  -2   7  -1  355.15   20.02
  -2   7   1  391.47   19.41
   2   7  -1  337.42   19.35
   2   7  -1  383.26   19.68
   2   7   1  347.81   19.39
   2   7  -1  362.81   19.38
   2   7   1  349.07   19.39
   2   7   1  363.51   19.41
   2   7  -1  375.77   19.42
   2   7   1  348.97   19.70
  -2   7   1  339.58   19.67
  -2   7  -1  338.31   19.75
   2   7   1  344.79   19.39
  -2   7   1  399.17   19.39
   2   7   1  360.95   19.41
   2   7  -1  398.37   19.78
   2   7  -1  388.84   19.74
   2   7   1  361.28   19.70
   2   7   1  338.56   19.39
  -2   7   1  396.28   19.44
   2   7  -1  360.59   19.38
  -2   7   1  356.89   19.58
   2   7   1  362.53   19.51
   2   7   1  385.64   19.43
   2   7  -2    0.58    1.05
  -2   7   2    2.65    1.11
  -2   7   2   -1.19    1.84
  -2   7   2    0.08    1.79
  -2   7  -2    0.69    3.02
  -2   7   2    2.04    1.40
  -2   7   2    1.30    0.78
   2   7   2    2.06    2.41
   2   7  -2    1.07    1.17
   2   7   2    0.16    0.96
  -2   7   2    2.06    0.88
   2   7   2    1.64    0.96
   2   7  -2    1.52    0.98
   2   7   2    1.07    0.92
  -2   7   2    1.37    0.96
   2   7  -2    0.59    0.76
  -2   7  -2   -0.12    0.75
   2   7   2    0.44    1.10
   2   7  -2   -0.04    2.69
  -2  -7  -2    1.45    1.07
   2   7  -2   -0.48    2.36
  -2   7  -2    0.34    1.46
  -2   7  -2   -0.12    1.03
  -2   7   2    1.32    1.21
   2   7   2    0.86    1.66
   2   7  -3   87.55    5.14
  -2   7   3   98.92    5.08
  -2   7  -3   91.47    6.69
  -2   7   3  105.33    5.06
   2   7   3   91.34    5.06
  -2   7  -3   83.89    6.16
  -2   7  -3  104.31    6.53
  -2   7   3  103.28    5.39
  -2   7  -3   86.65    5.10
  -2   7   3   98.74    5.27
   2   7   3   91.17    5.80
   2   7   3   91.98    5.51
   2   7   3   90.95    5.36
  -2   7   3   87.24    5.14
   2   7   3   85.08    5.13
   2   7  -3   99.26    5.09
   2   7  -3   99.60    5.04
  -2   7  -3   89.81    5.05
  -2   7   3   90.39    5.12
   2   7   3   92.59    5.08
  -2   7  -3   95.20    5.45
   2   7  -3  102.13    5.52
  -2  -7   3   91.77    5.18
  -2   7   3   92.15    5.18
   2   7  -3   89.12    5.12
  -2   7  -4    6.22    1.08
   2   7   4    6.27    1.64
  -2   7   4    4.58    1.23
   2   7   4    5.29    1.88
   2   7  -4    4.96    1.00
  -2   7  -4    5.57    3.46
  -2   7   4    4.89    0.81
   2   7  -4    7.29    1.88
  -2   7   4    5.84    0.94
   2   7  -4    4.37    1.10
  -2   7   4    5.88    0.93
   2   7   4    5.68    1.18
  -2   7   4    6.55    1.59
  -2   7   4    7.64    1.27
   2   7   4    6.21    2.64
  -2   7  -4    5.36    1.53
   2   7   4    6.39    2.01
  -2   7   4    5.94    1.13
  -2   7  -4    5.91    0.90
   2   7  -4    6.03    0.87
   2   7  -4    5.48    1.58
   2  -7   4    4.59    0.99
  -2   7  -5    0.10    3.51
   2   7   5    2.45    2.09
  -2   7  -5    1.30    1.51
  -2   7   5    2.55    1.12
   2   7  -5    2.35    1.51
  -2   7   5    1.96    1.02
   2   7  -5    4.36    0.79
  -2   7   5    2.03    1.84
   2   7   5    2.35    1.77
  -2   7  -5    2.38    3.29
  -2   7  -5    1.40    3.87
  -2  -7  -6   54.88    3.48
  -2   7  -6   48.78    5.11
  -2   7   6   55.69    3.10
  -2   7   6   55.44    3.17
  -2  -7   6   49.45    3.10
   2  -7   6   52.66    3.15
   2   7  -6   46.35    3.38
  -2   7   6   39.78    3.16
  -2   7  -6   49.35    5.00
   2   7   6   52.89    3.47
  -2   7  -6   46.87    5.36
   2   7  -6   52.62    3.41
   2   7   6   50.92    3.87
  -2   7   6   64.45    3.74
   2   7  -6   54.99    3.01
   2   7  -6   56.56    3.03
  -2   7  -6   50.87    3.01
   2   7   7 1050.38   57.41
   2   7  -7 1165.16   57.24
   2   7   7 1029.04   57.62
  -2  -7  -7 1002.35   57.42
  -2   7   7 1081.56   57.25
  -2   7   7 1153.81   57.27
  -2   7   7 1160.75   57.30
  -2  -7   7 1039.54   57.26
   2   7  -7 1014.13   57.37
   2  -7   7 1081.27   57.30
  -2   7   7 1209.10   57.53
   2   7  -7 1042.53   57.46
   2   7  -7 1136.81   57.25
  -2   7  -7 1065.57   57.24
   2   7  -7 1042.12   57.36
   2   7  -8    6.99    1.07
  -2   7  -8    7.78    4.39
   2   7   8    4.51    2.42
  -2   7   8    4.73    2.13
  -2   7   8    8.35    1.21
  -2  -7  -8    4.59    2.14
  -2   7   8    6.66    1.31
   2  -7   8    5.19    1.39
   2   7  -8    5.51    1.83
  -2   7   8    6.54    1.81
   2   7  -8    7.32    1.07
  -2   7  -8    4.68    1.12
   2   7   8    5.71    1.93
  -2  -7  -9  448.82   25.70
  -2   7  -9  433.64   26.45
  -2   7  -9  521.86   26.97
  -2   7   9  537.46   25.50
   2   7   9  517.94   25.63
   2   7  -9  523.34   26.35
   2   7  -9  522.90   26.57
  -2   7   9  569.53   25.80
   2   7   9  501.65   26.22
   2   7   9  472.79   25.90
   2   7  -9  434.24   25.57
   2   7  -9  538.45   25.49
  -2   7  -9  521.05   25.47
   2   7  10   25.21    2.13
   2   7 -10   25.24    3.56
   2   7 -10   24.70    4.04
   2   7 -10   26.24    1.74
  -2   7 -10   25.25    1.73
   2  -7 -10   27.94    2.47
  -2   7 -10   23.68    4.66
  -2   7  10   29.60    2.57
   2   7  10   21.05    3.18
  -2   7 -10   26.84    4.63
  -2  -7  10   27.22    1.98
  -2   7  11   -0.34    1.48
  -2   7 -11   -0.34    3.16
   2  -7 -11   -0.19    1.46
   2   7  11   -0.39    1.15
  -2  -7  11    0.02    0.98
   2  -7  11    1.48    1.38
  -2   7  11    1.57    1.15
   2   7  11    0.16    1.90
  -2   7 -11    0.37    0.68
  -2   8   0  152.69    7.51
   2   8   0  133.61    7.43
  -2   8   0  117.04    7.64
  -2   8   0  143.80    7.36
   2   8   0  142.09    7.37
  -2   8   0  153.28    7.61
  -2   8   0  145.18    7.47
   2   8   0  128.92    7.51
  -2   8   0  139.20    7.45
  -2   8   0  152.78    7.39
   2   8   0  135.86    7.47
   2   8   0  134.05    7.39
  -2   8   0  149.24    7.48
  -2   8   0  149.72    7.48
  -2   8   0  140.35    7.60
   2   8   0  125.66    7.38
   2   8   0  132.16    8.01
   2   8   0  129.93    7.97
   2   8   0  129.24    7.37
   2   8   0  128.59    7.40
   2   8   0  131.38    7.42
   2   8   0  125.69    8.05
  -2   8   0  140.47    7.90
   2   8   0  141.84    7.45
   2   8   0  143.66    7.95
  -2   8   0  139.61    7.91
   2   8   0  138.90    7.38
  -2   8   0  143.91    7.39
  -2   8   0  131.05    7.91
   2   8   1   23.55    1.66
   2   8  -1   23.19    1.62
  -2   8  -1   24.64    2.45
   2   8   1   23.03    2.74
  -2   8   1   20.15    2.57
   2   8   1   22.53    1.55
  -2   8   1   24.06    1.56
  -2   8   1   26.86    1.78
  -2   8  -1   23.54    1.77
   2   8   1   24.00    1.72
  -2   8  -1   20.22    2.08
  -2   8  -1   24.43    1.44
   2   8   1   20.30    1.48
  -2   8  -1   25.22    2.00
  -2   8  -1   23.38    1.73
  -2   8   1   24.96    2.14
   2   8  -1   21.21    1.49
  -2   8   1   24.40    1.76
  -2   8  -1   25.29    1.63
  -2   8   1   24.85    1.53
  -2   8  -1   23.90    1.74
   2   8   1   21.23    1.57
   2   8  -1   22.43    1.50
   2   8  -1   20.68    1.84
  -2   8   1   22.88    1.79
  -2   8   1   25.41    2.26
  -2   8   1   21.60    1.67
  -2   8  -1   23.45    1.78
  -2   8   1   25.47    2.15
   2   8   1   22.48    1.53
   2   8  -1   22.10    1.85
   2   8  -1   20.75    3.18
   2   8   1   22.16    3.03
   2   8   1   22.42    1.57
   2   8  -1   22.58    2.91
  -2   8   1   24.42    1.62
   2   8  -1   21.44    1.44
   2   8   1   17.29    3.07
   2   8  -1   25.11    3.12
   2   8  -1   21.09    1.56
   2   8   1   19.99    1.68
   2   8   1   20.27    3.07
   2   8  -1   21.81    2.92
   2   8   1   21.48    1.81
  -2   8  -1   24.08    2.39
   2   8  -1   23.71    2.31
   2   8   1   21.30    1.64
   2   8  -1   22.84    1.54
  -2   8  -2   12.86    1.40
  -2   8   2   13.16    1.35
  -2   8   2   10.09    1.37
   2   8   2   13.47    1.83
   2   8   2   13.17    1.48
  -2   8  -2   13.40    1.68
  -2   8  -2   12.42    1.37
  -2   8  -2   12.67    0.96
  -2   8  -2   11.15    2.00
   2   8   2   12.51    2.42
   2   8  -2   10.78    1.32
  -2   8   2   12.97    1.37
  -2   8   2   12.34    2.02
  -2   8   2   12.57    1.59
  -2   8  -2   19.84    3.48
  -2   8   2   13.02    1.12
  -2   8  -2   13.83    1.14
  -2   8   2   12.37    1.49
  -2   8  -2   13.43    3.57
   2   8   2   14.25    2.79
   2   8  -2   12.82    1.50
   2   8   2    9.90    1.20
  -2   8   2   14.07    1.14
   2   8   2    8.39    1.29
   2   8  -2   11.26    3.04
   2   8   2   11.36    1.34
   2   8   2   10.75    2.81
   2   8  -2   13.03    2.72
   2   8  -2   14.47    2.12
  -2   8   2   13.01    1.24
   2   8   2   11.73    1.18
  -2   8  -2   11.98    1.09
   2   8  -2   13.37    1.26
   2   8   3   41.71    2.82
  -2   8   3   36.23    2.57
  -2   8  -3   42.71    2.74
  -2   8  -3   39.21    2.52
  -2   8   3   41.67    2.69
   2   8   3   38.41    3.42
  -2   8   3   42.00    2.59
   2   8  -3   39.45    2.53
   2   8  -3   38.89    2.57
  -2   8   3   42.49    2.43
   2   8   3   39.11    2.44
  -2   8  -3   38.83    4.67
  -2   8   3   47.47    2.40
  -2   8   3   41.22    2.54
  -2   8  -3   46.82    2.62
   2   8  -3   44.32    3.20
  -2   8  -3   38.03    3.07
  -2   8   3   42.83    2.52
   2   8   3   35.99    2.55
   2   8  -3   43.36    2.38
  -2   8  -3   39.06    2.40
   2   8   3   32.71    2.51
  -2   8   3   39.99    2.52
  -2   8   3   51.34    2.91
  -2   8  -3   38.51    4.46
   2   8  -3   45.81    3.59
  -2   8   4    1.64    0.90
  -2   8   4    1.09    1.74
  -2   8  -4    1.98    3.37
  -2   8  -4    3.15    4.15
  -2   8   4    1.02    0.78
  -2   8  -4   -1.20    3.50
  -2   8  -4    0.83    1.12
   2   8   4    0.23    1.03
   2   8  -4   -0.42    0.99
  -2   8   4    1.45    1.29
   2   8   4   -0.85    1.96
   2   8   4   -2.04    2.56
  -2   8  -4    0.38    1.68
   2   8  -4   -0.16    1.82
  -2   8  -4   -0.25    1.01
   2   8  -4    0.33    1.19
  -2   8  -5    3.35    3.39
  -2   8   5    0.91    1.26
   2   8   5    3.77    1.73
  -2   8   5    3.13    1.17
   2   8  -5    2.26    1.65
  -2   8   5    3.28    1.84
  -2   8  -5    6.85    4.20
  -2   8  -5    4.96    1.79
   2   8   5    3.21    2.75
   2   8   5    0.13    2.16
  -2   8   5    3.04    1.09
   2   8  -5    3.31    0.96
  -2   8  -5    2.84    0.95
   2   8  -5    3.79    1.55
  -2   8  -6    6.88    3.88
  -2   8   6    6.84    1.46
   2   8   6    6.97    2.06
  -2   8   6   10.20    1.29
  -2   8   6    8.93    1.44
   2  -8   6    9.73    1.34
   2   8  -6    5.45    1.92
  -2   8   6   11.00    1.15
   2   8  -6    9.85    1.12
  -2   8  -6    7.76    1.12
  -2   8   6    9.56    2.05
   2   8   6    7.90    3.10
   2   8   6   11.98    2.38
  -2   8  -6   11.58    1.88
   2   8  -6    8.27    1.83
  -2   8   6    8.18    1.77
   2   8   7    4.91    3.08
   2   8   7    2.05    2.37
   2   8   7    0.35    2.04
  -2   8  -7    1.28    3.91
  -2   8  -7    1.86    4.38
  -2   8   7    2.33    1.20
   2   8  -7    2.90    1.95
   2  -8   7    0.66    1.24
   2   8  -7    1.01    1.81
   2   8  -7    1.80    1.62
  -2   8   7    4.56    1.70
  -2   8   7    2.22    1.34
  -2   8   7    3.12    1.20
  -2   8   7    0.17    2.21
   2   8  -7    0.73    0.99
  -2   8  -7    1.60    0.99
  -2   8   8    2.03    1.17
  -2   8   8    1.48    1.29
   2  -8   8    2.63    1.33
   2   8  -8    4.83    1.84
  -2   8  -8   -0.39    4.11
  -2   8  -8    6.39    4.65
  -2   8   8    0.90    2.07
   2   8   8    3.15    1.88
   2   8  -8    0.55    1.06
  -2   8  -8    1.82    1.05
  -2   8   9    0.83    1.73
  -2   8  -9   -3.25    4.35
  -2   8  -9    2.88    4.69
   2   8  -9   -1.05    3.07
   2   8  -9    2.26    3.62
   2   8   9    2.79    2.79
  -2  -8  10   28.09    1.78
   2   8  10   18.14    2.86
  -2   8  10   26.35    2.34
   2   8 -10   23.31    2.08
   2   8 -10   22.23    1.56
  -2   8 -10   22.99    1.55
   2  -8 -10   26.41    2.28
   2   8 -10   22.51    3.27
  -2   8 -10   26.02    4.33
  -2   8 -10   21.79    1.78
   2   8  10   16.24    1.99
   2   8  10   19.15    1.93
   2   8 -10   22.94    3.29
   2   8 -10   17.53    3.63
  -2   8 -10   20.52    3.97
   2  -8 -11    7.67    1.29
  -2   8  11    6.36    1.14
  -2  -8  11    7.88    0.99
   2  -8  11    9.45    1.31
   2   8  11    5.90    1.10
   2   8  11    5.49    1.66
  -2  -8 -11    6.97    0.98
  -2   8 -11    7.37    0.73
  -2   9   0    0.37    1.74
  -2   9   0   -0.41    1.79
   2   9   0    0.39    0.83
  -2   9   0   -0.45    1.18
  -2   9   0    1.02    2.14
   2   9   0    1.79    2.16
   2   9   0   -0.55    1.30
   2   9   0   -0.26    0.90
   2   9   0   -0.89    1.29
  -2   9   0    1.07    1.19
   2   9   0    0.34    0.80
  -2   9   0   -0.71    1.16
   2   9   0   -5.14    2.88
   2   9   0   -0.53    1.38
  -2   9   0   -0.44    0.88
  -2   9   0   -0.06    1.12
  -2   9   0    0.13    1.07
   2   9   0   -0.25    0.84
   2   9   0    0.98    2.59
   2   9   0    0.21    0.95
   2   9   0    0.38    1.03
  -2   9   0   -1.83    1.29
   2   9   0    0.47    2.73
   2   9   0    0.97    2.36
  -2   9   0    1.61    2.36
   2   9   0    0.30    0.89
  -2   9   0    0.80    0.92
  -2   9   1   58.04    3.21
  -2   9  -1   61.56    3.22
   2   9   1   53.23    3.11
  -2   9  -1   50.70    3.44
  -2   9  -1   51.26    3.40
  -2   9   1   60.92    3.51
  -2   9  -1   57.30    2.94
  -2   9  -1   54.01    3.19
   2   9  -1   53.10    2.97
   2   9   1   47.34    3.80
   2   9  -1   50.32    3.26
  -2   9  -1   53.23    3.16
   2   9   1   49.02    3.05
   2   9  -1   50.68    3.19
   2   9   1   50.19    3.15
  -2   9   1   56.54    3.20
  -2   9   1   53.93    3.54
  -2   9  -1   61.13    3.24
  -2   9   1   53.86    3.11
  -2   9   1   52.49    3.16
  -2   9  -1   53.80    3.09
  -2   9  -1   51.26    4.58
  -2   9   1   57.31    3.01
  -2   9  -1   56.27    3.01
   2   9   1   51.27    3.01
   2   9   1   56.98    4.18
   2   9  -1   50.32    2.99
   2   9  -1   43.79    4.35
   2   9  -1   47.73    3.20
   2   9   1   52.19    3.03
   2   9   1   47.07    4.05
   2   9  -1   50.99    2.96
  -2   9   1   62.69    3.09
   2   9  -1   49.01    3.01
   2   9   1   48.74    3.05
   2   9  -1   54.02    3.03
   2   9   1   48.89    3.09
   2   9  -1   54.22    4.40
  -2   9  -1   47.49    3.68
   2   9  -1   54.26    4.28
   2   9   1   53.37    4.19
  -2   9  -1   48.41    3.81
   2   9  -1   55.03    3.62
   2   9  -1   49.39    3.41
  -2   9   1   49.17    3.82
   2   9   1   47.35    3.99
   2   9   1   48.90    3.04
  -2   9   1   52.62    3.06
  -2   9   2  111.32    5.94
  -2   9  -2  123.37    5.99
   2   9   2   97.36    6.09
   2   9   2  101.26    5.93
  -2   9  -2   98.45    6.06
  -2   9   2  112.31    6.12
  -2   9  -2  107.07    5.92
  -2   9  -2  109.14    5.77
   2   9  -2  108.16    5.92
  -2   9  -2  104.22    5.91
  -2   9   2  112.27    5.94
   2   9   2  102.50    5.92
  -2   9   2  106.93    6.18
  -2   9  -2  111.62    5.79
  -2   9  -2  109.34    5.84
  -2   9  -2   97.18    7.13
  -2   9   2  118.88    5.82
  -2   9   2  121.32    6.08
   2   9   2   96.83    6.49
   2   9   2   98.11    6.37
   2   9  -2  106.52    5.95
  -2   9   2  117.97    5.84
  -2   9  -2  105.34    6.94
  -2   9   2  116.28    6.09
   2   9   2  109.18    6.68
  -2   9   2  111.17    5.84
   2   9   2   98.97    5.84
   2   9   2   96.22    5.84
   2   9   2   99.66    5.89
   2   9  -2  107.26    6.72
   2   9  -2  104.63    6.55
   2   9   2  105.24    6.51
   2   9   2   91.07    6.51
  -2   9   2   92.77    6.43
   2   9   2  100.29    5.84
  -2   9   2  111.62    5.88
   2   9  -2  115.70    6.45
  -2   9  -2  105.26    6.37
  -2   9  -3    6.86    3.44
  -2   9   3   -0.62    1.49
  -2   9  -3   -0.10    0.78
  -2   9  -3    2.88    3.80
   2   9   3    1.38    0.94
   2   9   3    0.51    1.16
  -2   9   3    2.07    1.53
  -2   9  -3    0.86    1.94
   2   9   3    3.23    2.51
   2   9  -3    4.50    2.18
  -2   9   3    3.30    1.15
  -2   9  -3   -0.85    1.25
   2   9  -3    0.50    1.17
   2   9   4   50.80    3.66
  -2   9   4   47.42    3.36
  -2   9   4   59.63    3.56
   2   9   4   42.15    4.24
  -2   9  -4   51.76    5.23
  -2   9  -4   54.11    3.52
  -2   9  -4   50.51    3.25
  -2   9   4   53.10    3.76
  -2   9   4   59.67    3.26
  -2   9  -4   53.16    3.82
   2   9  -4   62.48    4.02
   2   9  -4   58.28    3.66
  -2   9   4   58.32    3.23
   2   9  -4   51.43    3.51
   2   9   4   50.23    3.31
  -2   9   4   64.26    3.68
  -2   9  -4   55.58    5.09
  -2   9   4   58.75    3.36
  -2   9  -4   61.01    3.41
   2   9  -4   58.88    3.20
  -2   9  -4   52.79    3.18
  -2   9   4   65.31    3.30
   2   9   5   55.12    4.58
   2   9   5   51.18    4.12
   2   9   5   56.91    3.77
  -2   9   5   45.54    3.48
  -2   9   5   69.76    3.98
  -2   9  -5   57.57    5.61
  -2   9   5   52.55    3.96
  -2   9  -5   61.01    5.88
  -2   9  -5   48.22    5.07
  -2   9   5   59.54    3.33
   2   9  -5   54.18    3.71
  -2   9   5   61.02    3.66
  -2   9   5   59.25    3.34
  -2   9  -5   56.50    3.92
   2   9  -5   57.68    3.79
  -2   9   5   61.98    3.42
  -2   9   5   62.57    3.41
   2   9  -5   56.54    3.32
  -2   9  -5   58.43    3.32
   2   9   6   97.95    7.30
   2   9   6  103.05    6.91
   2   9   6  105.99    6.71
  -2   9   6   91.14    6.41
  -2   9   6  131.94    6.85
  -2   9  -6  107.29    8.45
  -2   9   6   90.69    6.73
  -2   9   6  129.89    6.41
  -2   9   6  127.76    6.44
  -2   9   6  122.48    6.40
  -2   9   6  129.64    6.43
   2   9  -6  105.81    6.64
  -2   9   6  131.96    6.68
  -2   9   6  120.11    6.32
   2   9  -6  112.07    6.75
  -2   9  -6  109.59    6.77
   2   9  -6  119.22    6.34
  -2   9  -6  116.83    6.32
   2   9  -6  110.56    6.62
  -2   9  -7   -6.02    4.56
  -2   9   7    0.62    2.14
  -2   9   7    0.60    1.34
   2   9   7   -0.27    2.00
  -2   9  -7   -3.44    4.03
  -2   9  -7    3.49    4.51
  -2   9   7   -0.47    1.20
   2   9  -7    0.60    1.06
  -2   9  -7    0.60    1.04
   2   9  -7   -1.87    2.00
   2   9   7   -1.22    2.31
   2   9   7   -0.10    2.92
  -2   9   7    0.56    1.26
  -2   9   7    1.02    1.35
  -2   9   7    0.50    1.62
   2   9  -7   -0.30    1.77
  -2   9   8    3.80    1.22
   2   9  -8    1.87    1.04
  -2   9  -8    5.04    4.60
   2   9   8    5.07    2.73
  -2   9   8    0.04    2.14
  -2   9  -8    3.31    1.63
  -2   9   8    2.19    1.27
   2   9  -8    3.02    1.05
  -2   9  -8    1.88    1.04
   2   9  -8    2.69    1.86
  -2   9   8    5.16    1.73
  -2   9  -8    1.89    4.32
   2   9  -8    3.67    3.00
   2   9   8    2.59    1.96
   2   9  -8   -0.91    3.47
   2   9  -9   21.20    1.56
   2   9  -9   22.86    3.36
  -2   9  -9   24.01    4.67
  -2   9   9   23.33    2.40
  -2   9  -9   25.03    4.33
  -2   9   9   23.58    1.78
  -2   9   9   12.17    2.30
  -2   9  -9   20.43    1.93
   2   9   9   16.74    2.06
  -2   9   9   26.80    2.21
   2   9  -9   16.70    2.15
   2   9   9   21.02    3.12
   2   9  -9   22.96    2.22
   2   9  -9   23.42    1.59
  -2   9  -9   21.85    1.58
   2   9  -9   17.87    3.24
   2   9   9   19.42    2.18
   2   9  -9   19.50    3.81
  -2  -9  10   83.35    4.22
  -2   9  10   87.37    4.59
   2   9  10   58.32    4.82
   2   9 -10   78.51    4.48
   2  -9 -10   80.14    4.44
  -2   9 -10   74.80    5.88
   2   9 -10   82.76    4.13
  -2   9 -10   75.35    4.13
   2   9  10   57.44    4.29
  -2   9  10   82.95    4.39
  -2   9 -10   60.56    4.26
  -2  -9  11   45.92    2.11
   2  -9  11   44.15    2.22
   2   9  11   23.22    2.42
  -2   9 -11   34.25    2.11
  -2   9  11   31.07    2.19
   2   9  11   30.34    2.13
  -2  10   0  176.33    8.41
   2  10   0  156.07    8.30
  -2  10   0  165.13    8.53
   2  10   0  148.85    8.82
   2  10   0  148.72    8.31
  -2  10   0  146.74    8.59
   2  10   0  152.51    8.28
  -2  10   0  183.83    8.47
   2  10   0  149.62    8.31
   2  10   0  144.84    8.93
   2  10   0  145.44    8.68
  -2  10   0  144.31    8.90
   2  10   0  155.87    8.51
   2  10   0  146.85    8.29
  -2  10   0  158.33    8.30
  -2  10   0  136.53    8.90
  -2  10  -1    9.24    0.93
  -2  10  -1   11.16    1.89
  -2  10  -1   10.44    2.34
   2  10   1    7.96    2.30
   2  10  -1    8.81    1.47
   2  10   1    8.47    1.13
  -2  10  -1   10.98    3.44
   2  10   1    7.55    1.07
  -2  10   1   10.24    1.36
   2  10   1    7.85    1.13
   2  10  -1    8.39    1.08
   2  10   1    8.07    1.15
   2  10   1    7.96    2.66
  -2  10   1   13.39    2.61
   2  10  -1    8.41    1.75
   2  10   1    8.57    1.49
   2  10  -1    9.22    2.25
  -2  10   1   11.23    1.53
  -2  10  -1   10.84    1.51
   2  10   1   10.13    1.30
  -2  10   2    0.80    1.28
  -2  10  -2    0.42    1.34
   2  10  -2    0.44    1.73
   2  10  -2   -1.15    2.25
  -2  10   2   -0.25    1.90
   2  10  -2    0.22    0.81
  -2  10  -2   -1.51    1.66
  -2  10  -2    0.39    1.22
  -2  10  -2    1.62    2.17
  -2  10   2    0.17    1.57
   2  10   2   -0.91    2.21
   2  10   2    0.18    2.17
   2  10  -2    0.55    1.42
  -2  10   2    0.68    0.90
  -2  10  -2    2.25    3.52
  -2  10   2   -0.91    1.53
   2  10  -2    1.39    1.21
  -2  10   2   -1.41    1.34
  -2  10   2    1.16    1.06
  -2  10  -2   -0.59    1.27
  -2  10   2   -1.10    1.43
   2  10  -2    0.23    0.94
   2  10   2    2.61    2.96
  -2  10   2    0.43    0.96
   2  10   2    0.71    2.72
   2  10  -2    2.98    3.08
   2  10   2    0.81    1.16
   2  10   2    2.97    3.03
   2  10  -2   -1.39    2.76
   2  10   2   -0.37    1.10
   2  10   2    0.90    2.41
  -2  10   2    2.68    2.47
  -2  10   3   61.02    3.42
  -2  10  -3   65.37    3.51
   2  10   3   55.93    3.62
   2  10   3   50.84    3.37
  -2  10  -3   49.24    3.62
  -2  10   3   58.08    3.77
  -2  10  -3   58.70    3.34
  -2  10   3   58.22    3.62
   2  10   3   44.08    4.15
   2  10   3   46.47    3.95
   2  10   3   52.24    3.25
  -2  10  -3   47.29    5.23
  -2  10   3   61.40    3.19
  -2  10  -3   53.78    3.14
  -2  10   3   55.45    3.41
   2  10  -3   58.07    3.32
   2  10   3   51.43    3.33
   2  10  -3   54.73    3.39
  -2  10   3   60.49    3.28
  -2  10   3   62.42    3.64
   2  10  -3   54.33    3.24
   2  10   3   47.76    4.31
  -2  10   3   61.11    3.28
   2  10  -3   52.26    3.51
  -2  10   3   64.28    3.40
   2  10   3   51.50    3.35
   2  10   3   47.33    4.44
   2  10  -3   60.00    4.30
   2  10   3   49.22    4.30
  -2  10   3   54.04    3.31
   2  10   3   50.75    3.30
   2  10  -3   59.44    4.12
   2  10  -3   51.43    3.70
  -2  10  -3   53.00    3.98
  -2  10   4    4.92    1.38
  -2  10  -4    6.59    1.48
  -2  10   4    6.21    1.42
   2  10   4    5.09    2.01
  -2  10   4    5.95    2.15
  -2  10  -4    5.18    1.75
   2  10   4    4.45    1.62
  -2  10   4    8.64    1.83
  -2  10  -4    3.37    2.05
   2  10   4    4.18    2.70
  -2  10  -4    4.56    4.02
   2  10   4    6.32    1.21
   2  10  -4    5.38    1.28
  -2  10   4    4.99    1.25
  -2  10   4    4.38    1.73
   2  10   4    6.08    2.99
   2  10  -4    6.63    1.44
  -2  10   4    5.92    1.12
   2  10  -4    4.61    1.75
   2  10   4    7.07    1.42
   2  10  -4    5.72    1.04
  -2  10  -4    5.26    1.05
   2  10  -4    6.36    1.98
   2  10  -4    7.57    2.31
  -2  10   4    5.94    1.44
  -2  10   4    6.72    1.32
   2  10  -5    0.21    1.00
  -2  10  -5   -0.02    1.00
   2  10   5    0.27    2.76
  -2  10  -5   -0.45    2.03
  -2  10   5    1.07    1.48
   2  10   5    1.01    1.94
  -2  10   5    3.55    1.90
  -2  10  -5   -6.16    4.52
  -2  10   5    0.16    2.21
  -2  10  -5    1.46    1.67
   2  10   5    2.25    1.63
   2  10   5    4.87    2.70
  -2  10   5   -0.09    1.04
  -2  10   5    0.18    1.24
   2  10  -5    2.21    1.93
  -2  10   5    1.28    1.09
   2  10  -5    0.53    1.90
  -2  10   5    0.86    1.25
  -2  10   5    0.81    1.47
   2  10  -5    1.81    1.82
  -2  10   5   -0.49    0.97
  -2  10   5   -1.63    1.24
  -2  10   5    2.18    1.30
   2  10  -6    0.60    0.97
  -2  10  -6    0.44    1.03
   2  10   6    0.65    2.73
  -2  10  -6   -0.60    1.95
  -2  10  -6    2.21    4.04
  -2  10  -6    2.13    4.42
   2  10  -6    1.71    1.17
  -2  10   6    0.18    2.35
  -2  10  -6    4.23    1.78
   2  10   6   -0.89    1.77
  -2  10   6    0.35    1.27
  -2  10   6    0.63    1.33
  -2  10   6    1.31    1.30
   2  10  -6    1.20    2.04
  -2  10   6    2.24    1.11
  -2  10   6    1.00    1.41
   2  10   6    1.23    1.97
   2  10  -6    0.86    1.85
  -2  10   6   -0.95    1.58
   2  10  -6    1.44    1.97
  -2  10   7   34.63    2.22
  -2  10   7   36.05    2.27
   2  10   7   28.84    2.79
  -2  10   7   24.69    2.27
   2  10   7   25.41    2.61
   2  10  -7   30.27    2.12
  -2  10   7   34.71    2.24
   2  10  -7   33.65    2.11
  -2  10  -7   34.51    2.12
  -2  10  -7   31.52    2.60
  -2  10   7   20.15    2.99
  -2  10  -7   27.32    4.86
   2  10  -7   30.12    2.75
  -2  10  -8   75.60    6.58
   2  10  -8   83.88    5.39
  -2  10  -8   73.08    6.17
  -2  10   8   83.82    4.23
   2  10   8   70.30    4.53
   2  10  -8   65.85    5.25
   2  10  -8   69.51    5.62
   2  10   8   60.39    4.40
  -2  10  -8   66.11    4.39
  -2  10   8   48.06    4.60
  -2  10   8   84.61    4.59
   2  10  -8   67.23    4.50
   2  10   8   58.11    5.15
  -2  10   8   80.23    4.66
   2  10  -8   79.47    4.67
   2  10  -8   79.81    4.14
  -2  10  -8   78.18    4.14
  -2  10  -9   29.67    4.01
   2  10  -9   30.89    1.90
   2 -10  -9   30.70    2.38
   2  10   9   28.21    2.45
   2  10   9   21.82    2.21
   2  10  -9   32.80    1.89
  -2  10  -9   29.14    1.87
  -2  10   9   33.57    2.51
   2  10  -9   31.18    2.49
   2  10   9   23.33    3.12
  -2 -10   9   31.26    2.00
  -2  10  -9   28.80    2.25
  -2  10   9   14.69    2.43
   2  10  -9   22.28    2.39
  -2  10  -9   31.35    4.50
  -2  10 -10    0.25    2.98
  -2  10  10    2.50    1.28
  -2 -10  10    1.39    0.91
   2  10  10    0.53    1.78
  -2  10  10   -1.47    1.34
   2  10 -10    0.33    1.27
  -2  10 -10    2.09    1.16
   2  10  10    1.31    1.12
   2 -10 -10    0.75    1.22
   2  10  10   -1.08    2.08
   2  11   0   -0.08    0.91
  -2  11   0    0.31    1.41
  -2  11   0   -1.73    2.05
  -2  11   0   -0.65    1.89
  -2  11   0   -0.61    1.37
   2  11   0   -2.86    1.40
  -2  11   0   -0.33    0.97
  -2  11   0   -0.14    1.25
  -2  11   0   -0.18    1.55
   2  11   0   -0.94    1.04
  -2  11   0    0.72    1.36
   2  11   0   -2.97    3.44
   2  11   0    0.09    1.57
  -2  11   0    0.90    1.11
   2  11   0   -3.01    2.61
   2  11   0   -0.49    1.07
   2  11   0    1.12    3.18
   2  11   0   -0.40    1.15
   2  11   0    2.18    2.95
   2  11   0    0.37    2.59
   2  11   0   -0.26    0.95
  -2  11   0    4.28    2.60
  -2  11   0    0.70    0.98
   2  11   0    0.98    2.08
   2  11   0   -0.71    1.40
  -2  11   1   81.76    4.70
   2  11  -1   85.48    4.65
  -2  11  -1   84.37    4.66
   2  11   1   75.82    5.59
  -2  11   1   72.46    5.55
   2  11   1   81.59    4.67
   2  11   1   82.42    4.77
  -2  11   1   91.54    5.10
   2  11  -1   76.64    4.63
  -2  11  -1   88.22    4.79
  -2  11   1   94.01    5.01
   2  11  -1   83.51    5.01
  -2  11   1   98.65    4.90
  -2  11  -1  103.67    4.93
   2  11  -1   82.72    4.81
   2  11   1   76.54    4.77
  -2  11   1   82.28    4.79
  -2  11   1   74.77    5.05
  -2  11  -1   84.87    4.79
   2  11  -1   85.74    4.84
  -2  11   1   91.25    4.69
  -2  11  -1   89.81    4.85
  -2  11   1   98.09    4.65
  -2  11   1   85.19    4.79
  -2  11  -1   84.49    4.72
  -2  11  -1   97.33    4.65
   2  11  -1   80.18    4.67
   2  11  -1   73.11    5.72
   2  11   1   78.33    4.88
   2  11   1   71.44    5.72
  -2  11   1   91.93    4.70
  -2  11  -1   85.30    4.71
   2  11   1   79.87    5.50
   2  11   1   80.17    4.64
   2  11  -1   69.54    4.78
   2  11   1   77.64    4.72
   2  11  -1   86.82    5.86
   2  11  -1   86.43    5.65
   2  11   1   80.16    5.79
  -2  11  -1   77.76    5.58
   2  11  -1   93.37    5.54
   2  11   1   78.11    5.20
   2  11  -1   84.54    4.99
   2  11   1   77.65    4.92
   2  11  -1   73.76    4.62
  -2  11   1   91.72    4.66
   2  11   1   72.89    4.67
   2  11   2    2.81    1.18
  -2  11   2    3.46    1.21
   2  11   2    0.16    2.86
  -2  11   2    6.82    2.80
  -2  11   2    5.28    1.53
  -2  11  -2    6.21    1.58
   2  11   2    4.08    1.29
  -2  11   2    5.27    2.23
  -2  11  -2    2.05    1.89
  -2  11  -2    3.03    1.40
   2  11  -2    3.20    0.99
  -2  11   2    4.14    1.64
  -2  11  -2    5.83    2.37
   2  11  -2    2.64    1.62
   2  11  -2    3.70    1.29
  -2  11   2    2.40    1.33
   2  11   2    3.82    1.28
  -2  11  -2    4.78    1.36
  -2  11   2    2.52    1.07
  -2  11  -2    3.54    0.99
  -2  11  -2    3.17    3.56
  -2  11   2    3.62    1.58
  -2  11  -2    4.07    1.16
   2  11   2    5.19    1.16
  -2  11   2    4.74    1.03
   2  11   2    4.47    1.56
   2  11  -2    4.51    1.08
   2  11  -2    3.37    1.50
   2  11   2    4.69    3.25
  -2  11   2    4.31    1.10
   2  11   2    4.19    1.16
  -2  11  -2    5.13    1.18
   2  11  -2    6.59    1.62
   2  11   2    6.19    2.90
   2  11   2    4.50    1.35
   2  11  -2   -1.24    3.26
   2  11   2    1.84    3.00
   2  11  -2    0.41    3.04
   2  11  -2    2.63    1.69
   2  11  -2    4.18    2.43
   2  11   2    5.29    2.16
  -2  11   2    4.35    1.09
   2  11   3    9.38    1.44
  -2  11   3    9.22    1.46
   2  11   3   13.56    2.76
  -2  11   3   10.63    2.73
  -2  11  -3   10.10    1.70
  -2  11   3   11.61    1.68
   2  11   3    8.43    1.97
  -2  11   3    5.99    2.36
  -2  11  -3    8.21    2.00
   2  11   3    8.92    1.51
  -2  11  -3    8.42    1.46
   2  11  -3   11.11    1.13
  -2  11   3   11.35    1.83
   2  11   3    8.20    2.63
  -2  11  -3    9.31    2.40
   2  11  -3    9.41    1.86
  -2  11   3    9.46    1.17
   2  11   3    9.72    1.32
  -2  11  -3   11.32    1.10
  -2  11  -3   13.78    4.03
   2  11  -3   10.17    1.50
  -2  11   3    9.30    1.55
   2  11   3    9.62    1.47
  -2  11   3    8.96    1.31
  -2  11  -3   10.96    1.49
  -2  11   3   13.19    1.72
   2  11  -3    9.11    1.24
   2  11  -3    8.48    1.54
   2  11   3   11.02    3.15
  -2  11   3   11.13    1.27
   2  11   3    8.78    3.07
   2  11  -3    7.47    1.82
   2  11   3    9.37    1.53
   2  11   3   10.54    3.36
   2  11  -3    6.71    2.62
   2  11  -3    8.30    2.08
  -2  11   3   11.55    1.26
  -2  11   3   12.09    1.35
   2  11   4   51.17    4.62
  -2  11  -4   73.56    3.85
   2  11   4   44.97    3.64
   2  11   4   53.92    3.84
  -2  11  -4   59.15    3.85
  -2  11   4   49.68    4.12
  -2  11   4   70.16    3.93
   2  11   4   43.05    4.37
   2  11  -4   57.81    3.93
  -2  11  -4   62.43    5.53
   2  11  -4   56.32    3.51
   2  11   4   51.67    3.43
  -2  11  -4   57.71    3.60
  -2  11   4   64.35    3.50
   2  11  -4   57.28    3.59
  -2  11   4   69.12    3.87
   2  11  -4   52.99    3.44
   2  11   4   48.06    4.64
  -2  11   4   60.00    3.43
   2  11  -4   49.20    3.74
   2  11   4   55.93    3.55
  -2  11   4   64.07    3.44
  -2  11   4   64.97    3.68
   2  11  -4   53.53    3.76
   2  11   4   51.99    4.75
   2  11  -4   60.35    4.30
   2  11  -4   60.67    3.95
  -2  11  -4   57.25    4.20
  -2  11   4   63.46    3.48
  -2  11   4   64.28    3.51
  -2  11   4   65.71    3.47
   2  11  -5   75.72    4.11
  -2  11  -5   71.09    4.13
  -2  11  -5   67.98    6.29
  -2  11  -5   62.08    4.51
  -2  11   5   59.93    4.77
   2  11   5   63.60    4.60
   2  11   5   59.52    4.32
  -2  11   5   58.70    4.27
   2  11  -5   68.81    4.18
  -2  11   5   82.12    4.23
   2  11   5   70.15    5.19
  -2  11  -5   71.11    4.90
   2  11  -5   66.37    4.63
  -2  11   5   74.05    4.14
   2  11  -5   67.19    4.55
  -2  11   5   82.32    4.41
  -2  11   5   80.06    4.17
   2  11  -5   66.57    4.52
   2  11   5   57.34    5.43
   2  11   5   58.61    5.01
   2  11  -5   73.61    4.66
  -2  11   5   79.42    4.09
  -2  11   5   81.97    4.26
  -2  11   5   82.69    4.22
  -2  11   5   80.21    4.23
  -2  11   6   21.25    2.21
   2  11   6   23.92    2.75
   2  11  -6   26.75    2.02
  -2  11   6   32.65    2.14
   2  11  -6   25.43    2.63
   2  11   6   22.70    3.36
  -2  11  -6   27.42    2.58
  -2  11   6   23.26    3.00
   2  11   6   20.66    2.39
  -2  11  -6   32.56    4.83
  -2  11   6   33.62    2.17
  -2  11   6   32.75    2.13
   2  11  -6   21.18    2.71
  -2  11   6   31.28    2.43
  -2  11   6   32.06    2.03
   2  11  -6   25.91    2.59
   2  11  -6   27.05    2.67
   2  11  -6   28.54    1.96
  -2  11  -6   31.26    2.00
   2  11  -7   39.09    2.93
   2  11   7   28.20    3.61
  -2  11   7   24.00    3.10
  -2  11  -7   35.06    2.69
   2  11  -7   32.97    2.29
  -2  11   7   39.09    2.39
  -2  11  -7   40.45    5.07
  -2  11   7   39.48    2.38
  -2  11   7   42.21    2.39
   2  11   7   31.88    2.87
   2  11   7   25.72    2.64
  -2  11   7   26.20    2.42
   2  11  -7   29.52    2.85
   2  11  -7   35.63    2.27
  -2  11  -7   34.80    2.26
   2  11  -7   34.15    2.90
  -2  11  -7   35.15    3.00
  -2  11   7   38.88    2.26
  -2  11   7   40.80    2.72
  -2  11   8   -1.70    2.07
  -2  11  -8    0.75    1.67
   2  11  -8    3.92    1.02
  -2  11  -8    2.60    0.98
   2  11   8    4.38    2.96
   2  11  -8    2.68    1.84
  -2  11   8    0.31    1.75
  -2  11   8    2.65    1.18
   2  11  -8    2.43    1.08
   2  11   8    1.74    2.55
   2  11  -8    2.95    1.86
  -2  11  -8   -0.89    4.11
  -2  11  -9   18.86    1.90
  -2  11   9   15.15    2.17
   2  11  -9   22.82    2.14
   2  11   9   16.19    2.52
  -2 -11   9   22.10    1.58
   2  11   9   17.16    1.80
  -2  11   9   27.99    2.00
   2  11   9   20.58    2.83
  -2  11  -9   24.75    1.76
  -2  11  -9   20.30    3.78
   2  11  -9   22.78    1.53
   2 -11  -9   20.21    1.85
  -2  11 -10    0.79    0.84
  -2 -11  10    0.80    0.66
   2  11  10   -2.41    1.73
   2 -11  10    0.63    0.97
   2  11  10   -0.63    1.77
  -2  11  10   -1.18    1.10
   2  11  10    0.52    0.97
   2  11 -10    0.01    0.61
  -2  12   0   58.19    4.06
   2  12   0   54.65    3.39
  -2  12   0   72.47    3.80
   2  12   0   61.93    3.64
  -2  12   0   64.54    3.62
  -2  12   0   60.70    3.89
  -2  12   0   64.43    3.44
   2  12   0   59.32    3.70
  -2  12   0   65.89    3.58
  -2  12   0   58.09    3.58
  -2  12   0   67.42    3.43
   2  12   0   52.58    3.45
   2  12   0   47.30    5.03
   2  12   0   50.47    3.41
  -2  12   0   65.76    3.48
   2  12   0   55.44    3.44
   2  12   0   56.93    3.47
   2  12   0   63.61    4.94
   2  12   0   58.68    4.80
   2  12   0   58.22    3.47
  -2  12   0   57.53    3.44
   2  12   0   60.80    4.36
   2  12   0   54.32    3.83
   2  12  -1  324.04   17.12
   2  12   1  283.71   16.92
  -2  12  -1  292.60   17.14
   2  12  -1  285.18   16.81
   2  12  -1  288.15   16.79
  -2  12  -1  247.92   16.75
  -2  12   1  312.19   16.77
   2  12  -1  306.12   16.51
  -2  12  -1  322.99   16.62
  -2  12   1  350.48   16.81
  -2  12   1  389.03   16.80
  -2  12  -1  400.66   16.81
  -2  12   1  312.11   16.75
   2  12  -1  311.35   16.60
   2  12   1  296.22   16.59
  -2  12   1  326.03   16.63
  -2  12  -1  301.37   16.75
  -2  12  -1  313.24   16.63
  -2  12   1  340.78   16.55
  -2  12   1  320.52   16.58
  -2  12  -1  321.46   16.63
   2  12  -1  296.51   16.64
  -2  12   1  309.63   16.63
  -2  12  -1  320.09   16.57
  -2  12   1  354.77   16.52
  -2  12  -1  358.20   16.51
   2  12  -1  300.92   16.55
   2  12  -1  272.65   17.17
   2  12   1  267.32   17.19
   2  12   1  288.55   16.63
  -2  12  -1  330.66   16.55
   2  12   1  291.55   16.51
   2  12   1  270.59   16.96
  -2  12   1  331.10   16.54
   2  12  -1  256.31   16.57
   2  12   1  291.24   16.54
   2  12  -1  311.80   17.18
   2  12  -1  301.44   16.52
  -2  12  -1  306.48   16.52
   2  12   1  274.77   17.14
  -2  12   1  257.67   17.08
   2  12   1  296.98   16.54
  -2  12   1  319.49   16.55
   2  12  -1  294.59   17.13
   2  12   1  272.73   17.12
  -2  12   1  339.84   16.51
   2  12   2    2.76    1.23
  -2  12   2    5.05    1.31
   2  12   2   -1.38    2.92
  -2  12   2    4.96    2.76
   2  12  -2    2.74    1.13
   2  12   2    1.63    1.46
   2  12  -2    3.81    1.00
  -2  12  -2    3.87    1.44
  -2  12   2    4.69    2.34
  -2  12   2    3.57    1.70
  -2  12  -2    1.31    2.47
   2  12  -2    7.17    1.72
  -2  12   2    4.89    1.65
  -2  12  -2    6.14    1.77
   2  12  -2    3.16    1.45
  -2  12   2    4.67    1.52
   2  12   2    2.45    1.42
  -2  12   2    4.97    1.17
  -2  12  -2    5.12    1.44
  -2  12   2    4.99    1.62
  -2  12  -2    5.12    1.15
   2  12   2    2.96    1.14
  -2  12   2    5.44    1.09
  -2  12  -2    4.34    1.00
   2  12  -2    4.26    1.17
   2  12  -2    4.70    1.60
   2  12   2   -0.28    3.50
   2  12   2    3.88    1.69
  -2  12  -2    3.33    1.23
   2  12  -2    1.95    1.56
   2  12   2    6.25    3.05
   2  12  -2    5.88    3.64
   2  12   2    3.68    1.36
   2  12   2    4.01    3.41
   2  12  -2    4.19    3.30
   2  12  -2    2.48    1.49
   2  12  -2    1.63    2.56
   2  12   2   -0.06    2.02
   2  12  -2    4.34    1.80
  -2  12   2    4.56    1.10
  -2  12   3    8.45    1.51
   2  12   3   11.72    3.03
   2  12   3    8.47    1.59
  -2  12   3    7.93    2.48
  -2  12  -3    6.03    2.24
   2  12  -3    8.15    1.15
  -2  12   3    9.88    1.94
  -2  12  -3    7.40    2.61
   2  12  -3    8.59    1.93
  -2  12   3   11.29    1.94
  -2  12  -3   14.65    2.03
   2  12  -3    8.10    1.52
   2  12   3    8.69    1.43
  -2  12   3    9.93    1.44
  -2  12  -3    8.98    1.67
   2  12  -3    9.22    1.40
   2  12  -3    9.87    1.66
   2  12   3    4.84    3.39
   2  12   3    9.12    1.88
  -2  12  -3    9.92    3.83
   2  12   3    9.83    1.41
  -2  12  -3    9.73    1.10
  -2  12   3   11.32    1.32
  -2  12   3   11.11    1.39
  -2  12  -3   10.03    1.39
   2  12  -3    9.48    1.82
   2  12   3    5.84    3.22
  -2  12   3    9.47    1.33
   2  12   3    6.90    1.57
   2  12   3   11.22    3.41
   2  12  -3    9.62    1.79
   2  12   3    3.85    2.12
   2  12  -3   10.21    2.72
   2  12  -3    9.57    2.14
  -2  12   3   10.38    1.32
  -2  12   3    9.58    1.25
   2  12   4    2.06    2.93
  -2  12   4   -2.46    3.09
  -2  12   4   -1.68    2.51
  -2  12  -4    1.86    2.08
   2  12  -4    0.73    1.05
   2  12   4   -1.51    1.60
  -2  12   4    0.57    1.82
  -2  12  -4    3.58    2.44
   2  12  -4   -1.32    1.83
   2  12   4    0.09    1.97
   2  12   4    1.72    1.18
   2  12  -4    3.42    1.37
  -2  12   4    1.07    1.29
  -2  12  -4   -1.70    1.53
  -2  12  -4    2.54    3.64
   2  12  -4    0.77    1.21
   2  12  -4   -0.30    1.50
   2  12   4    3.75    3.28
   2  12   4    0.14    1.66
  -2  12   4    0.81    1.29
  -2  12  -4    0.94    1.18
  -2  12   4    0.18    1.20
   2  12   4    1.01    3.02
   2  12  -4   -0.40    1.83
  -2  12   4    1.35    1.23
   2  12   4   -3.44    1.54
  -2  12   4   -0.03    1.29
   2  12   4    2.08    3.53
   2  12  -4    0.53    1.75
   2  12   4   -0.49    1.84
   2  12  -4    3.43    2.37
   2  12  -4    1.11    1.96
  -2  12   4   -0.24    1.21
  -2  12   4    1.02    1.16
   2  12   5   -0.54    2.98
  -2  12   5    4.03    2.91
  -2  12  -5   -2.16    2.18
   2  12  -5    0.34    1.89
   2  12   5   -0.56    2.13
  -2  12  -5    0.14    1.55
  -2  12  -5    0.28    3.73
  -2  12   5   -1.41    2.55
  -2  12  -5    1.76    1.83
   2  12   5    2.40    1.56
   2  12   5   -0.24    1.63
   2  12  -5    0.17    1.23
   2  12   5   -2.73    3.12
  -2  12   5   -0.39    1.10
  -2  12   5    0.39    1.33
  -2  12  -5    0.85    1.20
   2  12  -5   -2.36    2.03
  -2  12   5   -1.69    1.23
   2  12   5    1.93    3.24
   2  12  -5    2.49    1.86
   2  12  -5    1.28    1.98
  -2  12   5   -0.94    1.35
  -2  12   5   -0.43    1.25
  -2  12   5    0.42    1.01
  -2  12   6   -2.42    2.36
  -2  12  -6   -1.75    1.84
   2  12   6    0.81    1.63
  -2  12  -6   -1.21    2.27
   2  12   6    1.53    2.68
   2  12  -6   -1.75    1.89
  -2  12  -6    1.03    1.47
   2  12  -6    1.65    1.17
   2  12   6   -0.26    1.53
  -2  12   6   -1.98    1.34
  -2  12  -6    0.89    1.07
   2  12   6   -2.10    2.86
  -2  12   6    4.72    2.93
  -2  12   6    1.84    1.17
  -2  12   6   -0.15    1.48
   2  12  -6   -1.24    1.97
  -2  12   6    0.35    1.24
  -2  12   6   -0.74    1.34
   2  12   6   -0.94    3.41
   2  12  -6    1.18    1.89
   2  12   6   -1.13    2.06
  -2  12  -6    0.27    3.76
  -2  12  -7   22.53    4.26
   2  12   7   15.94    3.15
  -2  12   7   18.10    3.17
   2  12   7   24.18    2.33
   2  12  -7   20.38    2.34
   2  12  -7   27.50    2.54
   2  12   7   17.23    2.96
  -2  12  -7   24.17    2.54
  -2  12  -7   23.32    1.97
   2  12  -7   24.44    2.38
   2  12  -8    2.55    1.09
  -2  12  -8   -6.65    3.62
  -2  12  -8    2.15    1.32
   2  12   8    1.67    2.39
  -2  12   8    2.12    2.46
  -2  12   8    0.91    1.50
   2  12   8   -2.71    2.79
   2  12  -8    1.26    1.78
  -2  12  -8   -0.29    1.63
   2  12   8   -0.89    1.44
  -2  12   8    2.15    2.08
   2  12  -8   -0.06    1.75
  -2 -12   8    1.05    0.99
  -2  12  -9   20.16    3.30
   2  12   9   21.38    2.62
  -2 -12   9   27.32    1.65
   2 -12   9   24.81    1.82
   2  12   9   22.96    2.74
   2  12  -9   27.13    2.21
  -2  12  -9   32.28    1.84
  -2  12   9   28.12    1.98
   2  12   9   19.07    1.86
   2  12  -9   25.79    1.64
  -2  12  -9   18.20    2.00
  -2  12   9   16.93    2.17
   2  12  -9   31.23    1.65
   2  12 -10    0.97    0.45
  -2  12 -10    0.73    0.61
   2  12  10    2.28    0.68
  -2  12  10    0.34    0.80
  -2  13   0    2.39    1.86
  -2  13   0    1.23    1.46
   2  13   0   -0.10    1.45
  -2  13   0   -0.37    1.63
  -2  13   0   -0.77    1.16
  -2  13   0   -0.88    1.54
   2  13   0    1.20    3.80
   2  13   0    0.36    1.79
  -2  13   0    2.13    1.38
  -2  13   0    0.45    1.07
  -2  13   0   -0.55    1.20
   2  13   0   -0.61    1.02
   2  13   0   -0.32    2.70
   2  13   0    1.09    1.72
   2  13   0   -0.29    3.88
  -2  13   0   -0.42    1.09
   2  13   0    0.45    1.12
  -2  13   0    0.74    1.23
  -2  13   0    1.79    2.09
   2  13   0    4.42    3.30
  -2  13   1  384.22   21.37
   2  13  -1  378.52   21.10
  -2  13   1  437.38   21.39
  -2  13  -1  412.27   21.34
  -2  13  -1  551.36   21.55
  -2  13  -1  385.82   21.21
   2  13  -1  397.19   21.18
   2  13   1  374.20   21.18
  -2  13   1  413.47   21.22
  -2  13   1  390.00   21.35
  -2  13  -1  378.76   21.32
  -2  13  -1  411.72   21.11
   2  13  -1  398.92   21.22
  -2  13   1  383.67   21.16
  -2  13   1  443.90   21.14
  -2  13   1  381.17   21.20
  -2  13  -1  382.73   21.16
   2  13   1  401.17   21.17
  -2  13   1  447.06   21.11
  -2  13  -1  437.53   21.10
   2  13  -1  366.64   21.14
  -2  13   1  455.46   21.11
   2  13   1  336.73   21.77
   2  13   1  369.88   21.22
  -2  13   1  408.33   21.12
  -2  13  -1  409.91   21.12
   2  13   1  346.04   21.52
   2  13   1  370.80   21.09
   2  13  -1  315.33   21.14
  -2  13  -1  422.80   21.08
   2  13   1  378.90   21.14
  -2  13   1  440.14   21.12
   2  13  -1  381.80   21.78
   2  13   1  392.61   21.76
   2  13  -1  390.32   21.64
   2  13   1  345.34   21.69
   2  13  -1  388.57   21.12
  -2  13  -1  389.54   21.11
   2  13   1  376.53   21.15
  -2  13   1  400.04   21.14
   2  13  -1  404.98   21.71
   2  13   1  378.50   21.63
  -2  13  -1  359.66   21.68
   2  13  -1  362.83   21.41
   2  13  -2  208.31   11.19
   2  13  -2  180.35   10.80
   2  13   2  166.95   10.99
  -2  13  -2  185.97   11.19
   2  13  -2  194.75   10.85
  -2  13  -2  159.95   10.78
  -2  13   2  189.12   10.85
   2  13  -2  187.67   10.47
   2  13   2  191.44   10.47
  -2  13   2  218.73   10.82
   2  13  -2  195.08   10.59
   2  13   2  185.74   10.55
  -2  13   2  198.11   10.60
  -2  13  -2  191.94   10.62
  -2  13  -2  189.75   10.76
  -2  13   2  224.90   10.54
   2  13  -2  187.02   10.62
   2  13  -2  193.80   10.53
  -2  13   2  230.67   10.50
   2  13   2  163.13   11.27
   2  13   2  174.84   10.63
  -2  13   2  193.75   10.69
  -2  13  -2  194.35   10.51
   2  13   2  196.31   10.53
  -2  13  -2  208.36   10.45
   2  13   2  165.41   11.08
  -2  13  -2  204.97   10.51
   2  13  -2  162.05   10.58
   2  13   2  182.25   10.54
  -2  13   2  228.02   10.51
   2  13  -2  203.23   11.45
   2  13  -2  193.97   10.48
  -2  13  -2  194.86   10.49
   2  13   2  184.55   10.52
  -2  13   2  199.28   10.55
   2  13  -2  169.91   10.55
   2  13   2  168.59   11.34
   2  13  -2  198.13   11.25
  -2  13   2  209.64   10.47
   2  13   3  114.89    8.47
  -2  13   3  107.57    8.35
   2  13   3  115.68    7.67
  -2  13   3  120.25    8.01
   2  13  -3  134.73    7.56
  -2  13   3  160.71    7.96
   2  13  -3  132.78    8.01
   2  13  -3  135.35    7.68
   2  13   3  129.85    7.63
  -2  13  -3  143.43    7.71
   2  13  -3  134.50    7.75
  -2  13   3  166.91    7.64
   2  13   3  132.72    7.63
  -2  13  -3  139.66    7.50
   2  13  -3  140.82    7.65
  -2  13   3  167.51    7.62
   2  13   3  115.13    7.72
   2  13   3  116.21    8.46
  -2  13   3  148.90    7.59
  -2  13  -3  140.52    7.59
   2  13   3  112.00    8.37
   2  13  -3  121.31    7.79
   2  13   3  124.93    7.65
  -2  13   3  163.67    7.61
   2  13  -3  123.36    7.71
   2  13   3  124.35    8.59
  -2  13  -3  131.23    8.32
   2  13  -3  136.30    8.38
   2  13   3  118.55    8.01
   2  13  -3  133.62    7.99
  -2  13   3  156.35    7.62
  -2  13   3  158.19    7.60
  -2  13   3  160.18    7.57
   2  13   4   37.49    4.19
  -2  13   4   35.49    4.22
  -2  13  -4   40.42    3.46
  -2  13   4   38.71    3.72
   2  13  -4   44.07    2.78
   2  13  -4   42.97    3.38
   2  13   4   33.74    3.03
  -2  13  -4   48.51    3.07
   2  13  -4   40.76    2.92
   2  13  -4   45.13    3.09
  -2  13  -4   45.25    3.87
   2  13   4   38.71    3.44
   2  13  -4   39.56    3.44
  -2  13   4   53.38    2.91
   2  13  -4   46.64    2.90
   2  13   4   40.45    3.08
   2  13   4   36.40    4.36
  -2  13   4   50.98    2.88
  -2  13  -4   44.97    2.82
   2  13  -4   38.74    3.28
   2  13   4   36.55    4.21
  -2  13   4   54.07    2.87
  -2  13  -4   51.96    3.26
   2  13   4   36.26    4.32
   2  13  -4   38.16    3.18
  -2  13   4   49.30    2.80
  -2  13   4   52.81    2.82
  -2  13   4   52.81    2.87
   2  13   5    6.83    3.14
  -2  13   5    1.06    3.08
  -2  13  -5    2.19    2.48
   2  13  -5    1.44    1.93
   2  13   5    1.25    1.63
  -2  13  -5    4.09    1.47
   2  13  -5    0.61    1.93
   2  13  -5    4.02    1.29
   2  13   5    2.54    3.01
   2  13   5    3.62    1.62
  -2  13   5    2.10    1.35
  -2  13   5    2.11    1.09
  -2  13  -5    1.99    1.14
   2  13   5    5.38    3.12
   2  13  -5    1.10    1.98
  -2  13   5    3.22    1.26
   2  13  -5    2.31    1.06
  -2  13  -5    1.99    1.92
  -2  13   5    2.31    2.53
   2  13   5    4.63    3.54
   2  13  -5    2.72    1.87
  -2  13   5    3.22    1.04
  -2  13   5    2.02    1.20
  -2  13   5    1.64    1.29
  -2  13  -6    0.63    2.18
   2  13  -6   -1.98    1.91
   2  13  -6   -0.81    1.96
  -2  13  -6   -0.72    1.35
  -2  13   6    2.69    1.23
  -2  13   6   -0.35    1.17
   2  13   6   -2.69    2.84
  -2  13   6    0.02    1.15
   2  13   6    2.95    2.81
  -2  13   6    0.33    2.82
  -2  13  -6    0.37    3.70
   2  13   6   -0.89    3.19
   2  13  -6   -1.93    1.93
   2  13  -6   -0.58    1.25
  -2  13   6   -1.34    1.24
   2  13  -6    1.10    0.99
  -2  13  -6   -2.00    1.86
   2  13   6    2.58    1.45
  -2  13   6   -1.40    2.35
  -2  13  -7   19.62    1.77
  -2  13  -7   15.35    2.31
   2  13  -7   18.98    2.22
  -2  13   7   20.00    1.84
   2  13   7   11.98    1.76
   2  13  -7   19.03    1.56
  -2  13   7   18.79    1.63
  -2  13  -7   16.68    3.72
   2  13   7   14.23    3.00
  -2  13   7   19.42    1.50
   2  13   7   15.77    3.11
   2  13  -7   13.09    2.15
  -2  13   7   22.69    1.64
   2  13   7    9.78    2.76
  -2  13   7   13.56    2.87
  -2  13  -7   14.27    2.21
   2  13  -7   18.53    1.40
  -2  13   7   13.00    2.51
  -2  13  -8   -0.11    1.17
  -2  13   8    0.69    1.29
   2  13   8    0.87    1.27
   2  13  -8    0.65    1.58
   2  13  -8   -0.59    0.83
  -2  13  -8    2.29    1.55
  -2  13   8    0.09    1.89
   2  13   8    2.18    2.57
   2  13  -8   -0.56    0.97
   2  13   8    3.31    2.35
   2  13   9    4.49    1.70
  -2  13  -9    6.51    0.97
   2  13   9    4.28    1.97
   2  13   9    5.61    1.01
  -2  13   9    5.51    1.03
  -2  13  -9    3.00    1.19
   2  13  -9    6.44    1.00
   2  13  -9    7.93    0.73
  -2  14   0   42.95    2.78
   2  14   0   46.01    3.15
  -2  14   0   46.06    3.01
  -2  14   0   46.53    3.22
  -2  14   0   45.48    3.99
   2  14   0   36.22    4.72
  -2  14   0   45.78    2.81
   2  14   0   39.22    2.71
   2  14   0   38.97    3.88
   2  14   0   37.71    4.80
  -2  14   0   46.58    2.71
   2  14   0   44.60    2.80
  -2  14   0   44.44    2.81
   2  14   0   43.97    2.98
  -2  14   0   45.85    3.06
   2  14   0   44.94    4.48
  -2  14   1   57.14    3.19
  -2  14  -1   55.79    3.13
   2  14   1   46.72    3.49
   2  14  -1   50.00    3.47
  -2  14   1   45.82    3.23
  -2  14   1   53.34    3.45
  -2  14  -1   50.14    3.26
   2  14   1   51.16    3.22
  -2  14   1   51.09    3.99
   2  14  -1   48.16    3.11
   2  14   1   51.54    3.16
  -2  14   1   58.47    3.63
  -2  14  -1   53.05    3.49
   2  14   1   44.33    4.96
  -2  14  -1   54.21    3.16
   2  14  -1   50.96    4.22
   2  14   1   42.32    4.14
  -2  14   1   52.17    4.23
  -2  14  -1   57.38    3.07
  -2  14   1   58.68    3.16
   2  14  -1   51.88    4.85
   2  14   1   48.18    5.06
   2  14   1   50.70    3.20
  -2  14   1   51.14    3.19
   2  14  -1   50.60    3.17
  -2  14  -1   51.35    3.14
   2  14  -1   51.21    4.59
   2  14   1   50.76    4.64
   2  14  -1   51.78    3.33
   2  14   1   48.43    3.29
  -2  14   1   52.13    3.40
  -2  14  -1   51.88    3.37
   2  14  -2   62.02    4.79
   2  14   2   64.57    4.67
  -2  14  -2   57.59    4.81
   2  14  -2   57.65    4.35
   2  14  -2   63.45    4.40
  -2  14   2   64.83    4.62
   2  14  -2   62.56    3.81
   2  14   2   60.75    3.80
  -2  14   2   82.62    4.34
  -2  14  -2   69.73    4.14
   2  14  -2   60.92    3.91
   2  14   2   57.96    5.38
  -2  14   2   80.55    3.86
  -2  14  -2   67.38    3.89
   2  14   2   43.99    4.90
   2  14   2   66.26    3.89
   2  14   2   62.62    4.15
  -2  14   2   76.54    3.94
   2  14  -2   62.11    4.09
  -2  14  -2   69.14    3.81
  -2  14   2   75.73    3.89
  -2  14  -2   67.61    3.85
   2  14   2   53.95    4.86
   2  14  -2   54.98    4.03
  -2  14   2   79.40    3.88
   2  14  -2   55.39    5.65
   2  14   2   63.89    5.54
   2  14  -2   64.62    3.82
  -2  14  -2   64.29    3.81
  -2  14   2   51.73    5.00
   2  14   2   60.71    3.91
  -2  14   2   62.22    3.92
   2  14  -2   69.17    4.00
   2  14   2   59.53    3.94
  -2  14   2   63.25    4.06
  -2  14  -2   66.43    4.04
   2  14  -2   64.30    5.07
   2  14   2   53.98    5.26
  -2  14   2   78.30    3.87
  -2  14  -3    1.57    2.16
   2  14  -3    4.23    1.16
  -2  14   3    0.94    2.67
   2  14  -3    1.88    1.50
   2  14   3    3.30    1.32
  -2  14  -3    2.82    1.01
  -2  14   3    3.27    1.30
  -2  14  -3    2.07    1.62
   2  14   3    4.58    1.34
   2  14  -3    3.07    1.36
   2  14  -3    2.06    1.71
   2  14   3    0.37    3.50
   2  14   3    1.70    1.70
  -2  14   3    4.98    1.28
   2  14   3    4.51    3.12
  -2  14   3    3.90    1.28
  -2  14  -3    4.03    1.26
   2  14  -3    3.93    1.77
  -2  14   3    4.27    1.24
   2  14   3    1.20    3.04
   2  14  -3    5.18    1.16
  -2  14  -3    1.91    1.16
  -2  14   3   -0.09    3.08
   2  14   3    2.29    3.59
   2  14  -3    2.85    1.66
  -2  14   3    2.66    1.23
  -2  14   3    2.96    1.19
   2  14   4   -2.06    3.14
  -2  14   4   -0.09    3.04
   2  14  -4    1.56    1.09
  -2  14  -4    2.41    1.15
   2  14  -4    1.67    1.07
  -2  14   4    4.84    2.56
  -2  14  -4    0.83    2.60
   2  14  -4    1.06    1.90
   2  14   4    1.67    1.51
   2  14  -4    0.83    1.32
  -2  14  -4    0.95    1.53
  -2  14  -4    1.14    1.56
   2  14  -4    1.73    1.35
   2  14  -4    1.92    1.52
   2  14   4   -0.48    3.37
   2  14   4    0.93    1.61
  -2  14   4    1.08    1.20
  -2  14  -4    2.17    1.14
   2  14   4    4.00    2.83
  -2  14   4    3.05    1.31
   2  14  -4    1.25    1.89
  -2  14   4    1.30    1.27
   2  14   4    0.14    3.43
   2  14  -4    1.41    1.75
   2  14  -4    0.68    2.16
  -2  14   4    1.59    1.29
  -2  14   4    0.52    1.09
  -2  14   4    1.20    1.11
  -2  14  -5    5.88    2.45
   2  14  -5    4.52    1.98
   2  14  -5    3.70    1.23
   2  14  -5    4.28    1.07
  -2  14   5    1.46    2.46
   2  14  -5    6.47    1.35
   2  14   5    2.06    1.49
  -2  14   5    5.53    1.31
   2  14   5    5.66    1.49
  -2  14  -5    4.36    1.12
   2  14   5    1.61    2.87
  -2  14   5    7.19    1.26
   2  14   5    7.45    2.91
  -2  14   5    7.21    2.98
   2  14  -5    4.99    1.82
   2  14   5    3.85    3.29
  -2  14  -5    4.62    1.50
  -2  14   5    4.52    1.31
  -2  14   5    4.74    1.05
  -2  14   5    6.30    1.25
  -2  14  -6    5.01    1.44
   2  14   6    4.90    1.47
  -2  14   6    1.88    1.18
   2  14   6    3.68    2.69
  -2  14   6    5.66    1.18
   2  14  -6    3.85    1.01
  -2  14   6    3.54    2.40
   2  14  -6    3.84    1.06
  -2  14  -6    2.79    2.28
   2  14  -6    0.96    1.94
   2  14   6   -0.51    2.63
  -2  14   6    3.11    2.69
   2  14  -6    3.24    1.28
  -2  14   6    4.19    1.31
   2  14   6    3.82    1.36
   2  14   6    2.85    3.09
   2  14  -6    3.16    1.82
  -2  14  -7    5.28    1.27
   2  14   7    1.59    2.39
  -2  14   7    3.16    0.97
   2  14   7    3.16    2.75
   2  14  -7    1.81    1.72
   2  14  -7    0.97    1.70
  -2  14  -7    0.40    1.81
   2  14   7    2.40    1.31
   2  14  -7    2.56    0.88
  -2  14   7    0.66    2.15
   2  14  -7    2.25    1.09
  -2  14  -8   26.94    2.42
  -2  14   8   22.78    2.55
   2  14  -8   41.14    2.06
   2  14  -8   35.10    2.56
   2  14   8   31.63    3.02
  -2  14  -8   34.88    2.05
   2  14   8   24.22    2.70
  -2  14  -8   39.60    2.21
  -2  15   0    2.70    1.50
   2  15   0    0.56    1.48
   2  15   0    0.27    3.17
   2  15   0   -1.20    3.80
  -2  15   0    2.41    1.11
   2  15   0   -0.73    1.30
   2  15   0   -0.84    1.72
  -2  15   0   -5.30    2.97
  -2  15   0   -0.30    1.59
   2  15   0    0.25    1.37
  -2  15   0    1.29    1.18
   2  15   0   -0.11    1.16
  -2  15   0    1.11    1.24
  -2  15   1  544.00   24.90
  -2  15  -1  486.37   24.84
   2  15   1  416.84   24.95
   2  15  -1  432.06   24.95
  -2  15   1  449.44   24.95
  -2  15  -1  469.19   24.91
   2  15   1  452.28   24.89
   2  15   1  417.87   25.33
   2  15  -1  415.13   25.33
   2  15   1  375.50   25.41
  -2  15   1  521.06   25.35
  -2  15   1  519.52   24.87
  -2  15  -1  473.87   24.84
  -2  15   1  508.95   24.83
   2  15   1  422.71   25.40
  -2  15   1  542.94   24.85
   2  15  -1  442.65   25.43
   2  15   1  438.55   24.84
   2  15  -1  458.63   24.88
   2  15  -1  461.38   24.91
   2  15   1  449.15   24.89
  -2  15   1  479.79   24.94
  -2  15  -1  491.46   24.95
   2  15   1  448.86   24.87
  -2  15   1  468.66   24.88
   2  15  -1  461.79   24.87
  -2  15  -1  469.26   24.86
  -2  15   2   26.37    2.32
  -2  15  -2   23.10    2.40
   2  15  -2   16.30    1.55
   2  15   2   16.61    1.57
   2  15  -2   18.45    1.71
  -2  15  -2   18.52    1.99
  -2  15   2   20.62    2.26
   2  15  -2   15.50    2.36
   2  15   2   17.91    2.79
   2  15  -2   21.34    2.94
   2  15   2   18.67    1.78
  -2  15  -2   14.80    1.89
   2  15  -2   15.77    1.92
  -2  15   2   18.80    1.69
  -2  15  -2   19.79    1.52
  -2  15   2   21.92    1.60
   2  15  -2   16.57    2.09
   2  15   2   13.62    3.74
   2  15   2   17.02    2.11
   2  15   2   19.07    3.77
  -2  15   2   20.74    1.67
  -2  15  -2   19.84    1.62
   2  15  -2   14.76    1.94
   2  15   2   15.13    3.91
  -2  15   2   22.22    1.66
   2  15   2   16.53    1.75
  -2  15  -2   15.07    1.71
   2  15   2   15.14    1.78
  -2  15   2   17.75    1.80
   2  15  -2   15.73    1.60
  -2  15  -2   20.14    1.62
  -2  15   2   23.13    1.66
  -2  15   2   18.85    1.61
  -2  15   3    5.00    1.67
  -2  15  -3    6.27    1.75
   2  15  -3    3.75    1.26
   2  15  -3    3.48    1.12
  -2  15   3    6.81    2.54
   2  15  -3    2.63    1.87
   2  15   3    2.03    1.36
  -2  15   3    4.13    1.20
   2  15  -3    4.42    1.67
   2  15   3   -1.05    3.49
   2  15   3   -0.27    1.64
   2  15  -3    2.76    1.38
   2  15   3    1.19    1.25
  -2  15  -3    4.79    1.54
   2  15   3    2.50    2.26
   2  15  -3    3.09    1.72
  -2  15   3    3.27    1.23
   2  15   3    6.59    3.66
   2  15   3    1.55    3.34
  -2  15   3    1.81    1.19
   2  15   3   -1.68    2.74
  -2  15  -3    3.05    1.16
   2  15   3    1.22    2.87
  -2  15   3    1.80    2.89
   2  15  -3    2.68    1.13
  -2  15  -3    2.77    1.07
  -2  15   3    4.07    1.19
  -2  15   3    2.30    1.17
  -2  15   4    3.72    1.19
  -2  15   4    1.05    1.19
  -2  15  -4    2.41    1.39
  -2  15  -4    4.47    2.55
   2  15  -4    3.33    1.92
   2  15   4    1.67    3.10
   2  15  -4    1.24    1.26
   2  15  -4    1.54    1.25
  -2  15  -4   -2.34    2.09
   2  15  -4    1.79    1.04
  -2  15   4    3.20    2.48
   2  15   4    3.53    2.78
  -2  15   4    1.14    2.81
  -2  15  -5    3.87    2.04
   2  15  -5    9.41    1.09
  -2  15   5    6.06    2.49
   2  15  -5    5.55    1.24
  -2  15  -5    7.05    2.35
   2  15  -5    7.49    2.02
  -2  15  -5    4.89    1.03
   2  15   5    4.06    2.63
  -2  15   5    6.83    1.08
  -2  15   5    8.10    1.29
  -2  15   5    6.38    1.25
  -2  15  -5    7.63    1.51
   2  15   5    8.34    2.76
  -2  15   5    3.18    2.75
   2  15  -5    7.00    1.14
  -2  15  -5    7.31    1.14
   2  15  -5    7.79    1.77
   2  15   5    4.66    3.21
   2  15  -5    6.21    1.31
  -2  15   5    7.86    1.32
   2  15   5    3.54    2.81
   2  15   5    6.97    1.46
  -2  15  -6    2.49    1.83
   2  15  -6    1.09    0.89
  -2  15   6   -0.43    2.23
   2  15  -6   -0.60    0.95
  -2  15   6   -0.91    1.06
   2  15   6    4.16    2.86
  -2  15   6    2.07    2.33
   2  15  -6    0.02    0.90
  -2  15  -6    0.46    0.90
   2  15   6    0.55    2.27
  -2  15  -6    1.16    1.26
   2  15  -6   -0.89    1.75
   2  15   7    1.23    2.38
   2  15  -7    2.82    1.49
  -2  15  -7    0.98    0.75
  -2  15   7   -0.11    0.84
  -2  15  -7    1.11    1.09
  -2  15  -7    2.49    1.58
   2  15  -7   -0.63    0.76
  -2  15  -8    1.02    0.73
   2  15   8    1.35    1.70
   2  15  -8    0.35    0.56
  -2  15   8    0.83    1.59
   2  16   0  211.61   13.03
   2  16   0  201.66   12.54
  -2  16   0  234.10   12.59
  -2  16   0  258.56   12.79
   2  16   0  206.78   12.58
  -2  16   0  244.71   12.50
   2  16   0  216.88   12.49
  -2  16   0  210.75   12.57
   2  16   0  224.45   12.54
  -2  16   0  237.10   12.49
  -2  16   0  280.38   12.49
  -2  16   0  266.88   12.46
   2  16   0  208.13   13.24
  -2  16   0  276.43   12.79
   2  16   0  209.69   13.03
   2  16   0  224.38   12.51
  -2  16   0  222.23   12.51
   2  16   1    4.55    2.44
   2  16  -1   -0.95    2.53
  -2  16  -1    3.00    1.46
   2  16   1    2.18    1.42
  -2  16   1    4.49    1.50
   2  16  -1    2.23    1.47
  -2  16   1    0.74    1.78
  -2  16  -1    1.23    1.52
   2  16   1    1.91    1.19
   2  16  -1    4.61    1.24
  -2  16   1    3.75    1.23
  -2  16  -1    4.58    1.10
   2  16  -1    2.71    1.35
   2  16  -1    1.37    1.67
   2  16   1    0.94    1.68
  -2  16   1    0.65    2.91
  -2  16   1    3.64    1.22
  -2  16   1    5.45    1.16
  -2  16  -1    3.90    1.11
  -2  16   1    5.82    1.17
   2  16   1    2.58    3.37
   2  16  -1    6.43    3.63
  -2  16   1    4.77    1.86
  -2  16  -1    4.19    1.89
   2  16   1    1.03    3.26
   2  16  -1    1.41    2.98
   2  16   1    3.59    1.23
  -2  16   1    3.12    1.28
   2  16  -1    3.58    1.22
  -2  16  -1    3.64    1.18
  -2  16  -2    1.65    1.28
   2  16  -2    2.29    1.28
   2  16  -2    4.94    1.67
   2  16   2    1.11    3.49
   2  16   2    4.62    1.59
  -2  16  -2    5.23    1.48
  -2  16   2    5.67    1.25
  -2  16   2    5.77    1.21
   2  16   2    4.33    3.27
  -2  16  -2    5.76    1.87
  -2  16   2    6.56    1.77
  -2  16   2    8.03    1.26
   2  16   2    6.60    3.34
  -2  16  -2    3.55    1.52
   2  16  -2    3.62    1.40
   2  16  -2    1.64    2.51
   2  16   2    4.14    2.26
   2  16  -3    4.41    1.14
  -2  16  -3    2.75    1.13
  -2  16   3    3.89    2.74
   2  16   3    3.92    2.02
  -2  16   3    4.33    1.14
   2  16   3    4.05    1.19
   2  16  -3    0.64    1.96
   2  16   3    3.64    1.40
  -2  16  -4   -0.97    1.31
   2  16  -4   -3.50    1.88
  -2  16   4   -0.84    1.01
  -2  16   4   -0.28    1.11
   2  16   4   -1.38    3.14
  -2  16   4   -0.93    1.17
   2  16   4   -2.65    3.05
  -2  16   4    0.45    1.09
  -2  16  -4   -0.17    0.93
   2  16   4   -2.92    3.01
   2  16   4   -0.19    1.42
   2  16  -4    0.08    0.97
   2  16  -4   -0.69    1.14
   2  16  -4   -0.19    0.98
  -2  16  -4    0.38    1.03
  -2  16   4    1.55    2.60
  -2  16  -5   -0.25    1.25
   2  16  -5   -1.16    1.76
  -2  16   5    3.40    0.92
   2  16   5    5.05    2.84
  -2  16   5    1.46    1.08
   2  16   5    0.05    2.75
   2  16  -5    1.69    0.91
  -2  16  -5    0.68    0.91
   2  16   5    0.39    2.11
   2  16   5    3.46    2.60
   2  16   5    1.58    1.19
   2  16  -5    0.79    0.92
   2  16  -5   -0.08    1.04
  -2  16  -6    5.89    1.15
   2  16  -6    6.88    1.66
   2  16   6    7.79    2.48
  -2  16  -6    5.78    0.87
   2  16   6    5.55    2.34
  -2  16   6    4.32    0.98
  -2  16   6    6.70    2.47
   2  16  -6    4.91    0.87
   2  16  -6    5.59    0.89
   2  16  -7    0.22    0.58
  -2  16  -7    0.75    0.80
  -2  16  -7   -0.36    0.54
   2  16   7   -0.38    1.54
   2  16   7    0.11    1.83
   2  16  -7   -0.67    0.61
  -2  16   7   -0.03    1.83
   2  17   0   -0.24    1.16
  -2  17   0   -2.14    1.59
  -2  17   0   -0.27    1.08
   2  17   0   -0.51    1.25
   2  17   0    0.75    1.35
  -2  17   0   -1.24    1.41
   2  17   0   -0.91    1.59
  -2  17   0    0.22    1.11
  -2  17   0    0.52    1.03
   2  17   0   -3.98    3.30
   2  17   0    1.24    2.83
   2  17   0   -1.88    2.21
   2  17   0   -0.44    1.17
  -2  17   0   -0.38    1.21
   2  17   1   70.73    4.19
   2  17  -1   71.22    4.24
  -2  17  -1   79.88    4.47
  -2  17   1   55.01    4.97
  -2  17  -1   67.12    4.33
   2  17   1   74.82    4.29
   2  17  -1   76.41    4.28
   2  17  -1   63.71    4.39
  -2  17  -1   75.65    4.18
   2  17   1   65.72    4.36
  -2  17   1   80.73    4.21
  -2  17  -1   78.69    4.21
  -2  17   1   90.93    4.20
  -2  17  -1   85.97    4.15
  -2  17   1   91.34    4.20
   2  17   1   66.69    5.50
   2  17   1   59.45    5.12
   2  17  -1   66.03    4.29
   2  17   1   63.55    4.28
  -2  17  -1   68.01    4.33
   2  17   1   63.83    4.76
  -2  17   1   70.13    4.25
   2  17  -1   75.14    4.23
  -2  17  -1   70.22    4.22
   2  17  -2   16.94    1.57
  -2  17   2   17.16    1.51
  -2  17  -2   16.59    1.38
  -2  17   2   19.95    1.44
  -2  17   2   14.80    1.34
   2  17   2   12.88    3.46
  -2  17   2   19.30    1.48
   2  17   2   14.72    3.04
  -2  17  -2   15.82    1.67
   2  17   2   11.45    1.51
   2  17  -2   13.92    1.79
   2  17   2   11.85    1.77
  -2  17   2   15.21    2.94
   2  17  -2   17.06    1.59
  -2  17  -2   15.31    1.59
   2  17   2   16.17    1.65
   2  17   2   11.81    2.17
   2  17  -2   15.81    1.43
  -2  17  -2   16.04    1.47
   2  17   3   11.23    1.65
  -2  17   3   20.81    2.97
   2  17  -3   15.13    1.52
  -2  17   3   15.16    1.42
  -2  17   3   15.91    1.36
  -2  17   3   19.80    1.38
   2  17   3   13.14    3.18
  -2  17   3   18.22    1.46
   2  17   3   14.82    3.02
  -2  17  -3   13.99    1.59
   2  17  -3   14.52    1.38
  -2  17  -3   13.67    1.37
   2  17  -3   15.60    1.49
   2  17  -4   31.98    2.10
  -2  17  -4   33.72    2.11
  -2  17   4   39.89    2.10
   2  17   4   27.75    3.46
  -2  17   4   43.51    2.20
   2  17   4   31.84    3.33
  -2  17  -4   30.13    2.26
   2  17   4   24.24    2.22
  -2  17   4   29.74    3.27
   2  17  -4   32.27    2.18
   2  17  -4   33.74    2.18
  -2  17  -5   32.67    2.02
   2  17   5   28.02    3.07
   2  17   5   29.05    3.03
   2  17  -5   36.69    2.12
  -2  17  -5   31.93    2.18
  -2  17   5   30.77    3.07
   2  17  -5   27.00    2.50
   2  17  -5   32.19    2.09
   2  17   6    4.78    1.82
  -2  17   6   10.14    0.90
   2  17   6    5.39    1.85
  -2  17   6    7.06    1.88
   2  17  -6    9.46    0.85
  -2  17  -6    8.74    0.78
  -2  17  -6    8.32    0.97
   2  18   0   -0.22    1.05
   2  18   0   -0.51    1.43
   2  18   0   -0.48    1.17
  -2  18   0   -0.37    1.02
   2  18   0   -0.98    1.05
  -2  18   0    1.17    1.05
  -2  18   0    0.67    0.91
  -2  18  -1    4.09    1.28
  -2  18  -1    8.01    0.94
  -2  18   1    6.34    1.04
   2  18   1    0.89    2.90
   2  18   1    5.28    2.51
   2  18  -1    6.48    1.45
   2  18   1    4.69    1.48
   2  18   1    5.67    1.25
   2  18  -1    4.93    1.21
  -2  18   1    5.11    1.10
  -2  18  -1    5.57    1.02
   2  18  -1    4.78    1.16
   2  18  -1    3.65    1.06
  -2  18  -1    4.78    1.07
  -2  18  -2    6.74    1.35
  -2  18   2   11.79    1.15
   2  18   2    9.83    2.90
  -2  18   2   12.27    1.15
   2  18   2    9.21    2.55
   2  18   2    9.69    1.46
  -2  18   2    8.15    2.49
   2  18   2    9.90    1.39
   2  18  -2   10.93    1.27
  -2  18   2    9.45    1.17
  -2  18  -2    9.74    1.09
   2  18  -2    9.90    1.25
   2  18  -2    9.77    1.14
  -2  18  -2   11.42    1.16
  -2  18  -3   -0.33    1.10
  -2  18   3    0.65    0.86
   2  18   3    2.79    2.48
  -2  18   3   -0.19    0.93
   2  18   3    0.71    2.33
   2  18   3   -0.64    1.13
  -2  18   3    1.69    2.32
   2  18  -3    1.04    1.00
  -2  18  -3    0.11    0.77
  -2  18  -3   -0.05    0.87
   2  18  -3    0.39    1.02
   2  18   4   -0.61    2.16
  -2  18   4    0.16    0.84
   2  18   4   -2.00    2.05
  -2  18   4    0.93    2.12
   2  18  -4    1.54    0.87
  -2  18  -4    0.16    0.98
  -2  18  -4    0.98    0.72
   2  18  -4    0.45    0.89
   2  18   5    2.57    1.59
  -2  18   5    1.30    1.65
   2  18  -5    3.77    0.71
  -2  18  -5    3.94    0.79
   2  18   5    0.83    1.63
  -2  18   5    5.25    0.75
   2  19   0   -0.80    1.00
  -2  19   0   -0.11    0.81
  -2  19   0    1.22    0.72
   2  19   0    0.22    1.11
   2  19   1    0.78    1.12
   2  19   1    1.81    1.00
   2  19  -1   -0.08    0.93
  -2  19   1   -0.52    0.83
  -2  19  -1   -0.80    0.80
   2  19  -1   -0.40    0.90
  -2  19   1   -0.95    0.78
   2  19  -2    1.14    0.89
   2  19   2    1.06    1.01
   2  19  -2    2.21    0.89
  -2  19  -2    2.06    0.69
  -2  19   2    2.22    0.74
  -2  19  -2    0.35    0.71
   2  19   3    3.39    0.85
  -2  19  -3    5.35    0.86
  -2  19   3    6.36    0.72
   2  19  -3    4.28    0.81
  -2  19  -3    3.88    0.67
   2  19  -3    3.59    0.81
   2  19   3    4.63    1.57
  -3   0   0    0.12    1.34
  -3   0   0    1.96    2.13
  -3   0   0    0.60    1.39
   3   0   0    1.35    1.76
   3   0   0    0.03    1.27
   3   0   0    1.21    1.91
   3   0  -1   -1.14    1.39
  -3   0   1   -1.45    1.31
  -3   0  -1    0.48    1.38
   3   0   1   -1.34    1.45
  -3   0   1   -1.19    1.97
  -3   0  -1   -0.29    2.14
  -3   0  -1   -0.10    2.99
  -3   0   1    0.80    1.23
  -3   0  -1    0.52    1.41
  -3   0   1    0.29    1.17
   3   0   1    1.59    1.93
   3   0  -1   -0.64    1.87
   3   0   1    0.75    1.75
   3   0  -2 2475.43  123.55
   3   0   2 2380.26  123.69
   3   0   2 2436.14  123.56
  -3   0   2 2281.65  123.52
   3   0   2 2337.59  123.65
  -3   0   2 2176.17  123.67
  -3   0  -2 2396.29  123.96
  -3   0  -2 2350.88  123.85
  -3   0   2 2354.57  123.59
  -3   0  -2 2379.99  123.63
   3   0   3    1.18    2.00
   3   0  -3    0.35    1.30
   3   0   3    0.56    1.58
  -3   0   3   -1.44    1.28
  -3   0   3   -1.83    2.05
  -3   0  -3   -2.95    3.68
   3   0  -3   -0.93    1.56
  -3   0   3    0.58    1.45
  -3   0  -3    1.79    2.30
  -3   0   3    0.51    1.28
  -3   0  -3    0.07    3.04
  -3   0  -4   42.24    3.51
   3   0  -4   46.46    2.89
  -3   0   4   45.38    2.99
  -3   0   4   45.90    3.04
  -3   0   5   -0.56    1.27
  -3   0  -5   -0.92    3.03
  -3   0   5   -0.49    1.65
   3   0  -5    0.97    1.54
  -3   0   5   -1.26    1.36
  -3   0  -5   -3.84    2.44
  -3   0  -6    2.39    2.47
   3   0  -6   -1.50    1.88
  -3   0   6   -0.05    1.19
  -3   0  -6    4.09    3.18
   3   0  -6    1.84    1.68
  -3   0   6    1.10    1.45
  -3   0   6    0.13    1.35
  -3   0   7   -0.70    1.36
   3   0  -7    4.40    2.18
  -3   0   7   -1.19    1.48
  -3   0   7    0.05    1.72
  -3   0  -7    1.10    2.81
   3   0  -8   10.87    2.47
  -3   0   8   12.07    1.69
  -3   0  -8   13.46    3.12
  -3   0   8   13.94    2.18
   3   0   8    8.15    2.27
  -3   0   9    0.51    2.00
  -3   0  -9   -4.32    2.83
   3   0   9   -1.05    1.89
  -3   0   9    0.90    1.55
   3   0  -9   -0.60    2.29
   3   0  -9    1.21    0.81
   3   0 -10    3.41    0.84
  -3   0  10    4.10    1.96
   3   0  10    3.29    2.37
  -3   0  10    3.91    1.09
  -3   0  10    1.41    2.16
  -3   0 -10    5.73    4.24
  -3   0  11    1.50    1.22
  -3   0 -11    0.16    2.29
  -3   0  11   -2.07    1.23
   3   0  11    2.22    1.50
   3   0 -11   -0.58    0.65
  -3   0  11   -1.37    1.70
  -3   0  12    0.39    0.80
  -3   0 -12    0.20    0.83
  -3   0 -12    2.84    1.39
   3   0 -12    2.44    1.33
   3   1   0   64.63    3.93
   3  -1   0   69.36    3.82
   3   1   0   67.97    3.87
  -3  -1   0   68.65    3.85
  -3   1   0   69.37    3.88
   3  -1   0   71.77    4.12
   3   1   0   67.27    4.30
  -3   1   0   69.51    3.86
  -3  -1   0   67.04    3.92
  -3  -1   0   68.82    4.20
  -3   1   0   60.64    4.27
   3  -1   0   61.92    4.03
  -3  -1   0   66.36    4.50
   3   1   1  492.17   26.15
   3  -1  -1  489.18   26.04
   3   1  -1  490.01   26.13
  -3  -1   1  505.46   26.04
  -3   1   1  520.78   26.04
  -3  -1  -1  507.79   26.07
  -3   1  -1  474.21   26.08
  -3  -1  -1  482.97   26.27
  -3   1  -1  497.82   26.40
  -3   1   1  483.30   25.97
  -3  -1   1  490.48   25.91
   3  -1   1  499.21   26.06
  -3   1  -1  486.44   26.51
   3   1   1  465.31   26.06
   3   1  -1  506.27   25.95
   3  -1  -1  532.06   25.95
   3   1   1  522.90   25.92
  -3   1  -1  496.24   25.96
  -3  -1  -1  473.74   25.96
  -3  -1   1  467.15   25.93
   3   1   1  486.83   25.97
   3  -1   1  503.65   25.95
  -3  -1   1  480.41   25.93
  -3   1  -1  487.52   25.95
  -3  -1  -1  473.69   25.96
  -3   1   1  476.85   25.93
  -3   1   1  503.01   25.97
  -3   1   1  529.34   26.29
  -3  -1  -2   41.22    3.18
  -3   1  -2   39.37    3.04
  -3  -1   2   36.73    2.81
  -3   1   2   42.02    2.98
   3   1   2   38.51    2.80
  -3   1  -2   42.75    4.46
  -3   1   2   43.65    2.50
  -3  -1   2   45.66    2.52
   3   1  -2   44.42    2.62
   3  -1  -2   41.69    2.52
  -3   1  -2   36.93    2.52
   3   1   2   38.95    2.63
   3  -1   2   42.78    2.57
  -3   1   2   41.52    2.65
   3  -1   2   43.39    2.83
   3   1   2   43.42    3.08
  -3  -1  -2   37.72    3.48
  -3   1  -2   42.02    3.94
  -3  -1   2   41.18    2.41
  -3   1  -2   40.20    2.57
  -3   1   2   37.74    2.45
  -3   1  -2   31.75    2.35
   3   1  -2   35.68    2.07
  -3  -1  -3  326.12   17.44
  -3   1  -3  331.98   17.43
   3  -1   3  339.04   17.47
   3   1   3  341.65   17.57
   3   1   3  320.83   17.38
  -3  -1  -3  366.18   18.00
  -3  -1   3  339.38   17.47
  -3   1   3  359.55   17.56
  -3   1  -3  364.66   18.17
   3   1   3  328.57   17.30
   3   1  -3  334.02   17.27
   3  -1  -3  359.66   17.27
  -3   1   3  333.17   17.34
  -3  -1   3  307.53   17.32
  -3  -1  -3  357.34   17.78
  -3   1  -3  363.48   18.00
  -3  -1   3  360.75   17.40
  -3   1   3  371.35   17.40
   3   1  -3  320.99   17.28
   3  -1  -3  325.58   17.27
  -3   1   3  338.00   17.24
  -3  -1   3  328.05   17.23
   3   1  -3  290.73   17.12
  -3   1   4    6.85    1.56
  -3  -1   4    5.27    1.56
  -3  -1  -4    5.78    2.20
  -3   1  -4    3.86    2.18
   3   1   4    6.18    1.30
  -3  -1   4    4.79    1.50
  -3   1   4    3.78    1.41
   3   1  -4    8.12    1.55
   3  -1  -4    6.02    1.40
   3   1   4    6.05    1.63
   3  -1  -5   19.38    1.79
   3   1  -5   17.86    2.03
   3   1   5   20.24    2.07
  -3   1  -5   14.16    3.51
  -3   1   5   20.75    1.89
  -3  -1   5   19.03    1.74
  -3  -1  -5   17.87    2.74
  -3   1  -5   16.77    2.67
  -3   1   5   17.17    1.31
  -3  -1   5   19.65    2.00
  -3   1   5   15.41    2.00
  -3  -1   5   18.69    1.58
  -3   1   5   16.82    1.63
  -3   1   6    6.35    1.64
  -3  -1  -6    7.22    2.63
  -3   1  -6    4.97    2.63
   3   1   6    6.05    1.81
   3  -1  -6    5.65    1.70
  -3  -1  -6    5.16    3.13
  -3   1  -6    5.54    3.42
  -3  -1   6    6.76    1.73
   3   1  -6    5.28    1.76
  -3   1   6    5.44    1.31
   3   1   6    3.86    1.76
  -3   1   6    4.30    1.36
  -3  -1   6    6.57    1.32
  -3   1   7    1.80    1.43
  -3  -1   7    2.67    1.38
   3   1  -7    1.81    2.11
  -3   1   7    2.40    1.29
  -3  -1   7    1.71    1.38
   3  -1  -7    2.64    2.14
   3   1   7    1.28    1.91
  -3  -1  -7    3.41    2.81
  -3   1  -7    2.25    2.75
  -3  -1   7    1.56    1.64
  -3   1   7    1.77    1.60
  -3   1   7    0.21    1.60
   3   1   8    0.65    2.04
  -3   1  -8   -1.84    3.84
   3   1  -8    0.92    0.85
   3   1  -8    3.09    2.19
  -3   1   8    2.23    1.53
   3  -1  -8   -0.39    2.21
  -3  -1   8    1.36    1.53
  -3  -1  -8    2.56    2.89
  -3  -1   8    3.28    2.02
  -3   1   8    4.64    2.08
  -3   1  -8    1.25    2.98
   3   1   9   -3.21    1.90
   3  -1   9   -1.13    1.89
   3   1  -9   -0.80    0.85
  -3   1   9    0.72    1.47
  -3   1   9   -1.35    1.51
  -3  -1   9   -1.26    1.55
   3  -1  -9    2.84    2.23
   3   1  -9    0.20    2.33
  -3  -1  -9   -0.37    2.93
  -3   1  -9    1.17    2.81
  -3   1   9    0.70    2.05
  -3  -1   9    0.45    2.08
   3   1  10    1.92    2.49
  -3   1 -10   -0.69    3.68
  -3  -1  10    0.46    1.10
   3   1  10    2.03    1.82
  -3   1  10    1.07    2.08
  -3   1 -10    0.83    4.47
  -3  -1  10    0.76    2.14
  -3  -1 -10   -4.40    4.05
   3   1 -10   -0.11    0.81
   3  -1 -10   -0.02    0.78
  -3   1  10    1.18    1.80
  -3  -1  10    0.68    1.88
   3   1 -10   -1.69    1.74
   3   1  11   -0.73    1.92
   3  -1  11   -1.74    1.56
  -3   1  11    0.93    1.22
  -3  -1  11   -1.70    1.31
  -3  -1 -11    0.70    2.23
  -3   1 -11    3.07    2.31
  -3   1  11    1.44    1.69
  -3  -1  11    0.70    1.72
   3   1 -11   -0.12    0.66
  -3   1  11    1.34    1.20
  -3  -1  11    0.61    1.22
   3  -1 -11    2.10    1.52
  -3   1  12   13.54    1.12
  -3  -1  12   12.12    1.12
  -3  -1 -12   11.03    1.17
  -3   1 -12   15.20    1.62
  -3  -1 -12   14.79    1.57
   3  -1 -12   14.62    1.57
   3   1 -12   15.38    1.56
   3   2   0   -0.31    1.30
   3  -2   0   -1.14    1.18
   3   2   0    1.68    1.79
  -3   2   0    2.01    1.34
  -3  -2   0   -0.26    1.16
   3  -2   0   -0.11    1.46
   3   2   0   -1.23    2.15
  -3  -2   0    0.08    1.32
   3   2   0    0.60    1.51
  -3   2   0   -0.56    2.02
  -3  -2   0    0.82    2.03
   3  -2   0    0.82    1.58
  -3  -2   0   -0.58    2.08
  -3   2   0    1.10    2.67
   3   2   1   74.04    4.68
   3  -2  -1   66.44    4.22
   3   2  -1   79.13    4.69
  -3  -2  -1   69.89    4.50
  -3   2   1   82.38    4.42
  -3  -2   1   75.14    4.49
  -3   2  -1   71.20    4.51
  -3   2  -1   78.73    5.42
  -3   2   1   71.24    4.29
   3  -2   1   73.90    4.37
  -3   2  -1   79.42    5.71
   3   2   1   61.01    4.36
   3   2  -1   78.99    4.17
   3  -2  -1   75.95    4.13
   3   2   1   67.36    4.12
  -3   2  -1   71.54    4.16
  -3  -2   1   75.33    4.09
   3  -2   1   78.08    4.15
  -3  -2   1   74.22    4.10
  -3   2  -1   75.38    4.13
  -3  -2  -1   75.91    4.20
  -3   2   1   68.37    4.09
   3   2  -1   70.27    4.24
   3   2   1   67.44    4.22
  -3   2   1   74.26    4.12
  -3  -2   1   86.01    4.67
  -3   2   1   85.59    5.00
  -3   2  -2  592.88   30.96
  -3  -2  -2  595.51   30.96
  -3   2   2  571.92   31.01
  -3   2  -2  642.62   31.45
   3   2   2  545.71   30.93
  -3   2   2  600.34   30.85
  -3  -2   2  631.57   30.88
   3  -2  -2  624.62   30.82
   3   2  -2  603.82   30.84
  -3   2  -2  572.02   30.83
   3   2   2  573.90   30.86
   3  -2   2  628.97   30.83
   3   2  -2  630.73   30.82
  -3  -2  -2  574.35   31.07
  -3   2  -2  618.14   31.36
  -3   2   2  601.83   30.88
   3  -2   2  565.79   30.90
   3   2   2  578.36   31.09
  -3  -2   2  579.22   30.80
  -3   2   2  587.42   30.79
  -3   2  -2  564.15   30.83
   3   2  -2  556.99   30.70
  -3  -2  -3    2.46    2.50
  -3  -2   3    3.21    1.24
  -3   2  -3    7.52    3.37
  -3  -2   3    4.25    1.49
  -3   2   3    1.36    1.39
  -3  -2  -3    4.72    3.20
  -3   2  -3    2.85    3.70
  -3   2   3    3.17    2.09
  -3  -2   3    3.23    1.68
   3   2   3    3.63    1.71
   3  -2  -3    2.22    1.41
   3   2  -3    2.95    1.64
  -3   2   3    3.94    1.49
   3   2   3    4.69    1.62
   3   2  -3    2.14    1.37
   3   2  -3    3.14    0.50
   3  -2   3    2.72    1.67
   3   2   3    5.67    2.36
  -3  -2  -3    1.90    2.20
  -3   2  -3    1.48    2.17
  -3   2  -3    3.47    0.99
  -3   2   3    2.09    1.27
  -3   2  -4   67.80    4.49
  -3  -2  -4   76.10    4.45
   3   2  -4   71.82    4.18
   3  -2  -4   73.06    4.06
   3   2   4   70.28    4.22
  -3   2   4   71.34    4.19
  -3  -2   4   73.98    4.21
   3   2  -4   68.66    3.81
   3   2   4   69.22    4.06
  -3  -2   4   71.61    4.20
  -3   2   4   74.57    4.17
  -3   2  -4   58.53    5.20
   3   2   5   26.82    2.42
  -3   2   5   29.86    2.39
   3   2   5   27.77    2.40
  -3   2  -5   22.86    3.96
  -3  -2   5   26.95    2.02
  -3   2   5   29.76    1.96
  -3   2   5   26.18    1.79
  -3  -2  -5   28.24    2.88
  -3   2  -5   24.91    2.78
   3   2  -5   23.22    1.95
   3  -2  -5   26.41    2.12
   3   2  -5   25.32    2.36
   3   2   5   27.12    2.36
  -3   2   5   25.43    2.39
  -3  -2   5   31.69    2.33
   3   2  -5   30.15    1.66
   3   2   5   27.28    2.06
  -3  -2   6    1.93    1.36
  -3   2   6    2.59    1.25
  -3   2  -6    2.85    3.69
  -3   2   6   -0.51    1.22
   3   2  -6    2.14    1.89
   3   2   6    3.33    1.66
   3  -2  -6    1.40    1.68
   3   2   6    2.38    1.96
  -3   2   6    2.25    1.64
   3   2   6   -0.75    1.66
  -3  -2  -6    3.87    2.36
  -3   2  -6    0.51    2.35
   3   2  -6    1.42    0.68
  -3  -2   6    2.26    1.67
  -3  -2   7   70.00    4.16
  -3   2   7   69.41    4.18
  -3  -2  -7   56.41    4.57
  -3   2  -7   67.01    4.69
   3   2   7   66.79    4.10
   3   2   7   55.71    4.26
  -3   2   7   67.46    4.15
   3   2   7   54.84    4.10
  -3  -2   7   68.87    3.84
   3   2  -7   64.39    4.29
   3  -2  -7   66.85    4.27
  -3   2   7   67.23    3.85
  -3   2   7   71.68    3.91
  -3  -2   7   67.10    3.91
  -3   2  -7   59.95    5.63
   3   2  -7   60.50    3.61
   3   2  -8    1.79    0.85
  -3  -2   8    3.70    1.90
  -3   2   8    0.56    1.88
  -3  -2  -8   -2.54    2.84
  -3   2  -8    1.11    2.81
  -3   2  -8   -1.78    3.99
   3   2   8    0.08    1.96
   3   2  -8    1.43    2.35
  -3   2   8    2.29    1.52
  -3  -2   8   -1.30    1.54
   3  -2  -8    2.19    2.15
   3   2  -9   33.23    2.17
  -3  -2   9   37.15    2.57
   3  -2  -9   33.50    3.03
  -3   2  -9   32.05    3.59
  -3  -2  -9   32.36    3.45
  -3   2   9   41.12    3.10
  -3  -2   9   37.12    3.05
  -3   2   9   36.88    2.68
   3   2   9   33.09    2.84
   3  -2   9   37.22    2.92
  -3   2   9   47.83    3.31
  -3  -2   9   43.79    3.27
  -3  -2  -9   35.63    5.06
  -3   2  10    0.97    1.39
   3   2  10   -0.67    1.74
   3   2  10   -4.10    2.61
  -3   2 -10   -2.30    3.88
  -3   2 -10   -8.52    4.64
  -3  -2  10    2.18    2.09
  -3   2  10    1.53    2.04
   3  -2  10   -1.21    1.76
   3   2 -10    0.22    0.82
   3  -2 -10   -0.75    0.78
  -3   2  10   -0.27    1.81
  -3  -2  10   -1.11    1.82
   3   2  11    1.58    1.99
  -3   2  11    2.04    1.21
  -3  -2  11    3.79    1.22
   3  -2  11    2.92    1.58
   3  -2 -11    5.71    1.61
   3   2 -11    2.11    0.65
  -3   2 -11    5.40    2.76
  -3   2  11    4.67    1.65
  -3  -2  11    2.81    1.64
  -3   2  11    3.65    1.19
  -3  -2  11    2.07    1.18
  -3  -2 -11    1.30    2.14
  -3   2 -11    4.18    2.24
  -3  -2  12    0.93    0.72
  -3   2 -12    0.81    1.26
   3  -2 -12    0.97    1.17
   3   2 -12   -0.75    1.26
  -3  -2 -12    1.23    0.88
   3   3   0  184.82    9.84
   3  -3   0  176.75    9.99
   3   3   0  200.00   10.36
   3  -3   0  201.73   10.11
  -3   3   0  188.51   10.90
  -3  -3   0  178.61   10.15
  -3   3   0  193.45   10.13
   3   3   0  188.80    9.99
   3  -3   0  207.65    9.97
   3   3   0  175.63   10.13
  -3  -3   0  182.80    9.98
  -3   3   0  188.90    9.99
   3   3   0  171.60   10.05
   3  -3   0  184.77    9.95
  -3  -3   0  192.09   10.00
   3   3   0  181.25   10.10
  -3   3   0  186.15    9.88
  -3  -3   0  196.66   10.25
  -3   3   0  194.77   10.54
  -3   3   0  191.13    9.94
   3   3   1    3.44    2.41
   3   3  -1    0.63    2.38
  -3  -3   1    0.18    1.78
  -3  -3  -1    0.02    2.03
  -3   3   1    1.26    1.90
  -3   3  -1   -0.76    2.10
  -3   3  -1    0.07    3.56
  -3   3   1   -0.36    1.06
  -3  -3   1   -0.09    1.15
  -3   3   1    0.02    1.70
  -3   3   1    0.23    0.67
  -3   3  -1    1.01    3.75
   3   3  -1   -0.25    1.32
   3  -3  -1    0.39    1.18
   3   3   1    0.15    1.17
  -3  -3   1    0.58    1.02
  -3   3  -1   -0.08    1.33
   3  -3   1    0.13    1.26
  -3   3  -1    1.58    1.25
   3   3   1   -0.86    1.80
   3   3  -1    0.62    1.82
  -3  -3  -1    0.73    1.44
  -3   3   1    3.56    2.72
  -3   3   1    0.42    1.04
  -3  -3  -2   28.55    2.65
  -3   3  -2   27.91    2.59
  -3   3  -2   29.23    4.13
  -3   3   2   26.20    2.69
  -3  -3  -2   28.59    3.14
   3   3   2   23.97    2.30
  -3   3   2   28.49    2.03
   3   3  -2   26.04    2.21
   3   3   2   27.57    1.87
   3  -3  -2   29.85    1.98
  -3   3  -2   27.22    1.99
   3   3   2   24.84    2.24
   3   3  -2   26.94    1.97
  -3   3  -2   25.02    1.97
   3   3   2   20.39    2.89
  -3   3  -2   27.41    4.04
  -3  -3   2   27.03    1.93
  -3   3   2   28.06    1.89
  -3   3  -2   25.47    1.94
  -3   3   2   30.41    2.37
   3   3   3  165.85    9.15
  -3  -3   3  179.78    9.25
  -3   3   3  181.75    9.26
  -3  -3   3  180.67    9.27
  -3   3   3  193.99    9.52
  -3  -3  -3  181.67    9.76
  -3   3  -3  186.42   10.45
   3   3   3  141.65    9.26
   3  -3  -3  171.07    9.12
   3   3  -3  175.33    9.16
   3   3   3  164.77    9.20
  -3   3   3  177.06    9.11
  -3  -3   3  170.18    9.08
  -3   3  -3  160.75    9.11
   3   3  -3  166.39    8.97
  -3   3  -3  168.64    9.12
  -3  -3  -3  174.42    9.35
  -3   3  -3  167.19    9.34
  -3   3  -4  465.57   25.13
   3   3  -4  500.03   25.04
  -3  -3  -4  509.60   25.77
  -3   3  -4  420.96   25.75
  -3   3   4  487.71   25.12
  -3   3  -4  451.45   25.15
   3   3  -4  456.67   25.19
   3   3   4  436.23   25.21
   3  -3  -4  497.24   25.16
  -3   3   4  465.73   25.26
  -3  -3   4  490.48   25.26
  -3  -3  -4  469.79   25.33
  -3   3  -4  475.08   25.32
   3   3   4  473.97   25.19
  -3  -3   4  482.48   25.26
  -3   3   4  492.47   25.28
  -3   3   5   51.17    3.42
   3   3   5   43.42    3.29
  -3   3  -5   50.46    5.02
  -3   3   5   52.46    3.07
  -3   3   5   52.26    2.97
  -3   3   5   51.89    3.00
   3  -3  -5   49.00    3.16
   3   3  -5   52.27    3.29
   3   3  -5   46.23    3.10
   3   3   5   52.02    3.19
  -3  -3   5   53.15    3.33
   3   3  -5   54.96    2.86
   3   3   5   47.22    3.56
  -3  -3  -5   51.07    3.77
  -3   3  -5   48.54    3.65
   3   3   6  135.52    8.02
  -3   3   6  154.43    7.95
   3   3   6  117.58    7.77
  -3   3  -6  120.49    8.85
  -3   3   6  150.46    7.63
  -3  -3   6  152.00    7.64
  -3   3   6  132.69    7.53
  -3   3   6  144.93    7.59
   3   3  -6  147.97    7.88
   3  -3  -6  129.15    7.73
   3   3   6  128.27    7.78
  -3  -3   6  135.92    7.84
  -3  -3  -6  139.48    8.03
  -3   3  -6  135.44    8.06
   3   3  -6  147.32    7.48
   3   3   6  140.01    7.69
  -3  -3   7    3.62    1.75
  -3   3   7   -0.21    1.64
  -3  -3  -7    0.80    2.64
  -3   3  -7   -2.79    2.77
   3   3  -7    1.60    2.13
  -3   3   7    0.95    1.20
  -3  -3   7   -1.77    1.42
   3  -3  -7    1.68    2.05
   3   3   7    0.19    2.00
   3   3   7    0.74    2.04
  -3   3  -7    3.76    3.77
  -3   3   7   -1.69    1.87
   3   3  -7   -0.06    0.75
  -3  -3   7    2.44    1.46
  -3   3   8   24.94    2.15
  -3  -3   8   27.97    2.19
   3   3  -8   28.75    2.88
   3  -3  -8   22.35    2.72
   3   3   8   22.90    2.43
   3   3  -8   25.53    1.72
  -3   3  -8   25.30    4.57
  -3  -3  -8   25.51    3.20
  -3   3  -8   26.46    3.26
  -3  -3   8   32.97    2.71
  -3   3   8   30.07    2.65
  -3   3  -9    4.58    4.96
   3   3  -9    2.51    0.85
  -3   3   9    1.96    1.98
  -3  -3   9    3.38    2.16
  -3  -3   9    3.18    1.53
   3  -3  -9    2.27    2.08
  -3   3   9    2.57    1.57
  -3  -3  -9   -0.76    2.70
  -3   3  -9    1.82    2.79
  -3   3   9    1.82    1.88
  -3  -3   9    4.39    1.91
   3   3   9   -5.04    3.07
   3   3   9    0.11    1.85
  -3   3 -10   35.33    5.12
  -3   3  10   36.90    2.60
  -3  -3  10   25.55    2.52
   3  -3  10   19.16    2.35
  -3   3  10   26.75    1.95
  -3  -3  10   27.42    1.93
   3   3 -10   20.39    1.55
   3   3  10   20.92    2.18
   3  -3  10   21.82    2.33
  -3   3  10   23.46    2.07
   3  -3 -10   20.06    1.52
  -3   3  10   24.73    1.92
  -3  -3  10   28.27    1.93
  -3  -3 -10   22.13    2.86
  -3   3 -10   19.91    2.82
  -3   3 -10   23.21    4.32
   3   3  10   17.45    3.13
  -3   3 -11    0.41    2.97
  -3  -3  11    2.96    0.98
   3  -3  11    2.88    1.54
  -3   3  11    2.59    1.10
  -3  -3  11    3.37    1.12
  -3   3  11    1.45    1.11
  -3  -3  11    2.27    1.15
  -3   3  11    2.43    1.51
  -3  -3  11    5.08    1.60
   3  -3 -11    3.68    1.65
   3   3  11    6.22    2.10
  -3   3 -11    5.61    2.14
  -3  -3 -11    0.85    1.98
  -3  -3 -12   15.05    1.19
   3   4   0    0.21    0.49
  -3   4   0    0.21    0.82
   3   4   0   -1.08    2.36
  -3  -4   0    1.48    1.82
  -3   4   0   -0.94    1.79
  -3   4   0    0.26    0.75
   3  -4   0    1.35    1.43
  -3   4   0   -2.75    3.35
  -3   4   0    0.09    0.96
   3   4   0   -0.82    1.29
   3  -4   0   -0.25    1.17
   3   4   0   -0.11    2.11
   3   4   0   -0.86    1.91
   3   4   0    0.40    1.89
  -3  -4   0    0.66    1.24
  -3   4   0   -1.06    2.64
  -3  -4   0    0.24    1.57
  -3  -4   0    0.58    1.13
  -3   4   1   96.78    5.72
  -3   4   1  103.01    5.36
   3   4   1  103.14    6.06
   3   4  -1   97.43    6.09
  -3  -4   1  102.51    5.64
  -3   4   1  106.27    5.64
  -3   4  -1   97.56    5.70
  -3  -4  -1   92.22    5.69
  -3   4  -1   98.21    6.79
   3  -4  -1   90.06    5.53
  -3   4  -1  104.22    6.79
  -3   4  -1   83.32    5.61
   3   4  -1   95.23    5.80
   3  -4  -1  109.70    5.46
   3   4   1   96.71    5.45
   3   4  -1  101.95    5.53
  -3   4  -1   95.95    5.48
  -3  -4   1  100.84    5.42
   3  -4   1  101.95    5.45
   3   4  -1  104.04    5.44
  -3   4   1   96.82    5.41
  -3   4  -1   95.88    5.45
   3   4  -1   99.36    5.72
  -3  -4  -1  104.85    5.52
  -3  -4   1  101.18    5.45
   3   4   1   95.42    5.76
  -3   4   1  104.03    5.47
  -3   4   1  113.31    6.26
  -3   4  -2   20.09    1.89
  -3  -4  -2   19.31    2.31
  -3   4  -2   19.81    2.40
  -3   4   2   21.62    1.43
  -3   4   2   20.40    2.21
  -3   4  -2   21.39    4.14
  -3   4   2   21.17    2.39
  -3   4   2   21.15    1.32
   3  -4  -2   19.96    1.65
   3   4  -2   18.72    1.97
   3   4   2   19.97    1.57
  -3   4  -2   20.36    1.73
   3   4  -2   20.10    1.71
  -3   4   2   23.18    1.74
  -3   4  -2   19.53    1.97
  -3   4   2   18.66    1.60
  -3   4  -2   19.46    1.65
  -3  -4  -2   19.71    1.94
  -3  -4   2   20.94    1.63
  -3  -4   2   24.74    1.79
  -3   4   2   25.57    1.83
   3   4   3    6.35    2.45
  -3   4  -3    6.39    1.41
   3   4   3    6.48    1.58
  -3  -4   3    5.54    1.37
  -3   4   3    6.32    1.33
  -3  -4  -3    8.31    2.01
  -3   4  -3    7.69    3.80
  -3   4   3    6.46    2.24
   3   4   3    4.18    1.59
  -3   4  -3    8.46    3.80
  -3  -4   3    4.25    1.21
   3  -4  -3    7.05    1.28
   3   4   3    6.47    1.03
  -3   4  -3    4.79    1.34
   3   4  -3    6.74    0.68
   3   4   3    4.70    1.81
   3   4  -3    4.74    1.48
  -3   4  -3    3.43    1.31
   3   4  -3    6.16    1.40
  -3   4  -3    4.58    1.29
   3   4   4  168.07    8.88
   3   4   4  163.36    9.45
  -3   4  -4  162.75    8.78
   3   4  -4  170.32    8.65
  -3   4  -4  175.86   10.38
  -3   4   4  167.75    8.75
  -3   4  -4  161.99    8.79
   3   4  -4  152.69    8.85
   3   4   4  152.88    8.90
   3  -4  -4  156.86    8.78
   3   4  -4  162.84    8.69
  -3  -4  -4  155.98    9.06
  -3   4  -4  165.37    9.05
  -3  -4   4  163.83    8.90
  -3   4  -5  158.27    8.50
  -3   4   5  164.57    8.44
   3  -4  -5  152.31    8.53
   3   4  -5  136.55    8.50
  -3   4   5  155.32    8.46
  -3   4  -5  136.79    9.61
   3   4   5  146.98    8.82
   3   4  -5  172.81    8.36
  -3   4   5  176.72    8.77
   3   4   5  127.46    8.60
  -3  -4   5  167.58    8.67
   3   4   6    9.17    2.31
  -3   4   6    7.53    1.93
  -3   4  -6    8.63    4.00
  -3   4   6    5.10    1.12
   3   4  -6    5.30    1.45
  -3   4   6    6.52    1.21
   3   4  -6    8.77    1.92
   3   4   6    4.16    1.91
   3  -4  -6    5.76    1.63
  -3  -4   6    5.34    1.66
  -3   4   6    5.78    1.58
  -3  -4  -6    8.07    2.38
  -3   4  -6    6.73    2.42
  -3  -4   6    5.30    1.49
   3   4  -6    7.14    0.86
   3   4   6    4.41    1.65
  -3   4   6    5.94    1.34
  -3  -4   6    4.76    1.32
  -3  -4   7   48.79    2.97
  -3   4   7   47.00    3.45
   3   4   7   40.68    3.21
  -3  -4   7   46.89    3.24
  -3   4   7   52.47    3.19
  -3  -4  -7   36.67    3.81
  -3   4  -7   42.33    3.79
  -3   4   7   44.67    2.76
   3   4   7   47.19    3.12
   3   4  -7   46.68    2.67
  -3   4   7   46.92    2.92
  -3  -4   7   45.77    2.98
   3   4  -7   38.81    3.39
   3  -4  -7   46.92    3.34
  -3   4  -8    6.68    4.23
   3   4  -8    7.79    1.02
  -3  -4   8    8.47    1.99
  -3   4   8    7.62    1.97
  -3  -4  -8    5.91    2.69
  -3   4  -8    6.60    2.82
  -3  -4   8    7.52    1.56
   3  -4  -8    6.85    2.07
   3   4  -8    7.31    2.31
   3   4   8    6.48    2.04
  -3   4  -9   11.45    4.66
   3   4  -9    5.32    0.99
  -3  -4   9    8.09    2.19
  -3   4   9    8.27    2.14
  -3  -4   9    6.06    1.48
   3  -4  -9    7.50    2.03
   3   4   9    5.66    1.84
  -3   4   9    6.58    1.39
  -3  -4   9    6.91    1.46
  -3  -4  -9    6.15    2.63
  -3   4  -9    6.89    2.62
  -3   4   9    7.16    1.95
  -3  -4   9    8.60    1.97
  -3   4   9    6.91    1.76
  -3   4  -9    4.22    5.16
   3   4   9    5.32    3.04
   3   4 -10   32.44    2.17
   3   4  10   35.04    3.60
   3  -4  10   33.18    2.83
  -3   4  10   35.10    2.64
  -3   4  10   38.85    2.44
  -3  -4  10   38.70    2.46
  -3   4 -10   42.91    5.32
  -3  -4  10   43.47    2.96
  -3   4  10   41.47    2.97
  -3   4 -10   35.48    4.81
  -3   4  10   36.30    2.45
  -3  -4  10   39.86    2.47
  -3  -4 -10   38.70    3.23
  -3   4 -11   41.81    2.87
  -3  -4 -11   32.94    2.73
   3  -4 -11   41.00    2.68
  -3   4 -11   32.34    3.80
  -3  -4  11   35.40    2.26
  -3   4  11   34.92    2.27
  -3  -4  11   40.09    2.30
  -3   4  11   38.17    2.30
  -3  -4  11   40.59    2.30
   3   4  11   29.66    3.02
  -3   4  11   37.68    2.58
  -3  -4  11   33.20    2.57
   3  -4  11   31.53    2.55
   3   5   0  378.42   20.59
   3  -5   0  420.69   20.58
   3   5   0  376.91   20.80
  -3  -5   0  392.57   20.58
   3   5   0  373.81   20.53
   3   5   0  377.08   20.75
  -3   5   0  402.23   21.08
  -3   5   0  370.06   20.53
   3   5   0  377.04   20.77
  -3   5   0  399.12   20.67
  -3  -5   0  383.92   20.67
   3   5   0  403.06   20.50
   3  -5   0  396.40   20.68
  -3   5   0  406.22   20.55
   3  -5  -1   72.45    4.79
  -3   5  -1   77.35    4.93
  -3   5   1   86.57    4.72
   3  -5  -1   93.52    4.73
   3   5  -1   77.04    4.83
   3   5   1   82.99    4.73
   3   5  -1   91.79    5.26
  -3   5   1   86.49    4.91
  -3  -5  -1   87.51    4.96
  -3   5  -1   91.24    4.99
   3   5  -1   83.33    4.71
   3   5  -1   83.81    5.25
  -3   5   1   95.93    5.63
  -3   5   1   89.65    4.68
  -3   5   1   89.15    5.06
   3   5  -1   86.18    5.13
   3   5   1   85.03    5.13
  -3  -5  -1   90.11    4.81
  -3  -5   1   89.56    4.73
  -3   5   1   85.07    4.68
  -3   5  -2  473.61   26.66
  -3   5   2  528.36   26.55
  -3   5   2  514.82   26.74
  -3  -5  -2  502.74   26.70
  -3   5  -2  500.09   26.71
  -3   5   2  545.54   26.89
  -3   5  -2  521.34   27.42
   3   5   2  437.26   26.71
   3   5  -2  481.37   26.54
   3   5   2  478.32   26.55
   3  -5  -2  525.61   26.57
  -3   5   2  505.34   26.52
   3   5  -2  509.34   26.60
  -3  -5   2  510.03   26.56
  -3   5   2  529.63   26.55
   3   5  -2  527.86   26.76
  -3   5  -2  485.07   26.55
  -3  -5  -2  513.91   26.63
   3   5   2  479.02   26.72
  -3   5   2  495.32   26.63
  -3   5  -2  498.73   26.80
  -3  -5   2  550.59   26.70
  -3   5   2  560.78   26.69
  -3   5  -2  497.91   26.59
   3   5   3   40.31    3.43
  -3   5  -3   38.63    4.70
  -3   5  -3   45.70    3.09
  -3   5   3   39.26    2.35
  -3  -5  -3   37.88    2.99
  -3   5  -3   37.03    2.59
  -3   5   3   48.66    3.21
  -3   5  -3   41.38    4.88
  -3   5  -3   35.62    2.43
   3   5  -3   36.67    2.60
  -3  -5   3   42.81    2.43
  -3   5  -3   34.90    2.41
  -3   5  -3   42.28    2.86
  -3  -5   3   40.02    2.61
   3   5  -3   38.25    2.76
   3   5   3   37.39    2.76
  -3  -5   3   40.70    2.59
  -3   5   3   39.56    2.59
   3   5   3   38.39    2.33
   3   5  -3   41.52    2.34
   3   5   4  320.60   17.69
  -3   5  -4  368.43   18.37
  -3   5  -4  316.79   17.20
   3   5  -4  352.52   17.05
  -3   5   4  363.94   17.42
  -3   5  -4  357.44   18.36
  -3   5  -4  314.16   17.31
  -3  -5  -4  308.85   17.32
  -3   5  -4  313.76   17.11
  -3   5  -4  313.47   17.12
  -3   5   4  330.52   17.08
   3   5  -4  294.45   17.20
   3   5  -4  311.60   17.18
   3   5   4  275.43   17.20
   3  -5  -4  326.89   17.14
  -3   5   4  324.46   17.09
  -3  -5  -4  351.21   17.37
   3   5   4  320.62   17.25
  -3  -5   4  332.01   17.26
   3   5  -4  324.90   17.07
  -3   5   5  198.42   10.41
   3   5   5  198.36   11.19
   3   5   5  179.06   10.56
  -3  -5   5  198.28   10.62
  -3   5   5  212.98   10.76
  -3   5  -5  200.05   12.11
  -3   5  -5  168.22   11.56
  -3  -5   6   41.43    2.53
  -3  -5   6   32.60    2.74
  -3   5   6   42.54    2.71
  -3  -5  -6   40.24    3.37
  -3   5  -6   37.34    3.28
   3   5  -6   40.45    2.30
  -3   5  -6   32.71    4.74
  -3   5   6   42.82    3.12
  -3   5   6   39.07    2.48
  -3   5   6   37.94    2.45
   3   5  -6   34.21    2.68
   3   5  -6   37.07    2.93
   3   5   6   34.71    2.86
  -3  -5   6   39.05    2.80
   3   5   6   39.21    2.85
   3   5   6   45.20    3.99
  -3   5   7   68.37    3.75
  -3  -5   7   68.07    3.83
   3   5  -7   60.04    4.18
   3   5  -7   58.35    3.93
   3  -5  -7   68.15    4.15
  -3   5   7   61.86    3.79
   3   5   7   50.21    4.07
   3   5   7   63.20    4.07
   3   5  -7   68.48    3.64
  -3  -5   7   68.66    3.86
  -3   5   7   75.05    4.35
   3   5   7   69.36    5.20
  -3  -5  -7   57.86    4.43
  -3   5  -7   54.00    4.50
  -3  -5  -8   60.24    4.34
  -3   5  -8   63.05    4.45
  -3   5   8   65.07    4.05
  -3  -5   8   70.63    4.09
   3   5  -8   64.66    3.46
   3   5   8   61.99    4.98
  -3   5  -8   72.59    6.77
  -3   5   8   55.47    3.58
  -3  -5   8   63.75    3.68
   3  -5  -8   55.93    4.03
   3   5   8   50.35    3.87
  -3   5   8   66.43    3.97
   3   5   8   62.77    3.84
  -3   5  -8   58.43    3.47
   3   5  -8   60.73    3.82
  -3  -5   9   21.40    2.40
  -3   5   9   16.23    1.53
  -3  -5   9   17.50    1.79
   3  -5  -9   15.35    2.21
  -3   5  -9   20.02    5.38
  -3   5   9   27.08    2.33
   3   5   9   15.59    3.43
  -3   5  -9   20.80    4.99
  -3   5   9   19.29    1.64
  -3  -5   9   20.48    1.70
  -3   5   9   16.39    2.06
  -3  -5   9   18.18    2.17
  -3   5  -9   18.07    2.72
  -3  -5  -9   19.57    2.71
  -3   5   9   16.20    2.10
   3   5  -9   16.84    1.37
  -3   5  10   14.12    1.88
  -3  -5  10   10.80    1.91
  -3   5 -10   10.94    4.42
  -3   5  10   11.95    1.42
  -3  -5  10   12.89    1.46
  -3   5  10   14.94    1.40
  -3  -5  10   12.38    1.42
  -3   5  10    5.33    1.76
   3  -5  10   15.28    2.01
   3   5  10   14.67    2.89
  -3   5  10   12.84    1.72
  -3  -5 -10   13.84    2.23
  -3   5 -10   13.64    2.51
  -3   5 -10    8.54    4.09
  -3  -5 -11   10.66    1.64
  -3   5  11   11.72    1.65
  -3   5 -11   14.28    3.03
   3  -5 -11   10.50    1.64
  -3  -5  11   11.39    1.20
   3  -5  11   11.12    1.64
  -3  -5 -11   10.03    1.48
   3   5  11   11.44    2.17
  -3  -5  11   13.75    1.18
  -3  -5  11   11.99    1.15
  -3  -6   0   -0.29    1.51
  -3   6   0    0.34    0.89
  -3   6   0   -0.11    1.43
   3  -6   0   -1.29    1.30
   3   6   0    0.33    1.20
   3  -6   0   -0.97    1.04
   3   6   0   -1.04    2.35
   3   6   0    0.11    1.11
   3   6   0   -1.86    2.20
  -3   6   0   -1.20    2.51
   3   6   0    0.02    0.65
   3   6   0   -0.03    2.43
  -3   6  -1  263.86   13.59
  -3   6   1  273.45   13.60
  -3   6   1  272.43   13.82
   3   6   1  252.96   14.09
   3   6  -1  258.01   14.06
   3   6   1  238.17   14.07
  -3   6  -1  248.09   14.58
  -3   6  -1  250.40   13.70
  -3  -6  -1  254.91   13.70
  -3   6   1  278.25   13.93
   3   6   1  235.93   13.93
   3   6   1  244.28   13.97
   3   6   1  231.01   13.58
   3   6  -1  258.68   13.93
   3  -6  -1  270.63   13.60
   3   6  -1  235.17   13.57
   3   6  -1  251.70   13.92
  -3   6   1  247.83   13.55
  -3  -6  -1  267.52   13.64
  -3  -6   1  258.78   13.59
   3   6  -1  261.92   13.92
   3   6   1  248.59   13.91
  -3   6  -1  224.91   13.76
   3   6  -1  263.78   13.53
   3   6   1  263.64   13.61
   3   6  -1  273.47   13.60
  -3   6   1  312.95   14.27
  -3   6  -1  279.06   14.19
  -3   6   2   57.42    3.19
  -3   6   2   53.86    3.66
[truncated: 884,197 more chars]
