# Supplementary material for: The anti-aromatic dianion and aromatic tetraanion of [18]annulene
Source: Nat Chem. 2024 Mar 6;16(6):998–1002. doi: 10.1038/s41557-024-01469-1 (PMC11164681; doi:10.1038/s41557-024-01469-1)
Supplement: Supplementary file 3 — Crystallographic data for compound 1; CCDC reference no. 2293565. [file 41557_2024_1469_MOESM3_ESM.cif]

data_1
_audit_creation_date               2023-07-21
_audit_creation_method
;
Olex2 1.5
(compiled 2023.03.06 svn.rbb2c1857 for OlexSys, GUI svn.r6748)
;
_shelx_SHELXL_version_number       '2018/3'
loop_
  _audit_author_name
  _audit_author_email
  _audit_author_address
 'Stawski, W.' wojciech.stawski@chem.ox.ac.uk
;
University of Oxford
Department of Chemistry
12 Mansfield Rd, Oxford OX1 3TA
Oxford
OX13TA
United Kingdom
;

_audit_contact_author_address      ?
_audit_contact_author_email        ?
_audit_contact_author_name         ''
_audit_contact_author_phone        ?
_publ_contact_author_id_orcid      ?
_publ_section_references
;
Dolomanov, O.V., Bourhis, L.J., Gildea, R.J, Howard, J.A.K. & Puschmann, H.
 (2009), J. Appl. Cryst. 42, 339-341.

Sheldrick, G.M. (2015). Acta Cryst. A71, 3-8.

Sheldrick, G.M. (2015). Acta Cryst. C71, 3-8.
;
_chemical_name_common              ?
_chemical_name_systematic          ?
_chemical_formula_moiety           'C18 H18'
_chemical_formula_sum              'C18 H18'
_chemical_formula_weight           234.32
_chemical_melting_point            ?
_chemical_oxdiff_formula           'C18 H18'
_chemical_oxdiff_usercomment       18annulene
loop_
  _atom_type_symbol
  _atom_type_description
  _atom_type_scat_dispersion_real
  _atom_type_scat_dispersion_imag
  _atom_type_scat_source
 'C' 'C' 0.0181 0.0091 'International Tables Vol C Tables 4.2.6.8 and 6.1.1.4'
 'H' 'H' 0.0000 0.0000 'International Tables Vol C Tables 4.2.6.8 and 6.1.1.4'

_shelx_space_group_comment
;
The symmetry employed for this shelxl refinement is uniquely defined
by the following loop, which should always be used as a source of
symmetry information in preference to the above space-group names.
They are only intended as comments.
;
_space_group_crystal_system        'monoclinic'
_space_group_IT_number             14
_space_group_name_H-M_alt          'P 1 21/n 1'
_space_group_name_Hall             '-P 2yn'
loop_
  _space_group_symop_operation_xyz
 'x, y, z'
 '-x+1/2, y+1/2, -z+1/2'
 '-x, -y, -z'
 'x-1/2, -y-1/2, z-1/2'

_cell_length_a                     10.2692(2)
_cell_length_b                     4.79470(8)
_cell_length_c                     14.8008(3)
_cell_angle_alpha                  90
_cell_angle_beta                   108.715(2)
_cell_angle_gamma                  90
_cell_volume                       690.23(3)
_cell_formula_units_Z              2
_cell_measurement_reflns_used      13596
_cell_measurement_temperature      150.01(10)
_cell_measurement_theta_max        76.0910
_cell_measurement_theta_min        4.5380
_shelx_estimated_absorpt_T_max     0.981
_shelx_estimated_absorpt_T_min     0.845
_exptl_absorpt_coefficient_mu      0.472
_exptl_absorpt_correction_T_max    1.00000
_exptl_absorpt_correction_T_min    0.68553
_exptl_absorpt_correction_type     multi-scan
_exptl_absorpt_process_details
;
CrysAlisPro 1.171.42.72a (Rigaku Oxford Diffraction, 2022)
Empirical absorption correction using spherical harmonics,
implemented in SCALE3 ABSPACK scaling algorithm.
;
_exptl_absorpt_special_details     ?
_exptl_crystal_colour              'clear orange'
_exptl_crystal_colour_lustre       clear
_exptl_crystal_colour_primary      orange
_exptl_crystal_density_diffrn      1.127
_exptl_crystal_density_meas        ?
_exptl_crystal_density_method      ?
_exptl_crystal_description         plate
_exptl_crystal_F_000               252
_exptl_crystal_preparation         'As desribed in the main text.'
_exptl_crystal_recrystallization_method 
 'Vapor diffusion of methanol into concentrated solution in benzene at room tmperature overnight.'
_exptl_crystal_size_max            0.37
_exptl_crystal_size_mid            0.28
_exptl_crystal_size_min            0.04
_exptl_transmission_factor_max     ?
_exptl_transmission_factor_min     ?
_diffrn_reflns_av_R_equivalents    0.0292
_diffrn_reflns_av_unetI/netI       0.0104
_diffrn_reflns_Laue_measured_fraction_full  0.998
_diffrn_reflns_Laue_measured_fraction_max  0.992
_diffrn_reflns_limit_h_max         12
_diffrn_reflns_limit_h_min         -12
_diffrn_reflns_limit_k_max         5
_diffrn_reflns_limit_k_min         -5
_diffrn_reflns_limit_l_max         18
_diffrn_reflns_limit_l_min         -18
_diffrn_reflns_number              25079
_diffrn_reflns_point_group_measured_fraction_full  0.998
_diffrn_reflns_point_group_measured_fraction_max  0.992
_diffrn_reflns_theta_full          67.684
_diffrn_reflns_theta_max           76.237
_diffrn_reflns_theta_min           4.628
_diffrn_ambient_environment        N~2~
_diffrn_ambient_temperature        150.01(10)
_diffrn_detector                   'CCD plate'
_diffrn_detector_area_resol_mean   10.5035
_diffrn_detector_type              Atlas
_diffrn_measured_fraction_theta_full  0.998
_diffrn_measured_fraction_theta_max  0.992
_diffrn_measurement_details
;
List of Runs (angles in degrees, time in seconds):

  # Type    Start    End  Width  t~exp~   \w     \q     \k     \f   Frames
--------------------------------------------------------------------------
  1  \w      6.00  33.00   1.00    2.00    --  -41.52  19.00-120.00   27
  2  \w     -3.00  24.00   1.00    2.00    --  -41.52  19.00 120.00   27
  3  \w      2.00  37.00   1.00    2.00    --  -41.52  19.00  30.00   35
  4  \w    -18.00  24.00   1.00    2.00    --  -41.52  37.00-180.00   42
  5  \w     -1.00  28.00   1.00    2.00    --  -41.52  19.00 -30.00   29
  6  \w     37.00  78.00   1.00    2.00    --   41.52 -99.00 120.00   41
  7  \w     20.00  67.00   1.00    2.00    --   41.52 -99.00  60.00   47
  8  \w     36.00 107.00   1.00    8.00    --  111.00 -94.00-180.00   71
  9  \w     99.00 171.00   1.00    8.00    --  111.00  30.00 150.00   72
 10  \w     41.00  72.00   1.00    8.00    --  111.00 -45.00  30.00   31
 11  \w    105.00 143.00   1.00    8.00    --  111.00 125.00 -60.00   38
 12  \w     52.00  93.00   1.00    8.00    --  111.00 -61.00-120.00   41
 13  \w     41.00  71.00   1.00    8.00    --  111.00 -45.00  60.00   30
 14  \w     61.00 107.00   1.00    8.00    --  111.00 -94.00 -90.00   46
 15  \w     41.00  87.00   1.00    8.00    --  111.00-125.00  30.00   46
 16  \w     49.00 101.00   1.00    8.00    --  111.00 -94.00-120.00   52
 17  \w     43.00  69.00   1.00    8.00    --  111.00 -94.00 -30.00   26
 18  \w     80.00 107.00   1.00    8.00    --  111.00 -94.00 -30.00   27
 19  \w     87.00 130.00   1.00    8.00    --  111.00  29.00  86.00   43
 20  \w      4.00  37.00   1.00    2.00    --  -41.52  19.00 -90.00   33
 21  \w    -85.00 -56.00   1.00    2.00    --  -41.52 -57.00 -30.00   29
 22  \w     -5.00  37.00   1.00    2.00    --  -41.52  19.00-120.00   42
 23  \w     -1.00  30.00   1.00    2.00    --  -41.52  37.00 120.00   31
 24  \w     26.00  64.00   1.00    2.00    --   41.52 -99.00 -90.00   38
 25  \w     77.00 103.00   1.00    8.00    --  111.00 -94.00  60.00   26
 26  \w     38.00  73.00   1.00    8.00    --  111.00 -94.00  60.00   35
 27  \w    108.00 173.00   1.00    8.00    --  111.00  77.00   0.00   65
 28  \w    138.00 171.00   1.00    8.00    --  111.00  30.00-120.00   33
 29  \w     62.00 106.00   1.00    8.00    --  111.00 -94.00 120.00   44
 30  \w     44.00  71.00   1.00    8.00    --  111.00 -45.00-120.00   27
 31  \w     54.00  80.00   1.00    8.00    --  111.00-125.00-180.00   26
 32  \w     80.00 106.00   1.00    8.00    --  111.00 -94.00   0.00   26
 33  \w    116.00 158.00   1.00    8.00    --  111.00 125.00 -30.00   42
 34  \w    142.00 168.00   1.00    8.00    --  111.00  15.00  30.00   26
 35  \w     89.00 135.00   1.00    8.00    --  111.00  15.00  30.00   46
 36  \w    106.00 177.00   1.00    8.00    --  111.00  77.00  90.00   71
 37  \w     64.00 107.00   1.00    8.00    --  111.00 -94.00  30.00   43
 38  \w     43.00  70.00   1.00    8.00    --  111.00 -45.00-150.00   27
 39  \w     41.00  70.00   1.00    8.00    --  111.00 -45.00 -30.00   29
 40  \w    -20.00  23.00   1.00    2.00    --   41.52 -29.00 -74.00   43
 41  \w      3.00  29.00   1.00    2.00    --   38.00  87.00 136.49   26
 42  \w      2.00  29.00   1.00    2.00    --  -41.52  19.00 -60.00   27
 43  \w     16.00  43.00   1.00    2.00    --   41.52  57.00 -60.00   27
 44  \w     10.00  35.00   1.00    2.00    --   41.52  19.00-120.00   25
 45  \w      8.00  33.00   1.00    2.00    --   41.52  83.00-116.35   25
 46  \w     55.00 118.00   1.00    2.00    --   41.52  19.00-120.00   63
 47  \w     14.00  39.00   1.00    2.00    --   46.00  80.00-149.80   25
 48  \w     15.00  42.00   1.00    2.00    --   46.00  80.00 -61.11   27
 49  \w     14.00  39.00   1.00    2.00    --   46.00  80.00  28.49   25
 50  \w     16.00  42.00   1.00    2.00    --   46.00  76.00 142.81   26
 51  \w     28.00  55.00   1.00    2.00    --   58.00  71.00 -75.17   27
 52  \w     36.00  68.00   1.00    2.00    --   62.00  71.00 163.77   32
 53  \w     82.00 108.00   1.00    2.00    --   62.00  71.00 163.77   26
 54  \w     37.00  66.00   1.00    2.00    --   66.00  69.00 -27.34   29
 55  \w     36.00  62.00   1.00    2.00    --   66.00  71.00  64.52   26
 56  \w     36.00  62.00   1.00    2.00    --   66.00  71.00  36.54   26
 57  \w     42.00  68.00   1.00    2.00    --   70.00  62.00 107.71   26
 58  \w     46.00  72.00   1.00    2.00    --   70.00  69.00 126.06   26
 59  \w     42.00  68.00   1.00    2.00    --   70.00  65.00  17.55   26
 60  \w    120.00 145.00   1.00    2.00    --   74.00  51.00 -44.20   25
 61  \w     54.00  89.00   1.00    2.00    --   74.00  51.00 -44.20   35
 62  \w     44.00  77.00   1.00    2.00    --   74.00  70.00-139.01   33
 63  \w     50.00  76.00   1.00    8.00    --   78.00  65.00  37.48   26
 64  \w     48.00  88.00   1.00    8.00    --   78.00  70.00 104.60   40
 65  \w     49.00  82.00   1.00    8.00    --   78.00  69.00 -99.66   33
 66  \w     54.00  80.00   1.00    8.00    --   78.00  56.00-165.50   26
 67  \w    123.00 148.00   1.00    8.00    --   78.00  56.00-165.50   25
 68  \w     52.00  78.00   1.00    8.00    --   82.00  71.00  50.85   26
 69  \w     64.00  95.00   1.00    8.00    --   90.00  59.00 151.85   31
 70  \w     67.00  93.00   1.00    8.00    --   94.00  62.00  64.13   26
 71  \w     69.00  97.00   1.00    8.00    --   98.00  67.00-174.36   28
 72  \w     83.00 109.00   1.00    8.00    --  111.00  61.00 120.00   26
 73  \w     83.00 108.00   1.00    8.00    --  111.00  61.00 -30.00   25
 74  \w     90.00 117.00   1.00    8.00    --  111.00  45.00  90.00   27
 75  \w    120.00 176.00   1.00    8.00    --  111.00  61.00 -90.00   56
 76  \w     83.00 109.00   1.00    8.00    --  111.00  61.00 -90.00   26
 77  \w     88.00 150.00   1.00    8.00    --  111.00  45.00-180.00   62
 78  \w     40.00  65.00   1.00    8.00    --  111.00 -45.00 -60.00   25
 79  \w     85.00 132.00   1.00    8.00    --  111.00  61.00  90.00   47
 80  \w     88.00 115.00   1.00    8.00    --  111.00  45.00   0.00   27
 81  \w    139.00 165.00   1.00    8.00    --  111.00  64.00  18.83   26
 82  \w    102.00 134.00   1.00    8.00    --  111.00 125.00 150.00   32
 83  \w     83.00 109.00   1.00    8.00    --  111.00  64.00  18.83   26
 84  \w     40.00  65.00   1.00    8.00    --  111.00 -45.00  90.00   25
 85  \w     84.00 161.00   1.00    8.00    --  111.00  61.00 -60.00   77
 86  \w     83.00 110.00   1.00    8.00    --  111.00  62.00 145.46   27
 87  \w     83.00 109.00   1.00    8.00    --  111.00  61.00   0.00   26
 88  \w     82.00 117.00   1.00    8.00    --  111.00  66.00-119.61   35
 89  \w     84.00 111.00   1.00    8.00    --  111.00  61.00  60.00   27
 90  \w    133.00 159.00   1.00    8.00    --  111.00  61.00 120.00   26
 91  \w     83.00 162.00   1.00    8.00    --  111.00  61.00-150.00   79
 92  \w     49.00  75.00   1.00    8.00    --   78.00  71.00 -79.30   26
 93  \w     57.00  83.00   1.00    8.00    --   82.00  69.00 -56.19   26
 94  \w     60.00  86.00   1.00    8.00    --   90.00  71.00 160.34   26
 95  \w     83.00 108.00   1.00    8.00    --  111.00  66.00 128.56   25
 96  \w    126.00 152.00   1.00    8.00    --  111.00  70.00 -54.01   26
 97  \w     85.00 111.00   1.00    8.00    --  111.00  67.00  74.84   26
 98  \w     86.00 113.00   1.00    8.00    --  111.00  49.00-122.80   27
 99  \w     87.00 114.00   1.00    8.00    --  111.00  60.00 169.76   27
100  \w     82.00 108.00   1.00    8.00    --  111.00  67.00-174.19   26
101  \w     82.00 107.00   1.00    8.00    --  111.00  70.00 -54.01   25
102  \w   -128.00  45.00   1.00    2.00    --  -41.52   0.00-180.00  173
103  \w   -128.00  41.00   1.00    2.00    --  -41.52   0.00-120.00  169
104  \w   -128.00  45.00   1.00    2.00    --  -41.52   0.00-150.00  173
105  \w    -45.00 128.00   1.00    2.00    --   41.52   0.00 120.00  173
106  \w    -45.00 128.00   1.00    2.00    --   41.52   0.00 -90.00  173
107  \w     27.00  95.00   1.00    2.00    --   41.52-125.00 -60.00   68
108  \w    -45.00 128.00   1.00    2.00    --   41.52   0.00-150.00  173
109  \w    -45.00 128.00   1.00    2.00    --   41.52   0.00-180.00  173
110  \w    -45.00 128.00   1.00    2.00    --   41.52   0.00 150.00  173
111  \w    -45.00 128.00   1.00    2.00    --   41.52   0.00-120.00  173
112  \w    -45.00 128.00   1.00    2.00    --   41.52   0.00  60.00  173
113  \w    -45.00 128.00   1.00    2.00    --   41.52   0.00 -60.00  173
114  \w    -45.00 128.00   1.00    2.00    --   41.52   0.00 -30.00  173
115  \w    -45.00 128.00   1.00    2.00    --   41.52   0.00   0.00  173
116  \w    -45.00 128.00   1.00    2.00    --   41.52   0.00  30.00  173
117  \w     19.00 114.00   1.00    2.00    --   41.52  37.00 -90.00   95
118  \w    -45.00 128.00   1.00    2.00    --   41.52   0.00  90.00  173
119  \w     23.00 120.00   1.00    2.00    --   50.00  60.00 -72.46   97
120  \w     32.00 134.00   1.00    2.00    --   62.00  71.00-167.12  102
121  \w     32.00 134.00   1.00    2.00    --   62.00  71.00 -18.07  102
122  \w     38.00 136.00   1.00    2.00    --   66.00  63.00 169.23   98
123  \w     38.00 136.00   1.00    2.00    --   66.00  63.00-155.33   98
124  \w     48.00 144.00   1.00    2.00    --   74.00  53.00   0.52   96
;
_diffrn_measurement_device         'four-circle diffractometer'
_diffrn_measurement_device_type    'SuperNova, Dual, Cu at home/near, Atlas'
_diffrn_measurement_method         '\w scans'
_diffrn_orient_matrix_type        
 'CrysAlisPro convention (1999,Acta A55,543-557)'
_diffrn_orient_matrix_UB_11        -0.1212833000
_diffrn_orient_matrix_UB_12        -0.0005102000
_diffrn_orient_matrix_UB_13        0.0400025000
_diffrn_orient_matrix_UB_21        0.0042421000
_diffrn_orient_matrix_UB_22        0.3210281000
_diffrn_orient_matrix_UB_23        0.0045114000
_diffrn_orient_matrix_UB_31        -0.1017892000
_diffrn_orient_matrix_UB_32        0.0139347000
_diffrn_orient_matrix_UB_33        -0.1022210000
_diffrn_radiation_monochromator    mirror
_diffrn_radiation_probe            x-ray
_diffrn_radiation_type             'Cu K\a'
_diffrn_radiation_wavelength       1.54184
_diffrn_source                     'micro-focus sealed X-ray tube'
_diffrn_source_type                'SuperNova (Cu) X-ray Source'
_diffrn_special_details            ?
_reflns_Friedel_coverage           0.000
_reflns_Friedel_fraction_full      .
_reflns_Friedel_fraction_max       .
_reflns_number_gt                  1294
_reflns_number_total               1432
_reflns_special_details
;
 Reflections were merged by SHELXL according to the crystal
 class for the calculation of statistics and refinement.
 
 _reflns_Friedel_fraction is defined as the number of unique
 Friedel pairs measured divided by the number that would be
 possible theoretically, ignoring centric projections and
 systematic absences.
;
_reflns_threshold_expression       'I > 2\s(I)'
_computing_cell_refinement         'CrysAlisPro 1.171.42.72a (Rigaku OD, 2022)'
_computing_data_collection         'CrysAlisPro 1.171.42.72a (Rigaku OD, 2022)'
_computing_data_reduction          'CrysAlisPro 1.171.42.72a (Rigaku OD, 2022)'
_computing_molecular_graphics      'Olex2 1.5 (Dolomanov et al., 2009)'
_computing_publication_material    'Olex2 1.5 (Dolomanov et al., 2009)'
_computing_structure_refinement    'SHELXL 2018/3 (Sheldrick, 2015)'
_computing_structure_solution
;
Superflip  (Palatinus & Chapuis, 2007;Palatinus & van der Lee, 2008;
Palatinus et al., 2012)
;
_refine_diff_density_max           0.095
_refine_diff_density_min           -0.113
_refine_diff_density_rms           0.022
_refine_ls_extinction_coef         .
_refine_ls_extinction_method       none
_refine_ls_goodness_of_fit_ref     1.038
_refine_ls_hydrogen_treatment      constr
_refine_ls_matrix_type             full
_refine_ls_number_parameters       164
_refine_ls_number_reflns           1432
_refine_ls_number_restraints       368
_refine_ls_R_factor_all            0.0319
_refine_ls_R_factor_gt             0.0281
_refine_ls_restrained_S_all        0.962
_refine_ls_shift/su_max            0.000
_refine_ls_shift/su_mean           0.000
_refine_ls_structure_factor_coef   Fsqd
_refine_ls_weighting_details      
 'w=1/[\s^2^(Fo^2^)+(0.0410P)^2^+0.0573P] where P=(Fo^2^+2Fc^2^)/3'
_refine_ls_weighting_scheme        calc
_refine_ls_wR_factor_gt            0.0736
_refine_ls_wR_factor_ref           0.0771
_refine_special_details           
'Molecule exhibits disorder (84:16) which was modelled using appropriate restraints (SADI, SIMU, RIGU). Distance restraints are relatively weak (default values). Data to parameter ratio lower than 10 is a consequence of the fact that the whole molecule is disordered and was refined anisotropically, increasing the number of parameters.'
_olex2_refinement_description
;
1. Fixed Uiso
 At 1.2 times of:
  All C(H) groups
2. Restrained distances
 C5-C4 \\sim C5A-C4A
 with sigma of 0.02
 C4A-C6A \\sim C4-C6
 with sigma of 0.04
 C2A-C4A \\sim C2-C4
 with sigma of 0.04
 C2-C1 \\sim C2A-C1A
 with sigma of 0.02
 C6A-C8A \\sim C6-C8
 with sigma of 0.04
 C7-C6 \\sim C7A-C6A
 with sigma of 0.02
 C3A-C5A \\sim C3-C5
 with sigma of 0.04
 C8-C7 \\sim C8A-C7A
 with sigma of 0.02
 C7A-C9A \\sim C7-C9
 with sigma of 0.04
 C4-C3 \\sim C4A-C3A
 with sigma of 0.02
 C3-C2 \\sim C3A-C2A
 with sigma of 0.02
 C9-C8 \\sim C9A-C8A
 with sigma of 0.02
 C6-C5 \\sim C6A-C5A
 with sigma of 0.02
 C1A-C3A \\sim C1-C3
 with sigma of 0.04
3. Uiso/Uaniso restraints and constraints
C2 \\sim C5 \\sim C3 \\sim C8 \\sim C9 \\sim C4 \\sim C7 \\sim C6 \\sim C1
\\sim C1A \\sim C2A \\sim C3A \\sim C4A \\sim C5A \\sim C6A \\sim C7A \\sim C8A
\\sim C9A: within 2A with sigma of 0.01 and sigma for terminal atoms of 0.02
within 2A
4. Rigid body (RIGU) restrains
 C2A, C5A, C3A, C8A, C9A, C4A, C7A, C6A, C1A
 with sigma for 1-2 distances of 0.004 and sigma for 1-3 distances of 0.004
 C2, C5, C3, C8, C9, C4, C7, C6, C1
 with sigma for 1-2 distances of 0.004 and sigma for 1-3 distances of 0.004
5. Others
 Sof(C1A)=Sof(H1A)=Sof(C2A)=Sof(H2A)=Sof(C3A)=Sof(H3A)=Sof(C4A)=Sof(H4A)=
 Sof(C5A)=Sof(H5A)=Sof(C6A)=Sof(H6A)=Sof(C7A)=Sof(H7A)=Sof(C8A)=Sof(H8A)=
 Sof(C9A)=Sof(H9A)=1-FVAR(1)
 Sof(C2)=Sof(H2)=Sof(C5)=Sof(H5)=Sof(C3)=Sof(H3)=Sof(C8)=Sof(H8)=Sof(C9)=
 Sof(H9)=Sof(C4)=Sof(H4)=Sof(C7)=Sof(H7)=Sof(C6)=Sof(H6)=Sof(C1)=Sof(H1)=FVAR(1)
6.a Aromatic/amide H refined with riding coordinates:
 C2(H2), C5(H5), C3(H3), C8(H8), C9(H9), C4(H4), C7(H7), C6(H6), C1(H1),
 C1A(H1A), C2A(H2A), C3A(H3A), C4A(H4A), C5A(H5A), C6A(H6A), C7A(H7A), C8A(H8A),
  C9A(H9A)
;
_atom_sites_solution_hydrogens     geom
_atom_sites_solution_primary       dual
_atom_sites_solution_secondary     ?
loop_
  _atom_site_label
  _atom_site_type_symbol
  _atom_site_fract_x
  _atom_site_fract_y
  _atom_site_fract_z
  _atom_site_U_iso_or_equiv
  _atom_site_adp_type
  _atom_site_occupancy
  _atom_site_site_symmetry_order
  _atom_site_calc_flag
  _atom_site_refinement_flags_posn
  _atom_site_refinement_flags_adp
  _atom_site_refinement_flags_occupancy
  _atom_site_disorder_assembly
  _atom_site_disorder_group
 C2 C 0.15829(19) 0.6381(4) 0.45567(10) 0.0387(3) Uani 0.8418(15) 1 d D U P A 1
 H2 H 0.069314 0.586995 0.456533 0.046 Uiso 0.8418(15) 1 calc R U P A 1
 C5 C 0.39939(14) 0.4178(4) 0.32234(10) 0.0390(3) Uani 0.8418(15) 1 d D U P A 1
 H5 H 0.350713 0.266838 0.284935 0.047 Uiso 0.8418(15) 1 calc R U P A 1
 C3 C 0.21289(12) 0.4938(3) 0.39355(9) 0.0383(3) Uani 0.8418(15) 1 d D U P A 1
 H3 H 0.158514 0.350850 0.355019 0.046 Uiso 0.8418(15) 1 calc R U P A 1
 C8 C 0.73471(13) 0.7975(3) 0.35705(10) 0.0388(3) Uani 0.8418(15) 1 d D U P A 1
 H8 H 0.771710 0.704460 0.314092 0.047 Uiso 0.8418(15) 1 calc R U P A 1
 C9 C 0.81359(14) 1.0079(3) 0.41531(9) 0.0392(3) Uani 0.8418(15) 1 d D U P A 1
 H9 H 0.898921 1.056404 0.407325 0.047 Uiso 0.8418(15) 1 calc R U P A 1
 C4 C 0.34150(10) 0.54649(19) 0.38473(6) 0.0351(2) Uani 0.8418(15) 1 d D U P A
 1
 H4 H 0.395644 0.685214 0.425669 0.042 Uiso 0.8418(15) 1 calc R U P A 1
 C7 C 0.60513(10) 0.7176(2) 0.35876(6) 0.0356(2) Uani 0.8418(15) 1 d D U P A 1
 H7 H 0.566874 0.827906 0.397256 0.043 Uiso 0.8418(15) 1 calc R U P A 1
 C6 C 0.52514(13) 0.4965(3) 0.31110(9) 0.0399(3) Uani 0.8418(15) 1 d D U P A 1
 H6 H 0.557396 0.391667 0.268111 0.048 Uiso 0.8418(15) 1 calc R U P A 1
 C1 C 0.22648(9) 0.8510(2) 0.51594(7) 0.0354(2) Uani 0.8418(15) 1 d D U P A 1
 H1 H 0.311612 0.907587 0.509325 0.043 Uiso 0.8418(15) 1 calc R U P A 1
 C1A C 0.2544(5) 0.6401(11) 0.4425(4) 0.0426(11) Uani 0.1582(15) 1 d D U P A 2
 H1A H 0.331129 0.762674 0.458920 0.051 Uiso 0.1582(15) 1 calc R U P A 2
 C2A C 0.2587(7) 0.4427(16) 0.3781(5) 0.0441(14) Uani 0.1582(15) 1 d D U P A 2
 H2A H 0.185022 0.312880 0.359192 0.053 Uiso 0.1582(15) 1 calc R U P A 2
 C3A C 0.3612(8) 0.416(2) 0.3382(6) 0.0440(16) Uani 0.1582(15) 1 d D U P A 2
 H3A H 0.350540 0.266915 0.294249 0.053 Uiso 0.1582(15) 1 calc R U P A 2
 C4A C 0.4742(5) 0.5713(11) 0.3525(4) 0.0414(11) Uani 0.1582(15) 1 d D U P A 2
 H4A H 0.483623 0.713616 0.398831 0.050 Uiso 0.1582(15) 1 calc R U P A 2
 C5A C 0.5771(7) 0.5677(17) 0.3149(6) 0.0446(14) Uani 0.1582(15) 1 d D U P A 2
 H5A H 0.571473 0.433016 0.266754 0.054 Uiso 0.1582(15) 1 calc R U P A 2
 C6A C 0.6886(8) 0.7385(18) 0.3393(6) 0.0446(16) Uani 0.1582(15) 1 d D U P A 2
 H6A H 0.751952 0.712701 0.305296 0.054 Uiso 0.1582(15) 1 calc R U P A 2
 C7A C 0.7193(6) 0.9389(11) 0.4058(4) 0.0430(11) Uani 0.1582(15) 1 d D U P A 2
 H7A H 0.647712 0.967264 0.432553 0.052 Uiso 0.1582(15) 1 calc R U P A 2
 C8A C 0.8271(8) 1.1105(16) 0.4441(6) 0.0448(15) Uani 0.1582(15) 1 d D U P A 2
 H8A H 0.903158 1.094894 0.421009 0.054 Uiso 0.1582(15) 1 calc R U P A 2
 C9A C 0.8358(12) 1.304(2) 0.5129(6) 0.0460(19) Uani 0.1582(15) 1 d D U P A 2
 H9A H 0.917152 1.413344 0.531472 0.055 Uiso 0.1582(15) 1 calc R U P A 2

loop_
  _atom_site_aniso_label
  _atom_site_aniso_U_11
  _atom_site_aniso_U_22
  _atom_site_aniso_U_33
  _atom_site_aniso_U_23
  _atom_site_aniso_U_13
  _atom_site_aniso_U_12
 C2 0.0300(6) 0.0425(8) 0.0407(8) 0.0126(5) 0.0074(6) -0.0078(5)
 C5 0.0460(8) 0.0352(5) 0.0299(6) -0.0049(4) 0.0039(5) 0.0030(6)
 C3 0.0376(6) 0.0363(6) 0.0344(6) 0.0060(4) 0.0024(4) -0.0091(5)
 C8 0.0396(7) 0.0447(7) 0.0379(7) 0.0094(5) 0.0207(5) 0.0120(5)
 C9 0.0340(6) 0.0464(8) 0.0423(7) 0.0137(5) 0.0193(5) 0.0073(5)
 C4 0.0360(5) 0.0334(5) 0.0310(4) -0.0005(4) 0.0041(3) -0.0026(4)
 C7 0.0383(5) 0.0376(5) 0.0324(4) 0.0024(4) 0.0135(4) 0.0089(4)
 C6 0.0476(7) 0.0393(7) 0.0307(5) -0.0034(5) 0.0098(5) 0.0107(5)
 C1 0.0298(4) 0.0386(5) 0.0395(5) 0.0095(4) 0.0133(4) 0.0006(4)
 C1A 0.041(2) 0.043(2) 0.040(2) 0.011(2) 0.0067(19) -0.004(2)
 C2A 0.041(3) 0.046(3) 0.039(3) 0.009(2) 0.002(2) -0.003(3)
 C3A 0.050(3) 0.044(3) 0.033(3) 0.000(3) 0.006(2) 0.005(3)
 C4A 0.048(2) 0.041(2) 0.033(2) -0.0006(19) 0.0090(19) 0.007(2)
 C5A 0.053(3) 0.040(3) 0.037(3) 0.001(2) 0.009(3) 0.011(2)
 C6A 0.043(3) 0.049(3) 0.045(3) 0.009(2) 0.019(3) 0.014(2)
 C7A 0.044(3) 0.045(2) 0.044(2) 0.014(2) 0.0204(19) 0.010(2)
 C8A 0.040(3) 0.052(4) 0.049(4) 0.016(2) 0.024(3) 0.010(3)
 C9A 0.040(3) 0.045(4) 0.048(5) 0.015(3) 0.007(4) 0.000(3)

_geom_special_details
;
 All esds (except the esd in the dihedral angle between two l.s. planes)
 are estimated using the full covariance matrix.  The cell esds are taken
 into account individually in the estimation of esds in distances, angles
 and torsion angles; correlations between esds in cell parameters are only
 used when they are defined by crystal symmetry.  An approximate (isotropic)
 treatment of cell esds is used for estimating esds involving l.s. planes.
;
loop_
  _geom_bond_atom_site_label_1
  _geom_bond_atom_site_label_2
  _geom_bond_distance
  _geom_bond_site_symmetry_2
  _geom_bond_publ_flag
 C2 H2 0.9500 . ?
 C2 C3 1.403(2) . ?
 C2 C1 1.3883(17) . ?
 C5 H5 0.9500 . ?
 C5 C4 1.3926(15) . ?
 C5 C6 1.4056(18) . ?
 C3 H3 0.9500 . ?
 C3 C4 1.3913(14) . ?
 C8 H8 0.9500 . ?
 C8 C9 1.4032(19) . ?
 C8 C7 1.3927(15) . ?
 C9 H9 0.9500 . ?
 C9 C1 1.3897(15) 3_676 ?
 C4 H4 0.9500 . ?
 C7 H7 0.9500 . ?
 C7 C6 1.3870(15) . ?
 C6 H6 0.9500 . ?
 C1 H1 0.9500 . ?
 C1A H1A 0.9500 . ?
 C1A C2A 1.354(9) . ?
 C1A C9A 1.326(12) 3_676 ?
 C2A H2A 0.9500 . ?
 C2A C3A 1.367(9) . ?
 C3A H3A 0.9500 . ?
 C3A C4A 1.337(9) . ?
 C4A H4A 0.9500 . ?
 C4A C5A 1.343(8) . ?
 C5A H5A 0.9500 . ?
 C5A C6A 1.358(9) . ?
 C6A H6A 0.9500 . ?
 C6A C7A 1.339(9) . ?
 C7A H7A 0.9500 . ?
 C7A C8A 1.350(9) . ?
 C8A H8A 0.9500 . ?
 C8A C9A 1.359(10) . ?
 C9A H9A 0.9500 . ?

loop_
  _geom_angle_atom_site_label_1
  _geom_angle_atom_site_label_2
  _geom_angle_atom_site_label_3
  _geom_angle
  _geom_angle_site_symmetry_1
  _geom_angle_site_symmetry_3
  _geom_angle_publ_flag
 C3 C2 H2 118.0 . . ?
 C1 C2 H2 118.0 . . ?
 C1 C2 C3 123.94(15) . . ?
 C4 C5 H5 117.9 . . ?
 C4 C5 C6 124.29(13) . . ?
 C6 C5 H5 117.9 . . ?
 C2 C3 H3 117.9 . . ?
 C4 C3 C2 124.25(12) . . ?
 C4 C3 H3 117.9 . . ?
 C9 C8 H8 118.2 . . ?
 C7 C8 H8 118.2 . . ?
 C7 C8 C9 123.58(13) . . ?
 C8 C9 H9 118.3 . . ?
 C1 C9 C8 123.49(12) 3_676 . ?
 C1 C9 H9 118.3 3_676 . ?
 C5 C4 H4 116.5 . . ?
 C3 C4 C5 127.00(11) . . ?
 C3 C4 H4 116.5 . . ?
 C8 C7 H7 116.0 . . ?
 C6 C7 C8 127.90(11) . . ?
 C6 C7 H7 116.0 . . ?
 C5 C6 H6 117.9 . . ?
 C7 C6 C5 124.17(12) . . ?
 C7 C6 H6 117.9 . . ?
 C2 C1 C9 128.45(11) . 3_676 ?
 C2 C1 H1 115.8 . . ?
 C9 C1 H1 115.8 3_676 . ?
 C2A C1A H1A 113.6 . . ?
 C9A C1A H1A 113.6 3_676 . ?
 C9A C1A C2A 132.7(7) 3_676 . ?
 C1A C2A H2A 117.6 . . ?
 C1A C2A C3A 124.9(8) . . ?
 C3A C2A H2A 117.6 . . ?
 C2A C3A H3A 115.5 . . ?
 C4A C3A C2A 129.0(9) . . ?
 C4A C3A H3A 115.5 . . ?
 C3A C4A H4A 113.3 . . ?
 C3A C4A C5A 133.3(7) . . ?
 C5A C4A H4A 113.3 . . ?
 C4A C5A H5A 116.9 . . ?
 C4A C5A C6A 126.2(8) . . ?
 C6A C5A H5A 116.9 . . ?
 C5A C6A H6A 116.3 . . ?
 C7A C6A C5A 127.4(9) . . ?
 C7A C6A H6A 116.3 . . ?
 C6A C7A H7A 112.2 . . ?
 C6A C7A C8A 135.6(7) . . ?
 C8A C7A H7A 112.2 . . ?
 C7A C8A H8A 117.4 . . ?
 C7A C8A C9A 125.3(9) . . ?
 C9A C8A H8A 117.4 . . ?
 C1A C9A C8A 128.6(10) 3_676 . ?
 C1A C9A H9A 115.7 3_676 . ?
 C8A C9A H9A 115.7 . . ?

loop_
  _geom_torsion_atom_site_label_1
  _geom_torsion_atom_site_label_2
  _geom_torsion_atom_site_label_3
  _geom_torsion_atom_site_label_4
  _geom_torsion
  _geom_torsion_site_symmetry_1
  _geom_torsion_site_symmetry_2
  _geom_torsion_site_symmetry_3
  _geom_torsion_site_symmetry_4
  _geom_torsion_publ_flag
 C2 C3 C4 C5 -177.63(15) . . . . ?
 C3 C2 C1 C9 -174.78(14) . . . 3_676 ?
 C8 C7 C6 C5 175.06(13) . . . . ?
 C9 C8 C7 C6 -173.36(12) . . . . ?
 C4 C5 C6 C7 -2.0(2) . . . . ?
 C7 C8 C9 C1 3.3(2) . . . 3_676 ?
 C6 C5 C4 C3 174.36(13) . . . . ?
 C1 C2 C3 C4 -0.1(2) . . . . ?
 C1A C2A C3A C4A -0.3(15) . . . . ?
 C2A C3A C4A C5A -177.4(8) . . . . ?
 C3A C4A C5A C6A -178.2(9) . . . . ?
 C4A C5A C6A C7A 1.2(14) . . . . ?
 C5A C6A C7A C8A 173.9(8) . . . . ?
 C6A C7A C8A C9A 180.0(9) . . . . ?
 C7A C8A C9A C1A 1.8(17) . . . 3_676 ?
 C9A C1A C2A C3A 179.5(9) 3_676 . . . ?

_shelx_res_file
;
TITL 139-2wps22_WSinP21n in P2(1)/n
    139-2wps22_wsinp21n.res
    created by SHELXL-2018/3 at 12:25:47 on 21-Jul-2023
CELL 1.54184 10.269224 4.794698 14.800825 90 108.715 90
ZERR 2 0.000216 0.00008 0.000347 0 0.0024 0
LATT 1
SYMM 0.5-X,0.5+Y,0.5-Z
SFAC C H
UNIT 36 36
RIGU C2A C5A C3A C8A C9A C4A C7A C6A C1A
SIMU 0.01 0.02 2 C2 C5 C3 C8 C9 C4 C7 C6 C1 C1A C2A C3A C4A C5A C6A C7A C8A =
 C9A
RIGU C2 C5 C3 C8 C9 C4 C7 C6 C1
SADI C5 C4 C5A C4A
SADI 0.04 C4A C6A C4 C6
SADI 0.04 C2A C4A C2 C4
SADI C2 C1 C2A C1A
SADI 0.04 C6A C8A C6 C8
SADI C7 C6 C7A C6A
SADI 0.04 C3A C5A C3 C5
SADI C8 C7 C8A C7A
SADI 0.04 C7A C9A C7 C9
SADI C4 C3 C4A C3A
SADI C3 C2 C3A C2A
SADI C9 C8 C9A C8A
SADI C6 C5 C6A C5A
SADI 0.04 C1A C3A C1 C3

L.S. 40 0 0
PLAN  20
SIZE 0.04 0.28 0.37
TEMP -123
CONF
MORE -1
BOND $H
fmap 2 53
acta
REM <olex2.extras>
REM <HklSrc "%.\\139-2wps22_WSinP21n.hkl">
REM </olex2.extras>

WGHT    0.041000    0.057300
FVAR      12.19476   0.84184
PART 1
C2    1    0.158289    0.638083    0.455670    21.00000    0.03001    0.04250 =
         0.04070    0.01257    0.00739   -0.00780
AFIX  43
H2    2    0.069314    0.586995    0.456533    21.00000   -1.20000
AFIX   0
C5    1    0.399394    0.417764    0.322342    21.00000    0.04602    0.03523 =
         0.02986   -0.00490    0.00386    0.00304
AFIX  43
H5    2    0.350713    0.266838    0.284935    21.00000   -1.20000
AFIX   0
C3    1    0.212893    0.493798    0.393552    21.00000    0.03758    0.03628 =
         0.03442    0.00603    0.00235   -0.00913
AFIX  43
H3    2    0.158514    0.350850    0.355019    21.00000   -1.20000
AFIX   0
C8    1    0.734706    0.797472    0.357047    21.00000    0.03960    0.04468 =
         0.03792    0.00945    0.02070    0.01200
AFIX  43
H8    2    0.771710    0.704460    0.314092    21.00000   -1.20000
AFIX   0
C9    1    0.813587    1.007862    0.415307    21.00000    0.03399    0.04644 =
         0.04233    0.01368    0.01933    0.00727
AFIX  43
H9    2    0.898921    1.056404    0.407325    21.00000   -1.20000
AFIX   0
C4    1    0.341500    0.546494    0.384729    21.00000    0.03604    0.03335 =
         0.03104   -0.00051    0.00412   -0.00264
AFIX  43
H4    2    0.395644    0.685214    0.425669    21.00000   -1.20000
AFIX   0
C7    1    0.605130    0.717575    0.358758    21.00000    0.03834    0.03765 =
         0.03237    0.00237    0.01353    0.00893
AFIX  43
H7    2    0.566874    0.827906    0.397256    21.00000   -1.20000
AFIX   0
C6    1    0.525139    0.496522    0.311096    21.00000    0.04755    0.03934 =
         0.03072   -0.00342    0.00975    0.01072
AFIX  43
H6    2    0.557396    0.391667    0.268111    21.00000   -1.20000
AFIX   0
C1    1    0.226476    0.851004    0.515941    21.00000    0.02981    0.03857 =
         0.03951    0.00947    0.01331    0.00056
AFIX  43
H1    2    0.311612    0.907587    0.509325    21.00000   -1.20000
AFIX   0
PART 2
C1A   1    0.254397    0.640094    0.442471   -21.00000    0.04092    0.04261 =
         0.03971    0.01066    0.00670   -0.00445
AFIX  43
H1A   2    0.331129    0.762674    0.458920   -21.00000   -1.20000
AFIX   0
C2A   1    0.258700    0.442726    0.378087   -21.00000    0.04056    0.04554 =
         0.03889    0.00935    0.00247   -0.00348
AFIX  43
H2A   2    0.185022    0.312880    0.359192   -21.00000   -1.20000
AFIX   0
C3A   1    0.361152    0.416258    0.338211   -21.00000    0.04970    0.04402 =
         0.03298    0.00037    0.00581    0.00497
AFIX  43
H3A   2    0.350540    0.266915    0.294249   -21.00000   -1.20000
AFIX   0
C4A   1    0.474159    0.571322    0.352494   -21.00000    0.04767    0.04051 =
         0.03323   -0.00056    0.00899    0.00738
AFIX  43
H4A   2    0.483623    0.713616    0.398831   -21.00000   -1.20000
AFIX   0
C5A   1    0.577134    0.567738    0.314932   -21.00000    0.05266    0.04015 =
         0.03725    0.00092    0.00918    0.01058
AFIX  43
H5A   2    0.571473    0.433016    0.266754   -21.00000   -1.20000
AFIX   0
C6A   1    0.688573    0.738469    0.339305   -21.00000    0.04297    0.04911 =
         0.04538    0.00879    0.01911    0.01401
AFIX  43
H6A   2    0.751952    0.712701    0.305296   -21.00000   -1.20000
AFIX   0
C7A   1    0.719278    0.938894    0.405782   -21.00000    0.04410    0.04523 =
         0.04403    0.01375    0.02043    0.01007
AFIX  43
H7A   2    0.647712    0.967264    0.432553   -21.00000   -1.20000
AFIX   0
C8A   1    0.827124    1.110515    0.444054   -21.00000    0.04020    0.05237 =
         0.04893    0.01588    0.02407    0.00991
AFIX  43
H8A   2    0.903158    1.094894    0.421009   -21.00000   -1.20000
AFIX   0
C9A   1    0.835752    1.303846    0.512882   -21.00000    0.03995    0.04539 =
         0.04776    0.01460    0.00714   -0.00035
AFIX  43
H9A   2    0.917152    1.413344    0.531472   -21.00000   -1.20000
AFIX   0
HKLF 4


REM  139-2wps22_WSinP21n in P2(1)/n
REM wR2 = 0.0771, GooF = S = 1.038, Restrained GooF = 0.962 for all data
REM R1 = 0.0281 for 1294 Fo > 4sig(Fo) and 0.0319 for all 1432 data
REM 164 parameters refined using 368 restraints

END

WGHT      0.0410      0.0573

REM Highest difference peak  0.095,  deepest hole -0.113,  1-sigma level  0.022
Q1    1   0.3980  0.7690  0.4018  11.00000  0.05    0.10
Q2    1   0.5929  0.7669  0.4354  11.00000  0.05    0.09
Q3    1   0.4441  0.5333  0.2965  11.00000  0.05    0.09
Q4    1   0.2601  0.6026  0.3746  11.00000  0.05    0.07
Q5    1   0.9457  1.0002  0.4334  11.00000  0.05    0.07
Q6    1   0.3709  0.5502  0.3359  11.00000  0.05    0.06
Q7    1   0.2075  0.4960  0.4438  11.00000  0.05    0.06
Q8    1   0.8024  0.6432  0.3416  11.00000  0.05    0.06
Q9    1   0.9236  1.5382  0.5349  11.00000  0.05    0.06
Q10   1   0.5639  0.5452  0.3585  11.00000  0.05    0.06
Q11   1   0.4813  0.4170  0.3413  11.00000  0.05    0.06
Q12   1   0.6974  0.7143  0.3871  11.00000  0.05    0.06
Q13   1   0.1713  0.6534  0.3999  11.00000  0.05    0.05
Q14   1   0.4254  0.5905  0.4622  11.00000  0.05    0.05
Q15   1   0.9197  1.3372  0.3743  11.00000  0.05    0.05
Q16   1   0.8033  0.9914  0.4626  11.00000  0.05    0.05
Q17   1   0.9437  1.1777  0.4261  11.00000  0.05    0.05
Q18   1   0.7830  0.6006  0.3232  11.00000  0.05    0.05
Q19   1   0.7987  0.8239  0.4154  11.00000  0.05    0.05
Q20   1   0.5831  0.3048  0.3000  11.00000  0.05    0.05
;
_shelx_res_checksum                69581
_shelx_hkl_file
;
   0   0  -2 66524.8 472.077 105
   0   0  -2 68557.5 725.000 107
   0   0   2 65006.6 483.942 106
   0   0  -2 63484.2 486.084 103
   0   0   2 62756.9 481.120 102
   0   0   2 65266.0 484.470 111
   0   0   2 65208.4 479.836 113
   0   0  -2 66383.5 475.319 112
   0   0  -2 69340.8 627.086   4
   0   0  -2 67412.2 480.534 118
   0   0  -2 65348.5 679.366  24
   0   0  -2 63175.6 385.514  23
   0   0  -2 63842.7 622.900  22
   0   0  -2 65947.5 477.278 116
   0   0   2 65598.6 479.430 114
   0   0  -2 66553.4 478.973 115
   0   0   2 65300.7 481.193 109
   0   0   2 65620.9 485.025 108
   0   0  -2 67060.3 472.221 110
   0   0   3 23.5457 28.1054 113
   0   0   3 4.47989 26.0045 114
   0   0  -3-10.3110 26.7223 112
   0   0  -3 4.02487 48.2457   4
   0   0  -3-5.34907 30.1115 118
   0   0  -3 51.9380 60.8236  24
   0   0  -3 6.85649 62.7843  22
   0   0  -3 21.6472 25.0426  23
   0   0   3 6.73406 27.0792 109
   0   0   3 4.65199 26.0707 111
   0   0  -3-13.8977 29.2012 110
   0   0  -3 63.8901 35.3118 105
   0   0   3-11.0392 26.7460 108
   0   0   3 10.6668 27.6966 106
   0   0  -3-16.4621 65.6710 107
   0   0  -3 19.3089 33.6408 103
   0   0  -3-18.6453 34.7363 104
   0   0   3-38.6355 33.2869 102
   0   0  -3 17.5700 26.1141 116
   0   0  -3 33.0471 32.9631 115
   0   0   3 10.6844 48.3131  44
   0   0   3-27.5477 83.8282  41
   0   0  -4 370996. 1445.81 105
   0   0   4 363471. 1512.43 106
   0   0  -4 353911. 2417.38 107
   0   0  -4 365859. 1499.55 104
   0   0  -4 367273. 1499.50 103
   0   0   4 364525. 1503.87 113
   0   0  -4 367590. 1458.37 112
   0   0   4 363192. 1509.83 111
   0   0  -4 368852. 2066.78   4
   0   0  -4 368665. 1464.66 116
   0   0   4 363899. 1492.30 114
   0   0  -4 369284. 2364.01  24
   0   0  -4 369991. 1453.32 118
   0   0   4 364731. 1507.07 108
   0   0  -4 370285. 1436.39 110
   0   0   4 368958. 2669.03  41
   0   0  -5-3.10616 24.2196 110
   0   0   5 12.0724 34.4093 111
   0   0  -5 20.4274 26.1720 109
   0   0  -5-33.4886 89.7563   6
   0   0  -5 45.2235 58.5090   4
   0   0  -5-8.24253 24.5930 116
   0   0   5 18.0867 29.6407 115
   0   0  -5 41.9839 31.8668 103
   0   0  -5-58.8165 36.6268 104
   0   0   5-250.943 129.093  41
   0   0  -5 44.4361 79.3683  24
   0   0   5 5.85562 29.2159 113
   0   0   5 21.5696 27.2536 114
   0   0  -5 41.0856 29.4630 112
   0   0   5-59.1898 130.097  50
   0   0  -5-1.13303 27.0941 118
   0   0   5 5.65469 28.8997 106
   0   0  -5 7.18936 87.7237 107
   0   0   5 10.5341 26.7304 108
   0   0  -5-5.82623 22.7241 105
   0   0  -6 40429.1 475.598 110
   0   0  -6 39893.8 480.439 109
   0   0  -6 40924.1 481.495 112
   0   0  -6 41095.1 482.798 105
   0   0  -6 47208.1 1099.38 107
   0   0  -6 45115.7 904.136   4
   0   0  -6 45537.7 1058.57   6
   0   0  -6 44536.7 1050.92  24
   0   0   6 40109.8 1151.75  50
   0   0   6 44191.2 1197.35  41
   0   0  -6 40399.9 476.724 118
   0   0  -7-115.110 143.167   6
   0   0  -7 78.7368 91.9897   4
   0   0  -7-4.58347 116.059 107
   0   0   7 76.4155 137.611  41
   0   0  -7 73.1631 111.178  24
   0   0   7-6.29217 112.438  50
   0   0   8 548.299 178.499  50
   0   0   8 528.892 172.815 122
   0   0  -8 600.414 159.849 107
   0   0   8 661.842 218.088  41
   0   0  -8 532.351 170.779   6
   0   0  -8 281.787 116.881  24
   0   0   8 509.304 163.889 117
   0   0   9 58.7990 104.974 117
   0   0  -9 2.80595 116.548   6
   0   0   9 27.2668 163.644  47
   0   0   9 241.196 147.875  52
   0   0   9 18.9465 109.363  50
   0   0  -9-111.870 133.746  24
   0   0   9-28.6055 108.671 122
   0   0  -9 205.222 147.253 107
   0   0 -10 1735.03 302.475   6
   0   0  10 1708.17 328.498  52
   0   0  10 2298.48 428.906  47
   0   0 -10 2976.76 400.531  24
   0   0  10 1891.08 411.241 120
   0   0 -10 1652.64 292.556 107
   0   0 -11 99.5233 171.585 107
   0   0 -11 56.8275 87.5136  37
   0   0 -11 24.9581 91.4199  33
   0   0 -11 65.5716 74.7342  16
   0   0 -11 28.4162 80.9460   8
   0   0  11-14.4919 149.700  45
   0   0  11-114.955 190.189  47
   0   0  11 217.014 197.773  52
   0   0 -11-51.4674 80.0203  25
   0   0 -11-17.3825 73.5439  29
   0   0 -11-20.4574 71.9379  31
   0   0  11 43.4685 180.730 120
   0   0  11-135.051 178.169 123
   0   0 -12 238.542 165.741 107
   0   0  12 388.667 175.213 120
   0   0 -12 212.003 92.2030  16
   0   0 -12 145.595 104.380   8
   0   0 -12 228.579 103.826  33
   0   0 -12 464.006 150.129  37
   0   0  12-53.2343 246.572  47
   0   0  12 288.397 135.769  45
   0   0 -12 220.761 93.3500  29
   0   0 -12 217.082 136.903  25
   0   0  12 139.524 148.514 123
   0   0 -13-19.5103 64.9203  16
   0   0 -13-5.71402 92.7293   8
   0   0  13-246.064 166.195 120
   0   0 -13-16.0990 88.5296  29
   0   0 -13 14.9216 95.2075  33
   0   0 -14 3410.98 232.435  29
   0   0 -14 3477.46 290.821   8
   0   0 -15 29.4309 86.6186   8
   0   0 -15 95.7930 89.1899  29
   0   0 -16 762.047 126.935   8
   0   0 -16 705.015 111.372  29
   0   0 -17-78.8658 61.5457   8
   0   1   0 31.9478 48.5072  48
   0   1   0 9.74236 88.9203 103
   0   1   0 132.552 86.5360 104
   0   1   0-3.40886 81.9736 102
   0  -1   0 3.33371 46.8307  41
   0   1   0-17.1820 54.9593 119
   0   1   0 6.35439 67.1002  23
   0  -1   0 38.6231 65.2135   5
   0  -1   1 101677. 1218.64 110
   0  -1   1 97836.8 1213.52 109
   0  -1   1 97991.8 1212.39 111
   0  -1   1 98960.5 1221.34 108
   0   1  -1 104972. 1081.36   7
   0  -1  -1 102614. 1286.95   5
   0  -1   1 102865. 1186.98   5
   0   1  -1 97450.9 1194.15 116
   0   1  -1 99907.2 1190.96 114
   0   1  -1 97999.6 1199.92 115
   0   1  -1 99870.3 1226.52  23
   0   1   1 98869.7 1124.33  23
   0   1  -1 97974.7 1194.71 106
   0  -1   1 98840.6 1215.07 105
   0   1   1 101205. 1247.01 104
   0   1   1 102235. 1253.83 103
   0   1   1 102376. 1259.94 102
   0   1  -1 101177. 1222.34 104
   0   1  -1 100424. 1230.05 102
   0   1  -1 99171.8 1217.39 103
   0  -1   1 100371. 1125.45  41
   0  -1   1 99098.4 1220.98 118
   0   1  -1 99753.0 1128.65 117
   0   1  -1 101406. 1060.12 119
   0   1  -1 98128.2 1204.29 113
   0   1  -1 98665.0 1191.71 112
   0   1   1 100395. 1204.68  46
   0   1   1 102284. 1154.96  51
   0   1   1 95621.1 1178.54  43
   0   1   1 102366. 1114.74  48
   0  -1  -2 183328. 1682.64 110
   0  -1   2 188583. 1653.71 110
   0  -1   2 184668. 1651.01 109
   0  -1  -2 182366. 1698.45 109
   0  -1   2 186829. 1657.22 108
   0   1  -2 191415. 1723.60   7
   0  -1   2 184663. 1568.04   5
   0   1  -2 186010. 1613.73 114
   0   1   2 184621. 1727.76 116
   0   1  -2 186438. 1614.35 116
   0   1   2 186412. 1730.06 114
   0   1   2 186347. 1737.12 115
   0   1  -2 185869. 1614.08 115
   0   1   2 181195. 1453.20  23
   0   1  -2 180701. 1728.73  23
   0  -1   2 186803. 1654.46 105
   0   1  -2 182870. 1615.65 106
   0  -1  -2 181648. 1695.85 108
   0  -1  -2 180891. 1683.86 105
   0   1   2 184936. 1737.62 106
   0   1  -2 180727. 1655.10 102
   0   1   2 184056. 1720.70 102
   0   1   2 184553. 1715.14 104
   0   1   2 185389. 1717.77 103
   0   1  -2 180392. 1642.03 103
   0   1  -2 181154. 1642.03 104
   0  -1   2 187625. 1834.12  41
   0   1  -2 183328. 1578.71 117
   0  -1   2 187518. 1670.20 118
   0  -1  -2 182553. 1697.97 118
   0   1  -2 176375. 1513.22 119
   0  -1   2 186209. 1658.23 111
   0   1  -2 184961. 1623.65 113
   0  -1  -2 181750. 1703.18 112
   0   1  -2 184800. 1600.36 112
   0   1   2 185988. 1741.72 113
   0   1   2 186210. 1748.10 111
   0   1   2 182670. 1680.40  46
   0  -1  -2 183597. 1732.77  42
   0  -1  -3 336680. 2343.20 109
   0  -1  -3 335986. 2317.66 110
   0  -1   3 339024. 2242.55 108
   0  -1   3 339461. 2227.89 110
   0  -1   3 335920. 2238.33 109
   0   1   3 339668. 2149.89   2
   0   1  -3 337958. 2659.85   7
   0   1  -3 336024. 2154.91 116
   0   1  -3 336968. 2160.39 115
   0   1  -3 337506. 2158.50 114
   0   1   3 338863. 2406.36 116
   0   1   3 336780. 2404.26 115
   0   1   3 332893. 2387.80 114
   0   1   3 333078. 2526.14 117
   0   1   3 347574. 1803.42  23
   0   1  -3 337308. 2458.64  23
   0  -1  -3 330944. 2369.17  20
   0  -1   3 339644. 2237.53 105
   0  -1  -3 336365. 2348.68 108
   0  -1  -3 339403. 2336.94 105
   0   1   3 337207. 2417.96 106
   0   1   3 345827. 2366.70 104
   0   1  -3 333734. 2261.93 103
   0   1   3 348324. 2367.55 103
   0   1  -3 333062. 2279.27 102
   0   1  -3 334567. 2255.98 104
   0   1   3 344202. 2357.07 102
   0  -1   3 336999. 2827.20  41
   0   1  -3 349934. 2347.91 119
   0  -1  -3 340045. 2346.29 118
   0   1   3 337185. 2417.92 113
   0   1  -3 338313. 2179.66 113
   0   1   3 338503. 2424.85 111
   0  -1   3 336352. 2241.50 111
   0   1  -3 334505. 2149.08 112
   0  -1  -3 340226. 2357.12 112
   0   1   3 335814. 2375.64  46
   0  -1  -3 336205. 2453.31  42
   0   1   4 3423.05 254.655 115
   0   1   4 3119.36 277.193 117
   0   1  -4 3173.83 214.325 116
   0   1  -4 3185.77 218.644 114
   0   1   4 3165.71 245.730 116
   0   1   4 3294.54 251.653 114
   0   1  -4 3178.81 217.754 115
   0   1  -4 3358.90 263.589  23
   0  -1   4 3391.81 230.723 111
   0   1   4 3233.39 248.134 113
   0  -1  -4 3124.74 239.613 112
   0   1   4 3266.82 253.203 111
   0   1  -4 3321.86 216.669 112
   0   1  -4 3283.92 221.343 113
   0   1   4 3237.92 202.164   2
   0   1  -4 3141.18 302.071   7
   0  -1   4 3310.17 228.007 109
   0  -1   4 3203.53 223.066 108
   0  -1  -4 3012.64 233.153 110
   0  -1  -4 3282.14 240.531 109
   0  -1   4 3030.17 219.725 110
   0  -1   4 2991.86 217.919 105
   0  -1   4 3300.04 225.207 106
   0  -1  -4 3165.99 242.388 108
   0   1   4 3359.18 255.440 106
   0  -1  -4 3026.26 233.014 105
   0   1  -4 3172.06 230.985 102
   0   1   4 3058.84 234.221 102
   0   1   4 3169.48 239.812 104
   0   1   4 3157.38 237.860 103
   0   1  -4 3180.65 233.201 104
   0   1  -4 3271.12 225.265 103
   0   1   4 2951.16 257.680 123
   0  -1  -4 3108.41 239.686 118
   0   1  -4 3348.29 216.325 118
   0   1   4 3347.83 275.429 120
   0   1   4 3063.34 246.219  46
   0   1   4 3205.58 272.722  45
   0  -1   4 2872.95 309.821  41
   0  -1  -4 3221.84 260.599  20
   0   1  -5 10997.1 400.399 114
   0   1  -5 10317.3 388.316 116
   0   1  -5 10810.2 399.763 115
   0   1   5 10170.9 445.699 114
   0   1   5 10360.5 448.433 116
   0   1   5 10280.9 448.583 115
   0   1   5 10524.4 537.929 117
   0  -1  -5 10199.8 481.141  22
   0   1  -5 10684.3 474.720  23
   0   1  -5 10413.3 609.344   7
   0   1  -5 11010.5 398.534 112
   0   1   5 10737.8 459.091 113
   0   1   5 10437.1 455.787 111
   0  -1  -5 10517.8 442.859 112
   0  -1   5 10129.0 405.552 111
   0  -1   5 11741.5 549.404  57
   0  -1  -5 10935.0 441.614 110
   0  -1   5 10539.4 412.771 109
   0  -1   5 9937.28 399.346 110
   0  -1   5 10681.9 417.231 108
   0  -1  -5 10598.7 437.886 109
   0  -1  -5 11728.9 572.571 107
   0  -1   5 10595.6 408.221 106
   0   1   5 10227.5 449.195 106
   0  -1  -5 10688.0 442.643 108
   0  -1  -5 10164.5 427.699 105
   0   1  -5 10450.3 409.135 102
   0   1  -5 10330.8 406.268 104
   0   1  -5 10123.7 398.595 103
   0   1   5 10665.0 441.149 102
   0   1   5 10982.6 442.882 103
   0   1   5 11045.9 450.232 104
   0   1   5 10420.4 530.874 123
   0  -1  -5 10422.5 435.492 118
   0   1  -5 11037.6 396.720 118
   0   1   5 10755.1 552.039 120
   0  -1   5 10549.2 436.872  55
   0   1   5 10388.6 468.164  46
   0  -1   5 10462.0 644.676  41
   0   1   5 10772.2 550.136  45
   0   1   5 10527.5 589.793  47
   0  -1  -5 10236.1 481.956  20
   0   1   6 30043.4 780.216 111
   0   1  -6 29883.7 666.793 112
   0  -1   6 28374.2 688.954 113
   0   1   6 28888.7 763.920 113
   0  -1   6 28977.6 699.277 111
   0  -1  -6 28908.4 736.357 112
   0  -1  -6 29256.2 739.287 109
   0  -1   6 28678.8 692.125 108
   0  -1  -6 28922.4 723.976 110
   0  -1   6 28008.0 692.761 110
   0  -1   6 28105.6 694.515 109
   0   1  -6 31092.2 932.117 107
   0  -1  -6 28895.3 726.455 105
   0  -1  -6 34531.9 1054.90 107
   0   1   6 28944.8 759.390 106
   0  -1   6 28036.4 688.608 106
   0  -1  -6 28741.2 734.735 108
   0   1  -6 30147.8 673.227 105
   0   1  -6 29638.6 671.855 104
   0   1   6 29105.9 757.632 104
   0   1   6 30544.4 765.127 102
   0   1  -6 29175.3 675.399 102
   0   1  -6 28102.9 673.014 103
   0   1  -6 28792.7 669.098 114
   0   1   6 28868.4 962.234 117
   0   1  -6 29770.0 675.386 116
   0   1   6 28417.1 759.930 116
   0   1   6 29095.1 762.419 114
   0   1  -6 29596.4 679.060 115
   0   1   6 29200.5 771.382 115
   0   1  -6 29343.5 790.871  23
   0  -1  -6 33480.3 891.637  22
   0   1   6 29148.7 1004.99 123
   0  -1   6 30437.4 944.526  57
   0  -1  -6 33035.1 877.901   1
   0   1  -6 27263.3 861.787   6
   0   1  -6 29931.5 703.016   2
   0  -1  -6 28490.5 720.390 118
   0   1  -6 30409.2 677.845 118
   0   1   6 27889.2 992.880 120
   0  -1   6 29366.0 1156.84  41
   0  -1   6 32221.7 1209.21  50
   0   1   6 28650.0 824.128  46
   0   1   6 29017.8 1077.64  47
   0   1   6 28934.5 989.528  45
   0   1  -7 1122.76 219.139 107
   0  -1  -7 1205.75 230.872 107
   0  -1   7 952.766 183.949  44
   0  -1   7 899.492 273.206  50
   0   1   7 728.901 152.459  46
   0   1   7 914.355 246.702  47
   0   1   7 1117.03 244.257  45
   0  -1   7 996.531 267.934  41
   0   1   7 927.637 226.194 123
   0  -1  -7 1210.01 256.431  24
   0  -1  -7 1076.99 186.968  22
   0  -1   7 873.568 179.626  57
   0   1  -7 888.410 198.656   6
   0  -1  -7 1118.92 173.866   1
   0   1   7 834.331 224.137 120
   0   1   7 844.723 199.343 117
   0  -1   8 12212.5 862.885  50
   0  -1   8 10553.8 826.507  41
   0   1   8 10832.6 804.831  47
   0   1   8 12591.1 772.413  45
   0   1   8 12158.3 730.802 117
   0  -1  -8 10798.7 697.996  24
   0   1   8 12304.7 772.870 123
   0  -1   8 11954.4 668.901  57
   0   1  -8 11792.9 669.175   6
   0   1   8 11075.2 741.864 120
   0  -1  -8 12709.3 744.574 107
   0  -1  -9 1196.53 263.073 107
   0  -1   9 750.315 295.863  50
   0   1   9 1405.68 300.956  45
   0   1   9 1416.04 347.499  47
   0  -1   9 1299.55 337.119  41
   0   1   9 1088.88 270.769 123
   0  -1  -9 1274.40 268.667  24
   0   1  -9 1339.37 266.493   6
   0   1   9 1034.38 231.183 117
   0   1   9 932.242 265.021 120
   0  -1 -10 3306.51 455.826  24
   0   1 -10 3841.38 269.311  25
   0  -1 -10 3518.46 224.868  29
   0   1 -10 3512.49 248.302  31
   0  -1  10 3357.72 533.269  50
   0   1  10 3877.22 516.766  45
   0   1 -10 4077.58 295.466  37
   0  -1 -10 4060.06 301.243  33
   0   1 -10 3622.65 273.234  11
   0  -1  10 3857.02 495.963  58
   0   1 -10 3577.63 438.721   6
   0  -1 -10 3821.52 274.758   8
   0  -1 -10 3592.43 474.767 107
   0   1  10 3439.27 471.666 123
   0   1  10 2715.74 456.755 120
   0  -1 -11 146.007 105.342  33
   0   1 -11 6.84094 106.499  37
   0   1 -11 133.772 99.6098  32
   0   1 -11 112.381 99.3567  33
   0  -1  11 161.419 202.918 122
   0   1  11 340.534 224.073  62
   0   1 -11-23.2459 100.039   8
   0  -1 -11 105.533 83.1124   8
   0   1 -11-107.970 159.049   6
   0  -1 -11-299.337 193.100 107
   0   1  11 155.376 166.345  43
   0   1  11 8.79135 157.465  45
   0  -1  11 414.283 272.355  52
   0  -1  11 429.213 292.067  50
   0   1 -11-0.39268 83.0263  29
   0  -1 -11 163.370 78.5541  27
   0  -1 -11 105.340 72.8623  29
   0  -1 -11 51.6730 173.375  24
   0   1 -11 118.215 90.8529  31
   0   1 -11 52.7509 109.877  25
   0  -1 -12 12283.4 547.816   8
   0   1 -12 12668.5 528.731   8
   0   1 -12 12803.7 557.299  37
   0  -1 -12 12862.1 568.387  33
   0   1 -12 12494.9 495.010  31
   0  -1 -12 12219.0 523.954  16
   0   1  12 10112.1 918.978 119
   0   1  12 14313.1 1051.86  62
   0  -1  12 13203.0 1125.33  47
   0  -1  12 10906.0 1066.44  52
   0   1 -12 12646.7 437.189  29
   0   1 -12 12294.5 523.016  25
   0  -1 -12 11997.8 429.093  29
   0  -1 -12 12366.3 491.632  27
   0  -1  12 12214.1 1030.28 122
   0   1  13 33641.8 1591.48  62
   0  -1 -13 30545.2 818.258  16
   0  -1  13 30246.8 1726.37  52
   0  -1 -13 29863.3 675.205  29
   0   1 -13 30903.9 686.341  29
   0   1 -13 31311.4 829.589  25
   0  -1  13 31147.4 1750.89 120
   0   1 -13 29915.6 767.765  31
   0  -1 -13 31341.0 897.037  33
   0   1 -13 31477.6 865.801  37
   0   1 -13 32313.7 846.025   8
   0  -1 -13 30671.3 857.155   8
   0  -1 -14 2218.67 243.185   8
   0   1 -14 2102.42 216.941   8
   0  -1 -14 2135.92 247.118  33
   0   1  14 1521.76 333.959  62
   0   1 -14 2041.00 191.509  29
   0   1 -14 2511.56 274.357  25
   0  -1 -14 1954.55 184.434  29
   0  -1 -14 2190.96 220.782  16
   0   1 -15 716.792 117.886  29
   0   1 -15 812.823 125.728   8
   0  -1 -15 667.400 136.240   8
   0  -1 -15 855.287 124.860  16
   0   1 -16 455.409 80.9617  29
   0  -1 -16 540.147 116.605   8
   0   1 -16 498.926 84.5959   8
   0  -1 -16 428.510 80.2536  16
   0   1 -17 6990.31 198.411  29
   0  -1 -17 7365.46 262.044   8
   0   2   0 72734.5 1509.20 112
   0   2   0 74077.5 1545.15 113
   0  -2   0 72523.3 1408.17  57
   0   2   0 74604.7 706.373  65
   0  -2   0 67662.5 1513.53   5
   0   2   0 71269.9 1060.10   7
   0  -2   0 73001.9 1523.88 109
   0  -2   0 70495.3 1507.07 111
   0  -2   0 72750.1 1515.22 110
   0  -2   0 71002.8 1511.63 108
   0  -2   0 72534.7 1517.49 105
   0   2   0 73518.7 1528.59 106
   0   2   0 71840.3 1510.81 102
   0   2   0 70941.1 1501.37 103
   0   2   0 71143.2 1504.83 104
   0   2   0 69437.6 1376.91 120
   0   2   0 68142.5 1310.92 119
   0   2   0 70849.3 1427.86 117
   0  -2   0 72223.8 1520.73 118
   0   2   0 67552.4 1453.83  23
   0   2   0 70925.6 1413.95 123
   0   2   0 73712.5 1523.15 116
   0   2   0 72810.3 1517.23 115
   0   2   0 72755.7 1515.71 114
   0  -2   0 72231.6 1179.06  50
   0   2   1 762.508 190.175 117
   0   2   1 787.894 200.403 116
   0   2   1 837.187 204.717 115
   0   2  -1 950.635 203.118 117
   0   2  -1 889.667 203.968 116
   0   2  -1 963.218 214.595 115
   0   2   1 859.554 202.430  23
   0   2  -1 906.200 219.716  23
   0   2  -1 1021.56 149.946   7
   0  -2   1 1032.39 218.534   5
   0   2   1 1081.41 223.946 114
   0   2  -1 872.262 211.022 112
   0   2  -1 840.671 204.527 114
   0   2  -1 1025.55 204.975 113
   0   2   1 999.145 215.816 112
   0   2   1 928.266 213.524 113
   0  -2   1 962.412 93.3914  64
   0   2   1 902.280 88.3843  65
   0  -2   1 977.678 179.338  57
   0  -2  -1 927.050 168.060  57
   0  -2  -1 812.523 186.856 111
   0  -2   1 1070.80 239.139 110
   0  -2   1 938.373 199.817 111
   0  -2   1 933.438 216.558 109
   0  -2  -1 927.431 210.190 110
   0  -2  -1 897.083 207.748 109
   0   2   1 882.574 197.730 106
   0  -2   1 1131.17 218.930 108
   0  -2   1 959.638 214.375 105
   0  -2  -1 977.084 213.284 105
   0  -2  -1 904.745 215.445 108
   0   2  -1 793.381 192.690 106
   0   2  -1 962.687 213.555 104
   0   2   1 1050.35 220.036 102
   0   2  -1 948.683 213.767 103
   0   2  -1 758.350 193.167 102
   0   2   1 1053.94 241.272 103
   0   2   1 1241.56 230.336 104
   0  -2   1 1006.33 163.157  41
   0   2   1 807.264 180.929 123
   0   2  -1 1035.47 192.992 123
   0  -2  -1 973.448 201.981 118
   0   2   1 1029.83 170.253 120
   0   2   1 836.106 174.042 119
   0  -2   1 1130.46 224.409 118
   0   2  -1 900.801 176.596 119
   0  -2  -1 651.870 174.854  42
   0  -2   1 837.740 171.933  50
   0   2   1 909.031 170.495  48
   0   2   1 1166.17 192.674  51
   0  -2  -1 991.786 118.687  50
   0   2  -2 479.511 161.054 116
   0   2  -2 424.223 143.038 117
   0   2   2 469.311 164.614 116
   0   2  -2 579.780 177.756 115
   0   2   2 324.901 145.854 117
   0   2   2 282.782 165.758 115
   0   2   2 427.596 156.315  23
   0   2  -2 257.284 164.896  23
   0  -2   2 538.855 145.212   5
   0   2   2 292.521 157.591   2
   0   2  -2 450.985 131.659   7
   0   2  -2 355.510 131.288 114
   0   2   2 234.524 137.551 113
   0   2   2 284.837 156.562 114
   0   2  -2 476.102 174.268 112
   0   2  -2 605.185 185.974 113
   0  -2   2 410.194 140.830  57
   0  -2   2 379.815 77.6114  64
   0   2   2 516.831 77.9334  65
   0  -2   2 427.187 171.030 110
   0  -2  -2 434.634 170.277 109
   0  -2  -2 451.696 163.909 110
   0  -2   2 344.322 154.882 111
   0  -2   2 631.880 187.746 109
   0  -2  -2 446.492 171.584 105
   0  -2   2 500.242 171.751 105
   0   2   2 343.291 147.223 106
   0   2  -2 523.116 157.639 106
   0  -2  -2 210.651 145.566 108
   0  -2   2 538.325 192.397 108
   0   2   2 487.335 180.146 104
   0   2   2 580.715 210.293 102
   0   2   2 454.840 166.553 103
   0   2  -2 364.906 165.240 103
   0   2  -2 432.891 184.593 104
   0   2  -2 343.790 157.349 102
   0  -2   2 452.901 165.206  41
   0   2   2 404.157 122.137 120
   0   2  -2 250.405 111.966 119
   0  -2  -2 397.215 178.390 118
   0  -2   2 408.672 170.571 118
   0   2   2 664.007 172.541 119
   0  -2  -2 275.820 148.411  42
   0  -2   2 299.726 151.507  50
   0   2   2 610.764 160.335  51
   0   2   2 1209.92 209.781  43
   0   2   2 489.027 156.661  48
   0   2   2 574.395 151.967 123
   0   2  -3 49682.4 1250.68 113
   0   2   3 49682.1 1326.46 113
   0   2  -3 51124.6 1238.25 112
   0  -2   3 50290.4 1281.46 111
   0  -2   3 51465.5 681.798  64
   0   2   3 50840.3 646.626  65
   0  -2   3 50514.8 1329.11  57
   0   2  -3 49673.9 1195.88   7
   0  -2   3 46945.9 1204.07   5
   0   2   3 46478.9 1247.93   2
   0  -2   3 51819.4 1295.30 110
   0  -2   3 50847.4 1291.12 108
   0  -2  -3 49297.9 1280.24 109
   0  -2   3 50310.8 1281.99 109
   0  -2  -3 48802.6 1264.18 110
   0  -2  -3 50851.2 1289.44 105
   0  -2  -3 49986.0 1297.01 108
   0   2  -3 50341.7 1253.09 106
   0  -2   3 50896.0 1287.86 105
   0   2   3 49821.3 1325.57 106
   0   2   3 50923.6 1311.32 103
   0   2   3 51777.6 1323.00 102
   0   2   3 51038.2 1313.97 104
   0   2  -3 46766.8 1227.08 104
   0   2  -3 47464.8 1239.07 102
   0   2  -3 47642.2 1240.50 103
   0   2   3 48836.7 1179.55 123
   0  -2  -3 50329.4 1287.82 118
   0   2   3 49619.6 1306.45 117
   0   2   3 48395.7 1118.96 120
   0   2  -3 51467.3 1166.54 119
   0  -2   3 51725.3 1311.96 118
   0   2   3 49707.4 1287.50 119
   0   2  -3 47847.8 1307.21  23
   0   2   3 49736.0 1164.10  23
   0   2  -3 50491.5 1243.01 115
   0   2  -3 50640.3 1240.51 116
   0   2   3 49957.8 1322.34 114
   0   2  -3 50314.4 1241.54 114
   0   2   3 51056.7 1339.43 115
   0   2   3 50495.2 1333.01 116
   0  -2  -3 45179.7 1314.24  42
   0   2   3 49820.6 1262.43  51
   0   2   3 49520.2 1325.75  43
   0   2   3 47539.4 1239.26  48
   0  -2   3 48429.5 1275.62  41
   0  -2   3 47926.9 1380.91  50
   0   2   3 48397.5 1286.79  46
   0   2  -4 23933.3 846.182 112
   0   2   4 21899.4 905.290 113
   0   2  -4 22761.1 840.757 113
   0  -2   4 23077.4 866.853 111
   0   2   4 22463.1 460.623  65
   0  -2   4 22569.4 931.968  57
   0   2   4 22382.9 893.525  62
   0  -2   4 22992.1 824.211   5
   0   2  -4 22251.9 870.256   7
   0   2   4 22125.6 842.383   2
   0  -2  -4 21426.0 858.591 110
   0  -2   4 23431.3 877.466 108
   0  -2  -4 22047.0 876.282 109
   0  -2   4 23064.1 875.271 109
   0  -2   4 22949.9 867.968 110
   0  -2  -4 22455.8 878.154 105
   0   2   4 22441.2 915.607 106
   0  -2  -4 21522.7 870.327 108
   0  -2   4 22753.0 864.872 105
   0   2  -4 22200.2 845.431 104
   0   2   4 23235.9 894.805 102
   0   2   4 21979.9 869.661 104
   0   2  -4 21935.4 840.990 102
   0   2   4 23193.1 892.199 103
   0   2  -4 21571.0 833.731 103
   0   2   4 21637.7 817.078 123
   0   2  -4 25299.4 863.381 119
   0   2   4 22693.7 934.030 117
   0   2   4 22112.9 936.719 119
   0   2   4 22904.8 793.494 120
   0  -2  -4 22144.9 879.411 118
   0   2  -4 21541.0 893.897  23
   0   2   4 23273.1 753.202  23
   0  -2  -4 22557.4 895.414  20
   0   2  -4 22496.5 837.419 115
   0   2   4 22410.9 906.701 115
   0   2   4 22400.1 910.262 114
   0   2  -4 22468.3 835.228 114
   0   2  -4 23270.8 840.895 116
   0   2   4 22159.7 902.673 116
   0  -2   4 24329.9 1039.71  50
   0   2   4 21535.4 884.051  46
   0   2   4 22016.1 908.472  51
   0  -2  -4 23345.9 929.558  42
   0  -2   4 21789.3 942.823  41
   0   2   4 23967.2 943.556  48
   0   2   4 23097.2 967.063  43
   0   2   5 57000.0 1469.34 116
   0   2   5 58326.3 1481.68 115
   0   2  -5 58943.5 1337.89 116
   0   2   5 57667.7 1475.83 114
   0   2  -5 60734.0 1357.50 115
   0   2  -5 61526.2 1372.51 114
   0   2  -5 56915.9 1497.85  23
   0  -2   5 59648.2 1316.98   5
   0   2  -5 59057.1 1554.91   7
   0   2   5 58641.8 1344.08   2
   0   2  -5 59943.5 1364.05 113
   0   2   5 57545.7 1490.18 113
   0  -2   5 59852.5 1409.76 111
   0   2  -5 60318.9 1349.72 112
   0  -2   5 59918.9 1605.51  57
   0   2   5 56925.1 1520.84  62
   0  -2   5 59389.0 821.951  64
   0  -2   5 60448.9 1409.58 110
   0  -2   5 60255.5 1411.21 108
   0  -2   5 59113.9 1398.72 109
   0  -2  -5 55945.2 1407.01 108
   0  -2  -5 56719.7 1416.35 109
   0  -2  -5 56722.8 1402.31 110
   0  -2  -5 58241.2 1425.29 105
   0  -2   5 60536.1 1416.37 106
   0  -2   5 59713.0 1403.01 105
   0   2   5 57746.8 1490.60 106
   0   2   5 61431.0 1468.52 104
   0   2   5 60533.0 1461.34 102
   0   2   5 62170.9 1481.22 103
   0   2  -5 57767.9 1359.50 103
   0   2  -5 57061.2 1350.59 104
   0   2  -5 57020.4 1354.29 102
   0   2   5 58333.2 1401.19 123
   0   2   5 57930.7 1567.85 117
   0   2   5 59267.0 1615.12 119
   0   2   5 57350.5 1346.38 120
   0   2  -5 59824.2 1339.81 118
   0  -2  -5 56133.6 1410.09 118
   0   2   5 60157.3 1607.34  51
   0  -2   5 61456.9 1789.22  50
   0  -2   5 56732.2 1665.54  41
   0   2   5 60044.3 1676.33  43
   0   2   5 57645.7 1473.08  46
   0  -2  -5 58484.7 1496.21  20
   0   2   6 34594.2 1164.92 114
   0   2  -6 38103.8 1077.03 116
   0   2  -6 36371.7 1061.49 114
   0   2   6 36037.3 1186.42 115
   0   2  -6 37609.7 1073.42 115
   0   2   6 35437.3 1178.49 116
   0   2   6 35843.7 1179.20 112
   0   2   6 36259.8 1197.26 113
   0   2  -6 37170.6 1074.14 113
   0   2  -6 37747.1 1066.97 112
   0  -2   6 37601.9 1120.43 111
   0  -2   6 37324.0 1114.90 110
   0  -2  -6 34938.8 1118.16 108
   0  -2  -6 35115.7 1122.98 111
   0  -2   6 36711.7 1109.56 109
   0  -2  -6 34727.6 1116.17 110
   0  -2   6 35472.3 1089.91 108
   0  -2  -6 34950.0 1126.37 109
   0  -2   6 37569.4 1113.41 106
   0  -2  -6 36917.6 1307.32 107
   0  -2  -6 34601.4 1118.98 105
   0   2   6 34941.3 1171.81 106
   0  -2   6 38036.5 1123.91 105
   0   2   6 36895.3 1163.70 104
   0   2   6 36346.4 1160.64 102
   0   2   6 36654.3 1157.21 103
   0   2  -6 35222.5 1046.72 103
   0   2  -6 36220.0 1065.06 104
   0   2  -6 35036.2 1044.47 102
   0   2   6 34202.0 1278.43 117
   0   2  -6 37512.1 1059.05 118
   0   2   6 36733.3 1370.12 119
   0  -2  -6 35218.5 1133.61 118
   0  -2  -6 34544.0 1188.17  20
   0   2  -6 34437.2 1119.06   2
   0   2  -6 37284.3 1223.33  23
   0  -2   6 35654.8 673.031  64
   0  -2   6 34434.5 1289.28  57
   0   2   6 33965.5 1270.19  62
   0   2   6 35306.9 1159.03 123
   0  -2   6 35142.8 1433.17  41
   0  -2   6 38152.5 1517.57  50
   0   2   6 36370.7 1208.16  46
   0   2   6 36325.5 1394.20  43
   0  -2  -7 7028.23 599.380 107
   0   2   7 6677.28 621.084 119
   0   2   7 5583.24 553.281 117
   0  -2  -7 6204.90 509.924   1
   0   2  -7 6189.78 514.011  23
   0  -2  -7 6037.33 502.157  22
   0  -2   7 6239.53 303.545  64
   0   2   7 5778.95 573.851  62
   0  -2   7 6678.52 596.244  57
   0  -2   7 6633.02 684.459  50
   0   2   7 5814.79 602.161  43
   0  -2   7 6398.91 664.100  41
   0  -2  -7 6102.33 521.871  20
   0   2   8 14192.5 984.710 119
   0   2   8 13597.7 892.710 117
   0   2  -8 13140.9 784.693   6
   0  -2  -8 12489.6 872.542  24
   0  -2   8 14447.4 904.305  57
   0  -2   8 13593.5 460.501  64
   0   2   8 11861.9 862.033  62
   0  -2  -8 13874.9 891.051 107
   0  -2   8 14483.8 1071.57  50
   0  -2   8 13544.7 1019.48  41
   0   2   8 13697.4 977.942  43
   0  -2  -9 7639.86 702.032 107
   0  -2   9 7515.00 833.643  50
   0   2   9 7450.21 772.577  43
   0  -2  -9 6846.53 377.590  33
   0   2  -9 7897.77 412.828  32
   0   2  -9 7432.26 403.991  37
   0   2  -9 6995.62 324.189  13
   0   2  -9 6914.87 610.120   6
   0   2  -9 7685.95 357.463  10
   0  -2  -9 6515.39 366.166   8
   0  -2  -9 6035.54 630.935  24
   0  -2  -9 7560.99 399.748  27
   0  -2   9 6569.90 732.778  58
   0  -2   9 6974.72 343.908  64
   0  -2   9 7117.07 654.178  57
   0   2   9 7341.05 679.827  62
   0   2   9 7005.32 735.845 119
   0   2   9 6168.05 637.006 117
   0  -2  -9 7535.79 366.978  81
   0  -2 -10 44630.2 1754.40 107
   0  -2  10 45982.5 2122.48  50
   0   2  10 43262.5 1956.52  43
   0  -2 -10 42913.8 995.116  33
   0   2 -10 45061.6 1031.32  37
   0   2 -10 41902.6 820.379  13
   0  -2  10 45664.4 877.360  64
   0   2  10 44734.1 1748.86  62
   0  -2  10 45227.4 1967.65  58
   0   2 -10 43614.2 874.434  10
   0   2 -10 45189.4 1617.97   6
   0  -2 -10 40913.5 951.030   8
   0  -2 -10 45092.3 908.011  81
   0  -2 -10 44092.6 1786.16  24
   0  -2 -10 44722.6 1006.98  27
   0   2 -10 43655.4 913.144  31
   0   2 -10 43163.4 936.960  25
   0   2  10 41897.1 1863.80 119
   0   2  11 2877.22 508.681  51
   0   2  11 3918.60 603.267  48
   0  -2 -11 2876.15 276.503  33
   0   2 -11 3085.03 306.726  37
   0   2 -11 3157.46 232.773  13
   0   2  11 2810.17 465.301  62
   0  -2  11 3054.56 516.964  58
   0  -2 -11 2829.75 267.925   8
   0   2 -11 3221.18 222.634  84
   0   2 -11 3392.86 266.715  31
   0   2 -11 2895.01 258.392  25
   0  -2 -11 3364.09 296.965  27
   0   2  11 2768.71 525.568 119
   0   2  12 577.923 202.657  62
   0  -2  12 295.983 207.166  58
   0   2 -12 724.933 208.405  37
   0  -2 -12 560.252 150.271  33
   0   2  12 293.523 280.611  51
   0  -2  12 614.632 303.085  52
   0   2 -12 384.723 136.060  25
   0  -2 -12 592.746 144.793  27
   0   2 -12 581.700 132.622  31
   0  -2 -12 630.651 160.007  16
   0   2 -12 493.352 103.885  13
   0  -2 -12 356.389 120.897   8
   0   2 -12 682.762 125.580   8
   0  -2  12 998.332 386.518 122
   0   2  13 594.885 116.965  65
   0  -2 -13 581.384 145.484  33
   0  -2  13 490.777 264.469  52
   0   2 -13 558.307 114.150  29
   0   2 -13 630.456 135.754  31
   0   2 -13 572.297 147.730  25
   0  -2  13 403.675 175.711 122
   0  -2 -13 664.431 152.055  16
   0  -2 -13 555.396 141.877   8
   0   2 -13 633.526 117.744   8
   0  -2 -14 17140.8 562.161   8
   0   2 -14 16775.3 524.578  31
   0   2  14 16352.8 505.222  65
   0  -2 -14 16291.3 426.621  14
   0  -2 -14 17012.8 572.130  16
   0   2 -14 17650.4 466.364  29
   0   2 -14 17609.7 561.059  25
   0  -2 -15 79.1885 69.8263   8
   0  -2 -15 102.173 76.4938  16
   0   2 -15 169.795 72.4379  29
   0  -2 -16 1289.80 117.421   8
   0   2 -16 1346.81 98.7747  29
   0  -2 -16 1505.04 127.258  16
   0  -3   0 109.598 126.859 109
   0  -3   0-154.170 187.421 111
   0  -3   0-8.83608 152.836 110
   0  -3   0-20.1833 112.436  58
   0  -3   0-85.9786 72.1041  64
   0   3   0 14.6529 136.040   2
   0   3   0-163.827 183.499 106
   0  -3   0 85.8302 161.092 108
   0  -3   0-56.8678 172.277 105
   0   3   0-165.742 201.943 103
   0   3   0 27.9699 135.029 102
   0   3   0-75.5435 181.803 104
   0   3   0-181.823 160.638 117
   0   3   0 123.936 176.045 115
   0   3   0 42.9763 166.797 116
   0   3   0-170.007 158.643  23
   0  -3   0-84.1431 202.741 118
   0   3   0 140.310 128.485 119
   0   3   0-153.660 181.743 114
   0   3   0-60.6668 211.816 112
   0   3   0 40.0150 146.328 113
   0  -3   0-100.914 180.457  42
   0   3  -1 3273.70 408.693 114
   0   3   1 3386.67 446.806 114
   0   3  -1 3041.92 423.381 115
   0   3  -1 3241.15 435.235 116
   0   3   1 2912.30 405.780 115
   0   3   1 3049.70 419.565 116
   0   3   1 2815.91 401.043  23
   0   3  -1 2944.87 416.943  23
   0   3   1 2916.02 376.162 123
   0   3  -1 3211.24 440.241 113
   0  -3   1 2993.91 419.445 111
   0   3  -1 2874.38 377.815 112
   0   3   1 3268.21 434.085 112
   0   3   1 2517.36 382.274 113
   0  -3  -1 3166.46 444.912 108
   0  -3  -1 3001.23 447.302 109
   0  -3  -1 2981.21 418.817 111
   0  -3   1 3325.99 432.666 109
   0  -3   1 2941.62 416.882 110
   0  -3   1 3211.88 444.410 108
   0  -3  -1 3734.40 472.578 110
   0  -3   1 3032.99 202.335  64
   0  -3   1 2986.12 387.381  58
   0  -3  -1 3004.59 183.143  64
   0   3  -1 3085.91 341.645  61
   0  -3  -1 3095.21 404.674 105
   0   3   1 3261.33 438.515 106
   0  -3   1 3159.54 431.368 105
   0   3  -1 2749.76 355.869 106
   0   3  -1 3140.98 416.685 103
   0   3  -1 2704.61 399.416 104
   0   3   1 2819.36 403.036 103
   0   3  -1 2878.93 418.383 102
   0   3   1 3028.81 420.260 104
   0   3   1 2808.98 417.185 102
   0   3   1 2905.49 187.238  92
   0   3   1 2943.29 403.329 117
   0  -3   1 2649.44 393.050 118
   0  -3  -1 3174.14 407.717 118
   0   3  -1 2765.48 350.431 119
   0   3  -1 3402.08 433.948 117
   0   3   1 3026.53 386.708 119
   0   3  -1 2705.69 395.819   2
   0   3   1 3169.04 423.645   2
   0  -3   1 2560.02 376.073  42
   0  -3  -1 2921.91 399.622  42
   0   3   2 15719.3 939.537 116
   0   3   2 15287.0 930.034 114
   0   3  -2 16788.2 941.822 116
   0   3  -2 15885.2 915.175 114
   0   3   2 14939.0 921.623 115
   0   3  -2 14869.5 883.103 115
   0   3   2 15634.7 856.727  23
   0   3  -2 14914.8 911.101  23
   0   3   2 15197.9 830.764 123
   0  -3  -2 14957.5 902.562 111
   0  -3   2 15685.3 936.504 111
   0   3  -2 14900.1 888.387 113
   0   3  -2 15557.2 899.234 112
   0   3   2 14983.1 926.309 113
   0   3   2 15444.4 918.623 112
   0  -3   2 15651.5 934.366 108
   0  -3  -2 14908.5 910.080 108
   0  -3   2 15094.5 923.142 110
   0  -3  -2 14700.1 907.609 110
   0  -3   2 15568.2 928.702 109
   0  -3  -2 15239.1 913.778 109
   0  -3  -2 14964.9 402.028  64
   0   3   2 14767.0 432.777  65
   0  -3   2 14111.3 896.985  57
   0  -3   2 13854.4 865.827  58
   0  -3   2 14493.1 441.827  64
   0   3  -2 15141.7 898.352 106
   0  -3   2 15057.0 912.166 105
   0   3   2 14879.8 921.786 106
   0  -3  -2 15300.1 920.588 105
   0   3  -2 15437.0 908.435 104
   0   3   2 15871.6 931.039 104
   0   3   2 15699.8 922.583 102
   0   3  -2 14446.5 880.277 103
   0   3   2 15484.1 922.657 103
   0   3  -2 15427.8 910.083 102
   0   3   2 14037.4 415.241  92
   0   3   2 15282.5 859.300 119
   0   3   2 15734.7 915.267 117
   0   3  -2 15836.5 822.527 119
   0   3  -2 16017.6 889.591 117
   0  -3  -2 15964.8 932.024 118
   0  -3   2 16734.6 965.683 118
   0   3   2 15102.3 902.924   2
   0   3  -2 15146.9 911.817   2
   0  -3  -2 14862.2 909.132  42
   0  -3   2 14037.7 860.257  42
   0  -3   2 15291.2 834.809  50
   0   3   3 11776.7 824.988 116
   0   3  -3 11450.2 781.714 115
   0   3  -3 12040.1 791.649 116
   0   3   3 11006.1 798.473 115
   0   3   3 10989.6 813.315 114
   0   3  -3 12208.1 808.022 114
   0   3   3 12300.5 748.218  23
   0   3  -3 10975.7 786.766  23
   0   3   3 11966.3 733.610 123
   0   3  -3 12530.1 818.394 112
   0  -3   3 11115.7 796.620 111
   0   3   3 10578.7 799.048 113
   0  -3  -3 11429.1 806.684 111
   0   3   3 11287.7 808.282 112
   0   3  -3 11942.0 803.397 113
   0  -3   3 11996.2 828.557 108
   0  -3   3 11392.2 804.109 110
   0  -3  -3 11320.7 794.483 110
   0  -3  -3 10778.7 774.373 108
   0  -3  -3 11200.5 792.293 109
   0  -3   3 11639.9 815.344 109
   0  -3   3 11781.2 416.074  64
   0   3   3 11532.9 386.838  65
   0  -3   3 11209.6 835.581  58
   0  -3   3 11154.3 813.747  57
   0  -3  -3 11349.9 792.542 105
   0  -3   3 11218.7 799.843 105
   0   3   3 11812.7 838.250 106
   0   3  -3 10937.0 759.495 104
   0   3   3 11512.8 796.771 102
   0   3   3 11411.5 792.271 103
   0   3  -3 10458.0 735.057 103
   0   3   3 11829.0 813.039 104
   0   3  -3 11560.5 781.135 102
   0   3   3 11444.2 380.551  92
   0   3  -3 10424.8 763.456   2
   0   3   3 10487.1 772.969   2
   0   3   3 12172.7 831.783 117
   0  -3  -3 11395.1 792.754 118
   0   3  -3 11819.7 721.431 119
   0   3   3 12120.7 795.680 119
   0  -3  -3 11404.9 804.067  42
   0  -3   3 10222.7 723.698  42
   0  -3   3 12354.7 790.464  50
   0  -3   4 16441.6 960.817 111
   0   3   4 16434.0 984.373 112
   0   3   4 16137.2 988.470 113
   0   3  -4 17890.6 949.857 112
   0  -3  -4 15044.5 922.670 111
   0   3  -4 16070.3 930.844 113
   0  -3   4 15680.8 996.858  57
   0  -3   4 15769.8 495.624  64
   0  -3   4 15470.9 1013.48  58
   0   3   4 16026.1 474.134  65
   0   3  -4 16713.7 915.583 118
   0   3  -4 18300.4 891.222 119
   0   3   4 15845.4 979.715 117
   0  -3  -4 15931.6 940.867 118
   0   3   4 15331.3 938.795 119
   0   3  -4 15702.2 970.009  23
   0  -3  -4 16681.2 975.490  20
   0  -3   4 16318.9 962.102 109
   0  -3  -4 15905.2 960.660 108
   0  -3   4 16221.1 953.434 110
   0  -3  -4 15809.6 948.939 110
   0  -3  -4 15324.1 922.887 109
   0  -3   4 16521.8 959.912 108
   0   3   4 16952.3 1024.32 106
   0  -3   4 16073.4 954.981 105
   0  -3  -4 16642.2 958.843 105
   0  -3   4 16246.2 946.665 106
   0   3  -4 15318.2 894.082 104
   0   3   4 16108.6 950.577 104
   0   3   4 16538.6 969.557 103
   0   3  -4 15807.8 913.796 102
   0   3  -4 15149.2 894.065 103
   0   3   4 16093.6 960.385 102
   0   3   4 15622.4 461.844  92
   0   3  -4 14844.0 946.292   2
   0   3   4 16054.9 925.971   2
   0   3   4 15971.5 973.602 116
   0   3  -4 16789.1 926.177 116
   0   3   4 15660.6 971.870 114
   0   3   4 15661.6 972.041 115
   0   3  -4 16332.1 926.326 114
   0   3  -4 16462.5 923.777 115
   0   3   4 15756.1 928.343  51
   0   3   4 17389.2 931.408  48
   0  -3   4 15748.6 913.124  42
   0  -3  -4 15661.6 972.725  42
   0  -3   4 15149.0 948.666  50
   0   3  -5 848.547 196.336 116
   0   3   5 1091.35 276.538 115
   0   3  -5 1080.82 233.362 115
   0   3   5 1189.52 268.394 117
   0   3   5 1122.44 276.953 116
   0   3  -5 1365.07 330.751  23
   0   3  -5 1646.98 310.128 118
   0   3   5 846.080 185.676 119
   0  -3  -5 1011.59 243.985 118
   0   3  -5 1362.92 284.468 114
   0   3   5 1657.41 333.018 112
   0   3   5 1100.92 274.407 114
   0   3   5 1188.15 272.726 113
   0   3  -5 1980.78 353.566 112
   0   3  -5 905.822 190.912 113
   0  -3   5 1165.23 337.923  57
   0  -3   5 1226.84 166.568  64
   0   3   5 1215.36 144.408  65
   0  -3   5 1061.21 292.848  58
   0  -3   5 1311.46 305.631 111
   0  -3   5 1227.43 283.228 109
   0  -3   5 1739.55 336.612 110
   0  -3  -5 1560.91 346.907 109
   0  -3  -5 1106.78 277.361 110
   0  -3  -5 1000.55 252.094 111
   0  -3  -5 1384.98 321.256 108
   0  -3   5 1638.10 328.115 106
   0   3   5 1222.64 290.593 106
   0  -3   5 1121.58 249.872 105
   0  -3  -5 1034.28 269.379 105
   0  -3   5 1343.27 299.060 108
   0   3  -5 1214.26 262.563 104
   0   3   5 1236.35 300.792 103
   0   3  -5 1197.75 255.975 103
   0   3   5 1174.80 279.964 104
   0   3  -5 1153.80 266.488 102
   0   3   5 1348.09 299.625 102
   0   3   5 1155.70 142.485  92
   0  -3  -5 1470.37 307.878  20
   0  -3   5 1259.70 307.638  50
   0  -3   5 1229.22 259.784  42
   0   3   5 1109.83 270.011  48
   0   3   5 1023.45 273.587  51
   0   3   5 1327.35 277.193   2
   0   3  -5 816.427 237.232   2
   0  -3  -6 353.400 206.037 118
   0   3   6 383.995 179.031 119
   0  -3  -6 256.083 95.9976  27
   0   3  -6 313.089 197.457  23
   0   3  -6 480.984 108.541  28
   0   3   6 314.612 165.383 117
   0   3   6 602.366 249.120 116
   0   3   6 293.000 166.941 115
   0   3   6 9.39421 142.468 114
   0   3   6 374.222 199.529 112
   0   3   6 301.097 160.804 113
   0  -3  -6-161.563 167.450 110
   0  -3  -6 334.221 184.383 109
   0  -3  -6 626.354 283.896 111
   0   3   6 247.515 97.1838  65
   0  -3   6-68.7599 252.366  58
   0  -3   6 200.093 225.421  57
   0  -3   6 267.434 119.470  64
   0  -3  -6 571.684 177.946 105
   0   3   6 390.909 176.043 106
   0  -3  -6 525.879 246.359 108
   0   3   6 305.981 127.185 102
   0   3   6 341.431 193.014 104
   0   3   6 172.890 121.209 103
   0  -3  -6 103.547 87.3825  81
   0   3  -6 205.053 79.8010  10
   0   3  -6 106.470 135.186   2
   0  -3  -6 166.826 146.041  20
   0  -3   6 416.786 262.448  50
   0   3   6 157.270 145.877  43
   0   3   6 90.9912 141.903  48
   0   3   6-90.6446 220.083  51
   0  -3  -7 7727.71 411.426  27
   0   3  -7 7407.08 339.899  28
   0  -3  -7 8073.36 404.123  81
   0   3   7 7377.32 365.680  65
   0  -3   7 7050.21 752.007  57
   0  -3   7 7370.49 817.618  58
   0  -3   7 7588.93 388.570  64
   0   3  -7 7338.33 384.676  37
   0  -3  -7 7149.36 730.581 107
   0   3   7 7983.85 818.300  43
   0   3   7 7068.04 746.593  48
   0  -3   7 7457.46 817.113  50
   0   3   7 6997.71 732.754  51
   0   3   7 7649.98 351.803  98
   0   3  -7 7317.15 320.190  75
   0   3   7 7094.96 731.375 119
   0   3   7 7326.34 738.902 117
   0   3  -7 8069.35 397.948  10
   0  -3  -7 6949.74 665.812  20
   0  -3   8 10682.0 467.231  64
   0  -3   8 10262.5 985.801  58
   0   3   8 10436.0 453.454  65
   0  -3  -8 10821.2 488.690  81
   0  -3  -8 10853.9 902.128 107
   0  -3   8 10971.9 1042.55  50
   0   3   8 10255.5 951.599  48
   0   3   8 10110.9 899.162  51
   0   3   8 11180.8 1019.09  43
   0   3   8 10891.8 426.937  98
   0   3   8 10123.2 918.041 119
   0   3   8 9224.91 849.376 117
   0  -3  -8 11087.7 926.945  24
   0  -3  -8 10521.0 499.304  27
   0   3  -8 10207.6 379.891  75
   0   3  -8 10747.7 468.895  10
   0   3  -8 10625.6 477.131  37
   0  -3   9 11394.3 1098.18  50
   0   3   9 12065.0 1068.31  48
   0   3   9 10965.9 964.789  51
   0   3  -9 11967.3 521.575  37
   0  -3  -9 11639.8 519.210  81
   0   3  -9 11580.5 463.066  25
   0  -3  -9 11514.5 530.596  27
   0   3   9 12453.6 1046.19 119
   0  -3   9 11815.2 1070.95  58
   0  -3   9 12323.7 498.948  64
   0   3   9 11618.3 482.712  65
   0   3  -9 11649.6 471.542  13
   0  -3  -9 10990.4 484.664   8
   0   3  -9 11237.8 484.358  10
   0   3  10 723.388 177.834  51
   0  -3 -10 1321.02 197.215  27
   0   3 -10 1077.01 153.726  25
   0   3 -10 1128.00 173.025  31
   0   3 -10 1123.06 159.044  13
   0  -3  10 1085.86 166.275  64
   0  -3  10 1580.67 397.532  58
   0   3  10 1180.30 165.084  65
   0  -3 -10 1163.64 171.743   8
   0   3 -10 1159.29 174.238  10
   0   3 -10 1194.79 196.324  37
   0  -3  11 2973.39 577.196 122
   0  -3  11 3009.53 531.873  58
   0  -3  11 2931.09 234.557  64
   0   3  11 2713.98 233.514  65
   0  -3 -11 2877.86 269.053  27
   0   3 -11 2721.95 231.538  31
   0   3 -11 3047.78 243.148  25
   0  -3 -11 2763.07 242.485   8
   0   3 -11 2846.15 227.773  13
   0  -3 -11 2614.97 253.405  16
   0  -3  11 3399.88 651.311  52
   0   3  12 478.945 109.893  92
   0  -3 -12 485.141 96.3018  38
   0   3 -12 423.724 86.4949  84
   0   3  12 454.341 108.966  65
   0  -3  12 853.837 319.631  58
   0  -3 -12 361.193 98.4956   8
   0   3 -12 595.696 130.971  25
   0   3 -12 432.761 111.252  31
   0  -3 -12 335.750 119.081  16
   0   3 -12 364.432 84.6762  13
   0   3  13 4553.66 257.680  65
   0  -3  13 4239.17 268.697  69
   0   3  13 4410.93 223.532  88
   0   3  13 4677.61 271.857  92
   0   3 -13 4797.05 264.125  25
   0   3 -13 4816.86 235.048  29
   0  -3 -13 4387.18 277.184  16
   0   3 -13 4527.50 251.670  31
   0  -3 -13 4736.49 234.858  38
   0  -3 -14 1461.61 145.957  16
   0  -3 -14 1300.81 112.957  14
   0   3 -14 1442.80 117.581  29
   0   3  14 1244.76 100.190  88
   0  -3 -15 180.452 58.6711  16
   0   3 -15 141.054 42.7353  29
   0  -4   0 6189.36 342.709  79
   0   4   0 7345.78 360.909  88
   0   4   0 7264.45 673.083 119
   0   4   0 6672.24 706.539 117
   0   4   0 7002.62 341.795  76
   0  -4   0 6700.54 351.639  74
   0   4   0 6666.29 340.734  28
   0   4   0 7867.44 804.591 114
   0   4   0 6860.20 743.000 115
   0   4   0 7976.64 789.005 116
   0  -4   0 6430.40 733.735 111
   0   4   0 8608.76 822.624 112
   0   4   0 7493.72 789.892 113
   0  -4   0 6420.39 338.897  64
   0  -4   0 6888.05 745.123 108
   0  -4   0 7190.14 768.593 109
   0  -4   0 6707.61 742.057 110
   0  -4   0 6605.78 725.121 105
   0   4   0 7423.97 738.679 103
   0   4   0 6475.39 703.829 102
   0   4   0 6911.14 725.529 104
   0  -4   0 6658.42 350.226  97
   0   4   0 7302.04 348.321  91
   0   4   0 6405.05 704.055   2
   0  -4   0 6622.22 360.944  19
   0  -4   0 7638.70 767.597  42
   0   4   1 326.555 109.236  88
   0   4   1 421.599 164.381 119
   0   4  -1 158.286 69.6177  76
   0   4   1 221.770 95.4033  76
   0  -4   1 104.630 84.2749  79
   0  -4   1 231.380 96.9247  74
   0  -4  -1 246.095 93.0522  79
   0  -4  -1 160.314 90.3335  74
   0   4  -1 237.677 86.0912  28
   0   4   1 249.523 148.203 115
   0   4  -1-14.9303 247.952 115
   0   4   1 121.006 187.966 116
   0   4   1 593.717 269.452 117
   0   4  -1 789.631 321.481 114
   0   4   1 316.504 188.617 114
   0   4   1 179.787 215.766 113
   0   4  -1-91.5298 179.482 113
   0   4  -1 528.208 181.431 112
   0   4   1 90.7495 224.199 112
   0  -4   1 178.387 91.7911  64
   0  -4  -1 1231.22 441.121 110
   0  -4  -1 637.474 315.994 111
   0  -4  -1 72.1357 168.638 109
   0  -4   1 461.518 200.491 111
   0  -4   1-54.4337 146.932 109
   0  -4   1 17.6865 174.161 110
   0  -4   1 67.6659 173.784 105
   0  -4  -1 1084.95 414.899 105
   0  -4  -1 336.914 240.844 108
   0  -4   1 461.000 251.609 108
   0   4   1 233.833 139.593 102
   0   4   1 463.752 246.715 103
   0   4   1 287.619 205.992 104
   0   4  -1 367.786 242.094 103
   0   4  -1 526.604 282.039 104
   0   4  -1 147.132 163.406 102
   0  -4  -1 191.121 90.8465  97
   0   4   1 137.756 77.6939  91
   0   4  -1 247.763 93.2144  91
   0  -4   1 341.168 115.270  97
   0   4   1 451.773 207.649   2
   0   4  -1 102.539 221.474   2
   0   4  -1 158.773 68.6062  10
   0  -4   1 217.080 88.3127  19
   0  -4  -1 114.553 170.645  20
   0  -4  -1 281.879 94.3861  19
   0  -4  -1 72.1567 153.718  42
   0  -4   1 484.631 200.971  42
   0  -4  -2 6401.65 333.832  81
   0  -4  -2 6041.01 327.233  79
   0   4   2 6699.34 345.489  88
   0   4  -2 6615.56 693.822 118
   0   4   2 6580.03 707.472 117
   0   4   2 6268.80 656.686 119
   0   4   2 6267.47 330.650  76
   0  -4   2 6018.36 337.296  79
   0  -4   2 6585.52 354.817  74
   0  -4  -2 6288.77 343.423  74
   0   4  -2 6238.37 334.245  28
   0  -4  -2 6506.94 725.657  20
   0   4   2 6246.10 711.766 116
   0   4  -2 5940.80 660.340 115
   0   4   2 5267.73 652.029 115
   0   4   2 6260.30 732.342 114
   0   4  -2 6407.50 704.051 116
   0   4  -2 6294.07 696.966 114
   0   4   2 7644.89 772.465 112
   0   4   2 7366.86 787.341 113
   0  -4   2 6270.92 703.972 111
   0   4  -2 6624.80 734.834 113
   0   4  -2 7896.72 756.115 112
   0  -4  -2 7383.66 796.842 111
   0   4   2 6740.09 669.075  61
   0  -4   2 5978.78 341.738  64
   0  -4   2 5940.22 669.285  58
   0  -4   2 6343.63 725.824 110
   0  -4   2 5555.87 656.353 108
   0  -4  -2 5403.93 645.329 108
   0  -4  -2 5972.52 673.453 110
   0  -4  -2 6650.22 744.698 109
   0  -4   2 6630.86 736.422 109
   0  -4  -2 6644.91 720.288 105
   0  -4   2 6524.57 721.942 105
   0  -4   2 6251.56 690.060 106
   0   4  -2 6318.85 681.868 103
   0   4   2 5894.28 683.134 104
   0   4   2 7068.59 762.924 103
   0   4   2 6847.09 741.568 102
   0   4  -2 7152.52 726.790 104
   0   4  -2 6090.83 673.131 102
   0  -4   2 6329.94 344.715  97
   0   4  -2 6421.42 344.108  91
   0  -4  -2 6366.02 357.343  97
   0   4   2 6508.16 697.526   2
   0   4  -2 6444.24 713.821   2
   0   4  -2 6512.32 342.029  10
   0  -4   2 6415.04 358.285  19
   0  -4  -2 6702.26 365.286  19
   0  -4   2 5617.93 652.177  42
   0  -4  -2 6460.21 715.482  42
   0   4   3 771.110 138.963  88
   0  -4  -3 988.845 149.797  81
   0   4  -3 1247.84 308.421 118
   0   4   3 676.508 146.198 119
   0  -4  -3 820.096 139.267  74
   0   4   3 771.382 137.356  76
   0  -4   3 803.458 140.476  79
   0  -4  -3 780.704 126.200  79
   0  -4   3 978.068 160.674  74
   0   4  -3 995.529 144.863  28
   0   4  -3 1898.80 396.212 116
   0   4  -3 1135.20 289.434 115
   0   4   3 806.165 272.751 115
   0   4   3 891.454 295.668 116
   0   4   3 750.143 233.280 117
   0   4  -3 847.156 320.096 112
   0   4   3 1413.01 389.797 113
   0   4   3 801.218 245.674 112
   0   4  -3 1243.18 378.583 113
   0   4  -3 528.320 136.598 114
   0   4   3 1096.90 325.258 114
   0  -4   3 636.900 203.726 111
   0  -4   3 374.492 169.102 110
   0  -4  -3 42.8222 262.962 110
   0  -4   3 1167.12 293.746 109
   0  -4  -3 1842.76 408.931 109
   0  -4  -3 1197.86 379.342 111
   0  -4   3 801.150 152.128  64
   0  -4   3 577.363 282.204  58
   0  -4   3 1043.48 308.058 106
   0  -4  -3 215.705 264.417 108
   0  -4  -3 427.615 262.207 105
   0  -4   3 1051.66 353.006 108
   0  -4   3 431.347 121.156 105
   0   4  -3 647.130 221.176 102
   0   4   3 805.260 290.178 103
   0   4   3 1081.15 355.592 102
   0   4  -3 847.770 289.376 103
   0   4  -3 853.044 274.780 104
   0   4   3 1160.95 296.668 104
   0  -4   3 859.346 147.513  97
   0   4  -3 930.398 158.515  91
   0  -4  -3 970.784 157.799  19
   0  -4   3 970.666 160.418  19
   0  -4  -3 1203.42 345.622  20
   0   4   3 1227.39 348.967   2
   0   4  -3 763.069 270.144   2
   0   4  -3 565.423 110.989  10
   0  -4   3 1124.05 312.442  42
   0   4  -4 23335.6 683.109  10
   0   4   4 23203.8 636.735  92
   0  -4   4 22327.3 640.851  97
   0  -4   4 22628.9 685.073  64
   0  -4   4 23326.6 1352.80  58
   0  -4  -4 23366.0 676.508  81
   0   4   4 23372.9 648.478  88
   0  -4  -4 24265.0 636.209  74
   0  -4   4 21891.4 640.380  79
   0  -4   4 23505.9 670.450  74
   0   4  -4 24346.7 603.980  75
   0   4   4 23103.1 1316.73 119
   0  -4   4 25080.2 686.919  19
   0  -4  -4 25101.4 674.893  19
   0   4  -4 24240.0 662.423  28
   0   4  -5 71.5439 96.0763  10
   0  -4   5 128.432 95.0658  97
   0   4   5 70.8514 87.1668  92
   0  -4   5-362.416 342.498  58
   0  -4   5 115.903 109.351  64
   0  -4  -5 52.3454 87.2380  81
   0   4   5 52.2521 78.8531  88
   0   4  -5 123.667 64.2592  75
   0  -4   5-29.4095 87.6833  74
   0  -4   5 57.8675 96.4858  79
   0   4  -5 100.599 86.2845  28
   0  -4   5 152.538 94.6935  19
   0  -4  -5 46.1335 79.7113  19
   0  -4   6 1851.41 209.342  64
   0  -4   6 1944.03 405.771  58
   0   4   6 2242.28 218.471  65
   0  -4  -6 2172.34 229.508  81
   0   4   6 1867.08 196.484  88
   0   4  -6 2195.25 185.694  75
   0  -4   6 2287.02 209.547  74
   0  -4   6 1999.93 200.800  79
   0   4  -6 2117.29 228.798  10
   0   4   6 2316.15 218.003  92
   0  -4   6 2174.66 205.799  97
   0   4  -6 2186.18 209.043  28
   0  -4  -6 2244.86 208.651  27
   0   4   7 6778.66 361.437  65
   0  -4   7 6845.94 386.400  64
   0  -4   7 6624.14 772.588  58
   0   4   7 5866.51 333.853  88
   0  -4   7 6131.04 334.963  79
   0  -4  -7 6515.36 379.191  81
   0   4  -7 6291.13 294.839  75
   0  -4   7 6776.40 333.516  74
   0   4  -7 6354.77 375.821  10
   0  -4   7 6237.82 319.091  97
   0   4   7 5905.33 336.416  92
   0  -4  -7 6287.27 356.192  27
   0   4   8 868.874 140.253  65
   0  -4   8 806.089 151.865  64
   0  -4   8 753.731 243.609  58
   0   4   8 832.926 134.025  88
   0  -4   8 768.217 131.936  79
   0   4  -8 943.615 161.108  10
   0  -4  -8 809.973 137.919  27
   0   4   8 799.220 142.494  92
   0   4  -9 90.3059 89.4202  13
   0  -4  -9 41.8210 66.9258  16
   0   4   9 60.4071 71.5355  92
   0  -4  -9-0.49576 91.6393  38
   0  -4   9-39.3955 59.5604  79
   0   4   9-14.0463 74.5332  88
   0   4  -9 94.7081 62.9495  31
   0   4  -9 16.8682 84.9183  10
   0   4   9 2.54287 67.9686  65
   0  -4   9 204.113 174.947  58
   0  -4   9-8.71823 80.3696  64
   0   4  10 5584.62 292.255  92
   0  -4 -10 4892.20 297.229  38
   0   4 -10 5167.42 251.441  31
   0   4  10 4945.54 254.724  88
   0  -4 -10 4566.20 251.494  16
   0   4 -10 4921.88 268.125  13
   0  -4  10 4744.06 293.226  64
   0   4  10 5292.55 287.289  65
   0  -4  11 18.1554 74.1122  72
   0   4 -11 93.3396 54.0171  84
   0   4  11 73.5797 53.7474  88
   0   4 -11 80.5443 51.4282  31
   0  -4 -11 21.3985 63.3100  38
   0  -4 -11 88.3813 64.6656  16
   0   4 -11 100.102 62.9710  13
   0   4 -12 105.457 45.8083  13
   0  -4 -12 187.403 56.9996  16
   0   4  12 147.798 49.2310  88
   0  -4 -12 94.0262 46.2529  38
   0  -4  12 119.783 59.1454  72
   0   4 -13 2061.12 99.6351  29
   0  -4  13 2231.59 129.344  95
   0   4  13 2111.10 114.509  76
   0   5   0-2.60259 77.7916  28
   0  -5   0 17.0144 85.5023  79
   0  -5   0-14.7269 82.5766  74
   0  -5   0 14.3007 108.519  19
   0   5   1 23.0957 76.0017  28
   0   5  -1-16.9166 76.2186  28
   0  -5  -1 127.814 70.0557  36
   0  -5  -1 32.2066 85.9870  79
   0  -5   1 11.1281 93.4523  79
   0  -5   1 28.2874 94.0011  74
   0  -5   1 67.0155 105.011  19
   0  -5  -1-92.6129 107.267  19
   0   5  -2 470.153 94.9444  10
   0   5  -2 416.921 112.368  28
   0   5   2 441.536 110.407  28
   0  -5   2 522.644 143.007  74
   0  -5   2 556.970 124.681  79
   0  -5  -2 550.727 110.387  79
   0   5  -2 417.314 94.8785  75
   0  -5   2 530.064 104.302  72
   0   5   2 498.774 107.261  76
   0   5  -3-15.6236 63.9928  10
   0  -5  -3-98.1862 70.0463  38
   0   5   3-5.71926 64.0055  28
   0   5  -3 35.4274 73.8256  28
   0   5  -3-27.8684 56.0521  75
   0  -5   3-57.2675 94.1699  79
   0  -5   3-95.2981 84.7805  74
   0  -5  -3-9.22840 60.7328  79
   0   5   3 97.7904 83.1623  76
   0  -5   3 4.30810 75.1476  72
   0   5  -4 94.3634 66.9368  10
   0  -5  -4 16.5547 61.1472  38
   0   5  -4 98.3680 68.0673  28
   0   5   4 159.739 72.0409  28
   0  -5   4 258.476 107.085  72
   0  -5   4 167.018 91.6818  74
   0   5  -4 46.9513 53.3493  75
   0   5   4 126.029 89.0404  76
   0  -5   4 22.9660 89.6122  79
   0  -5   5 52.7006 86.5917  72
   0  -5   5-10.0131 80.6833  79
   0   5   5 24.8594 75.5402  76
   0   5   5-19.4751 66.8414  88
   0   5  -5-4.49703 62.1483  10
   0   5   5 11.1083 47.8997  28
   0  -5  -5-67.0010 78.1498  38
   0  -5   6 2703.90 213.425  72
   0   5   6 2986.08 203.447  76
   0   5   6 3328.81 207.584  88
   0  -5   6 2851.13 206.603  79
   0   5   6 2792.21 166.545  28
   0   5  -6 2796.96 198.240  13
   0  -5  -6 2714.51 205.521  38
   0   5  -7 39.1241 66.1207  13
   0   5   7 76.3655 57.2989  88
   0   5   7-15.0584 59.1022  76
   0  -5   7 39.5483 81.9760  72
   0  -5   7 16.4846 60.0314  79
   0  -5  -7-21.1039 62.6807  38
   0   5  -8 32.8044 59.7697  13
   0  -5  -8-7.00270 49.0316  38
   0  -5   8 6.11736 68.4688  72
   0  -5   8 87.2682 54.0774  79
   0   5   8 8.20182 52.1531  76
   0  -5   9 2149.33 152.479  95
   0   5  -9 2079.44 126.472  13
   0  -5  -9 1829.39 129.682  38
   0   5   9 2482.36 139.903  76
   0  -5   9 2210.47 150.337  72
   1   0 -18 14.5268 35.8925   8
   1   0 -17 4515.00 240.384   8
   1   0 -16-86.1436 74.4865  29
   1   0 -16-7.45584 83.2411   8
   1   0 -15 21430.9 682.798   8
  -1   0  15 20886.0 1233.23  62
   1   0 -15 20065.1 514.629  29
   1   0 -14-41.7228 124.362   8
   1   0 -14 46.5560 103.650  33
  -1   0  14-265.736 255.630 120
   1   0 -14 45.7356 82.5648  29
  -1   0  14-190.260 225.687 123
  -1   0  13 684.249 319.340 123
   1   0 -13 536.943 155.999  33
   1   0 -13 557.085 133.464   8
  -1   0  13 689.143 327.448 120
   1   0 -13 652.079 123.837  29
  -1   0  13 760.947 251.530  47
  -1   0  12 92.6918 176.716  47
  -1   0  12 162.399 236.857  52
  -1   0  12 121.828 141.097  45
   1   0 -12-41.0353 88.8874  11
  -1   0  12-101.829 168.237 123
   1   0 -12 108.970 90.0026  33
  -1   0  12 21.4214 74.9505  66
   1   0 -12-76.8286 103.813   8
   1   0 -12 8.81485 64.6188  31
   1   0 -12-55.2909 71.5408  29
   1   0 -12 293.534 155.223  25
  -1   0  12-241.089 259.072 120
  -1   0  11 24539.9 1405.78 120
  -1   0  11 21577.6 1292.04  52
   1   0 -11 23548.1 717.653  11
   1   0 -11 22793.2 601.606  31
   1   0 -11 24749.0 735.106  33
   1   0 -11 25179.6 698.571  37
   1   0 -11 24337.9 680.819  25
   1   0 -11 22989.2 554.170  29
   1   0 -11 24654.3 720.841   8
  -1   0  11 23843.8 1361.58 123
  -1   0  11 23651.7 1274.66 122
   1   0 -11 21365.7 1033.50 107
   1   0 -10-99.1148 114.768 107
  -1   0  10 24.6038 127.388 122
  -1   0  10 46.2907 102.094 117
  -1   0  10-154.070 213.388  52
  -1   0  10-116.518 199.548  47
   1   0 -10-87.6537 90.8675   6
  -1   0  10 159.520 245.917 120
  -1   0   9 9051.61 754.032  47
  -1   0   9 7418.77 674.113  52
   1   0  -9 7897.33 533.031  24
   1   0  -9 6949.90 522.665   6
   1   0  -9 7116.19 527.998 107
  -1   0   9 7000.34 610.360 122
  -1   0   8-34.2250 165.731  52
  -1   0   8 296.313 229.228  47
   1   0  -8 1.22193 82.1222  24
  -1   0   8 39.4975 139.364 122
   1   0  -8 106.426 133.816   6
   1   0  -8-60.4164 114.624   4
   1   0  -8 50.5442 115.008 107
   1   0  -7 2762.06 223.036 109
   1   0  -7 2260.88 192.449 110
  -1   0   7 2250.01 202.257 108
   1   0  -7 2312.14 252.441   4
   1   0  -7 2768.11 288.872   6
   1   0  -7 2508.75 212.998 118
   1   0  -7 2323.62 252.066  24
   1   0  -7 2330.73 203.013 105
  -1   0   7 2418.46 216.340 106
   1   0  -7 2871.77 294.373 107
   1   0  -7 2610.03 216.191 104
   1   0  -7 2250.70 204.763 103
  -1   0   7 2354.76 205.926 114
   1   0  -7 2601.09 213.893 116
  -1   0   7 2527.42 216.703 115
  -1   0   7 2490.37 332.542 122
  -1   0   7 2457.89 217.191 111
  -1   0   7 2413.27 213.377 113
   1   0  -7 2338.98 204.107 112
  -1   0   7 3122.65 393.296  52
  -1   0   6 85.4545 72.0382 114
  -1   0   6 58.1355 60.4021 113
   1   0  -6-50.9971 69.3786 112
   1   0  -6-16.0167 91.0525   6
   1   0  -6 47.2437 95.4090   4
  -1   0   6-68.8727 59.9949   3
   1   0  -6-4.49087 60.0787 118
   1   0  -6 25.0255 26.5367  23
   1   0  -6 28.0302 76.5223  24
  -1   0   6 4.56475 50.9280 109
  -1   0   6 17.5689 53.2331 111
   1   0  -6 9.87511 57.1014 110
  -1   0   6-43.1442 62.7359 106
   1   0  -6 18.6174 84.6175 107
  -1   0   6 42.3520 54.9530 108
   1   0  -6-2.10866 54.7895 105
   1   0  -6 32.2145 65.2795 104
   1   0  -6 134.690 90.9609 103
  -1   0   6 54.6355 71.0882 102
   1   0  -6 50.6679 60.3920 116
  -1   0   6 212.830 163.712  52
  -1   0   6 1.52118 102.210  50
  -1   0   6 60.0155 110.045 122
   1   0  -5 83032.7 1082.27 110
  -1   0   5 79854.5 1100.70 109
  -1   0   5 81394.5 1116.32 108
   1   0  -5 84791.2 1283.01   4
   1   0  -5 83766.0 1234.65   6
  -1   0   5 80739.9 1099.56 114
   1   0  -5 81763.5 1101.53 115
   1   0  -5 81770.2 1100.76 116
   1   0  -5 83710.6 1337.92  22
   1   0  -5 88191.1 1169.28 104
   1   0  -5 82540.1 1084.86 105
   1   0  -5 88458.6 1238.00 107
  -1   0   5 82089.6 1120.68 106
  -1   0   5 88635.2 1189.11 102
   1   0  -5 89529.1 1174.87 103
   1   0  -5 87442.1 1462.98 121
  -1   0   5 84056.0 1458.82 122
   1   0  -5 83310.5 1101.03 118
   1   0  -5 81240.7 1093.13 112
  -1   0   5 81199.7 1107.46 113
  -1   0   5 80854.1 1113.33 111
   1   0  -4 39.0559 53.1654 110
  -1   0   4-85.0490 61.8805 109
  -1   0   4-1.31371 49.3758 111
   1   0  -4 54.5856 55.5053   6
   1   0  -4-62.0633 64.6066 115
   1   0  -4 29.6865 51.2426 116
   1   0  -4 60.3220 102.474  22
  -1   0   4-77.9481 72.4581 106
   1   0  -4-6.85594 62.5693 107
  -1   0   4-12.1769 59.8703 108
   1   0  -4 27.0062 60.4556 105
  -1   0   4-47.6315 72.7068 102
   1   0  -4-44.7700 67.6656 103
   1   0  -4-15.3381 76.7460 121
   1   0  -4 4.50438 53.7551 118
   1   0  -4 4.29465 59.7569 112
  -1   0   4-19.0993 54.1993 114
  -1   0   4-8.69163 53.7051 113
  -1   0   4-57.2478 87.6885  44
  -1   0   4 10.8333 69.9534  50
   1   0  -3 531152. 2446.91 105
  -1   0   3 523484. 2467.58 106
   1   0  -3 526463. 2466.44 116
   1   0  -3 527126. 2470.48 115
   1   0  -3 511413. 2724.95  22
   1   0  -3 524797. 2448.65 112
  -1   0   3 518267. 2439.07 113
  -1   0   3 522437. 2473.72 111
   1   0  -3 523442. 2238.31   6
  -1   0   3 518308. 2455.49 109
  -1   0   3 523210. 2472.87 108
  -1   0   2-3.44445 44.3809 109
  -1   0   2-72.5947 57.4769 111
   1   0  -2 46.4520 58.9937   1
   1   0  -2-1.02605 27.6914   6
   1   0  -2-33.6861 52.6215 112
  -1   0   2 4.97843 42.7924 113
  -1   0   2 16.9572 37.8974  40
   1   0  -2-2.30668 48.0139 118
  -1   0   2-26.5954 45.3693 104
   1   0  -2 11.2421 48.0802 103
  -1   0   2 7.84945 47.5035 102
  -1   0   2-32.4393 56.6387 106
  -1   0   2-13.6020 51.2771 108
   1   0  -2-20.8226 51.8809 105
   1   0  -2 10.7507 49.3084  22
   1   0  -2 74.9836 37.8894  21
   1   0  -2 17.2564 48.9524 115
   1   0  -2-33.9480 55.8222 116
  -1   0   2 66.6355 57.5611  44
  -1   0   1 20042.0 385.188 104
  -1   0   1 20160.4 387.852 102
   1   0  -1 20348.0 403.679 103
  -1   0   1 20845.9 379.375  40
   1   0  -1 19954.1 193.505   6
   1   0  -1 19441.8 397.527   1
  -1   0   1 20732.3 326.846  47
   1   0  -1 20382.0 323.953  49
   1   0  -1 20277.9 402.807  22
  -1   0   0 7.45174 22.2634 106
  -1   0   0 0.63899 21.6294 108
   1   0   0-37.0262 27.9415 105
  -1   0   0 13.7979 28.7578 102
   1   0   0 5.01597 30.4749 103
   1   0   0-4.81417 22.7194 116
   1   0   0-31.0015 25.5722 115
   1   0   0-4.02034 24.8870 114
   1   0   0-15.7169 22.3079  22
   1   0   0-15.8905 27.6444 118
   1   0   0-2.50479 23.3633 112
  -1   0   0-2.51628 20.8058 113
   1   0   0 10.8175 19.7671   1
  -1   0   0 10.7906 25.6977   3
  -1   0   0 3.50940 10.2644   6
  -1   0   0 17.4843 25.9059 109
  -1   0   0-23.8096 22.4317 110
  -1   0   0-1.51743 22.1101 111
   1   0   0 60.2961 27.8626  48
  -1   0   0 8.68632 19.8182  44
  -1   0  -1 26517.7 313.919 108
  -1   0  -1 26180.1 310.946 109
  -1   0  -1 28770.6 470.219 107
  -1   0  -1 26080.4 310.232 106
   1   0   1 27752.0 322.364 104
   1   0   1 25822.9 320.028 105
   1   0   1 27819.4 320.968 103
  -1   0  -1 26946.6 300.974 102
   1   0   1 25478.1 324.353 116
   1   0   1 25815.0 325.991 115
  -1   0  -1 28660.2 514.373   7
  -1   0  -1 27401.8 374.092   3
   1   0   1 26457.1 331.163 118
  -1   0  -1 25987.1 307.402 113
  -1   0  -1 26262.5 312.688 111
   1   0   1 25559.6 322.369 112
   1   0   1 27241.7 385.131  43
  -1   0  -1 26467.1 433.331  40
  -1   0  -2 57.8186 44.2200  40
   1   0   2-45.1100 30.1174 117
  -1   0  -2-3.20494 52.1976   6
  -1   0  -2-18.7324 71.4334   7
  -1   0  -3 578433. 3273.03   7
  -1   0  -3 550351. 2774.56   6
   1   0   4 23.7805 21.4678  46
  -1   0  -4 108.803 94.3025  24
  -1   0  -4 2.94085 86.2421   7
  -1   0  -4 59.5787 82.1852   6
  -1   0  -4 19.8260 77.7848 107
   1   0   5 11743.5 273.103  46
   1   0   5 12456.3 450.463 117
  -1   0  -5 11890.1 547.351  24
  -1   0  -5 11368.4 604.545   7
  -1   0  -5 12250.0 537.935   6
  -1   0  -5 12166.9 558.304 107
  -1   0  -6-42.3839 139.808 107
   1   0   6-59.5578 144.529  41
   1   0   6 45.7507 71.3327 117
  -1   0  -6 101.035 139.277  24
  -1   0  -6-27.0513 103.818   6
   1   0   7 23584.7 1028.28  41
   1   0   7 25421.4 998.093  50
   1   0   7 25241.8 797.936 117
  -1   0  -7 24766.0 900.734   6
  -1   0  -7 24160.1 920.000  24
  -1   0  -7 24711.2 948.033 107
   1   0   8-11.3777 117.938  41
  -1   0  -8-33.2578 120.277   6
  -1   0  -8-36.2369 137.186  24
   1   0   8-86.9187 132.828  50
  -1   0  -8 222.362 178.534 107
   1   0   9 147.953 129.134  41
  -1   0  -9-186.652 181.392   6
  -1   0  -9-166.340 140.629  24
   1   0   9-41.1022 183.227  47
   1   0   9-84.9105 137.351  50
  -1   0  -9-141.343 221.589 107
  -1   0 -10 124.064 90.3440  33
   1   0  10-108.092 132.456  41
  -1   0 -10-133.037 110.016  25
  -1   0 -10-0.18161 74.3044  29
  -1   0 -10-88.5686 101.786   8
  -1   0 -10 15.3580 135.649   6
   1   0  10-69.1576 126.736  45
   1   0  10-266.995 294.852  47
  -1   0 -10 122.154 183.478 107
   1   0  11 1528.37 332.089  45
   1   0  11 1832.43 409.671  47
  -1   0 -11 1703.47 192.608  37
  -1   0 -11 1508.61 218.288  33
  -1   0 -11 1569.15 158.980  29
  -1   0 -11 1545.19 185.372  25
   1   0  11 1482.72 357.781 120
  -1   0 -11 1742.32 183.027  16
  -1   0 -11 1320.92 315.490 107
  -1   0 -11 1734.13 207.957   8
  -1   0 -12-97.7818 105.694   8
  -1   0 -12 85.1806 87.0703  16
  -1   0 -12 34.7251 110.494  37
   1   0  12-169.471 232.589  47
  -1   0 -12 54.6086 109.320  25
  -1   0 -12-54.9486 75.7544  29
  -1   0 -13 2182.88 236.419   8
  -1   0 -13 2241.64 210.975  16
  -1   0 -13 2453.13 204.728  29
  -1   0 -14 6.87161 98.3441   8
  -1   0 -14 35.3782 90.5910  29
  -1   0 -15 34644.5 760.443   8
  -1   0 -15 33402.0 601.756  29
  -1   0 -16-3.54582 58.3550   8
  -1   0 -16 45.9794 60.6449  29
   1  -1 -17 113.081 62.2353   8
   1   1 -17 34.1071 47.9447   8
   1   1 -17 37.5070 44.9356  29
   1   1 -16 87.5429 64.7758   8
   1  -1 -16 117.421 84.3387   8
   1  -1 -16 178.026 78.4082  16
   1   1 -16 101.385 64.4402  29
  -1  -1  15 3517.55 245.222  94
   1   1 -15 3288.53 252.691   8
   1  -1 -15 3624.47 282.601   8
   1   1 -15 3416.66 215.747  29
  -1   1  15 3731.70 501.849  62
   1  -1 -15 3644.47 253.910  16
   1  -1 -15 3371.40 291.400  33
  -1  -1  14 188.921 204.582  52
   1  -1 -14 137.819 116.537  33
   1  -1 -14 206.960 90.3314  16
   1  -1 -14 138.073 129.123   8
   1   1 -14 55.3846 92.2589   8
   1   1 -14 309.046 97.8933  29
   1   1 -14 263.495 102.572  31
   1  -1 -14 158.076 91.2920  29
  -1  -1  14 174.861 79.0397  66
  -1   1  14 267.986 242.083  62
  -1  -1  14 164.510 207.244 120
  -1  -1  14 45.9074 196.055 123
  -1  -1  13 257.539 196.125  52
   1  -1 -13 88.7937 105.223  33
   1   1 -13 58.3127 64.9164  84
   1  -1 -13 129.855 111.158   8
   1   1 -13 81.6698 86.4566   8
   1  -1 -13 46.1479 63.7420  27
   1   1 -13 53.9356 95.9428  31
   1   1 -13 85.1713 81.5792  29
   1  -1 -13 70.4566 99.7759  29
   1   1 -13 280.595 170.005  25
  -1   1  13-98.8501 163.421  62
  -1  -1  13-81.8512 232.972 120
  -1  -1  13 173.186 206.703 122
  -1   1  12 15901.7 1137.45 120
  -1   1  12 17014.2 1199.97  62
   1  -1 -12 15918.2 977.158 107
  -1  -1  12 16194.0 1315.25  52
  -1  -1  12 19827.9 1364.61  47
  -1   1  12 17666.0 1132.73  45
   1   1 -12 17936.9 588.227  31
   1  -1 -12 16841.7 654.976  33
   1   1 -12 17789.1 660.234  37
   1   1 -12 16701.2 603.206  33
   1   1 -12 16034.9 484.514  84
   1  -1 -12 16919.8 575.310  27
   1  -1 -12 16192.5 493.224  29
   1   1 -12 16518.6 497.512  29
   1   1 -12 16910.9 617.662  25
   1   1 -12 15622.1 949.350   6
   1   1 -12 17965.5 639.884   8
   1  -1 -12 15934.7 623.097   8
   1   1 -12 16502.8 628.295  11
  -1   1  12 17109.9 1161.02 123
  -1  -1  12 15920.2 1194.60 122
  -1   1  11 2683.93 463.749 120
   1  -1 -11 2674.98 405.205  24
   1  -1 -11 2633.69 198.631  29
   1  -1 -11 2799.02 238.080  27
   1   1 -11 2810.92 251.486  25
   1   1 -11 2906.87 232.151  31
  -1   1  11 2498.28 416.840 117
   1   1 -11 2754.06 388.208   6
   1  -1 -11 2872.48 258.530   8
   1   1 -11 3232.50 271.146   8
   1  -1 -11 2546.87 380.845 107
  -1   1  11 2854.17 466.869  45
  -1  -1  11 3201.99 630.039  52
   1   1 -11 2674.19 233.446  33
   1   1 -11 3028.47 278.759  37
   1  -1 -11 2815.07 267.085  33
   1   1 -11 2570.86 195.247  84
  -1   1  11 2597.26 446.439 123
  -1  -1  11 2636.16 491.662 122
   1   1 -11 2734.47 204.053  13
   1   1 -11 2812.27 252.518  11
  -1  -1  10 16088.2 984.183  58
  -1   1  10 15297.7 998.047 123
  -1  -1  10 15362.9 1102.02 122
  -1   1  10 14300.7 996.466 120
   1  -1 -10 14611.3 887.281  24
  -1  -1  10 16333.3 1205.14  52
  -1   1  10 17134.9 1012.00  45
   1  -1 -10 15227.4 888.734 107
   1   1 -10 15551.1 848.997   6
  -1   1  10 14634.9 953.303 117
  -1  -1   9 15.0785 119.185  58
  -1   1   9 47.5950 53.5422  66
  -1   1   9 14.7564 122.086 123
  -1   1   9-15.9919 128.627 120
   1  -1  -9 146.391 160.839  24
  -1   1   9 15.9729 172.397  47
  -1  -1   9 62.0289 88.5905  44
  -1  -1   9-91.3357 176.054  50
  -1   1   9-247.441 185.164  45
   1  -1  -9-216.830 197.392 107
   1   1  -9 109.122 130.319   6
  -1   1   9 47.0361 135.245 117
  -1  -1   8 28562.5 519.109  64
  -1  -1   8 28766.0 1204.87  58
  -1   1   8 26647.3 535.343  66
   1  -1  -8 28849.2 1070.37 107
  -1   1   8 27405.2 999.113  46
  -1   1   8 28130.5 1228.53  47
  -1  -1   8 27700.6 1273.98  50
  -1  -1   8 29093.0 1121.81  44
  -1   1   8 31409.3 1186.87  45
  -1   1   8 27526.1 1159.47 123
  -1   1   8 26527.5 1176.09 120
   1  -1  -8 27642.5 1001.68  22
  -1   1   8 26231.1 1106.17 117
   1   1  -8 26462.2 1064.13   4
   1   1  -8 27172.0 966.676   6
   1   1  -7 969.764 156.275 116
   1   1  -7 1019.33 162.530 115
  -1   1   7 1105.34 221.857 117
   1   1  -7 1048.66 157.546 114
  -1   1   7 953.753 170.618 115
  -1   1   7 1010.32 174.661 116
   1  -1  -7 972.923 181.738  22
   1   1  -7 1139.83 182.139  23
   1  -1  -7 1185.16 224.159   1
   1   1  -7 1193.23 231.802   4
   1   1  -7 1069.25 219.634   6
  -1   1   7 989.816 186.185 114
   1  -1  -7 651.948 137.996 112
   1   1  -7 1077.46 159.398 112
  -1  -1   7 958.504 157.882 113
  -1   1   7 1136.62 193.986 113
  -1  -1   7 1508.31 115.784  64
  -1  -1   7 1022.22 265.096  58
  -1  -1   7 1108.23 179.975  57
   1   1  -7 889.516 192.150  60
  -1   1   7 1127.52 110.053  66
  -1  -1   7 1122.81 175.058 109
  -1  -1   7 826.758 146.474 110
  -1  -1   7 1018.90 163.130 111
   1  -1  -7 932.526 166.477 109
  -1   1   7 1169.19 193.015 111
   1  -1  -7 981.365 166.210 110
   1  -1  -7 839.557 156.211 108
  -1  -1   7 1017.67 165.085 106
  -1  -1   7 1019.11 161.361 108
   1   1  -7 1155.38 167.958 105
   1  -1  -7 1496.36 249.719 107
  -1   1   7 1040.13 185.579 106
   1  -1  -7 947.333 169.910 105
   1  -1  -7 796.122 153.758 103
  -1   1   7 1106.68 188.507 102
  -1   1   7 1351.94 203.144 104
   1   1  -7 824.066 125.637 104
   1   1  -7 1227.69 188.144 102
   1   1  -7 1215.40 183.448 103
  -1   1   7 974.064 240.444 123
   1  -1  -7 840.832 158.565 118
   1   1  -7 1057.45 165.826 118
  -1   1   7 720.222 251.813 120
  -1   1   7 1148.80 212.964  46
  -1   1   7 1332.60 280.174  45
  -1   1   7 902.984 250.047  47
  -1  -1   7 1305.02 304.509  50
  -1  -1   7 937.876 221.230  44
  -1  -1   7 1396.92 341.756  41
  -1   1   6 1101.36 183.464 115
   1   1  -6 971.463 161.322 115
  -1   1   6 959.675 191.416 117
   1   1  -6 923.451 150.191 116
   1  -1  -6 992.910 197.986  22
   1   1  -6 897.801 165.906  23
   1  -1  -6 1173.54 215.277   1
   1   1  -6 1036.53 240.008   4
  -1  -1   6 840.900 150.978 113
   1   1  -6 984.549 155.818 114
   1  -1  -6 922.929 152.046 112
   1   1  -6 868.554 153.844 112
  -1   1   6 1028.16 180.702 114
  -1   1   6 996.170 168.623 113
  -1  -1   6 1223.38 200.731  57
  -1  -1   6 1122.41 176.564 111
   1  -1  -6 844.461 143.527 110
  -1  -1   6 1052.87 175.971 109
   1  -1  -6 813.668 156.931 109
  -1   1   6 979.365 177.373 111
  -1  -1   6 1008.11 172.496 110
   1  -1  -6 998.011 162.519 105
  -1  -1   6 742.183 144.385 108
   1   1  -6 985.810 170.910 105
   1  -1  -6 1246.99 243.696 107
  -1  -1   6 898.410 166.137 106
  -1   1   6 996.317 180.183 106
   1   1  -6 913.250 159.911 102
   1   1  -6 857.483 153.569 103
  -1   1   6 1040.30 164.852 102
   1   1  -6 951.229 153.774 104
  -1   1   6 938.792 166.044 104
  -1   1   6 1037.63 227.567 123
   1  -1  -6 822.552 194.329 124
  -1   1   6 1159.13 200.376 122
  -1  -1   6 1390.81 317.819  41
   1  -1  -6 978.438 158.805 118
   1   1  -6 1094.31 163.554 118
  -1   1   6 638.488 203.554 120
  -1   1   6 912.959 245.496  47
  -1   1   6 1056.71 216.898  45
  -1   1   6 977.713 196.894  46
  -1  -1   6 1020.74 273.952  50
  -1   1   5 59579.9 1175.22 114
   1   1  -5 60776.0 1105.82 115
   1   1  -5 60147.8 1100.52 114
   1   1  -5 60232.5 1093.85 116
  -1   1   5 58970.7 1178.02 115
  -1   1   5 62527.5 1336.66 117
   1  -1  -5 58677.0 1263.54  22
   1   1  -5 59268.6 1315.02   4
  -1  -1   5 57461.4 1116.65 110
   1  -1  -5 58869.0 1127.26 110
   1  -1  -5 59802.4 1147.49 109
  -1  -1   5 57682.2 1120.20 108
  -1  -1   5 57340.6 1115.63 109
  -1  -1   5 64436.8 1256.71  57
   1  -1  -5 59643.1 1145.20 112
  -1   1   5 59657.6 1182.44 113
   1   1  -5 59946.5 1089.77 112
  -1  -1   5 57676.2 1119.74 111
  -1   1   5 59836.9 1184.19 111
   1  -1  -5 58855.3 1130.99 105
  -1  -1   5 57478.7 1110.82 106
  -1   1   5 60005.5 1190.77 106
  -1   1   5 59976.8 1164.76 104
  -1   1   5 60334.8 1171.57 102
   1   1  -5 59548.5 1115.54 104
   1   1  -5 59488.6 1112.76 103
   1   1  -5 58715.1 1116.37 102
  -1   1   5 61113.4 1171.70 103
   1  -1  -5 58846.3 1257.92  20
  -1   1   5 68057.7 1436.48 123
   1  -1  -5 61592.2 1397.07 124
  -1   1   5 58259.3 1344.75 120
   1   1  -5 61014.7 1099.22 118
   1  -1  -5 58610.7 1134.27 118
  -1   1   5 61551.4 1249.27  45
  -1   1   5 60873.1 1240.13  46
  -1  -1   5 61015.4 1439.44  41
  -1  -1   5 62617.5 1495.26  50
  -1   1   4 38085.1 908.728 111
  -1   1   4 38346.8 908.046 113
   1  -1  -4 38211.5 882.934 112
   1   1  -4 38447.3 831.817 112
  -1  -1   4 38967.7 870.077 111
   1   1  -4 38555.7 844.132 113
   1   1  -4 37862.8 980.134   4
  -1  -1   4 38827.4 870.019 105
  -1  -1   4 37965.3 854.390 106
  -1   1   4 38238.3 910.814 106
   1  -1  -4 36741.4 861.776 105
  -1   1   4 38370.8 887.243 103
  -1   1   4 38389.4 889.816 104
  -1   1   4 38498.4 896.153 102
   1   1  -4 38313.9 857.455 103
   1   1  -4 39344.1 881.256 102
   1   1  -4 38070.1 859.443 104
   1  -1  -4 38845.2 935.423  20
  -1   1   4 39799.0 998.985 123
  -1   1   4 37500.9 899.998 115
  -1   1   4 38319.5 973.178 117
  -1   1   4 37291.5 892.945 114
   1   1  -4 38903.7 839.255 116
   1   1  -4 38358.3 837.936 115
   1   1  -4 38578.6 840.597 114
  -1  -1   4 38537.2 865.702 109
   1  -1  -4 37078.5 863.281 110
  -1  -1   4 38090.6 863.033 108
  -1  -1   4 38173.6 860.837 110
   1  -1  -4 37229.0 874.188 109
  -1   1   4 42479.2 1033.95 120
   1   1  -4 39055.7 836.006 118
   1   1  -4 35927.2 905.470 119
   1  -1  -4 37663.3 874.652 118
  -1  -1   4 39304.7 1077.53  50
  -1   1   4 38335.1 924.863  46
  -1  -1   4 36942.6 1016.24  41
  -1   1   4 39592.0 892.332  45
   1  -1  -3 247187. 2148.09 112
  -1   1   3 249685. 2192.84 113
  -1   1   3 250423. 2201.39 111
  -1  -1   3 252311. 2128.20 111
   1   1  -3 247502. 2073.14 113
   1   1  -3 247774. 2036.63 112
   1   1  -3 250331. 2305.21   4
  -1   1   3 250946. 2030.44   2
   1   1  -3 248048. 2065.02 114
   1   1  -3 248198. 2047.98 116
  -1   1   3 248573. 2177.43 114
   1   1  -3 245054. 2054.59 115
  -1   1   3 251512. 2200.47 115
  -1   1   3 252948. 2168.84 104
  -1   1   3 255474. 2162.67 103
   1   1  -3 242871. 2104.37 104
   1   1  -3 241385. 2091.64 103
  -1   1   3 249634. 2160.08 102
   1   1  -3 243779. 2124.35 102
   1  -1  -3 253321. 2209.08  20
   1  -1  -3 258072. 2437.63 121
  -1   1   3 249795. 2275.99 123
  -1  -1   3 247916. 2089.48 106
  -1   1   3 250583. 2203.47 106
  -1  -1   3 247223. 2106.80 105
   1  -1  -3 245642. 2127.94 105
   1   1  -3 244835. 2144.04 119
   1   1  -3 250115. 2031.34 118
   1  -1  -3 246903. 2140.19 118
  -1   1   3 246032. 2265.73 120
   1  -1  -3 246312. 2126.62 110
   1  -1  -3 249563. 2160.53 109
  -1  -1   3 248182. 2110.34 109
  -1  -1   3 250567. 2120.10 108
  -1  -1   3 248175. 2107.64 110
  -1  -1   3 243975. 2287.36  41
  -1   1   3 247264. 1970.43  45
  -1   1   3 243357. 2202.45  46
   1  -1  -2 238222. 2013.03  42
  -1  -1   2 233453. 2033.12  50
   1  -1  -2 230506. 2049.56 121
  -1   1   2 223718. 2004.72 120
   1  -1  -2 227713. 1964.15  20
   1   1  -2 219182. 1970.74 102
   1   1  -2 217547. 1940.17 103
  -1   1   2 232691. 1992.98 104
  -1   1   2 227050. 1970.20 102
   1   1  -2 218359. 1944.97 104
  -1   1   2 228200. 1978.34 103
   1   1  -2 222978. 2024.27   4
  -1   1   2 229585. 1936.04   2
  -1   1   1 1959.81 192.949 103
  -1   1   1 1721.11 177.013 104
   1   1  -1 1710.73 181.623 103
   1   1  -1 1745.15 186.543 102
  -1   1   1 1809.03 187.770 102
   1   1  -1 1875.92 189.787 104
  -1   1   1 1863.65 173.880 117
  -1   1   1 1731.65 172.211  23
   1  -1  -1 1815.41 178.756  42
  -1  -1   1 1856.79 168.295  50
  -1   1   1 1876.44 149.410 119
  -1   1   1 1596.54 175.384   2
   1   1  -1 1529.34 169.489   4
   1  -1   0 256312. 2038.22 108
   1  -1   0 254982. 2011.49 105
   1   1   0 259634. 2057.51 102
  -1   1   0 262327. 1984.79 103
  -1   1   0 260225. 1982.73 102
  -1   1   0 266215. 1996.67 104
   1   1   0 260157. 2045.86 104
   1   1   0 258762. 2039.31 103
   1  -1   0 259573. 2028.05 112
  -1  -1   0 256165. 2077.44   5
  -1   1   0 261131. 2056.24   2
   1   1   0 262135. 1801.53   4
  -1   1   0 268250. 2038.78  23
  -1   1   0 256546. 1806.47 117
   1  -1   0 257739. 2026.21 118
  -1   1   0 265578. 1499.75 119
   1  -1   0 257868. 2040.59 109
   1  -1   0 257809. 2006.63 110
   1  -1   0 262431. 1905.68  42
  -1   1   0 258429. 1439.61  43
   1   1   0 256556. 1980.24  48
  -1  -1  -1 43774.9 814.744 105
  -1   1  -1 42582.4 800.386 106
   1  -1   1 43409.9 821.765 108
   1   1   1 43984.5 831.189 106
   1  -1   1 43515.4 818.543 105
   1   1   1 42751.1 833.089 103
   1   1   1 42951.4 840.538 102
  -1   1  -1 44172.7 800.860 104
  -1   1  -1 43966.9 801.796 102
  -1   1  -1 43733.3 799.816 103
   1   1   1 43965.7 844.669 104
  -1   1  -1 43688.4 805.717 111
   1   1   1 43760.1 821.947 112
   1   1   1 43321.6 826.943 113
   1  -1   1 43250.3 821.867 112
  -1  -1  -1 43954.2 818.707 111
  -1   1  -1 43017.2 801.559 113
  -1   1  -1 43808.4 844.833   2
  -1  -1  -1 43606.5 880.424   5
   1   1   1 43692.4 823.927 115
   1   1   1 44315.7 827.036 116
  -1   1  -1 44097.8 807.058 115
   1   1   1 43738.0 822.847 114
  -1   1  -1 43598.9 801.152 116
  -1   1  -1 43656.2 799.382 114
   1   1   1 42928.2 769.387  21
  -1   1  -1 43866.4 859.632  23
  -1   1  -1 42637.5 706.785 117
   1   1   1 43317.1 807.485 117
   1  -1   1 43149.4 819.373 118
  -1  -1  -1 44507.7 824.265 118
  -1   1  -1 43842.4 589.746 119
  -1  -1  -1 44122.4 818.324 108
  -1  -1  -1 44029.4 820.847 109
   1  -1   1 43819.8 815.774 110
  -1  -1  -1 45190.4 821.401 110
   1  -1   1 43611.8 824.664 109
  -1   1  -1 42611.9 798.410  46
   1  -1   1 44301.1 743.958  42
  -1  -1  -2 979827. 3891.04 105
  -1   1  -2 994031. 3735.22 106
   1  -1   2 991501. 3809.78 105
   1   1   2 995500. 3970.55 106
   1  -1   2 988631. 3841.24 108
   1   1   2 996169. 3983.90 103
   1   1   2 997083. 4010.80 102
  -1   1  -2 989601. 3707.92 104
  -1   1  -2 977797. 3703.20 102
   1   1   2 999999. 3998.20 104
  -1   1  -2 979513. 3689.68 103
  -1   1  -2 993382. 3745.33 113
   1   1   2 983525. 3968.06 113
   1   1   2 979266. 3932.71 112
  -1  -1  -2 977751. 3890.23 111
  -1  -1  -2 994720. 4350.13   5
  -1   1  -2 984296. 4029.16   2
  -1   1  -2 980185. 4645.04   7
   1   1   2 990174. 3958.95 115
  -1   1  -2 986903. 3726.84 115
   1   1   2 991006. 3952.49 116
  -1   1  -2 996034. 3702.24 114
   1   1   2 991827. 3950.02 114
  -1   1  -2 986467. 3730.15 116
  -1   1  -2 999661. 4245.82  23
   1   1   2 979672. 3505.23  21
   1   1   2 999376. 4044.60 117
  -1   1  -2 987263. 3054.20 119
   1  -1   2 983005. 3828.67 118
  -1   1  -2 992580. 3413.75 117
  -1  -1  -2 991116. 3900.87 118
  -1  -1  -2 986612. 3901.65 108
  -1  -1  -2 990165. 3861.17 110
  -1  -1  -2 991891. 3894.83 109
   1  -1   2 989798. 3794.16 110
   1  -1   2 985911. 3847.35 109
   1  -1   2 999948. 4208.01  55
   1   1   3 525554. 2890.25 106
  -1  -1  -3 529304. 3298.31 107
  -1  -1  -3 537269. 2821.63 105
   1  -1   3 524290. 2656.83 105
  -1   1  -3 534177. 2606.67 106
   1   1   3 527144. 2875.69 103
  -1   1  -3 536449. 2641.57 104
   1   1   3 527085. 2883.45 104
  -1   1  -3 534300. 2635.17 102
   1   1   3 524385. 2875.43 102
  -1   1  -3 535478. 2631.33 103
   1   1   3 528313. 2868.47 112
   1   1   3 527626. 2898.06 113
  -1   1  -3 531794. 2571.16 112
   1  -1   3 522826. 2660.79 111
  -1   1  -3 530993. 2607.94 113
  -1   1  -3 517163. 2947.02   2
  -1   1  -3 532599. 3739.45   7
  -1   1  -3 532446. 2581.04 116
   1   1   3 528552. 2883.61 115
  -1   1  -3 529793. 2583.38 115
  -1   1  -3 528831. 2589.04 114
   1   1   3 523665. 2870.16 114
   1   1   3 524626. 2869.25 116
   1   1   3 529512. 2510.72  21
  -1   1  -3 520118. 3189.27  23
   1   1   3 520125. 3115.64 117
   1   1   3 527578. 3461.22 119
   1  -1   3 523459. 2668.88 118
  -1  -1  -3 538180. 2831.33 118
  -1  -1  -3 533081. 2801.51 110
  -1  -1  -3 537268. 2823.72 108
   1  -1   3 523448. 2658.80 108
  -1  -1  -3 536196. 2820.51 109
  -1  -1  -3 535377. 2817.60 111
   1  -1   3 524169. 2663.61 109
   1  -1   3 519491. 2643.75 110
   1   1   3 531605. 2772.47  46
  -1  -1  -3 523123. 3039.68  42
   1   1   3 521611. 3594.73  43
   1   1   3 523720. 3107.68  45
  -1  -1  -4 208152. 2287.26 107
   1   1   4 204300. 1782.49 106
  -1  -1  -4 207746. 1731.67 105
   1  -1   4 199946. 1576.29 105
   1   1   4 209887. 1785.09 104
   1   1   4 210319. 1781.07 103
  -1   1  -4 200628. 1550.91 103
  -1   1  -4 201271. 1546.96 102
   1   1   4 207560. 1771.78 102
  -1   1  -4 200516. 1556.34 104
   1   1   4 204083. 1781.61 113
  -1   1  -4 204426. 1541.40 113
  -1  -1  -4 207264. 1728.62 111
  -1   1  -4 205086. 1520.06 112
   1   1   4 204406. 1760.86 112
   1  -1   4 204303. 1586.93 111
   1   1   4 211666. 1524.16   2
  -1   1  -4 201733. 2533.24   7
  -1   1  -4 208974. 1848.29   2
   1   1   4 202350. 1759.23 116
   1   1   4 204754. 2109.28 117
   1   1   4 203275. 1772.07 114
  -1   1  -4 205499. 1515.69 116
  -1   1  -4 200795. 1520.02 114
  -1   1  -4 205083. 1520.94 115
   1   1   4 203473. 1768.10 115
  -1  -1  -4 206652. 1860.40  20
   1   1   4 205719. 1488.29  21
   1   1   4 209101. 1265.13  23
  -1  -1  -4 208482. 1739.74 118
   1   1   4 204901. 2374.85 119
  -1  -1  -4 207874. 1724.90 110
   1  -1   4 202848. 1578.54 110
   1  -1   4 203966. 1580.32 109
  -1  -1  -4 208885. 1732.55 108
   1  -1   4 203368. 1583.51 108
  -1  -1  -4 207558. 1729.69 109
   1   1   4 204115. 2168.87  45
   1   1   4 204265. 2421.53  43
   1   1   4 203783. 1225.82  50
  -1  -1  -4 201424. 1963.76  42
   1   1   4 211654. 1782.07  46
   1   1   5 4516.42 332.203 120
  -1   1  -5 4063.54 200.156 118
  -1  -1  -5 4101.35 240.628 118
  -1  -1  -5 4267.98 386.855  24
  -1  -1  -5 4258.27 269.382  22
   1   1   5 4152.75 253.313 113
   1   1   5 4035.12 244.344 112
  -1   1  -5 4041.31 199.093 112
  -1  -1  -5 3934.95 233.485 111
   1  -1   5 3911.05 209.823 111
   1   1   5 4012.17 325.879 117
  -1   1  -5 4059.25 202.091 115
  -1   1  -5 3968.21 201.926 116
   1   1   5 4037.04 248.981 115
   1   1   5 3932.26 247.521 114
   1   1   5 3978.71 244.263 116
  -1   1  -5 4045.08 197.555 114
  -1  -1  -5 4066.04 245.905 108
   1  -1   5 3851.16 206.667 109
  -1  -1  -5 4073.43 241.373 110
  -1  -1  -5 4240.00 244.421 109
   1  -1   5 4092.81 213.867 108
   1  -1   5 3821.77 207.375 110
   1  -1   5 3873.48 207.638 106
  -1  -1  -5 4321.94 245.507 105
  -1  -1  -5 4624.33 390.861 107
   1   1   5 3920.64 249.124 106
  -1   1  -5 3977.46 201.981 104
  -1   1  -5 3943.56 201.086 103
   1   1   5 4193.21 251.798 104
  -1   1  -5 4160.62 204.325 102
   1   1   5 4274.60 260.538 102
   1   1   5 4469.60 254.338 103
  -1   1  -5 4265.54 255.281   2
  -1   1  -5 4095.79 414.793   7
  -1  -1  -5 4366.03 261.061   1
  -1  -1  -5 4986.96 270.750  40
  -1  -1  -5 4284.39 280.223  20
   1   1   5 4057.59 358.799  45
   1  -1   5 4319.32 336.247  49
   1   1   5 3833.60 369.095  47
   1   1   5 4293.61 261.991  46
   1   1   5 4345.38 392.933  43
   1   1   5 4266.77 278.086  41
   1   1   5 3646.21 298.397 123
  -1   1  -6 47054.8 1250.80 107
  -1  -1  -6 44177.1 1256.26 107
  -1   1  -6 41613.0 1124.20   6
  -1   1  -6 42575.7 1391.72   7
   1  -1   6 45191.2 1499.30  41
   1   1   6 49426.8 1244.63 120
   1   1   6 43099.2 1239.18  45
   1   1   6 42678.9 1325.07  43
   1   1   6 45590.2 1346.57  47
   1   1   6 42406.2 985.846  41
   1  -1   6 42255.4 1096.15  55
   1  -1   6 42422.5 1119.69  49
   1   1   6 43267.8 1134.57 117
   1   1   6 38657.7 1080.83 123
  -1  -1  -6 41248.5 1240.89  24
   1   1   7 42721.3 1345.74  45
   1   1   7 44582.5 1460.52  47
   1   1   7 42638.4 1432.15  43
   1  -1   7 44893.4 1618.65  41
  -1  -1  -7 42227.0 1348.72  24
   1   1   7 44745.1 1337.65 120
   1   1   7 42593.9 1214.50 117
  -1  -1  -7 42438.4 1327.62 107
  -1   1  -7 45960.9 1323.51 107
  -1   1  -7 43132.0 1231.23   6
  -1   1  -7 43225.7 1502.63   7
  -1   1  -8 2397.48 323.542   6
   1  -1   8 2077.03 403.275  41
  -1  -1  -8 1904.42 305.726  24
   1  -1   8 2087.67 407.269  50
   1   1   8 2649.91 413.818  47
   1   1   8 2056.77 329.210  45
   1  -1   8 1740.98 264.740  57
   1   1   8 1669.69 317.354  43
  -1  -1  -8 1886.43 329.405 107
  -1   1  -9 9910.77 693.537   6
  -1  -1  -9 8542.22 704.498  24
   1   1   9 9092.65 764.503 119
  -1  -1  -9 9173.28 715.920 107
   1  -1   9 9221.85 843.218  41
   1   1   9 9197.64 741.631  45
   1   1   9 8579.70 737.391  43
   1  -1   9 8450.97 795.163  50
   1   1   9 9770.48 812.056  47
   1  -1  10 423.772 208.321  50
   1   1  10 421.214 228.931  45
   1   1  10 697.813 244.783  43
  -1  -1 -10 622.940 141.439   8
  -1   1 -10 692.696 125.723   8
  -1   1 -10 476.558 218.954   6
   1   1  10 660.947 238.960  62
  -1  -1 -10 849.937 156.968  33
   1  -1  10 554.112 279.767  41
  -1   1 -10 784.199 151.325  32
  -1   1 -10 944.963 169.928  37
  -1  -1 -10 872.416 126.678  29
  -1  -1 -10 639.437 132.166  27
  -1   1 -10 611.553 114.436  25
  -1   1 -10 797.772 135.241  31
  -1  -1 -10 813.831 283.335  24
   1   1  10 712.475 237.911 119
  -1  -1 -10 804.956 224.452 107
  -1   1 -10 785.389 120.222  18
  -1  -1 -10 801.922 147.753  16
  -1  -1 -11 230.023 149.363 107
   1  -1  11 907.049 312.192  50
   1   1  11 823.827 278.167  45
   1   1  11 1323.04 353.672  43
  -1  -1 -11 569.304 118.529  29
  -1   1 -11 494.609 121.461  31
  -1   1 -11 464.088 119.919  25
  -1  -1 -11-205.472 237.811  24
  -1   1 -11 564.642 109.797  29
   1  -1  11 774.112 290.008 122
  -1  -1 -11 639.926 150.263  33
  -1   1 -11 648.908 157.042  32
  -1   1 -11 387.750 119.471  37
   1   1  11 543.351 269.380 119
  -1   1 -11 432.494 100.438   8
  -1   1 -11 784.009 264.987   6
  -1  -1 -11 599.637 144.981   8
   1   1  11 451.438 162.273  62
  -1   1 -11 531.312 109.560  18
  -1  -1 -11 553.382 139.387  16
  -1   1 -12 2447.99 246.775  25
  -1  -1 -12 2482.97 202.707  29
  -1   1 -12 2450.24 206.067  29
  -1   1 -12 1893.70 214.993  31
  -1   1 -12 2791.98 260.284  32
  -1   1 -12 2042.49 239.008  37
  -1  -1 -12 2361.85 259.728  33
  -1  -1 -12 2493.84 202.515  14
  -1  -1 -12 2458.51 244.998  16
  -1  -1 -12 2042.55 237.184   8
  -1   1 -12 2497.85 235.772   8
   1  -1  12 2138.06 482.530  52
  -1  -1 -13 6748.12 315.403  29
  -1   1 -13 6849.34 391.047  25
  -1   1 -13 6686.69 318.144  29
   1  -1  13 7018.47 797.869 120
   1   1  13 5781.16 692.030  51
  -1  -1 -13 6987.06 387.871  16
  -1  -1 -13 6424.82 301.251  14
  -1  -1 -13 6640.54 398.123   8
  -1   1 -13 6845.83 375.365   8
  -1   1 -13 7006.97 408.659  37
  -1  -1 -14 2657.62 230.048  16
  -1  -1 -14 2429.82 187.404  29
  -1   1 -14 2874.61 265.852  25
  -1   1 -14 2470.22 192.927  29
  -1  -1 -14 2679.60 250.950   8
  -1   1 -14 2748.23 221.253   8
  -1  -1 -15 162.622 68.8364  16
  -1   1 -15 222.824 73.6987  29
  -1  -1 -15 213.516 95.8726   8
  -1   1 -15 361.969 82.7999   8
  -1  -1 -16 6184.74 222.231  16
  -1   1 -16 5821.15 209.268  29
  -1  -1 -16 6450.24 277.372   8
  -1   1 -16 5776.12 207.445   8
   1   2 -17 750.843 59.7556  29
   1  -2 -16 1485.73 144.019  16
   1   2 -16 1437.79 113.536  29
   1  -2 -16 1427.94 134.627   8
   1   2 -15 918.939 116.158  29
  -1  -2  15 768.725 130.546  94
   1  -2 -15 861.977 132.820  16
   1  -2 -15 925.027 133.555   8
   1   2 -15 913.891 114.224   8
   1  -2 -14-37.4708 104.474  33
   1  -2 -14-128.321 112.547  16
   1   2 -14 22.8247 52.4175  84
   1   2 -14-15.8671 75.2480  29
   1   2 -14 33.6439 82.9841  31
  -1   2  14-277.267 198.313  62
  -1   2  14-13.3872 66.0448  65
   1   2 -14-107.769 92.2271   8
   1  -2 -14-135.068 89.3131   8
   1   2 -13 11156.3 460.012   8
   1  -2 -13 9854.37 462.198   8
  -1   2  13 10559.8 975.116  51
  -1  -2  13 9267.02 1037.18  52
   1   2 -13 10746.9 460.286  31
   1  -2 -13 10264.7 497.866  33
   1   2 -13 10293.5 390.722  84
  -1  -2  13 10142.5 453.681  69
   1   2 -13 10736.5 486.714  25
   1  -2 -13 10611.1 474.394  27
   1   2 -13 10392.0 392.835  29
  -1   2  13 10245.4 868.148  62
  -1  -2  13 8606.68 925.313 122
  -1   2  12 2242.22 448.788  62
  -1  -2  12 3102.28 540.669  58
  -1   2  12 2570.67 483.213 119
   1   2 -12 2756.66 250.780  31
   1   2 -12 2572.63 265.684  25
   1  -2 -12 2731.82 267.855  27
   1  -2 -12 2434.84 246.315   8
   1   2 -12 2758.12 243.574   8
  -1  -2  12 2366.82 574.365  52
   1  -2 -12 2474.40 267.244  33
   1   2 -12 2590.78 213.365  84
   1   2 -12 2402.07 195.444  75
   1   2 -12 2617.59 223.732  13
  -1  -2  12 2409.70 571.534 122
  -1  -2  11 16051.3 1294.60 122
   1  -2 -11 15127.2 1054.78  24
   1  -2 -11 14649.4 597.398  27
   1   2 -11 15792.3 563.140  31
   1   2 -11 14621.3 563.019  25
  -1   2  11 14415.3 1139.46 119
   1  -2 -11 15960.9 1065.34 107
  -1  -2  11 16838.1 1395.30  52
  -1   2  11 15058.8 1202.25  43
   1   2 -11 15047.8 636.543  37
   1  -2 -11 14722.5 613.800  33
   1   2 -11 13890.6 498.359  13
   1   2 -11 14360.6 467.360  75
  -1   2  11 15541.0 1115.72  62
  -1  -2  11 13799.5 1104.60  58
   1  -2 -11 15293.9 531.108  81
   1   2 -11 14639.1 498.297  84
   1   2 -11 16384.3 575.898   8
   1   2 -11 14944.6 932.568   6
   1  -2 -11 13404.4 551.924   8
   1   2 -10 9691.54 436.264  25
   1  -2 -10 9755.03 471.167  27
   1  -2 -10 9717.42 840.291  24
  -1   2  10 9061.58 867.098 119
  -1   2  10 8637.78 810.702 117
   1   2 -10 9262.00 367.487  75
   1  -2 -10 8266.53 733.367 107
  -1   2  10 8799.37 870.910  43
   1   2 -10 10394.8 504.914  37
   1  -2 -10 8981.63 456.335  33
   1   2 -10 9212.69 423.299  11
   1   2 -10 9353.14 396.329  13
   1   2 -10 10380.5 758.047   6
   1  -2 -10 9208.79 438.434   8
  -1  -2  10 8769.41 875.334  58
  -1  -2  10 10071.7 408.697  64
  -1   2  10 9283.68 837.784  62
   1  -2 -10 10023.8 430.557  81
  -1   2   9 11495.0 898.829 117
   1  -2  -9 12562.9 515.081  27
   1  -2  -9 11275.2 831.307 107
  -1  -2   9 11954.7 1016.37  50
  -1   2   9 11583.3 949.839  43
   1   2  -9 11879.0 430.017  13
  -1   2   9 10056.8 792.150 123
  -1   2   9 12342.6 952.560 119
  -1   2   9 12241.2 916.491  62
  -1  -2   9 11946.6 976.676  58
  -1  -2   9 12079.6 439.408  64
   1   2  -9 11815.2 767.193   6
   1   2  -9 12294.3 462.869  10
   1   2  -9 13142.6 529.658  37
  -1  -2   8 1617.71 166.639  64
  -1  -2   8 1631.80 385.877  58
  -1   2   8 1595.93 363.535  62
   1  -2  -8 1416.05 288.499 107
  -1   2   8 1605.92 302.799  46
  -1  -2   8 1532.05 341.643  50
  -1   2   8 1788.06 350.712  43
  -1   2   8 1302.15 276.113 123
  -1   2   8 1424.60 291.314 120
  -1   2   8 1439.23 343.767 119
   1  -2  -8 1797.03 311.639  22
   1   2  -8 1672.82 279.942  23
  -1   2   8 1585.48 335.285 117
   1   2  -8 1311.46 233.236   6
   1  -2  -8 1652.18 279.785   1
   1   2  -7 7117.76 514.691 115
  -1   2   7 6472.18 544.822 114
  -1   2   7 6843.04 561.795 116
  -1   2   7 6786.31 565.872 115
   1   2  -7 7129.43 519.560 114
   1   2  -7 7599.34 534.391 116
  -1   2   7 7407.34 641.587 117
   1   2  -7 6882.58 541.541  23
   1  -2  -7 6949.90 578.128  22
   1  -2  -7 6608.84 569.597   1
   1   2  -7 7219.37 512.074 112
  -1  -2   7 6881.81 530.859 111
  -1   2   7 7138.19 574.466 113
  -1   2   7 6880.92 573.563 111
  -1  -2   7 7588.68 709.973  58
  -1  -2   7 6923.50 603.908  57
  -1   2   7 6911.86 635.479  62
  -1  -2   7 6828.70 308.992  64
  -1  -2   7 6289.60 505.989 108
  -1  -2   7 7155.67 539.758 110
   1  -2  -7 7332.29 554.112 109
  -1  -2   7 6511.76 516.651 109
   1  -2  -7 6369.30 510.487 110
  -1  -2   7 6864.75 527.679 106
   1  -2  -7 6811.55 539.726 108
  -1   2   7 7032.84 574.325 106
   1  -2  -7 7108.43 543.400 105
   1  -2  -7 7245.08 600.390 107
   1   2  -7 6945.58 516.347 103
  -1   2   7 6787.82 539.929 104
   1   2  -7 6754.90 503.831 104
   1   2  -7 6765.90 506.457 102
  -1   2   7 6956.52 550.092 102
  -1   2   7 6672.23 578.204 123
  -1   2   7 7600.66 663.359 119
   1   2  -7 7297.08 515.494 118
   1  -2  -7 7290.57 547.472 118
  -1   2   7 7214.69 583.461 120
  -1  -2   7 7556.37 724.100  50
  -1   2   7 7098.01 590.556  46
  -1   2   7 7477.01 673.962  43
   1  -2  -7 6911.49 606.034  20
  -1   2   6-12.4410 98.5659 116
  -1   2   6 82.2104 111.733 117
  -1   2   6 170.034 137.516 115
   1   2  -6 149.507 116.447 115
   1   2  -6 396.186 159.195 116
   1   2  -6 75.2148 99.8995  23
  -1  -2   6 47.1066 86.6734   5
   1   2  -6 51.5754 113.186 114
  -1   2   6-1.79460 119.172 113
  -1   2   6 114.498 112.387 114
   1  -2  -6 137.501 153.151 112
   1   2  -6 155.760 123.232 112
   1   2  -6 370.811 171.661 113
  -1  -2   6 30.8162 148.530  57
  -1  -2   6 155.291 72.4598  64
  -1   2   6 53.2821 122.438  62
  -1  -2   6 125.773 185.197  58
   1  -2  -6 146.335 119.852 110
   1  -2  -6-94.7030 150.351 109
  -1  -2   6 203.902 141.483 111
  -1  -2   6 200.073 122.266 110
  -1  -2   6 71.0121 99.0765 109
  -1   2   6 128.336 111.377 111
  -1  -2   6 190.749 122.082 105
   1  -2  -6 117.820 97.0368 108
  -1   2   6-53.3243 124.940 106
   1  -2  -6 104.385 107.296 105
  -1  -2   6 40.5155 91.4697 106
  -1  -2   6 152.061 123.138 108
  -1   2   6 132.067 139.406 103
  -1   2   6 150.371 126.615 102
   1   2  -6 148.698 115.703 102
   1   2  -6 173.646 111.428 104
  -1   2   6 75.8862 106.918 104
   1   2  -6 184.326 126.643 103
  -1   2   6 143.185 118.585 123
  -1   2   6 98.9671 125.356 120
   1  -2  -6 91.5400 96.5032 118
   1   2  -6 51.0676 105.039 118
  -1   2   6 256.878 181.237 119
  -1   2   6 240.478 146.103  43
  -1  -2   6 354.396 236.971  50
  -1   2   6 124.498 137.424  46
   1  -2  -6 75.0552 116.260  20
  -1   2   5 7381.32 558.543 116
   1   2  -5 8095.91 531.376 116
   1   2  -5 7831.24 519.967 115
  -1   2   5 7325.40 573.732 117
  -1   2   5 7978.44 577.245 115
   1   2  -5 7659.82 521.238 114
  -1   2   5 7218.50 548.810 114
   1   2  -5 7008.19 528.966  23
  -1  -2   5 7629.27 529.868   5
  -1   2   5 7727.17 571.310 113
  -1  -2   5 7330.81 520.193 111
   1   2  -5 7502.28 510.451 113
   1  -2  -5 7160.33 538.521 112
  -1   2   5 7485.05 567.238 111
   1   2  -5 7253.84 485.451 112
  -1  -2   5 7821.33 643.216  58
  -1  -2   5 7958.58 298.643  64
  -1  -2   5 7732.75 577.015  57
  -1   2   5 7375.76 567.205  62
  -1  -2   5 7483.33 528.141 109
  -1  -2   5 7950.83 540.386 108
   1  -2  -5 7081.15 527.705 110
   1  -2  -5 7112.76 540.110 109
  -1  -2   5 8040.93 543.589 110
   1  -2  -5 7501.35 543.153 105
   1  -2  -5 6678.59 522.491 108
  -1  -2   5 7547.58 527.370 105
  -1   2   5 7492.48 556.691 106
  -1  -2   5 7621.26 528.236 106
   1   2  -5 7298.48 523.007 104
  -1   2   5 7707.17 549.897 102
   1   2  -5 7518.04 539.879 102
   1   2  -5 7497.28 532.565 103
  -1   2   5 7996.31 553.295 104
  -1   2   5 8055.00 556.227 103
  -1   2   5 7109.37 554.447 123
   1  -2  -5 7140.55 530.599 118
  -1   2   5 7820.90 578.033 119
   1   2  -5 7092.43 522.334 119
   1   2  -5 7665.90 502.575 118
  -1   2   5 7047.07 530.234 120
  -1  -2   5 7737.84 628.910  50
  -1   2   5 7294.58 578.481  43
  -1   2   5 7290.71 549.968  46
   1  -2  -5 7702.96 571.799  20
   1  -2  -4 3226.56 366.924 112
   1   2  -4 3527.93 366.083 113
  -1   2   4 3477.37 385.230 111
  -1   2   4 3107.03 368.266 113
  -1  -2   4 3283.62 355.123 111
   1   2  -4 3617.87 358.767 112
  -1  -2   4 2982.21 382.504  58
  -1  -2   4 3720.38 389.979  57
  -1   2   4 3053.00 349.018  62
  -1  -2   4 3154.48 189.042  64
  -1  -2   4 3376.29 357.763   5
  -1   2   4 3291.13 348.928   2
  -1  -2   4 3615.83 378.760 109
   1  -2  -4 3113.36 348.593 110
  -1  -2   4 3663.72 374.013 108
   1  -2  -4 3166.84 359.603 109
  -1  -2   4 3829.91 389.994 110
  -1  -2   4 3617.91 373.814 106
   1  -2  -4 3094.25 346.890 108
   1  -2  -4 3325.57 360.146 105
  -1  -2   4 3627.33 380.824 105
  -1   2   4 3362.73 373.974 106
   1   2  -4 3265.78 357.854 103
   1   2  -4 3162.77 358.295 102
  -1   2   4 3678.06 394.999 103
  -1   2   4 3754.10 392.179 104
   1   2  -4 3011.29 331.508 104
  -1   2   4 3648.30 396.087 102
  -1   2   4 2643.63 335.845 123
  -1   2   4 3428.71 362.810 119
  -1   2   4 3250.82 380.284 117
   1   2  -4 3231.80 343.447 119
  -1   2   4 3101.33 355.181 120
   1   2  -4 3698.30 357.143 118
   1  -2  -4 3199.88 361.649 118
   1   2  -4 3256.45 370.656  23
   1  -2  -4 3291.41 373.270  20
   1   2  -4 3576.31 357.782 116
  -1   2   4 3286.28 368.602 114
   1   2  -4 3342.16 346.820 115
  -1   2   4 3161.04 373.579 116
   1   2  -4 3650.12 369.266 114
  -1   2   4 3016.23 364.904 115
  -1  -2   4 3211.32 400.616  50
  -1   2   4 3242.63 362.139  43
  -1   2   4 3113.98 359.225  46
  -1   2   4 3277.78 346.524  51
   1   2  -3 857.920 218.079 115
  -1   2   3 1020.60 237.157 115
  -1   2   3 809.266 221.797 116
   1   2  -3 828.451 182.589 116
  -1   2   3 741.715 201.733 117
  -1   2   3 650.181 196.210   2
  -1  -2   3 734.886 176.536   5
   1   2  -3 736.343 204.582 112
   1   2  -3 781.495 192.169 114
   1  -2  -3 735.114 201.051 112
  -1   2   3 671.557 208.550 114
   1   2  -3 937.492 222.501 113
  -1   2   3 780.721 180.592 113
   1   2  -3 848.809 173.702  61
  -1  -2   3 884.911 197.358  57
  -1   2   3 841.132 93.2780  65
  -1  -2   3 802.148 101.751  64
  -1  -2   3 654.020 205.872  58
  -1  -2   3 1026.80 225.018 110
  -1  -2   3 780.849 182.299 111
   1  -2  -3 973.092 218.872 109
  -1   2   3 952.012 238.769 111
   1  -2  -3 921.568 221.282 110
  -1  -2   3 901.183 210.369 109
   1  -2  -3 1005.94 240.935 105
  -1  -2   3 901.964 214.660 105
  -1  -2   3 874.472 210.729 108
   1  -2  -3 953.973 234.260 108
  -1   2   3 977.564 233.458 106
  -1   2   3 1004.67 239.273 103
  -1   2   3 885.212 214.926 104
   1   2  -3 976.769 234.935 102
   1   2  -3 638.713 193.994 104
   1   2  -3 498.911 186.263 103
  -1   2   3 957.794 249.258 102
  -1   2   3 639.441 178.043 123
  -1   2   3 780.974 183.982 119
   1  -2  -3 956.888 227.674 118
  -1   2   3 655.083 183.566 120
   1   2  -3 610.845 151.477 119
  -1   2   3 954.956 201.398  43
  -1  -2   3 542.136 188.156  50
  -1   2   3 749.325 202.687  46
  -1   2   3 949.839 175.427  48
  -1   2   3 897.493 185.669  51
   1  -2  -3 761.035 229.163  42
   1  -2  -3 929.909 241.633  20
   1   2  -2 8090.88 523.218 113
   1  -2  -2 8414.78 553.883 112
   1   2  -2 8641.67 527.552 112
  -1  -2   2 8550.88 546.521 111
  -1   2   2 8457.77 554.273 113
  -1   2   2 8217.23 552.990 111
   1  -2  -2 8102.39 431.155  57
  -1  -2   2 8669.07 270.944  64
  -1  -2   2 8253.82 534.543  58
  -1  -2   2 9033.34 549.126  57
  -1   2   2 8630.57 247.484  65
   1   2  -2 8308.25 463.229  61
  -1   2   2 8093.40 550.450   2
  -1  -2   2 7436.31 522.609   5
  -1  -2   2 9164.32 568.286 110
   1  -2  -2 7715.21 520.721 110
   1  -2  -2 7728.47 522.160 109
  -1  -2   2 8669.80 552.532 109
  -1  -2   2 8637.23 548.584 108
  -1   2   2 8280.32 555.078 106
   1  -2  -2 8275.45 539.545 105
   1  -2  -2 7691.41 528.331 108
  -1  -2   2 9038.75 563.314 105
  -1   2   2 8575.14 550.528 102
  -1   2   2 8459.37 552.171 104
  -1   2   2 8728.20 557.131 103
   1   2  -2 7890.03 528.821 104
   1   2  -2 7945.00 542.569 103
   1   2  -2 7834.23 526.362 102
   1   2  -2 8565.29 498.152 119
  -1   2   2 7727.32 505.992 120
   1  -2  -2 7897.74 531.085 118
  -1   2   2 7970.04 513.690 117
  -1   2   2 8068.84 467.823 119
   1   2  -2 8123.33 514.330 117
  -1   2   2 7634.62 500.728  23
  -1   2   2 7762.37 508.246 123
  -1   2   2 8188.75 541.445 116
   1   2  -2 8599.02 528.145 116
   1   2  -2 8476.19 537.330 114
  -1   2   2 8292.89 547.413 114
   1   2  -2 8356.22 527.685 115
  -1   2   2 8307.37 550.236 115
  -1  -2   2 7757.57 496.812  50
   1  -2  -2 7718.33 538.413  42
  -1   2   2 7898.68 475.581  43
  -1   2   2 8437.63 414.565  48
  -1   2   2 8421.19 541.476  46
  -1   2   2 7665.81 450.944  51
   1  -2  -1 46712.4 1257.88 112
   1   2  -1 47322.3 1231.74 112
   1   2  -1 47827.0 1258.60 113
  -1  -2   1 46802.6 1250.33 111
  -1   2   1 45060.1 1236.97 113
  -1   2   1 45327.5 1240.65 111
  -1  -2   1 48946.5 1193.30  58
   1   2  -1 46620.9 1113.23  61
  -1  -2   1 47900.1 615.119  64
   1  -2  -1 43806.4 1078.01  57
  -1   2   1 46637.5 551.662  65
  -1   2   1 41740.1 1235.97   2
  -1  -2   1 41633.4 1217.88   5
  -1  -2   1 48064.3 1270.53 108
  -1  -2   1 47754.9 1260.82 110
   1  -2  -1 44621.2 1212.93 110
   1  -2  -1 45484.0 1234.91 109
  -1  -2   1 47900.3 1264.33 109
   1  -2  -1 44248.7 1208.81 105
   1  -2  -1 43937.2 1219.32 108
   1   2  -1 45828.7 1228.77 106
  -1  -2   1 46636.7 1252.21 105
  -1   2   1 45723.8 1239.33 106
  -1   2   1 45478.6 1235.13 104
  -1   2   1 45369.1 1230.36 102
   1   2  -1 45644.1 1245.75 102
   1   2  -1 44636.4 1225.08 103
  -1   2   1 46541.7 1239.82 103
   1   2  -1 44149.1 1219.82 104
  -1   2   1 44661.0 1150.69 117
  -1   2   1 45171.1 1186.59 120
  -1  -2   1 47776.7 1262.57 118
  -1   2   1 42918.2 1006.06 119
   1  -2  -1 44997.6 1230.07 118
   1   2  -1 47024.1 1185.54 117
   1   2  -1 45181.2 1130.01 119
  -1   2   1 42833.9 1183.47  23
  -1   2   1 44144.4 1188.52 123
  -1   2   1 46067.9 1241.01 116
  -1   2   1 45394.5 1229.80 114
   1   2  -1 46926.2 1241.14 115
  -1   2   1 45333.1 1239.64 115
   1   2  -1 47218.4 1237.72 116
   1   2  -1 45862.7 1227.66 114
   1  -2  -1 44741.5 1211.31  42
   1  -2  -1 45657.7 776.096  41
  -1   2   1 44191.6 1220.13  46
  -1  -2   1 43028.8 1019.73  50
  -1  -2   0 1377.20 251.996 118
   1  -2   0 1348.92 221.907 118
   1   2   0 1669.91 229.690 119
  -1   2   0 1302.67 177.158 119
  -1   2   0 1289.75 236.613 120
  -1   2   0 1511.73 259.753  23
  -1   2   0 1297.30 282.178   2
  -1  -2   0 1316.75 254.690   5
   1   2   0 1352.27 240.653 116
   1   2   0 1493.64 232.060 117
   1   2   0 1484.17 257.184 115
  -1   2   0 1583.24 236.419 117
  -1   2   0 1228.05 238.234 116
  -1   2   0 1304.35 226.586 115
   1   2   0 1592.86 263.158 113
   1   2   0 1441.35 244.671 114
  -1   2   0 1482.59 251.086 114
  -1   2   0 1497.48 244.981 113
   1   2   0 1562.87 270.067 112
  -1  -2   0 1401.75 207.320  58
  -1   2   0 1560.44 121.915  67
   1   2   0 1530.21 109.612  65
   1  -2   0 1282.35 234.078 109
  -1  -2   0 1353.32 233.905 109
  -1  -2   0 1288.25 233.560 110
  -1  -2   0 1431.86 248.041 111
   1  -2   0 1178.58 220.466 110
   1  -2   0 1379.70 239.062 105
  -1  -2   0 1653.91 249.489 105
  -1  -2   0 1696.72 271.138 108
  -1   2   0 1503.33 258.757 106
   1  -2   0 1517.48 260.094 108
   1   2   0 1264.50 233.768 106
  -1   2   0 1600.00 275.473 104
   1   2   0 1395.08 270.137 104
   1   2   0 1364.76 262.232 103
  -1   2   0 1481.79 262.977 102
  -1   2   0 1365.23 238.654 103
   1   2   0 1470.25 271.160 102
   1   2   0 1586.84 113.607  92
   1  -2   0 1431.04 173.589  41
  -1   2   0 1395.28 241.247 123
   1   2   0 1409.87 199.209 123
   1  -2   0 1302.13 207.110  57
   1  -2   0 1127.23 237.791  42
  -1   2  -1 54225.6 1299.57 115
  -1   2  -1 54036.2 1297.81 116
   1   2   1 55232.7 1349.63 114
   1   2   1 54589.8 1340.34 115
   1   2   1 54906.5 1339.10 116
  -1   2  -1 52427.1 1274.11 114
  -1   2  -1 50747.7 1331.60  23
  -1   2  -1 51053.9 1194.59   7
  -1   2  -1 48219.3 1332.60   2
  -1  -2  -1 50447.7 1356.78   5
  -1   2  -1 53782.3 1303.52 113
  -1  -2  -1 54304.7 1323.71 111
   1   2   1 54593.7 1351.57 113
   1   2   1 55268.4 1336.26 112
  -1   2  -1 54903.6 699.130  67
   1   2   1 53496.2 628.528  65
   1  -2   1 53212.0 1310.34 110
  -1  -2  -1 54302.2 1311.73 110
   1  -2   1 54030.4 1330.71 109
  -1  -2  -1 56028.2 1339.28 109
  -1  -2  -1 54551.9 1330.57 108
   1   2   1 53965.5 1340.97 106
  -1  -2  -1 55575.8 1330.07 105
   1  -2   1 54311.3 1340.92 108
  -1   2  -1 52300.1 1284.63 106
   1  -2   1 52880.4 1309.25 105
  -1   2  -1 52671.4 1275.49 104
   1   2   1 51359.8 1317.45 102
   1   2   1 52117.7 1323.75 103
   1   2   1 51947.2 1323.34 104
  -1   2  -1 53295.8 1284.57 102
  -1   2  -1 54571.3 1295.76 103
   1   2   1 53883.8 639.615  92
  -1   2  -1 51494.7 1335.64 120
   1  -2   1 53886.1 1329.24 118
  -1   2  -1 52813.2 1196.13 117
  -1   2  -1 52369.2 1049.84 119
   1   2   1 52112.3 1281.51 117
   1   2   1 51766.1 1253.58 119
  -1  -2  -1 54849.8 1326.84 118
   1   2   1 53135.3 1101.17 123
  -1   2  -1 51811.4 1334.45 123
   1  -2   1 49934.4 1245.02  42
   1   2   1 53450.4 1263.93  51
   1   2   1 50409.0 1239.06  48
  -1   2  -2 487.387 160.140 116
  -1   2  -2 265.097 137.136 115
  -1   2  -2 416.972 130.993 117
   1   2   2 323.920 152.415 116
   1   2   2 315.235 126.714 117
   1   2   2 255.863 166.084 115
   1   2   2 313.088 140.665  23
  -1   2  -2 412.069 221.327  23
   1   2   2 160.709 90.0704 123
   1   2   2 549.664 187.121 114
  -1   2  -2 311.244 145.269 114
  -1   2  -2 267.305 138.605 112
  -1   2  -2 244.848 137.630 113
   1   2   2 296.046 169.396 112
   1   2   2 277.347 161.916 113
   1  -2   2 261.013 148.799 110
  -1  -2  -2 375.906 184.048 110
  -1  -2  -2 213.741 153.806 109
  -1  -2  -2 381.814 160.962 111
   1  -2   2 421.287 178.421 109
   1  -2   2 386.992 162.589 111
   1   2   2 282.493 64.9493  65
  -1  -2  -2 363.125 167.024 105
  -1  -2  -2 275.266 156.395 108
   1   2   2 479.564 187.463 106
   1  -2   2 303.737 154.636 105
   1  -2   2 405.018 158.452 108
  -1   2  -2 268.358 128.174 106
   1   2   2 290.009 152.124 102
   1   2   2 306.328 171.081 104
   1   2   2 153.798 140.283 103
  -1   2  -2 394.345 171.648 103
  -1   2  -2 400.294 162.979 104
  -1   2  -2 363.144 149.696 102
   1  -2   2 198.767 147.270  41
   1  -2   2 351.261 163.205 118
   1   2   2 238.890 145.252 119
  -1  -2  -2 406.174 158.382 118
  -1   2  -2 409.443 118.223 119
  -1   2  -2 311.682 151.781   7
  -1   2  -2 171.382 166.714   2
   1   2   2 400.251 158.343  51
   1  -2   2 166.294 134.575  42
  -1  -2  -2 186.511 153.102  42
   1   2   2 442.410 184.144  48
   1   2   3 36378.6 1122.55 113
  -1   2  -3 35637.6 1045.37 113
  -1  -2  -3 36060.6 1083.24 111
  -1   2  -3 36080.0 1029.95 112
   1   2   3 36827.3 1115.70 112
   1  -2   3 35803.5 1067.50 111
   1   2   3 36261.3 563.167  65
  -1   2  -3 33229.1 1110.39   2
  -1   2  -3 35071.9 1130.96   7
  -1  -2  -3 36050.2 1086.92 109
   1  -2   3 35002.8 1055.91 110
  -1  -2  -3 36225.5 1084.85 110
  -1  -2  -3 36390.2 1092.05 108
   1  -2   3 36374.0 1081.02 109
   1  -2   3 35981.7 1070.75 108
  -1   2  -3 35258.8 1036.99 106
   1   2   3 37046.5 1130.12 106
  -1  -2  -3 35494.6 1076.72 105
   1  -2   3 35164.1 1059.90 105
  -1   2  -3 36525.8 1054.41 103
   1   2   3 35544.0 1101.41 104
   1   2   3 36608.6 1114.69 103
  -1   2  -3 36077.5 1052.55 104
  -1   2  -3 36573.6 1052.72 102
   1   2   3 36530.6 1111.39 102
   1  -2   3 35441.4 1175.79  41
   1   2   3 36093.1 1130.72 117
   1   2   3 36477.3 1154.92 119
   1  -2   3 36623.9 1083.93 118
  -1  -2  -3 35453.2 1077.44 118
   1   2   3 34905.9 978.068  23
  -1   2  -3 35838.3 1152.03  23
   1   2   3 37083.2 1122.94 116
  -1   2  -3 36219.8 1040.24 116
   1   2   3 36915.5 1121.57 115
  -1   2  -3 35631.9 1038.86 114
  -1   2  -3 35797.3 1042.85 115
   1   2   3 36469.8 1121.72 114
   1  -2   3 35633.2 1073.08  55
  -1  -2  -3 32508.0 1098.57  42
   1   2   3 35656.4 1162.35  48
   1   2   3 36933.2 1209.23  43
   1  -2   3 35252.5 1008.73  42
   1   2   3 36089.2 1150.32  51
   1   2   4 10725.9 621.693 113
   1   2   4 10243.6 602.072 112
  -1   2  -4 10503.7 559.400 113
   1  -2   4 10600.4 577.452 111
  -1   2  -4 10880.7 561.363 112
  -1  -2  -4 10472.7 587.043 111
   1   2   4 11042.1 597.887  62
   1  -2   4 11199.7 310.178  68
   1   2   4 11062.2 333.109  65
  -1   2  -4 10182.7 655.945   7
   1   2   4 11162.4 587.988   2
  -1   2  -4 10335.2 614.030   2
  -1  -2  -4 10968.2 600.407 108
  -1  -2  -4 10887.1 599.855 109
   1  -2   4 11188.2 591.752 108
  -1  -2  -4 10779.1 594.209 110
   1  -2   4 11395.5 596.204 110
   1  -2   4 10912.1 581.934 109
   1   2   4 11524.7 642.455 106
  -1   2  -4 10538.9 558.272 106
  -1  -2  -4 11167.6 604.626 105
   1  -2   4 10290.5 567.754 105
  -1   2  -4 10682.3 558.649 103
   1   2   4 10279.0 590.032 102
  -1   2  -4 10770.9 563.640 104
   1   2   4 11238.0 615.588 103
  -1   2  -4 10727.6 561.275 102
   1   2   4 11278.9 618.080 104
   1  -2   4 10620.6 707.752  41
  -1   2  -4 10875.1 561.648 115
   1   2   4 11325.1 631.841 115
  -1   2  -4 10933.7 564.951 114
   1   2   4 10571.4 616.078 114
  -1   2  -4 11034.3 567.355 116
   1   2   4 11027.1 624.845 116
  -1  -2  -4 10217.3 594.045  20
   1   2   4 10214.4 518.782  23
  -1   2  -4 11116.4 663.801  23
   1  -2   4 11078.0 553.130  42
  -1  -2  -4 10566.5 635.458  42
   1  -2   4 10513.6 614.501  55
   1   2   4 11086.9 713.056  43
   1   2   4 10488.9 675.668  48
   1   2   4 11222.2 690.333  51
   1   2   4 10914.0 692.646 119
  -1  -2  -4 10559.5 594.373 118
   1  -2   4 10852.6 584.771 118
   1   2   4 10606.1 636.215 117
   1  -2   5 187379. 2361.54 110
   1  -2   5 187393. 2362.49 108
   1  -2   5 186464. 2361.96 109
  -1  -2  -5 180780. 2441.53 108
  -1  -2  -5 181795. 2440.55 109
  -1  -2  -5 182606. 2435.35 110
   1  -2   5 183655. 2329.93 106
   1   2   5 177631. 2517.37 106
   1  -2   5 183326. 2340.84 105
  -1  -2  -5 181043. 2765.82 107
  -1  -2  -5 184137. 2452.01 105
   1   2   5 187036. 2490.03 103
  -1   2  -5 186518. 2281.46 103
   1   2   5 185904. 2493.17 104
   1   2   5 186206. 2494.32 102
  -1   2  -5 185904. 2287.21 104
  -1   2  -5 186367. 2289.28 102
  -1  -2  -5 179588. 2439.08 111
  -1   2  -5 191551. 2279.28 112
   1   2   5 177412. 2516.47 113
   1  -2   5 186035. 2356.49 111
  -1   2  -5 188852. 2300.27 113
   1   2   5 178293. 2489.81 112
  -1   2  -5 183748. 2262.79 114
  -1   2  -5 187231. 2277.69 115
   1   2   5 178280. 2507.55 115
   1   2   5 178521. 2514.28 114
   1   2   5 176388. 2486.31 116
  -1   2  -5 190445. 2281.26 116
  -1  -2  -5 180065. 2526.23  20
  -1   2  -5 172558. 2887.50   7
  -1   2  -5 180767. 2530.79   2
   1  -2   5 178672. 2916.97  57
   1   2   5 177454. 2571.28  62
   1   2   5 176371. 1407.28  65
   1  -2   5 178121. 1257.10  68
   1  -2   5 168545. 2510.58  55
   1   2   5 178416. 2914.35  51
   1  -2   5 177170. 3088.07  41
   1   2   5 182194. 3049.35  48
   1   2   5 183060. 3018.67  43
  -1  -2  -5 179955. 2633.53  42
  -1   2  -5 189670. 2256.17 118
  -1  -2  -5 180233. 2455.58 118
   1   2   5 179234. 2735.06 117
   1   2   5 183232. 2955.70 119
   1  -2   6 72576.4 2189.74  50
   1   2   6 64827.8 1889.74  51
   1  -2   6 67397.3 2061.12  41
   1   2   6 68793.8 2010.72  48
   1   2   6 68490.8 1983.43  43
   1   2   6 65653.6 1676.27  62
   1  -2   6 64189.8 1834.09  57
  -1   2  -6 64553.6 1883.84   7
  -1   2  -6 66571.4 1541.56   2
  -1  -2  -6 64384.1 1800.98  24
   1   2   6 64862.2 1869.62 119
   1   2   6 65917.0 1744.31 117
  -1  -2  -6 66064.0 1775.13 107
  -1  -2  -6 68430.4 1600.36  20
   1   2   7 1753.19 361.140  51
   1  -2   7 1521.35 353.609  50
   1   2   7 1624.08 330.974  48
   1   2   7 1547.07 335.260  43
   1  -2   7 1725.11 411.595  41
   1   2   7 1542.26 278.919 117
   1   2   7 1694.53 340.674 119
  -1  -2  -7 1746.44 348.048  24
  -1   2  -7 1362.89 304.189   7
   1  -2   7 1392.65 315.002  57
   1   2   7 1926.91 327.497  62
  -1  -2  -7 1630.39 323.475 107
   1   2   8 1171.34 316.361  51
   1  -2   8 864.089 307.415  50
   1   2   8 905.111 273.003  48
   1   2   8 1188.55 310.218  43
   1  -2   8 807.147 321.513  41
  -1   2  -8 1116.47 162.557  37
  -1   2  -8 1027.09 162.313  32
   1   2   8 656.140 202.870 117
   1   2   8 1115.19 287.228 119
   1  -2   8 859.346 255.389  57
   1   2   8 830.249 269.871  62
  -1   2  -8 1247.98 313.529   6
  -1  -2  -8 1016.06 154.528  27
  -1  -2  -8 948.917 248.809  24
  -1  -2  -8 660.096 219.269 107
   1   2   9 19299.1 1251.75  43
   1  -2   9 19619.9 1361.59  50
   1  -2   9 19109.9 1342.67  41
   1   2   9 18431.5 1205.81  51
   1   2   9 19827.3 1303.74  48
  -1   2  -9 20325.1 679.454  37
  -1  -2  -9 19533.4 639.060  33
  -1   2  -9 19837.3 657.267  32
  -1   2  -9 20103.2 646.872  26
  -1  -2  -9 18319.2 1151.80  24
  -1   2  -9 19489.4 586.140  31
  -1  -2  -9 20535.1 666.276  27
  -1  -2  -9 18478.2 630.187   8
  -1   2  -9 20379.6 1088.93   6
  -1   2  -9 18921.4 556.050  10
   1   2   9 18240.3 1197.07 119
   1   2   9 18772.6 1090.68  62
   1  -2   9 20499.3 1141.05  57
   1  -2   9 18616.3 572.232  64
  -1  -2  -9 18374.0 1112.03 107
  -1   2  -9 18706.7 520.669  13
   1   2  10 412.401 395.509  48
   1  -2  10 432.154 332.293  50
   1   2  10 26.4507 170.232  51
   1   2  10 256.989 274.029  43
  -1  -2 -10 186.263 111.805  33
  -1   2 -10-48.3675 138.280  37
  -1   2 -10 238.803 140.943  32
  -1   2 -10 172.931 79.9036  31
  -1  -2 -10 23.3779 90.1426  27
  -1  -2 -10 58.6703 139.567  24
  -1  -2 -10 60.3950 96.2218   8
  -1   2 -10-93.4060 213.303   6
  -1   2 -10 114.427 87.9938  10
   1   2  10-44.9872 138.597 119
   1  -2  10 86.8678 82.6776  64
   1  -2  10 178.508 223.034  58
  -1  -2 -10-146.100 146.198 107
  -1   2 -10 77.7884 60.8389  13
  -1  -2 -10 82.7572 99.2261  16
   1   2  11 641.745 279.070  51
  -1   2 -11 295.461 122.591  37
  -1  -2 -11 391.126 142.387  33
  -1   2 -11 477.381 127.601  31
  -1   2 -11-0.28899 138.936  25
   1   2  11 493.601 251.996 119
  -1  -2 -11 290.928 116.185   8
   1   2  11 309.352 97.9842  65
   1  -2  11 502.565 256.497  58
  -1  -2 -11 223.506 104.464  16
  -1   2 -12 8759.21 474.204  37
  -1   2 -12 8321.73 399.694  31
  -1   2 -12 8947.21 367.139  29
  -1   2 -12 7931.39 415.395  25
   1  -2  12 8470.71 886.147 122
   1  -2  12 8523.36 819.608  58
   1   2  12 7842.03 379.759  65
   1  -2  12 8478.40 949.680  52
   1   2  12 7591.01 813.956  51
  -1  -2 -12 7910.51 428.780   8
  -1  -2 -12 8590.23 450.505  16
   1   2  13 3113.69 226.972  65
  -1   2 -13 3735.64 316.945  37
  -1  -2 -13 3201.32 268.881   8
  -1  -2 -13 3472.61 283.644  16
  -1   2 -13 3310.70 268.274  25
  -1   2 -13 3316.43 222.711  29
  -1  -2 -14 116.886 82.0394   8
  -1  -2 -14 117.326 88.6415  16
  -1  -2 -14 131.136 48.7967  14
  -1   2 -14 347.114 132.755  25
  -1   2 -14 191.421 72.5500  29
  -1  -2 -15 614.997 105.486   8
  -1   2 -15 706.732 90.6164  29
  -1  -2 -15 560.509 98.3943  16
  -1   2 -16 345.587 46.2735  29
  -1  -2 -16 308.261 53.2392  16
   1  -3 -15 274.567 64.8225  16
  -1   3  15 314.810 54.7609  88
  -1  -3  15 124.754 48.4931  86
   1   3 -15 304.394 59.9013  29
  -1  -3  14 980.917 114.587  95
   1  -3 -14 1042.24 102.945  38
  -1  -3  14 934.239 128.041  69
   1  -3 -14 907.108 127.590  16
  -1   3  14 1166.22 119.714  88
   1   3 -14 995.110 122.240  31
   1   3 -14 1050.98 109.729  29
  -1   3  13 540.278 102.665  92
  -1   3  13 450.053 94.1448  65
   1   3 -13 487.969 88.5071  84
  -1  -3  13 383.625 105.217  69
   1  -3 -13 492.742 122.146  16
   1   3 -13 643.659 105.381  13
   1   3 -13 393.982 102.258  31
   1  -3 -13 489.712 95.5474  33
   1  -3 -13 498.315 95.8008  38
   1  -3 -12 571.433 119.553  33
   1   3 -12 429.121 97.8215  84
   1   3 -12 449.153 83.9685  75
   1  -3 -12 465.149 143.008  16
   1   3 -12 484.647 107.486  13
  -1  -3  12 564.901 331.355 122
  -1  -3  12 404.758 179.383  58
  -1   3  12 533.076 118.765  65
   1  -3 -12 416.504 130.150  27
   1   3 -12 776.140 138.696  25
   1   3 -12 455.190 113.220  31
  -1   3  11 15750.8 548.403  65
  -1  -3  11 14467.5 521.491  64
  -1  -3  11 14485.3 1151.72  58
  -1  -3  11 14478.5 1251.21 122
   1  -3 -11 14851.9 558.794  81
  -1  -3  11 17291.2 1399.56  52
  -1   3  11 14697.0 1116.25  51
  -1   3  11 14359.3 490.068  98
   1   3 -11 14073.6 504.335  13
   1   3 -11 14443.4 440.460  75
   1  -3 -11 13470.8 521.802  33
   1   3 -11 15686.1 539.451  31
   1   3 -11 14276.3 506.281  25
   1  -3 -11 14264.3 585.244  27
  -1   3  10-80.6652 119.439  51
  -1  -3  10-281.786 289.393  52
  -1   3  10-30.1910 79.7460  98
   1   3 -10 12.1033 88.9343  13
   1   3 -10 2.39471 61.4024  75
   1  -3 -10 55.7019 102.972  27
   1   3 -10 19.5986 85.0410  25
  -1   3  10 265.157 174.583 119
   1  -3 -10-127.996 104.805  81
  -1   3  10-18.8856 78.6996  65
  -1  -3  10-13.0234 85.5198  64
  -1  -3  10-11.7475 275.644  58
   1   3  -9-15.1092 93.8570  10
  -1   3   9-75.3374 244.441  51
  -1   3   9 93.5552 143.525  48
  -1   3   9-24.8946 83.2453  98
   1   3  -9 287.760 101.229  13
   1  -3  -9 120.625 103.413  27
   1   3  -9 37.9716 63.0076  75
  -1   3   9 132.405 106.481  65
  -1  -3   9 125.325 109.740  64
  -1  -3   9 37.0783 225.582  58
  -1   3   9 72.5668 134.655 119
   1  -3  -9 63.5935 91.0018  81
  -1   3   8 55653.5 2107.74 119
  -1   3   8 56799.1 2147.25 117
  -1  -3   8 56825.3 944.545  79
   1   3  -8 53774.2 909.776  75
   1   3  -8 54954.3 1915.13  23
   1  -3  -8 56453.3 1142.82  27
  -1  -3   8 58289.3 1067.50  64
  -1   3   8 57693.9 1033.20  65
  -1  -3   8 58305.9 2294.89  58
   1  -3  -8 60375.3 2091.57 107
  -1   3   8 54063.2 2017.95  48
  -1   3   8 54972.6 2027.35  51
  -1   3   8 59599.7 2257.93  43
  -1   3   8 55916.2 1006.10  98
   1  -3  -8 59312.7 1003.16  34
   1   3  -8 60163.4 1108.10  10
   1  -3  -8 58851.7 1120.04  81
   1   3  -7 10443.5 804.512   2
   1   3  -7 12425.5 489.383  10
   1  -3  -7 11407.6 480.431  81
  -1   3   7 11712.4 944.395 117
  -1   3   7 9978.21 857.997 119
   1  -3  -7 10377.9 796.889 118
   1   3  -7 11532.8 409.169  75
  -1  -3   7 10300.4 405.997  79
   1   3  -7 9875.55 813.875  23
   1   3  -7 11950.0 437.194  28
   1  -3  -7 10779.1 852.401  22
   1  -3  -7 10868.9 481.914  27
  -1   3   7 10469.3 840.703 116
  -1   3   7 10775.7 856.159 115
  -1   3   7 10323.6 844.093 114
  -1   3   7 10052.8 834.324 113
  -1   3   7 9956.96 817.028 112
  -1  -3   7 12270.8 1042.50  58
  -1  -3   7 10832.6 455.878  64
  -1   3   7 10873.5 434.598  65
   1  -3  -7 11192.8 844.190 109
   1  -3  -7 11125.2 834.733 108
   1  -3  -7 11720.6 861.337 110
   1  -3  -7 10553.8 809.262 111
   1  -3  -7 10869.4 812.506 105
  -1   3   7 11175.5 870.316 106
  -1   3   7 11524.3 857.025 103
  -1   3   7 10860.0 834.831 104
  -1   3   7 11341.2 848.906 102
  -1   3   7 10998.0 437.329  98
   1  -3  -7 10736.9 863.968  20
  -1   3   7 11049.3 883.078  48
  -1   3   7 11643.8 911.132  51
  -1   3   7 11631.9 968.749  43
   1  -3  -7 11488.9 450.553  34
  -1   3   6 16584.1 1035.70 119
   1   3  -6 17702.3 989.696 118
   1  -3  -6 16725.7 1019.39 118
  -1   3   6 17560.9 1113.97 117
   1   3  -6 18312.3 526.600  28
   1   3  -6 16304.4 1033.76  23
  -1   3   6 17796.3 1013.65 123
  -1   3   6 16528.4 1055.48 116
   1   3  -6 17597.1 989.667 116
  -1   3   6 16858.9 1063.78 114
   1   3  -6 18399.0 1024.69 115
  -1   3   6 16833.1 1063.48 115
   1   3  -6 18835.5 1041.17 114
  -1   3   6 16649.3 1052.34 112
   1   3  -6 17250.5 976.628 112
  -1  -3   6 17947.4 1051.11 111
  -1   3   6 17406.1 1093.29 113
   1   3  -6 17965.8 1019.70 113
  -1  -3   6 17374.4 1047.51 108
  -1  -3   6 18618.5 1069.84 110
  -1  -3   6 18048.8 1055.66 109
   1  -3  -6 15338.5 961.918 110
   1  -3  -6 16792.5 1016.48 108
   1  -3  -6 16699.3 1019.15 109
   1  -3  -6 16183.2 1011.26 111
  -1  -3   6 17069.7 552.260  64
  -1  -3   6 16936.6 1147.22  58
  -1   3   6 17159.3 518.392  65
  -1  -3   6 18281.8 1058.45 106
   1  -3  -6 16816.1 1021.41 105
  -1   3   6 15659.2 1029.21 106
  -1  -3   6 18404.1 1068.53 105
   1   3  -6 17498.2 990.865 103
  -1   3   6 17974.2 1059.74 104
  -1   3   6 18426.6 1070.27 102
   1   3  -6 17025.6 986.645 104
   1   3  -6 16562.4 967.916 102
  -1   3   6 17877.7 1049.64 103
   1   3  -6 15043.0 979.711   2
   1   3  -6 19528.7 590.242  10
   1  -3  -6 17983.3 1070.72  20
   1  -3  -6 17913.2 582.194  81
  -1   3   6 18822.8 1156.04  43
  -1  -3   6 17587.6 1147.81  50
  -1   3   6 17560.7 1013.76  48
  -1   3   6 16645.7 1009.45  51
  -1   3   5 8728.58 696.177 123
   1   3  -5 8477.40 689.971 116
  -1   3   5 7741.99 718.804 114
  -1   3   5 7022.46 691.054 115
   1   3  -5 8778.06 708.698 114
  -1   3   5 7838.95 719.035 116
   1   3  -5 7579.10 660.570 115
   1   3  -5 7171.06 676.904  23
  -1   3   5 7165.18 652.577 119
  -1   3   5 7847.61 708.833 117
   1   3  -5 7935.48 664.246 118
   1  -3  -5 8508.35 734.395 118
   1   3  -5 8450.24 676.946 119
   1   3  -5 7660.16 683.753 113
  -1  -3   5 7678.23 687.922 111
  -1   3   5 7923.85 725.221 112
   1   3  -5 8322.24 677.695 112
  -1   3   5 7961.36 729.409 113
  -1  -3   5 7793.79 364.510  64
  -1   3   5 7939.77 343.954  65
  -1  -3   5 7902.83 764.057  58
  -1  -3   5 7699.60 688.049 109
   1  -3  -5 7159.63 661.213 108
  -1  -3   5 8083.01 712.007 110
   1  -3  -5 7798.94 689.864 110
   1  -3  -5 7172.30 673.640 111
  -1  -3   5 7745.03 687.666 108
   1  -3  -5 7677.37 693.057 109
   1  -3  -5 7255.03 657.980 105
  -1  -3   5 8135.18 707.406 106
  -1   3   5 7804.31 717.584 106
  -1  -3   5 8446.06 726.778 105
   1   3  -5 7632.88 669.418 103
   1   3  -5 7312.53 646.009 102
  -1   3   5 8779.63 730.381 103
  -1   3   5 8115.28 699.884 104
  -1   3   5 8017.70 698.800 102
   1   3  -5 7907.44 684.477 104
  -1   3   5 7204.25 326.560  92
  -1  -3   5 8409.98 685.681   5
   1  -3  -5 7600.14 684.188  20
  -1  -3   5 8467.11 764.742  50
  -1   3   5 7206.89 587.333  48
  -1   3   5 8151.75 726.449  43
  -1   3   5 7515.08 645.172  51
  -1   3   4 410.644 178.830 123
  -1   3   4 479.847 231.924 116
   1   3  -4 1044.69 258.595 115
  -1   3   4 582.981 230.304 115
  -1   3   4 594.192 187.490 117
   1   3  -4 833.900 240.316 116
   1   3  -4 724.891 245.627  23
  -1   3   4 437.038 138.945 119
  -1   3   4 482.037 183.911 120
   1   3  -4 550.267 189.505 119
   1   3  -4 494.363 220.526 118
   1  -3  -4 804.685 261.656 118
   1   3  -4 608.274 218.934 113
  -1   3   4 529.946 236.718 113
  -1   3   4 775.128 243.251 114
  -1   3   4 483.880 199.228 112
   1   3  -4 813.247 270.843 112
   1   3  -4 593.910 264.768 114
  -1   3   4 605.711 101.854  65
  -1  -3   4 396.559 231.110  58
  -1  -3   4 644.090 129.720  64
   1  -3  -4 365.207 162.016 111
  -1  -3   4 574.853 238.332 109
  -1  -3   4 620.862 254.747 111
   1  -3  -4 301.943 137.622 110
  -1  -3   4 659.391 220.214 110
   1  -3  -4 477.370 184.353 109
   1  -3  -4 476.389 238.198 105
  -1  -3   4 708.017 222.085 105
  -1   3   4 492.444 236.541 106
  -1  -3   4 542.560 216.219 108
  -1  -3   4 831.957 269.952 106
   1  -3  -4 613.777 184.747 108
  -1   3   4 449.830 183.789 103
  -1   3   4 592.313 209.734 104
   1   3  -4 675.388 228.661 103
   1   3  -4 387.418 199.865 104
  -1   3   4 655.586 224.315 102
   1   3  -4 450.044 196.632 102
  -1   3   4 549.197 98.3082  92
  -1  -3   4 695.233 222.450   5
  -1   3   4 492.858 201.761   2
   1  -3  -4 674.374 232.498  20
  -1   3   4 458.130 174.950  51
  -1   3   3 85.8777 142.887 123
   1   3  -3-16.9792 132.034 116
  -1   3   3-60.4676 119.174 115
  -1   3   3-92.7925 137.617 116
  -1   3   3-24.3678 155.636 117
   1   3  -3-167.689 176.920 115
   1   3  -3-150.216 180.635  23
   1  -3  -3 144.014 183.392 118
  -1   3   3 113.087 113.871 119
  -1   3   3 88.6445 117.527 120
   1   3  -3-184.739 178.066 119
   1   3  -3-2.16628 135.557 118
   1   3  -3 151.306 139.607 114
  -1   3   3-168.281 174.217 114
   1   3  -3-97.9738 152.762 112
   1   3  -3 104.631 157.845 113
  -1   3   3 188.335 164.151 113
  -1   3   3 69.4823 135.950 112
  -1   3   3-10.2204 45.5449  67
  -1   3   3 76.2102 65.7163  65
  -1  -3   3-2.13422 78.3799  64
  -1  -3   3 63.5124 164.337  58
   1  -3  -3-143.372 179.567 110
   1  -3  -3 17.9818 194.753 111
   1  -3  -3 133.618 185.868 109
  -1  -3   3 142.775 167.863 109
  -1  -3   3-55.0461 127.286 110
  -1  -3   3 48.7706 129.035 111
  -1   3   3-29.5490 178.724 106
  -1  -3   3-132.152 153.508 108
   1  -3  -3 69.3937 128.194 105
   1  -3  -3-162.770 212.574 108
  -1  -3   3-30.2216 166.159 106
  -1  -3   3 58.2078 137.413 105
   1   3  -3 10.6695 151.050 102
   1   3  -3-102.759 158.854 103
  -1   3   3 91.3580 172.843 103
  -1   3   3-105.367 130.867 102
   1   3  -3-10.6214 139.639 104
  -1   3   3-5.45569 133.214 104
  -1   3   3-0.46326 45.8914  92
  -1  -3   3-60.0060 91.9110   5
  -1   3   3 46.3403 142.501   2
   1  -3  -3 43.7214 142.310  20
   1  -3  -3 172.616 165.501  42
  -1   3   2 4569.03 500.482 117
   1   3  -2 5272.53 506.827 119
   1   3  -2 4593.91 493.518 117
   1  -3  -2 4672.40 540.948 118
  -1   3   2 4827.11 485.468 120
  -1   3   2 4672.43 465.235 119
   1  -3  -2 4553.37 503.609  20
   1   3  -2 4527.26 506.959  23
  -1   3   2 4385.50 497.310 112
   1   3  -2 4643.62 525.939 113
  -1   3   2 4266.34 510.330 113
  -1  -3   2 4847.85 537.537 111
   1   3  -2 5309.19 529.406 112
  -1   3   2 4547.31 239.622  65
  -1   3   2 4928.61 246.775  67
  -1  -3   2 4352.47 488.000  58
   1   3  -2 4319.01 425.633  61
  -1  -3   2 4624.47 257.068  64
  -1   3   2 5122.57 555.287 114
   1   3  -2 5190.85 550.546 114
   1   3  -2 4688.71 499.768 116
  -1   3   2 4605.80 525.677 116
   1   3  -2 4740.22 517.013 115
  -1   3   2 4659.92 523.912 115
  -1  -3   2 5331.37 554.469 110
   1  -3  -2 4419.54 507.388 108
  -1  -3   2 4655.48 523.810 108
   1  -3  -2 4621.86 534.248 109
  -1  -3   2 5207.50 556.378 109
   1  -3  -2 4637.99 527.168 110
   1  -3  -2 4819.86 527.363 111
   1  -3  -2 4843.36 540.470 105
  -1   3   2 4540.17 518.198 106
  -1  -3   2 4823.97 538.102 105
  -1   3   2 4114.24 493.513 103
  -1   3   2 5122.12 538.918 104
   1   3  -2 5076.88 546.588 102
   1   3  -2 4501.10 510.718 104
  -1   3   2 4672.75 517.085 102
   1   3  -2 4542.97 502.256 103
  -1   3   2 4857.70 224.705  92
  -1  -3   2 4513.05 517.962   5
  -1   3   2 5127.94 544.810   2
  -1   3   2 4564.09 489.886 123
   1  -3  -2 4665.34 518.396  42
   1   3  -1 40706.1 1388.31 119
   1  -3  -1 40585.4 1513.80 118
  -1   3   1 40520.9 1416.93 120
   1   3  -1 41576.5 1472.94 117
  -1   3   1 39835.9 1423.05 117
  -1   3   1 39775.9 1274.71 119
   1   3  -1 38880.9 1429.43  23
  -1   3   1 41812.7 1525.78 114
   1   3  -1 42368.8 1520.48 116
   1   3  -1 44088.4 1549.58 114
  -1   3   1 41419.9 1521.30 116
   1   3  -1 43051.3 1535.81 115
  -1   3   1 41306.0 1516.81 115
   1   3  -1 42711.1 1551.50 113
  -1   3   1 40958.6 1532.27 113
   1   3  -1 43612.0 1540.67 112
  -1   3   1 40016.0 1485.34 112
  -1  -3   1 42172.2 1543.27 111
  -1   3   1 39785.0 717.287  67
   1  -3  -1 37590.3 1315.74  57
  -1  -3   1 37112.4 1337.57  58
   1  -3  -1 40140.7 660.427  64
  -1  -3   1 38245.8 705.240  64
   1   3  -1 39799.1 1317.17  61
  -1  -3   1 42992.2 1547.92 109
   1  -3  -1 39998.5 1506.98 111
  -1  -3   1 42205.5 1539.30 108
  -1  -3   1 41675.7 1518.93 110
   1  -3  -1 40556.7 1514.94 108
   1  -3  -1 39251.8 1481.10 110
   1  -3  -1 40158.1 1505.11 109
   1  -3  -1 39956.4 1497.92 105
  -1  -3   1 42785.0 1549.91 105
  -1   3   1 40088.0 1506.97 106
  -1   3   1 41573.9 1492.93 102
   1   3  -1 39016.2 1456.56 104
  -1   3   1 42265.6 1502.07 103
   1   3  -1 39523.5 1465.67 102
   1   3  -1 39059.2 1460.08 103
  -1   3   1 41975.9 1500.08 104
  -1   3   1 41289.9 632.846  92
   1   3  -1 39120.6 651.739  93
  -1   3   1 41625.4 1528.30   2
  -1   3   1 39109.6 1420.07 123
   1  -3  -1 39057.5 1452.64  42
   1   3   0 13233.7 809.218 119
   1   3   0 13311.6 833.569 117
  -1   3   0 13424.5 715.685 119
   1  -3   0 13637.7 873.119 118
  -1   3   0 12889.5 794.864 117
  -1  -3   0 14108.3 884.579 118
   1  -3   0 14648.5 437.505  70
   1   3   0 12589.2 809.959  23
  -1   3   0 14154.1 862.667  23
  -1   3   0 13179.4 829.571 116
  -1   3   0 13254.5 856.472 114
   1   3   0 14373.3 887.573 116
   1   3   0 13744.8 877.744 115
   1   3   0 13676.5 874.556 114
  -1   3   0 12573.2 823.034 115
  -1  -3   0 14427.0 898.685 111
  -1   3   0 13339.2 852.227 112
  -1   3   0 13895.8 880.324 113
   1   3   0 13999.8 891.646 113
   1   3   0 13862.0 869.070 112
   1   3   0 12739.6 774.297  61
   1  -3   0 12262.6 776.799  57
  -1  -3   0 12776.5 403.256  64
  -1  -3   0 11771.4 730.945  58
   1  -3   0 13307.0 397.858  64
   1  -3   0 12946.6 854.807 108
  -1  -3   0 13034.4 850.769 110
   1  -3   0 12830.6 848.986 109
  -1  -3   0 13829.8 880.642 108
  -1  -3   0 14512.6 912.857 109
   1  -3   0 12771.2 845.282 110
   1  -3   0 13076.9 859.101 111
   1  -3   0 12714.1 848.098 105
  -1  -3   0 13223.9 854.514 105
  -1   3   0 13806.4 867.538 106
   1   3   0 13586.0 879.821 106
   1   3   0 13861.1 867.368 103
  -1   3   0 13218.7 843.908 103
  -1   3   0 14577.8 879.848 102
   1   3   0 13428.0 865.865 102
   1   3   0 13860.6 875.279 104
  -1   3   0 13791.2 854.906 104
   1   3   0 13692.4 388.168  93
  -1   3   0 13337.4 863.955   2
  -1   3   0 13424.8 833.809 123
  -1  -3   0 12569.5 828.997  42
   1  -3   0 13134.4 833.472  42
   1   3   1 3109.56 429.343 114
  -1   3  -1 3674.34 444.187 114
  -1   3  -1 3387.69 432.123 115
   1   3   1 3359.72 452.520 116
  -1   3  -1 3425.78 440.544 116
   1   3   1 3431.56 447.957 115
   1  -3   1 3622.21 219.914  70
   1   3   1 3081.11 393.807  23
  -1   3  -1 3057.13 419.051  23
  -1  -3  -1 3301.95 433.861 111
  -1   3  -1 3469.80 445.176 113
   1   3   1 3257.29 448.438 113
  -1   3  -1 3590.21 438.111 112
   1   3   1 3366.62 437.824 112
   1  -3   1 3050.65 424.297 111
   1  -3   1 3149.09 413.577  57
   1  -3   1 3234.79 207.689  64
  -1  -3  -1 3376.92 467.700 109
  -1  -3  -1 3317.01 416.411 108
   1  -3   1 3057.84 430.918 109
  -1  -3  -1 3148.69 429.436 110
   1  -3   1 3062.14 415.888 110
   1  -3   1 3358.39 438.323 108
  -1  -3  -1 2628.55 376.238 105
   1  -3   1 3188.48 417.255 105
   1   3   1 3327.03 447.264 106
  -1   3  -1 3297.97 417.716 106
   1   3   1 3034.05 424.195 102
   1   3   1 3220.92 434.007 103
  -1   3  -1 3435.43 437.900 102
  -1   3  -1 2721.00 394.281 103
  -1   3  -1 3285.97 419.939 104
   1   3   1 2696.01 389.505 104
   1   3   1 3268.81 205.683  92
  -1   3  -1 2807.78 409.647   2
  -1   3  -1 3082.97 407.087 117
  -1   3  -1 3352.91 353.933 119
   1  -3   1 3091.88 420.119 118
  -1  -3  -1 3256.31 436.435 118
   1   3   1 3416.91 430.992 119
   1   3   1 3348.35 428.348 117
   1  -3   1 3205.10 416.151  42
   1  -3   1 2379.69 340.647  50
  -1  -3  -1 2895.38 411.043  42
   1   3   2 8298.05 699.239 114
  -1   3  -2 8472.77 659.042 114
  -1   3  -2 8687.40 685.785 115
  -1   3  -2 9321.29 702.432 116
   1   3   2 8098.18 686.889 116
   1   3   2 9008.43 720.831 115
   1  -3   2 8800.20 341.812  70
   1   3   2 8319.06 630.286  23
  -1   3  -2 8705.68 706.469  23
  -1  -3  -2 8282.51 692.076 111
  -1   3  -2 8044.22 663.748 113
   1  -3   2 8475.77 699.879 111
   1   3   2 8872.54 710.633 112
  -1   3  -2 8972.08 677.214 112
   1   3   2 8231.75 698.303 113
   1   3   2 8053.30 333.298  65
   1  -3   2 8107.16 338.752  64
   1  -3   2 7410.66 670.774  57
   1  -3   2 8089.33 688.686 108
  -1  -3  -2 8555.74 699.197 110
  -1  -3  -2 8517.16 683.618 108
   1  -3   2 8160.57 678.900 110
   1  -3   2 8572.95 696.626 109
  -1  -3  -2 9087.60 730.595 109
  -1   3  -2 8676.97 684.311 106
   1  -3   2 7677.16 664.952 105
   1   3   2 8541.76 709.312 106
  -1  -3  -2 8358.96 674.368 105
   1   3   2 8739.44 690.640 103
  -1   3  -2 9041.63 684.328 103
   1   3   2 8534.04 684.248 104
   1   3   2 8581.57 681.136 102
  -1   3  -2 8399.81 653.774 104
  -1   3  -2 8613.70 661.589 102
   1   3   2 8426.98 333.243  92
   1   3   2 8046.97 666.134   2
  -1   3  -2 8326.52 685.439   2
   1   3   2 8699.23 681.106 119
  -1   3  -2 9219.44 666.783 117
  -1  -3  -2 8514.87 693.273 118
   1   3   2 8246.97 673.677 117
   1  -3   2 8376.71 697.141 118
  -1  -3  -2 7653.02 660.480  42
   1  -3   2 8713.29 655.763  50
   1  -3   2 8291.88 658.337  42
   1  -3   3 392.819 203.698 118
  -1  -3  -3 435.287 169.260 118
   1   3   3 186.694 130.257 119
   1  -3   3 293.770 77.6415  70
   1   3   3-7.96378 116.612  23
  -1   3  -3 326.351 85.7256 115
   1   3   3 241.114 139.669 117
   1   3   3 114.334 117.613 116
  -1   3  -3 444.501 191.854 116
   1   3   3 84.9390 126.152 115
  -1   3  -3-95.4912 187.786 113
   1   3   3 119.497 107.471 113
  -1   3  -3 178.463 91.4509 114
   1   3   3 222.850 154.029 114
  -1   3  -3 563.617 215.892 112
   1   3   3 253.356 169.221 112
   1  -3   3 331.137 197.078 110
  -1  -3  -3 218.167 193.820 110
   1  -3   3 334.653 182.402 111
   1  -3   3 49.8088 143.449 109
  -1  -3  -3 580.985 249.808 109
  -1  -3  -3 82.4349 139.478 111
   1  -3   3 145.415 78.0716  64
   1   3   3 275.887 83.0174  65
   1  -3   3 179.034 154.220  57
  -1  -3  -3 170.304 167.201 105
  -1   3  -3 608.151 218.130 106
   1  -3   3-6.77934 172.124 105
  -1  -3  -3 111.468 211.102 108
   1  -3   3 227.351 144.794 108
   1   3   3 230.841 130.651 106
  -1   3  -3 17.9659 116.151 103
   1   3   3 178.257 145.291 102
  -1   3  -3 160.960 146.364 102
   1   3   3 328.483 171.700 103
  -1   3  -3 258.215 138.456 104
   1   3   3 72.9126 114.220 104
   1   3   3 214.328 83.5135  92
   1   3   3 293.275 181.026   2
  -1   3  -3 269.726 191.092   2
   1  -3   3-81.6837 142.638  41
   1  -3   3 422.848 167.104  42
   1  -3   3 97.9691 145.713  50
  -1  -3  -3 181.740 132.661  42
   1   3   4 588.291 196.760 119
  -1  -3  -4 276.670 115.653 118
   1  -3   4 406.066 96.6278  70
   1  -3   4 320.501 200.274  41
  -1   3  -4 318.921 71.3534 115
   1   3   4 375.743 150.676 115
   1   3   4 288.071 178.362 116
   1   3   4 372.434 206.896 117
  -1   3  -4 193.052 146.231 116
  -1   3  -4 1022.27 276.903 114
  -1   3  -4 331.918 182.344 113
   1   3   4 386.831 177.643 112
  -1   3  -4 173.635 155.811 112
   1   3   4 372.054 192.402 113
   1   3   4 500.513 212.903 114
   1  -3   4 340.037 162.896 110
  -1  -3  -4 650.929 235.927 109
   1  -3   4 165.042 132.666 111
  -1  -3  -4 499.894 190.273 110
  -1  -3  -4 579.337 223.989 111
   1  -3   4 441.694 196.471 109
   1  -3   4 316.025 100.484  64
   1   3   4 383.653 101.011  65
   1  -3   4 253.599 171.160  57
  -1  -3  -4 307.609 134.778 105
   1  -3   4 517.301 184.770 105
   1  -3   4 334.939 151.586 108
   1   3   4 286.723 186.875 106
  -1  -3  -4 184.917 167.576 108
   1   3   4 265.669 135.770 102
  -1   3  -4 416.199 139.106 102
  -1   3  -4 614.214 205.493 103
   1   3   4 389.158 162.105 103
  -1   3  -4 324.120 153.423 104
   1   3   4 605.682 217.316 104
   1   3   4 396.790 99.4871  92
  -1   3  -4 419.422 206.301   2
   1   3   4 348.882 125.457   2
  -1  -3  -4 312.409 146.295  20
   1   3   4 134.390 124.626  51
   1  -3   4 418.570 198.358  50
  -1  -3  -4 629.814 231.459  42
   1   3   4 341.119 214.203  48
  -1   3  -5-40.4847 74.9693  10
  -1   3  -5-18.1475 149.585   2
  -1   3  -5-92.5042 108.739   7
  -1  -3  -5-15.4149 75.7908  81
   1   3   5-241.313 230.800 119
   1  -3   5 20.6251 61.3627  70
   1   3   5-54.6064 144.886 116
   1   3   5 8.09693 100.954 115
   1   3   5 2.61112 116.979 117
   1   3   5 210.964 171.056 112
   1   3   5 266.478 182.629 113
   1   3   5 83.6798 113.792 114
   1  -3   5-5.52696 193.683  57
   1   3   5-5.62270 69.7795  65
   1  -3   5-59.4180 106.645  64
  -1  -3  -5-21.6538 137.686 111
  -1  -3  -5-219.489 264.573 110
  -1  -3  -5 472.389 197.421 109
   1   3   5 30.1317 108.048 102
   1   3   5 52.4623 147.449 104
   1   3   5-77.4102 123.242 103
  -1   3  -5-19.8242 142.003 104
  -1   3  -5 39.7133 100.667 102
   1   3   5 36.5068 75.2615  92
  -1   3  -5-31.0667 63.6570  91
  -1  -3  -5-710.974 221.602 105
  -1  -3  -5-152.881 214.128 108
  -1  -3  -5 320.607 220.523 107
   1  -3   5-9.36645 223.256  41
  -1  -3  -5 106.018 135.632  20
   1   3   5-62.3003 133.537  48
   1  -3   5-259.180 232.619  50
   1   3   5-0.89317 178.273  51
   1   3   6 20416.8 589.234  65
   1  -3   6 20815.5 1244.04  57
   1  -3   6 20547.9 622.560  64
  -1  -3  -6 21974.2 653.364  81
  -1  -3  -6 19918.4 1154.73 107
   1   3   6 19535.3 1224.39  48
   1  -3   6 21428.2 1331.23  50
   1   3   6 21387.6 1232.36  51
   1  -3   6 18632.6 1175.38  41
   1   3   6 20040.2 600.026  92
   1   3   6 19687.3 1197.42 119
   1   3   6 19710.7 1157.24 117
  -1  -3  -6 19429.1 1148.35  24
  -1   3  -6 20338.8 535.795  28
  -1   3  -6 20185.1 597.010  26
  -1  -3  -6 20427.0 642.280  27
  -1   3  -6 21360.7 1108.22   2
  -1   3  -6 20614.1 617.770  10
  -1  -3  -6 20027.2 1085.27  20
   1  -3   7 1442.82 381.465  57
   1   3   7 1012.93 150.094  65
   1  -3   7 989.409 162.698  64
  -1  -3  -7 1144.61 173.871  81
  -1  -3  -7 1223.54 338.152 107
   1  -3   7 1328.91 391.192  50
   1   3   7 965.531 308.916  48
   1   3   7 855.367 245.881  51
   1   3   7 1115.28 160.720  92
  -1   3  -7 963.915 152.257  37
   1  -3   7 1769.04 402.042  41
   1   3   7 1004.87 259.009 117
  -1  -3  -7 1093.29 173.002  27
  -1   3  -7 1143.15 153.874  26
  -1  -3  -7 1230.22 335.760  24
   1   3   7 1155.85 327.640 119
  -1   3  -7 1171.31 157.208  10
  -1  -3  -7 1239.32 167.076   8
   1  -3   8 9076.85 850.335  57
   1   3   8 8472.02 408.086  65
   1  -3   8 8959.62 440.918  64
   1  -3   8 9717.13 988.661  58
   1   3   8 8500.65 845.527 119
   1  -3   8 9191.15 960.815  50
   1   3   8 8174.61 839.538  48
   1   3   8 8246.46 835.857  51
   1   3   8 9197.89 440.604  92
  -1   3  -8 8509.96 431.329  37
  -1   3  -8 9229.34 431.787  26
  -1   3  -8 8941.53 399.487  31
  -1  -3  -8 8893.93 463.581  27
  -1  -3  -8 9003.56 437.296  16
  -1  -3  -8 9441.12 456.254  81
  -1   3  -8 8631.25 419.103  10
  -1  -3  -8 8503.04 429.484   8
   1   3   9 39.6706 130.301  51
   1   3   9 39.0360 101.195  92
  -1   3  -9 122.673 103.781  37
  -1   3  -9 209.265 87.1148  31
  -1  -3  -9 171.451 110.646  27
   1   3   9 281.157 203.975 119
  -1  -3  -9 154.885 107.141   8
  -1   3  -9-10.4549 76.9789  10
   1   3   9 173.972 98.6547  65
   1  -3   9-77.9995 262.459  58
   1  -3   9 212.810 117.630  64
  -1   3  -9 225.731 106.416  13
  -1  -3  -9 61.5923 92.6263  16
   1   3  10 5688.77 343.691  92
  -1   3 -10 5619.85 366.279  37
  -1  -3 -10 5394.69 327.436  38
   1  -3  10 6057.54 763.632  58
   1   3  10 5917.74 337.371  65
   1  -3  10 5860.65 343.081  64
  -1   3 -10 5475.83 330.753  25
  -1   3 -10 5184.81 313.305  31
   1   3  10 5402.86 675.933  51
  -1  -3 -10 5366.54 349.565  16
  -1   3 -10 5718.41 305.766  13
  -1   3 -10 5668.57 330.188  10
  -1  -3 -10 5685.84 351.868   8
  -1  -3 -11 1664.83 200.440  16
  -1   3 -11 1455.92 148.269  13
  -1  -3 -11 1600.50 169.566  38
  -1   3 -11 1467.82 170.302  31
  -1   3 -11 1547.15 216.351  37
  -1   3 -11 1566.71 179.396  25
   1   3  11 1684.65 191.901  92
   1   3  11 1703.21 176.618  65
   1  -3  11 1287.08 349.584  58
   1  -3  11 1555.60 172.256  64
   1   3  11 1422.12 146.451  88
  -1  -3 -11 1733.53 195.342   8
  -1   3 -12 1945.60 186.042  25
  -1   3 -12 2139.81 155.149  13
  -1  -3 -12 2208.30 214.057  16
   1   3  12 1857.33 170.505  65
  -1   3 -12 2032.32 180.728  31
  -1  -3 -12 2129.68 170.593  38
   1   3  12 1999.82 189.712  92
   1  -3  13 59.8466 52.3859  69
  -1  -3 -13-41.2125 73.0160  16
  -1  -3 -13 50.7515 42.6842  12
  -1   3 -13 37.2861 60.1110  29
  -1  -3 -14 1141.05 117.378  16
  -1  -3 -14 1184.09 94.1945  14
  -1   3 -14 1203.60 99.0818  29
  -1  -4  13-3.97282 47.2558  95
   1  -4 -13-47.7399 35.6431  38
   1   4 -13-7.60493 34.9826  29
   1   4 -13-19.1795 40.0806  31
  -1   4  13 17.6017 29.8903  88
   1  -4 -13 40.8946 37.2224  16
   1  -4 -12 171.360 64.3069  38
  -1  -4  12 172.936 69.5633  69
  -1  -4  12 186.502 71.7278  72
   1   4 -12 238.868 64.8816  31
   1   4 -12 185.352 54.2511  84
  -1   4  12 299.121 71.4929  88
   1  -4 -12 303.918 73.7969  16
   1   4 -12 146.889 59.6231  13
   1  -4 -11 2843.51 217.676  38
   1   4 -11 3151.43 202.812  31
  -1   4  11 3167.20 207.783  88
  -1  -4  11 2922.32 220.139  72
  -1  -4  11 3349.20 250.530  69
   1  -4 -11 3008.74 202.653  16
   1   4 -11 3149.76 209.868  13
   1  -4 -10 45.0364 62.4215  16
   1   4 -10 66.2182 83.7041  13
  -1  -4  10 66.0711 76.2757  64
  -1   4  10 15.4418 59.3654  65
   1  -4 -10 120.620 101.716  27
   1   4 -10 46.1304 64.0112  31
  -1   4  10 49.5138 76.4306  88
   1   4 -10 95.4974 58.1088  75
  -1   4  10 87.0058 57.7397  92
  -1   4   9 128.654 80.3516  92
  -1   4   9-112.750 76.7202  98
  -1   4   9-25.4947 88.4201  88
   1  -4  -9-41.2958 91.9570  81
  -1  -4   9-50.7828 98.6429  64
  -1   4   9 44.3102 66.3965  65
   1  -4  -9-4.43930 76.8884  27
   1  -4  -9 22.1468 63.4009  16
   1   4  -9 116.217 107.268  13
   1   4  -9 69.6311 62.6714  75
  -1  -4   9-33.9163 60.7307  79
   1   4  -8 4356.17 317.193  10
  -1   4   8 4670.43 284.289  92
  -1   4   8 4579.81 287.955  98
  -1  -4   8 4807.07 283.924  79
   1  -4  -8 4187.68 309.400  81
  -1   4   8 4143.11 280.530  88
  -1  -4   8 4973.95 717.508  58
  -1   4   8 4721.99 293.559  65
  -1  -4   8 4256.08 309.956  64
   1  -4  -8 4318.07 298.649  27
   1   4  -8 4480.39 293.638  13
   1   4  -8 4274.25 249.949  75
   1   4  -7 2618.47 262.960  10
  -1  -4   7 2694.92 216.625  74
   1   4  -7 2452.00 197.432  75
   1  -4  -7 2761.24 255.251  81
  -1  -4   7 2628.57 222.697  79
  -1   4   7 2552.90 237.119  88
  -1   4   7 2614.63 225.565  65
  -1  -4   7 3120.86 585.914  58
  -1  -4   7 2863.02 263.465  64
   1  -4  -7 2317.73 226.245  27
  -1  -4   7 2653.34 218.489  97
  -1   4   7 2681.37 219.008  92
  -1   4   7 2684.19 235.533  98
   1   4  -6 55.0682 78.6009  28
   1  -4  -6 93.6778 69.6021  27
  -1   4   6 186.188 67.4326  92
  -1  -4   6 130.252 76.4094  97
  -1   4   6 153.583 98.9976  98
   1  -4  -6 118.624 70.2947  19
  -1  -4   6 103.305 296.451  58
  -1  -4   6 124.882 112.890  64
  -1   4   6 141.762 82.8758  65
   1  -4  -6 145.965 102.399  81
  -1   4   6 113.255 90.9656  88
   1   4  -6 169.744 106.645  10
  -1  -4   6 334.265 115.978  74
  -1  -4   6 130.635 92.4547  79
   1   4  -6 173.479 79.0761  75
   1   4  -5 2295.84 215.798  28
  -1   4   5 2715.47 214.892  92
  -1  -4   5 2247.31 212.692  97
   1  -4  -5 2584.95 222.429  19
  -1  -4   5 2182.76 234.215  64
  -1  -4   5 3087.89 587.472  58
  -1  -4   5 2214.14 211.720  79
   1  -4  -5 2379.44 230.829  81
  -1   4   5 2394.16 228.305  88
   1   4  -5 2384.04 229.808  10
   1   4  -5 2635.07 215.940  75
  -1  -4   5 2440.71 226.328  74
   1   4  -4 1035.62 159.213  28
  -1  -4   4 1627.69 426.866  58
  -1  -4   4 845.069 168.224  64
  -1   4   4 1389.81 313.053 119
   1  -4  -4 822.715 134.818  81
  -1   4   4 1039.27 161.831  88
  -1   4   4 892.305 136.477  91
  -1   4   4 1194.95 147.123  92
   1  -4  -4 890.068 139.513  97
  -1  -4   4 1105.19 157.840  97
   1   4  -4 971.751 157.295  10
   1  -4  -4 1088.46 157.768  19
  -1  -4   4 1027.93 163.160  19
  -1  -4   4 902.496 145.110  79
   1  -4  -4 933.793 128.014  74
  -1  -4   4 938.707 142.921  74
   1  -4  -3 1347.00 155.486  81
   1  -4  -3 1469.85 159.076  79
  -1   4   3 1427.96 181.753  88
  -1   4   3 958.320 253.491 119
   1   4  -3 1357.51 299.260 118
   1  -4  -3 1671.64 374.765 118
   1   4  -3 1578.21 334.915 119
  -1   4   3 1214.82 154.578  76
  -1  -4   3 1368.47 170.190  74
  -1  -4   3 1311.91 179.805  79
   1  -4  -3 1266.78 161.918  74
   1   4  -3 1351.60 376.396  23
   1   4  -3 1333.34 169.661  28
  -1   4   3 1238.77 326.728 115
   1   4  -3 1573.28 306.932 116
  -1   4   3 1128.77 269.575 117
  -1   4   3 1459.06 327.224 116
   1   4  -3 585.050 216.768 115
  -1   4   3 1084.86 292.546 113
   1   4  -3 1247.63 379.717 113
   1   4  -3 1747.12 426.666 112
  -1   4   3 1123.48 377.421 112
  -1   4   3 1510.70 409.842 114
   1   4  -3 2025.28 398.799 114
  -1  -4   3 1873.27 432.454  58
  -1  -4   3 1052.42 163.448  64
   1  -4  -3 1719.74 423.017 110
  -1  -4   3 1420.42 357.350 111
  -1  -4   3 1604.06 404.263 109
   1  -4  -3 2024.52 441.265 109
  -1  -4   3 1448.64 366.205 110
   1  -4  -3 831.841 226.173 111
  -1   4   3 1503.25 393.344 106
   1  -4  -3 1389.73 295.775 105
  -1  -4   3 1419.50 343.311 108
   1  -4  -3 1311.71 287.024 108
  -1  -4   3 977.210 269.427 105
  -1  -4   3 1163.50 290.552 106
   1   4  -3 1191.49 299.866 102
  -1   4   3 1120.27 311.336 104
  -1   4   3 1759.12 407.275 102
   1   4  -3 1216.56 304.679 104
   1   4  -3 729.616 236.243 103
  -1   4   3 1182.22 310.009 103
  -1  -4   3 1475.47 181.249  97
  -1   4   3 1346.16 159.009  91
   1  -4  -3 1224.78 167.181  97
   1   4  -3 1309.33 166.094  10
   1   4  -3 1238.87 342.081   2
  -1  -4   3 1434.70 184.882  19
   1  -4  -3 2008.00 451.868  20
   1  -4  -3 1563.49 190.397  19
  -1  -4   3 1782.12 388.119  42
  -1  -4   2 2138.39 209.513  79
   1  -4  -2 1915.59 186.557  81
   1  -4  -2 1836.81 185.620  79
  -1   4   2 2181.18 202.142  88
   1   4  -2 2361.36 425.084 118
   1  -4  -2 2321.36 450.983 118
   1   4  -2 2344.82 388.083 119
  -1   4   2 1840.70 178.953  76
   1  -4  -2 1931.56 199.226  74
  -1  -4   2 2376.29 221.307  74
   1   4  -2 2296.06 205.688  28
   1   4  -2 1444.26 363.009  23
  -1   4   2 1977.47 396.021 115
   1   4  -2 3347.49 548.871 115
   1   4  -2 2215.78 420.884 116
  -1   4   2 2415.83 464.071 116
  -1   4   2 2443.90 453.078 117
   1   4  -2 2570.24 492.628 114
   1   4  -2 2582.40 465.117 113
  -1   4   2 2181.78 423.823 112
   1   4  -2 2420.09 454.752 112
  -1   4   2 1858.27 376.046 113
  -1   4   2 2449.57 461.706 114
  -1  -4   2 2094.62 218.680  64
   1  -4  -2 2168.58 446.328 109
  -1  -4   2 2174.32 442.489 109
  -1  -4   2 2475.12 459.835 110
   1  -4  -2 1844.75 395.355 111
  -1  -4   2 1874.14 389.027 111
   1  -4  -2 1943.30 420.954 110
  -1  -4   2 1895.98 381.092 105
   1  -4  -2 1797.25 397.681 105
   1  -4  -2 2106.26 410.622 108
  -1  -4   2 2264.12 439.368 108
  -1  -4   2 2324.51 439.630 106
  -1   4   2 2160.76 428.643 106
  -1   4   2 2173.02 419.864 102
   1   4  -2 2175.59 415.166 102
   1   4  -2 2064.77 369.095 103
  -1   4   2 2120.34 406.831 104
  -1   4   2 2286.67 409.762 103
   1   4  -2 2106.71 424.681 104
  -1  -4   2 2187.44 206.510  97
   1  -4  -2 2041.13 203.534  97
  -1   4   2 2022.07 198.689  91
   1   4  -2 2174.39 198.910  91
   1   4  -2 2092.81 396.644   2
  -1   4   2 2025.02 419.147   2
   1   4  -2 2317.59 206.157  10
  -1  -4   2 2223.57 216.227  19
   1  -4  -2 2212.36 436.846  20
   1  -4  -2 2241.88 224.948  19
  -1  -4   2 1981.09 410.509  42
   1  -4  -1 93.0779 102.231  89
  -1   4   1 106.509 81.1392  88
   1  -4  -1 141.282 218.288 118
   1   4  -1 362.839 237.043 119
   1   4  -1 162.848 165.829 118
   1  -4  -1-29.0495 82.4669  79
   1  -4  -1 46.9790 81.2419  74
  -1  -4   1 101.503 104.924  79
   1   4  -1-35.5690 70.4338  76
  -1   4   1 13.0806 61.2039  76
  -1  -4   1 72.8087 93.0519  74
  -1   4   1-870.378 272.365 115
   1   4  -1 531.569 299.519 115
   1   4  -1 649.779 277.297 116
  -1   4   1 219.125 232.874 117
  -1   4   1-57.0461 217.925 116
   1   4  -1-920.256 285.486 114
  -1   4   1-487.180 216.803 114
  -1   4   1 382.850 330.667 112
   1   4  -1 512.441 313.903 113
   1   4  -1 1106.32 409.497 112
  -1   4   1-133.886 179.304 113
   1   4  -1-58.8500 79.7147  28
   1   4  -1 202.901 158.705  23
   1  -4  -1-215.724 220.866 110
  -1  -4   1 187.088 220.539 109
  -1  -4   1 179.897 200.017 111
   1  -4  -1-93.3049 199.546 109
   1  -4  -1 206.996 238.539 111
  -1  -4   1-43.3009 176.348 110
  -1  -4   1 279.907 247.443 105
   1  -4  -1 271.325 220.868 105
  -1   4   1-207.796 184.458 106
   1  -4  -1 197.684 248.864 108
  -1  -4   1-323.182 271.852 108
  -1  -4   1-76.5772 168.919 106
   1   4  -1 225.266 246.183 102
  -1   4   1-307.363 216.438 102
  -1   4   1-85.7227 189.951 103
   1   4  -1 16.1425 259.416 104
   1   4  -1-224.355 216.081 103
  -1   4   1 110.831 187.403 104
  -1  -4   1-52.5996 86.0643  97
  -1   4   1-132.208 95.9412  91
   1  -4  -1-41.2131 89.2360  97
   1   4  -1 153.352 234.470   2
  -1   4   1-191.168 114.249   2
  -1  -4   1 0.26315 95.8169  19
   1  -4  -1 114.011 181.403  20
   1  -4  -1-24.1954 86.5555  19
  -1  -4   1 126.762 181.048  42
   1   4   0 515.486 119.355  88
  -1   4   0 584.572 126.589  88
   1  -4   0 597.700 136.039  89
   1   4   0 779.594 255.075 118
   1  -4   0 631.273 207.169 118
   1   4   0 446.878 174.509 119
  -1  -4   0 475.844 125.182  79
  -1  -4   0 574.064 133.417  74
   1  -4   0 408.339 107.868  74
  -1   4   0 538.064 102.310  76
   1  -4   0 529.967 124.659  79
   1   4   0 514.364 110.454  76
   1   4   0 502.210 113.177  28
   1   4   0 511.084 271.533  23
  -1   4   0 1156.68 354.765 116
   1   4   0 340.160 218.643 115
   1   4   0 66.1114 196.431 117
  -1   4   0-599.861 220.836 115
   1   4   0 669.509 243.204 116
  -1   4   0 815.592 266.217 117
  -1   4   0 235.528 162.560 114
   1   4   0 470.131 242.433 114
   1   4   0 415.871 209.052 112
  -1   4   0 1109.21 356.266 112
   1   4   0-130.032 169.945 113
  -1   4   0 275.092 189.083 113
   1  -4   0 590.441 116.770  64
   1   4   0 185.266 130.414  61
   1  -4   0 254.830 226.482 111
  -1  -4   0 716.921 282.931 109
   1  -4   0 930.981 384.371 110
  -1  -4   0 660.169 284.011 111
   1  -4   0 283.137 204.688 109
  -1  -4   0 639.270 211.342 110
  -1  -4   0 859.654 319.664 105
   1  -4   0 219.031 133.567 105
  -1  -4   0 465.341 250.757 108
  -1   4   0 1075.15 338.171 106
  -1  -4   0 380.717 255.636 106
   1  -4   0 203.192 192.398 108
   1   4   0 66.8843 183.141 102
  -1   4   0 600.777 223.654 102
   1   4   0 590.960 247.277 103
  -1   4   0 647.598 217.771 103
   1   4   0 409.103 232.495 104
  -1   4   0 528.822 206.885 104
  -1  -4   0 619.198 135.581  97
  -1   4   0 510.224 121.691  91
   1  -4   0 424.314 111.665  97
   1   4   0 735.956 318.482   2
  -1   4   0-155.311 246.168   2
   1  -4   0 676.575 143.248  19
   1  -4   0 722.588 248.854  20
  -1  -4   0 570.691 133.789  19
  -1  -4   0 711.892 302.406  42
   1   4   1 6114.83 675.389   2
  -1   4  -1 6974.99 754.549   2
   1   4   1 6977.57 349.039  88
   1  -4   1 7173.48 370.164  89
  -1  -4  -1 6595.59 352.052  79
  -1   4  -1 6771.95 700.727 117
   1   4   1 6953.42 705.338 119
   1   4   1 6571.31 714.290 117
   1   4   1 6578.84 340.781  76
   1  -4   1 5688.01 328.541  79
  -1  -4  -1 6642.90 359.662  74
   1  -4   1 6169.79 341.899  74
  -1   4  -1 6498.04 309.213  76
   1   4   1 6272.63 328.607  28
  -1   4  -1 6286.29 334.168  28
   1   4   1 6688.50 686.318  23
   1  -4   1 6157.73 691.926  20
  -1   4  -1 6755.12 723.754 114
  -1   4  -1 7153.09 738.944 116
   1   4   1 6462.14 719.345 115
  -1   4  -1 6871.49 749.305 115
   1   4   1 6338.18 705.360 116
   1   4   1 6198.73 711.306 114
   1  -4   1 6548.21 732.762 111
  -1  -4  -1 7004.42 776.976 111
  -1   4  -1 8470.74 817.776 112
   1   4   1 6665.89 732.529 112
   1   4   1 7847.78 814.286 113
  -1   4  -1 6407.03 728.809 113
   1   4   1 6619.47 665.213  61
   1  -4   1 6483.86 338.961  64
   1  -4   1 6415.91 726.666 109
  -1  -4  -1 6550.44 719.640 108
  -1  -4  -1 6628.79 746.672 109
   1  -4   1 5723.68 677.577 108
   1  -4   1 5764.84 670.689 110
  -1  -4  -1 5587.75 662.686 110
  -1  -4  -1 6798.09 752.795 105
   1  -4   1 6493.39 738.166 105
   1   4   1 6556.97 716.561 103
  -1   4  -1 6305.56 670.181 103
   1   4   1 6103.71 689.696 102
   1   4   1 6979.66 747.148 104
  -1   4  -1 6044.86 664.861 102
  -1   4  -1 7043.64 725.707 104
   1  -4   1 6127.49 340.883  97
  -1   4  -1 6512.80 355.818  91
  -1  -4  -1 6909.29 366.334  19
   1  -4   1 6685.49 372.909  19
  -1  -4  -1 6675.31 348.015  38
   1  -4   1 5956.24 654.576  42
  -1  -4  -1 7198.83 743.477  42
   1   4   2-48.7034 212.701   2
  -1   4  -2-179.081 204.722   2
  -1   4  -2-165.482 119.216  10
   1  -4   2-113.561 97.6300  89
  -1  -4  -2 107.727 82.9826  81
   1   4   2 48.2765 81.2714  88
   1   4   2 128.204 120.777 119
   1   4   2-3.51798 79.8597  76
  -1  -4  -2 67.8244 88.4827  79
  -1  -4  -2 73.2700 94.8752  74
   1  -4   2 13.5490 87.5923  74
   1   4   2-5.28061 65.1828  28
  -1   4  -2 73.9269 70.9134  28
   1   4   2 89.8310 109.417 115
   1   4   2-82.4072 184.559 116
   1   4   2 270.914 178.711 117
   1   4   2 72.0992 189.220 114
  -1   4  -2 1040.70 339.415 114
   1   4   2-7.72497 209.942 112
  -1   4  -2-263.152 258.318 113
  -1   4  -2-1150.94 415.363 112
   1   4   2-61.2113 122.503 113
   1   4   2-262.611 239.140  61
   1  -4   2 103.800 247.910  58
   1  -4   2 102.739 103.548  64
  -1  -4  -2 533.779 287.430 109
  -1  -4  -2 73.8969 230.690 110
   1  -4   2 199.365 156.029 111
   1  -4   2 300.021 202.555 109
  -1  -4  -2 47.2857 181.446 111
   1  -4   2 152.034 160.289 110
  -1  -4  -2 644.859 295.037 105
   1  -4   2-96.8809 232.521 105
  -1  -4  -2-98.7627 224.460 108
   1  -4   2-332.661 257.426 108
   1   4   2-59.2066 190.188 102
  -1   4  -2-164.127 226.045 103
  -1   4  -2 227.764 197.925 102
   1   4   2 212.431 131.151 103
   1   4   2-167.691 152.518 104
  -1   4  -2-297.546 258.054 104
   1  -4   2 0.74383 79.0217  97
  -1   4  -2 58.5160 80.6796  91
  -1  -4  -2 173.359 91.4617  38
  -1  -4  -2 118.407 68.7393  36
   1  -4   2-3.41218 90.4338  19
  -1  -4  -2 154.269 200.024  20
  -1  -4  -2 47.9457 96.7466  19
  -1  -4  -2 331.524 232.383  42
   1  -4   2-78.5022 165.562  42
  -1   4  -3 891.793 250.931 114
  -1   4  -3-580.153 262.874 112
   1  -4   3 201.799 115.643  64
   1  -4   3 1048.91 381.422  58
   1   4   3 1188.06 392.020  61
   1   4   3 186.167 93.3281  88
  -1  -4  -3 203.927 94.9690  81
   1  -4   3 313.181 116.561  89
  -1  -4  -3 79.3173 83.4109  19
   1  -4   3 77.3982 83.2290  19
  -1   4  -3 43.6882 93.9492  10
   1  -4   3 238.986 111.629  97
  -1   4  -3 216.804 116.676  91
   1   4   3 62.5357 62.8436  93
  -1   4  -3 140.004 69.0496  28
   1   4   3 68.0935 62.1174  28
   1   4   3 77.5698 209.976 119
  -1   4  -3-700.863 233.548 118
   1   4   3 87.2975 74.4282  76
   1  -4   3 37.2779 89.3970  74
  -1  -4  -3 198.713 96.0216  79
  -1  -4  -3 66.6928 72.4514  38
  -1   4  -3 552.000 111.948 116
   1  -4   4 2138.58 207.693  19
  -1   4  -4 1920.02 206.202  10
  -1   4  -4 2490.06 242.361  91
   1   4   4 2078.22 200.952  93
   1  -4   4 1785.68 196.260  97
   1   4   4 2208.49 218.143  92
  -1  -4  -4 1614.43 197.176  38
   1   4   4 2061.46 401.489 119
  -1   4  -4 1977.05 198.810  28
   1   4   4 2153.35 188.200  28
   1  -4   4 2156.28 195.644  89
   1   4   4 2049.12 197.483  88
  -1  -4  -4 2044.90 211.702  81
   1  -4   4 2710.25 495.935  58
   1  -4   4 1924.12 221.131  64
   1   4   4 1996.71 205.526  76
   1  -4   4 1886.21 203.169  74
   1  -4   5 551.288 101.757  19
  -1   4  -5 434.373 120.047  10
   1   4   5 673.760 136.219  92
   1  -4   5 442.730 114.757  97
  -1  -4  -5 560.350 148.639  38
   1   4   5 844.260 292.216 119
   1   4   5 595.364 127.456  88
   1  -4   5 362.553 98.9783  74
  -1   4  -5 586.670 115.423  28
   1  -4   5 783.975 336.912  58
   1  -4   5 676.396 163.838  64
   1  -4   6 1125.01 159.700  97
   1   4   6 1394.20 177.695  92
  -1  -4  -6 1108.51 186.168  38
  -1   4  -6 1157.52 146.944  28
   1  -4   6 1335.31 174.439  79
   1  -4   6 1291.89 160.765  74
   1  -4   6 1370.14 194.013  64
  -1   4  -6 1199.48 180.878  10
   1   4   6 1216.29 158.007  88
   1  -4   7 4122.39 259.411  97
   1   4   7 3982.35 281.251  92
   1   4   7 3859.94 254.697  88
   1  -4   7 4147.01 264.346  74
   1  -4   7 3677.80 258.195  79
   1  -4   7 5088.24 705.901  58
   1  -4   7 4601.26 320.962  64
   1   4   7 4321.86 287.899  65
  -1   4  -7 3876.91 293.668  10
  -1  -4  -7 3775.24 299.779  38
   1   4   8 708.182 130.900  92
   1  -4   8 740.207 116.291  97
  -1  -4  -8 781.043 153.840  38
   1   4   8 658.714 114.340  88
   1  -4   8 651.989 128.341  79
   1   4   8 795.644 134.498  65
   1  -4   8 837.559 151.940  64
  -1   4  -8 712.694 139.242  10
  -1   4  -9 430.185 112.382  10
   1   4   9 530.066 107.644  92
  -1  -4  -9 365.260 115.502  38
  -1   4  -9 504.483 85.6402  31
  -1  -4  -9 701.832 112.230  16
  -1   4  -9 483.170 95.2509  13
   1   4   9 505.763 92.0001  88
   1  -4   9 499.849 102.873  79
   1  -4   9 382.006 110.933  64
   1   4   9 509.362 104.234  65
   1   4  10 6324.59 254.273  88
  -1  -4 -10 5737.85 296.496  38
  -1   4 -10 5967.29 236.500  31
  -1  -4 -10 5845.08 266.076  16
  -1   4 -10 6071.87 271.465  13
   1   4  11 9932.93 322.062  76
  -1  -4 -11 9991.67 336.484  38
  -1  -4 -11 9515.56 297.320  16
  -1   4 -11 10369.1 303.121  13
  -1   4 -12 14.3766 41.0089  29
  -1  -4 -12 58.8697 40.9082  12
   1  -4  12-14.6502 36.6848  72
   1   4  12 115.500 43.2676  76
  -1  -4 -12 25.5661 35.4298  38
   1   5 -10 342.239 52.3641  13
  -1  -5  10 352.587 64.5798  95
  -1  -5  10 509.591 75.1655  72
  -1   5  10 374.505 52.5670  76
   1  -5 -10 364.845 57.5534  38
   1  -5  -9-34.6449 45.4946  38
   1   5  -9 17.0939 43.4213  13
  -1  -5   9 54.8584 63.5759  95
  -1   5   9 10.4829 43.1108  76
  -1  -5   9 27.0387 57.8803  72
  -1   5   9-2.33011 47.7735  88
   1  -5  -8 2502.52 178.515  38
  -1  -5   8 2918.66 199.569  95
   1   5  -8 2845.48 178.323  13
  -1  -5   8 2760.86 197.427  72
  -1   5   8 3321.99 184.349  76
  -1  -5   8 2902.92 169.473  79
  -1   5   8 3177.06 178.669  88
   1  -5  -7 23.0218 56.1850  38
  -1   5   7-22.9699 40.3331  28
  -1  -5   7-35.7957 61.2254  95
   1   5  -7 112.523 73.3670  13
  -1  -5   7 29.2457 63.5025  79
  -1   5   7-90.3703 64.6379  76
  -1  -5   7-5.97842 75.3964  72
   1   5  -7 15.9187 37.7703  75
  -1   5   7 22.9481 70.7178  88
   1  -5  -6 2581.32 196.160  38
  -1   5   6 2539.81 176.164  28
  -1  -5   6 2980.00 212.011  95
   1   5  -6 2883.90 196.518  13
  -1   5   6 3187.86 205.785  76
  -1  -5   6 2661.80 210.787  72
   1   5  -6 2979.33 173.471  75
  -1  -5   6 2809.88 204.812  79
  -1   5   6 3100.19 211.564  88
   1  -5  -5 2315.60 187.988  38
  -1   5   5 2359.19 182.106  28
  -1  -5   5 2560.68 193.528  95
   1   5  -5 2169.54 180.197  13
  -1   5   5 2380.13 181.097  76
   1   5  -5 2589.57 174.882  75
  -1  -5   5 2060.71 189.115  72
  -1  -5   5 2319.91 204.755  79
  -1   5   5 2735.18 210.420  88
   1   5  -4 630.337 124.793  28
  -1   5   4 671.151 117.416  28
  -1   5   4 845.988 143.344  88
   1  -5  -4 743.850 129.575  19
  -1  -5   4 760.487 123.955  72
  -1   5   4 882.294 121.301  76
   1   5  -4 798.426 113.590  75
  -1  -5   4 716.047 139.696  79
   1  -5  -4 865.484 126.167  38
   1   5  -3 4037.62 264.781  28
  -1   5   3 3733.63 244.258  28
   1  -5  -3 3803.68 261.630  19
  -1   5   3 4141.55 239.504  76
   1   5  -3 3757.32 226.980  75
  -1  -5   3 3620.80 234.597  72
   1  -5  -3 4154.16 234.769  79
  -1  -5   3 3578.18 260.387  79
   1  -5  -2 732.527 144.375  19
  -1   5   2 717.944 113.830  91
   1  -5  -2 630.327 121.063  74
   1  -5  -2 627.709 105.489  79
  -1  -5   2 446.121 88.7234  72
  -1  -5   2 644.701 144.210  79
  -1   5   2 586.431 106.740  76
   1   5  -2 775.990 120.400  75
   1   5  -2 555.377 113.678  28
  -1   5   2 439.252 100.784  28
  -1   5   1 5544.87 304.835  28
   1   5  -1 5952.04 314.028  28
  -1   5   1 5617.23 289.358  91
   1  -5  -1 5813.60 340.102  19
   1  -5  -1 5639.25 315.648  74
  -1  -5   1 5841.95 319.691  79
   1  -5  -1 5283.36 292.171  79
   1   5   0 580.614 115.723  28
  -1   5   0 459.759 117.150  28
   1  -5   0 317.614 119.801  97
  -1   5   0 545.695 110.664  91
   1  -5   0 561.817 128.532  19
   1  -5   0 398.558 111.760  79
   1  -5   0 572.235 132.444  74
  -1  -5   0 424.740 114.766  79
  -1  -5   0 723.271 113.884  36
  -1   5  -1 1298.69 144.229  10
  -1  -5  -1 1771.00 152.723  36
  -1   5  -1 1352.50 165.571  28
   1   5   1 1444.87 162.985  28
   1  -5   1 1277.56 171.473  97
   1  -5   1 1629.07 188.024  19
  -1   5  -1 1802.30 148.719  75
   1  -5   1 1377.78 180.578  74
   1  -5   1 1570.59 179.920  79
  -1  -5  -1 1342.78 160.298  79
  -1   5  -2 897.904 134.103  28
   1   5   2 736.093 114.180  28
   1  -5   2 969.836 158.373  97
   1  -5   2 1186.28 165.649  19
   1   5   2 1006.23 146.196  76
   1  -5   2 810.416 145.443  79
   1  -5   2 1003.38 159.131  74
  -1  -5  -2 1065.63 136.145  79
  -1   5  -2 854.199 125.396  10
  -1   5  -3 180.958 77.9716  10
   1  -5   3 265.895 104.142  97
  -1  -5  -3 107.041 56.9083  38
  -1   5  -3 134.521 83.6028  28
   1   5   3 169.998 73.4064  28
   1  -5   3 206.635 96.5586  19
  -1  -5  -3 84.3818 57.2578  79
   1  -5   3 145.987 95.8089  74
   1   5   3 225.491 91.5556  76
   1  -5   3 230.939 105.590  79
   1   5   3 169.609 67.5518  85
   1  -5   4 1313.16 163.420  97
  -1  -5  -4 1516.25 159.140  38
  -1   5  -4 1670.66 158.597  28
   1   5   4 1488.95 133.793  28
   1  -5   4 1635.62 180.502  79
   1   5   4 1432.83 165.134  76
   1  -5   4 1355.47 159.298  74
  -1   5  -4 1535.36 165.641  10
   1  -5   4 1480.89 161.310  64
   1  -5   5 2691.64 205.774  97
   1  -5   5 2722.29 208.830  74
   1   5   5 2900.91 208.264  76
  -1  -5  -5 2688.26 202.410  38
  -1   5  -5 2523.20 203.248  10
   1  -5   5 2708.13 209.622  79
   1  -5   6 1390.79 139.616  97
  -1   5  -6 1369.67 149.760  10
  -1  -5  -6 1397.52 145.501  38
   1   5   6 1471.61 149.022  76
   1  -5   6 1423.78 148.413  79
   1   5   7 1405.32 132.298  76
  -1  -5  -7 1202.12 128.850  38
  -1   5  -7 1331.66 125.901  13
   1  -5   7 1317.64 130.095  79
   1  -5   8 1364.22 137.331  72
   1   5   8 1439.65 119.696  76
   1  -5   8 1347.02 108.087  79
  -1  -5  -8 1222.23 117.438  38
  -1   5  -8 1305.60 109.683  13
  -1   5  -9 1960.83 108.785  13
  -1  -5  -9 1631.43 106.719  12
  -1  -5  -9 1732.82 110.895  38
  -1  -5  -9 1864.72 107.838  30
   1   5   9 2125.89 116.715  76
   1  -5   9 1909.59 128.292  72
   2   0 -18 841.081 96.3356   8
   2   0 -17-27.2049 47.2283  29
   2   0 -17 65.2852 71.0370   8
   2   0 -16 491.372 137.995   8
  -2   0  16 242.774 151.741  62
   2   0 -16 287.465 85.2557  29
  -2   0  15-104.751 136.527 123
   2   0 -15-113.844 119.556   8
   2   0 -15 73.1125 84.4976  29
   2   0 -15 15.8474 86.6825  33
   2   0 -14 431.420 132.194  33
   2   0 -14 423.391 108.385  29
   2   0 -14 448.333 148.835   8
  -2   0  14 374.099 109.444  66
  -2   0  14 121.234 203.018 120
  -2   0  13-54.0273 82.6533  66
   2   0 -13-23.7455 74.2687  29
   2   0 -13 26.1697 75.0023  31
  -2   0  13 28.4797 215.254 123
   2   0 -13 6.53176 96.1105   8
  -2   0  13-256.894 264.230  47
  -2   0  13 281.974 222.032  52
  -2   0  13-94.8901 84.2840  94
   2   0 -13-17.7239 93.2582  11
   2   0 -13-57.0473 107.874  33
  -2   0  13 220.385 274.245 120
  -2   0  12 8153.22 397.647  66
   2   0 -12 8961.74 463.161   8
  -2   0  12 10585.6 959.507  52
  -2   0  12 9543.49 837.101  45
  -2   0  12 9264.07 891.338  47
  -2   0  12 9203.06 411.660  94
   2   0 -12 8360.13 453.924  33
   2   0 -12 7874.34 358.375  31
   2   0 -12 8201.59 342.894  29
  -2   0  12 9275.15 841.052 122
  -2   0  12 8067.71 846.135 123
  -2   0  12 8990.89 916.040 120
  -2   0  12 8535.09 782.869 117
   2   0 -12 8832.49 460.539  11
   2   0 -11 121.876 86.3395  11
   2   0 -11-23.0168 66.3781  33
  -2   0  11-40.8133 205.843 120
  -2   0  11-447.830 362.707  47
  -2   0  11-23.8157 172.536  52
  -2   0  11-60.7148 130.836 122
  -2   0  11 174.848 224.947 123
   2   0 -11-115.201 89.9418   8
  -2   0  11 165.867 132.343 117
  -2   0  10 17477.3 1134.15 120
  -2   0  10 18017.2 945.630  46
  -2   0  10 19749.9 1141.22  47
  -2   0  10 14878.4 1029.45  52
  -2   0  10 17133.7 1034.31 122
  -2   0  10 18309.0 1136.84 123
   2   0 -10 15088.4 795.567   6
   2   0 -10 15740.4 833.322   4
   2   0 -10 17689.8 812.140 107
   2   0  -9-4.33184 92.6037 107
  -2   0   9 36.6771 163.748  52
  -2   0   9-125.037 146.657  47
  -2   0   9 103.894 195.969 120
   2   0  -9-4.81013 101.160   6
   2   0  -9-64.6420 125.549   4
   2   0  -9-102.990 88.9927  24
  -2   0   9-74.5282 146.931 122
   2   0  -8 184364. 2192.22 110
  -2   0   8 177582. 2242.21 108
   2   0  -8 175114. 2426.04 124
  -2   0   8 178523. 2261.07 106
   2   0  -8 187060. 2211.87 105
   2   0  -8 177385. 2164.66 107
  -2   0   8 194675. 2398.33 102
   2   0  -8 196738. 2351.70 104
   2   0  -8 196139. 2342.15 103
  -2   0   8 178790. 2240.67 114
   2   0  -8 183826. 2227.87 116
   2   0  -8 192033. 2220.19  24
   2   0  -8 187263. 2235.73 118
  -2   0   8 178621. 3044.02 120
  -2   0   8 176388. 2245.43 111
   2   0  -8 184781. 2225.33 112
  -2   0   8 176031. 2233.84 113
   2   0  -8 168259. 2256.08   6
   2   0  -8 177650. 2521.10   4
  -2   0   8 164625. 2958.17  52
   2   0  -7 6.62597 81.2565 115
   2   0  -7-54.7977 92.4554 116
   2   0  -7-60.9693 86.1562  24
   2   0  -7 135.239 155.291 121
   2   0  -7-41.5724 96.5160 124
  -2   0   7-8.21430 186.939 122
  -2   0   7 47.4261 85.2991 109
   2   0  -7-25.6616 85.7883 110
  -2   0   7 14.5770 76.7320 111
  -2   0   7-68.7990 98.2742 113
   2   0  -7-33.8540 91.9057 112
  -2   0   7-14.9680 79.1114 114
  -2   0   7-54.2491 93.1737 106
  -2   0   7-25.4499 78.8722 108
   2   0  -7-49.0525 78.7237 107
   2   0  -7-38.3454 93.7009 105
   2   0  -7-100.097 116.718 103
   2   0  -7-24.8593 91.4022 104
  -2   0   7 87.7316 106.173 102
   2   0  -7-12.7756 87.3367 118
  -2   0   7-24.3042 174.403 120
  -2   0   7 15.3555 170.050  47
  -2   0   7 27.1867 160.917  52
   2   0  -7-9.04257 148.556   4
  -2   0   7-40.9194 82.5342   3
   2   0  -7 41.9658 99.4016   6
   2   0  -6 8874.07 466.690 112
  -2   0   6 9161.04 483.007 111
  -2   0   6 8619.44 469.466 113
   2   0  -6 8383.47 537.877  60
  -2   0   6 8896.44 473.206 109
  -2   0   6 9005.34 475.998 108
   2   0  -6 8692.80 458.906 110
   2   0  -6 8365.35 470.648 104
   2   0  -6 8781.50 461.589 105
   2   0  -6 8467.48 395.221 107
  -2   0   6 8599.35 469.741 106
  -2   0   6 7654.00 457.038 102
   2   0  -6 8497.16 471.448 103
   2   0  -6 8562.09 417.535   6
  -2   0   6 8553.18 448.413   3
   2   0  -6 9325.67 479.335 115
  -2   0   6 8965.40 473.725 114
   2   0  -6 9202.96 474.018 116
   2   0  -6 8348.91 545.888 121
  -2   0   6 8094.99 547.229 122
  -2   0   6 8578.70 563.329 120
   2   0  -6 8803.77 464.104 118
  -2   0   6 8497.55 567.301  47
  -2   0   6 9061.24 581.932  52
  -2   0   5-20.4219 86.4316 109
  -2   0   5-37.3260 75.6056 111
   2   0  -5 20.5527 81.9671 110
   2   0  -5 60.5758 141.228  22
   2   0  -5 10.1276 81.8489 118
  -2   0   5 17.4631 104.744 120
   2   0  -5-43.5931 101.617 121
  -2   0   5 9.44002 100.370 122
  -2   0   5 21.8106 91.0816 108
  -2   0   5 66.6109 90.6050 106
   2   0  -5-21.9652 51.1848 107
   2   0  -5-0.29159 75.9691 105
   2   0  -5-45.9771 94.4658 103
   2   0  -5-58.0734 96.0681 104
  -2   0   5-25.5921 78.1730 102
   2   0  -5 43.6130 60.8513   6
   2   0  -5-76.3011 83.1854 116
   2   0  -5-12.2626 83.2405 115
   2   0  -5-3.54988 73.7738 112
  -2   0   5 78.6428 91.0257 113
  -2   0   5-2.37578 71.6806 114
  -2   0   5-24.3929 102.425  44
  -2   0   5 11.0746 104.750  47
  -2   0   5-95.7639 121.822  52
  -2   0   4 38234.2 876.731 109
  -2   0   4 38377.5 880.468 108
   2   0  -4 36498.2 850.749 110
   2   0  -4 36209.5 851.772 105
  -2   0   4 37719.0 874.530 106
   2   0  -4 34414.5 863.686 103
  -2   0   4 34300.0 840.691 102
   2   0  -4 37492.1 677.014   6
  -2   0   4 37609.3 865.923 114
   2   0  -4 36345.1 862.419 115
   2   0  -4 36634.7 866.495 116
  -2   0   4 42896.0 946.491  47
  -2   0   4 36986.5 964.929  44
  -2   0   4 37976.5 870.267 113
   2   0  -4 35423.5 847.748 112
  -2   0   4 37991.7 878.648 111
   2   0  -4 41331.8 698.474  21
   2   0  -4 37158.5 943.991  22
   2   0  -4 36593.1 865.902 118
   2   0  -4 40131.4 981.945 121
  -2   0   3 61.9359 78.7705 102
   2   0  -3 2.52057 88.9243 103
  -2   0   3 17.6769 67.3998  40
   2   0  -3 83.5006 107.075   1
   2   0  -3-27.0294 38.8824   6
  -2   0   3 10.1765 67.4491  47
   2   0  -3 5.55257 109.581  22
  -2   0   2 264221. 2006.31 102
   2   0  -2 259375. 2086.90 103
   2   0  -2 256121. 2069.29   1
   2   0  -2 264234. 2103.21  22
   2   0  -2 258186. 1660.45  49
  -2   0   1 3.31255 71.7330 108
   2   0  -1-53.1798 86.6834 105
  -2   0   1-4.76403 62.8222 106
   2   0  -1 21.1594 70.5326 103
  -2   0   1 33.5089 76.9736 102
  -2   0   1 34.1649 64.5125 113
   2   0  -1 44.4981 73.7525 112
   2   0  -1 26.5827 72.4837  22
   2   0  -1 53.8561 65.1519 115
   2   0  -1-33.4105 63.4302 116
   2   0  -1-8.15255 36.7308 119
   2   0  -1-1.20940 69.7321 118
  -2   0   1-16.7185 85.4888   3
   2   0  -1 15.0163 72.8265   1
  -2   0   1-1.65737 69.7024 111
  -2   0   1-34.7486 68.6083 109
  -2   0   1 0.17548 64.6205  44
   2   0  -1 46.5383 75.8784  49
  -2   0   0 451825. 2269.47 111
  -2   0   0 444022. 2232.29 113
   2   0   0 465372. 2125.67  22
   2   0   0 451071. 2094.67   1
  -2   0   0 444663. 2384.37   3
   2   0   0 442526. 2393.29 118
  -2   0   0 449765. 2253.95 109
  -2   0   0 449883. 2265.63 108
   2   0   0 435442. 2366.87 115
   2   0   0 435918. 2362.85 116
   2   0   0 437691. 2337.36 105
  -2   0   0 451732. 2263.13 106
  -2   0  -1-38.5024 45.1305 113
   2   0   1 30.7735 43.9006 112
  -2   0  -1-61.9878 52.4915 114
   2   0   1-34.0389 50.9877 115
   2   0   1-11.5012 44.4290 116
   2   0   1-24.3860 47.5807 118
   2   0   1 2.07230 34.1835 119
  -2   0  -1-63.7994 66.3590 107
  -2   0  -1-1.15876 45.5094 108
  -2   0  -1 6.66856 40.3249 106
   2   0   1 12.8944 46.6422 105
   2   0   1 10.9549 63.7681 103
   2   0   1-22.5677 55.5383 104
  -2   0  -1-19.9299 44.4869 102
  -2   0  -1 44.0411 46.8270   6
  -2   0  -1-30.4673 56.6788   3
  -2   0  -1-36.5051 72.1049  40
  -2   0  -1 27.8573 42.8227 111
  -2   0  -1-54.4337 50.9874 109
   2   0   1-76.7259 62.8309 110
  -2   0  -1 2.29892 24.2423  46
   2   0   1-9.54449 52.6692  48
  -2   0  -2 263562. 1283.43 108
   2   0   2 262729. 1353.91 110
  -2   0  -2 262319. 1275.66 109
  -2   0  -2 265651. 1286.53 106
   2   0   2 262589. 1354.15 105
  -2   0  -2 252035. 2030.27 107
   2   0   2 261970. 1310.03 104
   2   0   2 261939. 1298.96 103
   2   0   2 255601. 1600.40 119
   2   0   2 262760. 1372.33 118
  -2   0  -2 256896. 2215.53   7
  -2   0  -2 270192. 1742.69   6
  -2   0  -2 252528. 1885.38  40
   2   0   2 262583. 1370.99 112
  -2   0  -2 266295. 1290.78 111
  -2   0  -2 264463. 1278.26 113
   2   0   2 261742. 1678.94  43
   2   0   2 262660. 1377.37 115
   2   0   2 261310. 1374.22 116
  -2   0  -2 265765. 1274.42 114
   2   0   3-29.2835 56.2928  43
  -2   0  -3-18.3209 81.2446  24
  -2   0  -3-28.3881 78.0519 107
  -2   0  -3-43.8075 62.9988   6
  -2   0  -3 17.8284 83.2902   7
   2   0   4 29924.3 766.484  43
   2   0   4 30323.5 442.291 117
  -2   0  -4 31470.6 883.231 107
  -2   0  -4 32183.2 806.373   6
  -2   0  -4 28179.4 910.839   7
  -2   0  -4 28950.5 885.714  24
  -2   0  -5 74.7893 157.880 107
  -2   0  -5-1.64379 105.890   6
  -2   0  -5 19.5271 135.306   7
   2   0   5-56.4481 91.0129  43
  -2   0  -5 12.9022 129.750  24
  -2   0  -6 12642.4 686.810 107
  -2   0  -6 13434.3 635.483   6
  -2   0  -6 12190.8 707.741   7
   2   0   6 12525.0 619.736  43
  -2   0  -6 12320.7 692.718  24
  -2   0  -7-84.3499 158.113 107
  -2   0  -7 28.8103 113.026   6
   2   0   7-70.6572 84.0239  43
  -2   0  -7-132.852 136.640  24
  -2   0  -8 4039.19 413.442   6
   2   0   8 3683.45 460.399  41
   2   0   8 4270.20 480.290  50
  -2   0  -8 4050.20 461.065 107
  -2   0  -9 133.858 144.575 107
  -2   0  -9 100.628 175.011   6
   2   0   9-116.306 151.021  41
   2   0   9-94.5450 172.953  45
   2   0   9 98.1181 134.086  47
   2   0  10 5370.71 587.095  45
   2   0  10 6294.24 698.700  47
  -2   0 -10 6162.71 294.596  29
  -2   0 -10 5821.71 318.427  25
  -2   0 -10 5761.23 619.157 107
  -2   0 -10 5859.51 354.299   8
  -2   0 -10 5583.93 281.616  14
  -2   0 -10 5815.85 327.421  16
  -2   0 -10 5820.32 336.242  37
  -2   0 -10 5761.09 316.162  32
  -2   0 -11-17.4755 74.7129  29
  -2   0 -11 26.8300 85.8386  25
  -2   0 -11-36.0910 63.0673  14
  -2   0 -11 78.7407 87.7106  16
   2   0  11-188.907 202.411  47
  -2   0 -11-17.8522 98.1709  37
  -2   0 -11 9.25403 84.6850   8
  -2   0 -12 3912.23 279.649  37
  -2   0 -12 4068.03 284.956  25
  -2   0 -12 4331.02 258.454  29
  -2   0 -12 4008.37 279.119  16
  -2   0 -12 4029.75 315.921   8
  -2   0 -13 231.820 105.621  37
  -2   0 -13 8.10951 78.3279  16
  -2   0 -13 115.592 105.487   8
  -2   0 -13-37.8425 76.9248  29
  -2   0 -13 211.810 130.517  25
  -2   0 -14 1924.81 192.555   8
  -2   0 -14 1847.31 156.735  29
  -2   0 -15 122.370 69.4873   8
  -2   0 -15 97.8657 60.2617  29
  -2   0 -16 4041.55 178.425   8
   2  -1 -18 124.826 46.5710   8
   2  -1 -17 2038.64 167.731   8
   2   1 -17 2224.36 168.561   8
   2   1 -17 1992.42 126.487  29
  -2  -1  17 1955.96 144.631  71
   2   1 -16 213.046 72.9078  29
   2  -1 -16 185.151 98.2743  33
   2   1 -16 151.943 81.8030   8
   2  -1 -16 148.443 85.5716   8
   2  -1 -16 184.227 77.4584  16
   2  -1 -15 15.0746 70.7760  16
   2   1 -15 45.2515 75.9311  29
   2   1 -15 32.4964 70.3845  31
   2  -1 -15 44.0477 107.694  33
  -2  -1  15 25.7727 67.2836  66
  -2   1  15 18.6840 140.461  62
   2  -1 -15-23.3514 95.7113   8
   2   1 -15-164.269 110.767   8
  -2  -1  15-122.913 97.9938  94
  -2  -1  14 2203.85 491.589  52
  -2  -1  14 1598.43 205.336  94
   2   1 -14 1731.33 168.534  29
   2  -1 -14 1760.30 173.282  29
  -2  -1  14 1622.01 385.073 120
  -2   1  14 1254.11 372.329 120
  -2  -1  14 1462.59 186.487  66
  -2   1  14 1345.93 323.567  62
   2   1 -14 1541.24 211.173   8
   2  -1 -14 1491.76 205.474   8
  -2  -1  14 1648.16 426.891 123
  -2  -1  14 2624.46 561.006 122
  -2   1  14 1308.60 322.789 123
   2   1 -14 1831.39 203.204  33
   2   1 -14 1541.70 186.314  31
   2  -1 -14 1679.46 227.438  33
   2  -1 -13 4069.04 257.394  29
   2   1 -13 4118.45 256.193  29
   2  -1 -13 4627.20 304.984  27
  -2   1  13 3491.05 553.373 120
  -2  -1  13 5157.34 760.654 120
  -2   1  13 4553.64 653.607  62
   2  -1 -13 4755.47 350.621   8
   2   1 -13 4732.48 346.682   8
  -2  -1  13 4392.71 707.160  52
   2  -1 -13 4540.37 360.297  33
   2   1 -13 4821.58 322.691  33
   2   1 -13 4220.59 291.343  31
   2   1 -13 4029.86 264.677  84
   2   1 -13 4153.80 336.277  11
  -2   1  13 4243.13 617.756 123
  -2  -1  13 3929.67 637.918 122
   2  -1 -12 1596.51 184.902  27
   2   1 -12 2128.82 242.705  25
   2   1 -12 1677.62 164.559  29
   2   1 -12 1853.44 194.926  31
   2  -1 -12 1795.83 178.478  29
  -2   1  12 1944.62 420.619 120
  -2  -1  12 1878.85 484.245 120
  -2   1  12 1847.45 201.745  71
  -2  -1  12 1791.51 193.975  69
  -2   1  12 1962.03 387.547 117
  -2   1  12 1932.88 446.776  62
   2   1 -12 1843.59 327.587   6
   2  -1 -12 1925.78 223.176   8
   2   1 -12 2036.15 241.428   8
  -2  -1  12 1236.83 409.144  52
  -2   1  12 2253.21 423.096  45
  -2  -1  12 2304.60 496.652  47
   2   1 -12 2043.41 211.350  33
   2  -1 -12 1923.20 231.424  33
   2   1 -12 1816.11 189.668  84
   2   1 -12 1560.59 201.425  11
   2  -1 -12 1747.10 209.632  11
  -2   1  12 1875.71 449.867 123
  -2  -1  12 1843.01 445.541 122
  -2  -1  11 8777.92 884.126 122
  -2   1  11 9456.82 849.545 123
   2  -1 -11 9519.58 430.367  27
   2   1 -11 10499.7 425.892  31
   2  -1 -11 9658.08 366.646  29
   2  -1 -11 10627.1 773.338  24
   2   1 -11 10871.0 471.994  25
  -2   1  11 9549.67 875.982 120
   2   1 -11 8764.53 363.747  75
  -2  -1  11 9811.06 424.467  69
   2  -1 -11 10196.2 725.530 107
  -2  -1  11 9714.13 994.416  52
  -2   1  11 10344.7 813.174  45
  -2  -1  11 11242.5 953.780  47
   2  -1 -11 10081.4 488.467  33
   2   1 -11 9429.29 381.969  84
   2   1 -11 9154.05 384.003  85
   2  -1 -11 9606.20 449.971   8
   2   1 -11 9606.09 683.384   6
  -2   1  11 10670.8 924.259  62
  -2   1  11 9084.67 393.534  66
  -2  -1  11 8083.73 745.754  58
  -2   1  11 9220.47 827.746 117
   2  -1 -11 9141.87 440.804  11
   2   1 -11 10098.3 470.697  11
   2   1 -11 9532.34 389.037  13
  -2   1  10 3586.34 234.716  66
  -2  -1  10 4021.26 489.712  58
   2   1 -10 3988.25 423.256   6
   2   1 -10 3496.16 454.664   4
  -2   1  10 3567.19 532.075 120
   2  -1 -10 4359.65 485.084  24
  -2   1  10 4416.17 505.137  45
  -2  -1  10 3641.66 607.459  52
   2  -1 -10 3843.04 442.617 107
  -2  -1  10 4182.16 602.965 122
  -2   1  10 3565.62 495.994 123
  -2   1  10 3486.28 495.431 117
  -2   1   9 4760.66 260.022  66
  -2  -1   9 4308.79 500.526  58
   2  -1  -9 4832.65 457.305 107
  -2   1   9 5098.09 500.845  46
  -2  -1   9 5076.14 517.426  44
  -2  -1   9 5159.83 667.822  52
  -2   1   9 5537.64 526.935  45
   2   1  -9 5142.53 437.539   6
   2   1  -9 4915.77 521.028   4
  -2   1   9 4676.44 540.820 120
   2  -1  -9 5074.42 496.685  22
  -2   1   9 5233.76 559.907 117
  -2   1   9 4867.49 501.992 122
  -2   1   9 4841.28 555.294 123
  -2  -1   9 4904.07 601.263 122
  -2   1   8 2555.18 304.705 111
   2  -1  -8 2475.81 297.181 112
  -2   1   8 2761.44 330.676 113
  -2  -1   8 2510.31 303.159 111
  -2  -1   8 2725.87 308.905 113
   2   1  -8 2494.04 287.377 112
  -2  -1   8 2805.56 397.359  58
   2   1  -8 3079.68 363.570  60
  -2   1   8 2307.55 186.515  66
  -2  -1   8 2928.49 167.679  64
  -2   1   8 2976.93 418.794 123
  -2  -1   8 3011.90 461.014 122
   2  -1  -8 2452.88 384.124 124
  -2   1   8 2447.96 340.166 122
  -2  -1   8 2713.70 308.023 108
  -2  -1   8 2812.20 315.833 109
   2  -1  -8 2555.96 298.878 110
   2  -1  -8 2571.73 308.590 109
  -2  -1   8 2521.15 298.623 106
   2  -1  -8 2615.45 303.114 105
   2  -1  -8 2898.32 339.661 107
   2   1  -8 2514.19 298.761 105
  -2   1   8 2232.95 292.625 106
   2   1  -8 2531.30 282.604 103
  -2   1   8 3053.73 340.188 104
   2  -1  -8 2638.41 318.448 103
   2   1  -8 2610.15 292.810 104
  -2   1   8 2960.65 339.365 102
   2   1  -8 3204.01 342.617 102
   2  -1  -8 2536.56 355.712   1
   2   1  -8 2527.85 364.905   4
   2   1  -8 2923.74 312.386   6
  -2   1   8 2547.39 410.158 120
   2   1  -8 2460.82 293.674 118
   2  -1  -8 2825.74 318.368 118
   2  -1  -8 2585.88 353.874  22
   2   1  -8 2508.95 273.045  23
  -2   1   8 2747.31 387.021 117
   2   1  -8 2233.59 284.833 115
  -2   1   8 2574.18 322.860 114
  -2   1   8 2478.50 310.264 115
   2   1  -8 2737.79 302.571 116
  -2   1   8 2915.47 360.916  46
  -2  -1   8 2958.76 383.102  44
  -2   1   8 3041.52 382.066  45
  -2  -1   8 3191.66 538.547  52
  -2   1   7 1935.74 267.222 111
   2   1  -7 2401.21 277.310 112
   2  -1  -7 2301.55 286.213 112
  -2   1   7 2085.76 284.349 113
  -2  -1   7 2169.12 271.944 113
  -2  -1   7 2420.12 285.081 111
  -2  -1   7 2091.32 325.495  58
  -2   1   7 1965.42 150.254  66
   2   1  -7 2133.25 291.363  60
  -2  -1   7 2300.49 142.957  64
  -2   1   7 1907.74 312.245 123
   2   1  -7 2075.01 257.373 121
  -2   1   7 2034.50 302.818 122
   2  -1  -7 1838.75 325.093 124
  -2  -1   7 2476.39 286.683 110
  -2   1   7 1945.06 266.478 108
  -2  -1   7 2074.79 272.709 108
   2  -1  -7 1834.21 240.426 110
   2  -1  -7 2200.07 275.865 109
  -2  -1   7 2145.57 263.406 109
   2   1  -7 2017.82 257.188 105
  -2  -1   7 2224.03 269.079 106
   2  -1  -7 2202.22 271.707 105
   2  -1  -7 2248.08 297.637 107
  -2   1   7 2102.86 282.010 106
  -2   1   7 2245.17 291.220 102
   2   1  -7 2028.61 259.519 102
  -2   1   7 2339.86 291.218 104
   2   1  -7 2185.86 283.482 104
   2   1  -7 2140.99 257.618 103
   2  -1  -7 2289.00 292.427 103
   2  -1  -7 2312.17 338.985   1
   2   1  -7 1707.56 291.095   4
   2   1  -7 1999.08 248.486   6
   2   1  -7 2245.13 268.754 118
   2  -1  -7 2068.07 277.078 118
  -2   1   7 2022.18 350.794 120
   2  -1  -7 2122.19 318.479  22
  -2   1   7 1909.06 265.179 115
   2   1  -7 2110.75 270.214 115
   2  -1  -7 1825.72 251.036 116
   2   1  -7 2121.95 263.453 116
   2   1  -7 2114.98 253.664 114
  -2   1   7 2394.68 338.722 117
  -2   1   7 1973.33 270.044 114
  -2   1   7 2075.18 296.087  45
  -2  -1   7 2271.40 330.856  44
  -2   1   7 2111.99 298.996  46
   2   1  -6 46252.0 1139.34 116
   2   1  -6 46032.8 1136.71 115
  -2   1   6 46944.8 1303.24 117
   2  -1  -6 44094.1 1139.34 116
  -2   1   6 43362.3 1151.20 114
   2   1  -6 45748.4 1132.32 114
  -2   1   6 44347.5 1170.27 115
   2  -1  -6 47466.5 1321.70  22
   2  -1  -6 46420.6 1404.06 121
  -2   1   6 44119.7 1205.77 122
   2  -1  -6 47265.4 1352.27 124
   2   1  -6 45358.7 1084.86 121
  -2   1   6 44412.5 1334.02 123
  -2   1   6 44158.9 1169.06 113
  -2  -1   6 43633.3 1138.04 111
  -2  -1   6 44379.0 1140.07 113
   2   1  -6 46370.4 1129.84 112
  -2   1   6 43229.6 1156.41 111
   2  -1  -6 44332.0 1138.20 112
  -2   1   6 43187.7 1153.26 108
   2  -1  -6 45800.0 1160.88 109
  -2  -1   6 43815.9 1141.94 109
  -2  -1   6 43948.1 1141.91 108
  -2  -1   6 44776.8 1148.75 110
   2  -1  -6 43618.2 1118.23 110
  -2   1   6 46462.6 642.598  66
  -2  -1   6 48209.0 1327.80  58
  -2  -1   6 45000.6 1151.16 106
   2   1  -6 46606.8 1126.40 105
   2  -1  -6 44659.5 1131.04 105
  -2   1   6 43340.6 1163.57 106
   2   1  -6 44052.6 1126.19 104
  -2   1   6 45747.3 1168.38 104
   2  -1  -6 44103.7 1175.57 103
   2   1  -6 44986.2 1133.13 103
   2   1  -6 45897.8 1150.19 102
  -2   1   6 44964.3 1161.97 102
   2   1  -6 44506.8 1277.85   4
   2   1  -6 43216.3 972.717   6
   2  -1  -6 45939.6 1286.31   1
   2   1  -6 47245.2 1141.56 118
  -2   1   6 43081.2 1315.22 120
   2  -1  -6 44362.0 1133.80 118
  -2  -1   6 46298.4 966.839  40
  -2   1   6 47732.8 1176.55  45
  -2   1   6 44290.6 1241.24  46
   2   1  -5 2195.02 252.887 116
   2   1  -5 2147.04 255.819 114
   2  -1  -5 2144.47 256.435 116
   2   1  -5 2120.05 250.221 115
  -2   1   5 2061.22 253.431 115
  -2   1   5 2365.69 289.332 117
   2  -1  -5 2325.45 292.401  22
  -2  -1   5 2061.89 256.470 111
  -2  -1   5 2109.62 259.565 113
   2  -1  -5 2091.07 250.911 112
  -2   1   5 1757.02 222.749 114
   2   1  -5 2126.66 248.245 112
  -2   1   5 2300.95 268.120 113
  -2   1   5 2011.04 243.755 111
  -2  -1   5 2372.97 293.680  58
  -2   1   5 2419.12 300.244  62
   2   1  -5 1925.81 216.284 121
  -2   1   5 2081.24 280.335 123
   2  -1  -5 2147.04 293.135 121
   2  -1  -5 1990.73 278.986 124
  -2   1   5 2218.63 265.844 122
  -2   1   5 1971.11 249.754 108
   2  -1  -5 2088.85 252.553 110
  -2  -1   5 2030.48 254.839 108
  -2  -1   5 1930.55 238.677 109
   2  -1  -5 1994.08 251.258 109
  -2  -1   5 2255.95 269.006 110
   2  -1  -5 2092.65 252.755 105
  -2  -1   5 1733.18 236.075 106
   2   1  -5 2108.95 260.701 105
  -2   1   5 2118.21 256.451 106
   2   1  -5 1940.69 242.250 103
  -2   1   5 2276.95 251.215 102
   2   1  -5 2028.38 246.536 104
  -2   1   5 2100.94 248.457 104
   2   1  -5 2017.59 249.198 102
   2   1  -5 2134.64 251.811 118
  -2   1   5 2003.63 278.904 120
   2  -1  -5 2052.32 261.804 118
   2  -1  -5 1998.78 301.116   1
   2   1  -5 1994.54 260.453   4
  -2  -1   5 1808.69 218.087  40
  -2   1   5 2051.89 270.814  46
  -2   1   5 2119.07 228.135  45
   2   1  -4 2735.92 260.510 116
  -2   1   4 2492.75 261.143 114
   2   1  -4 2505.87 251.405 115
   2   1  -4 2484.30 251.874 114
   2  -1  -4 2375.67 254.615 116
  -2   1   4 2715.80 276.635 115
  -2   1   4 2429.65 267.438 117
  -2   1   4 2481.89 270.173 123
   2  -1  -4 2864.20 309.070 121
  -2   1   4 2730.04 267.782 122
   2  -1  -4 2765.73 285.865 124
   2   1  -4 2809.02 251.767 121
  -2   1   4 2355.14 255.976 108
   2  -1  -4 2272.97 254.163 110
  -2  -1   4 2590.41 262.681 108
   2  -1  -4 2424.96 269.089 109
  -2  -1   4 2539.65 262.307 109
  -2  -1   4 2641.91 263.072 110
  -2  -1   4 2869.94 297.391  58
  -2   1   4 2769.08 279.771  62
  -2  -1   4 2783.33 277.502 106
   2  -1  -4 2677.56 274.466 105
  -2   1   4 2279.95 260.640 106
   2   1  -4 2415.35 262.815 103
   2   1  -4 2475.61 270.456 104
  -2   1   4 2481.13 257.236 102
  -2   1   4 2301.46 244.766 104
   2   1  -4 2456.53 272.891 102
   2  -1  -4 2463.02 271.728  20
  -2   1   4 2534.17 282.544 120
   2  -1  -4 2481.48 261.121 118
   2   1  -4 2597.34 263.519 119
   2   1  -4 2571.36 257.627 118
   2   1  -4 2443.21 280.936   4
  -2   1   4 2478.52 265.309 111
  -2  -1   4 2615.33 263.216 111
  -2   1   4 2588.32 273.370 113
   2  -1  -4 2486.10 264.272 112
   2   1  -4 2711.74 263.606 112
  -2   1   4 2431.92 262.268  46
  -2   1   4 2753.53 261.223  53
  -2   1   4 2667.83 229.651  45
   2  -1  -3 51665.3 1101.73 112
  -2   1   3 50805.2 1090.25 111
   2   1  -3 51846.2 1076.73 113
   2   1  -3 51399.9 1056.04 112
  -2   1   3 50010.4 1082.00 113
  -2  -1   3 50352.5 1072.37 111
   2   1  -3 49743.8 986.579 121
  -2   1   3 51735.5 1129.02 123
  -2   1   3 51555.6 1096.23 122
   2  -1  -3 50779.2 1149.64 121
  -2  -1   3 51789.5 1076.52 106
   2  -1  -3 50385.7 1083.54 105
  -2  -1   3 51122.0 1073.29 105
  -2   1   3 51274.9 1098.59 106
   2   1  -3 51037.0 1093.14 104
  -2   1   3 52516.2 1078.64 103
  -2   1   3 52668.6 1082.80 102
  -2   1   3 52022.9 1082.84 104
   2   1  -3 51713.5 1094.28 103
   2   1  -3 52487.8 1121.50 102
   2  -1  -3 50969.3 1094.75  20
   2  -1  -3 51420.9 1095.11 118
  -2   1   3 50596.1 1135.00 120
   2   1  -3 52546.0 1059.67 118
   2   1  -3 52905.5 1071.53 119
   2   1  -3 50913.0 1051.47 116
   2   1  -3 52396.2 1075.27 115
   2  -1  -3 50592.0 1088.67 116
  -2   1   3 49807.4 1076.50 114
   2   1  -3 51498.8 1064.32 114
  -2   1   3 51117.5 1099.01 115
  -2   1   3 50917.7 1060.77 117
   2   1  -3 52411.5 1123.99   4
  -2   1   3 50990.8 1106.85  46
  -2   1   3 50982.5 1066.30  53
  -2  -1   3 58769.1 1237.55  52
  -2   1   3 50649.7 1084.13 108
  -2  -1   3 51960.4 1083.67 109
  -2  -1   3 51143.9 1075.38 110
  -2  -1   3 51129.7 1078.56 108
   2  -1  -3 51715.9 1110.90 109
   2  -1  -3 50290.9 1084.81 110
   2   1  -2 7016.43 366.792 121
   2  -1  -2 6788.99 385.777 121
  -2   1   2 7038.42 388.510 122
  -2   1   2 6988.23 390.467  53
  -2  -1   2 7092.64 390.484  52
   2   1  -2 6475.03 387.780 103
  -2   1   2 6560.36 372.327 102
   2   1  -2 6507.11 388.133 104
  -2   1   2 6339.78 369.257 103
  -2   1   2 6708.30 378.039 104
   2   1  -2 6525.25 392.708 102
   2  -1  -2 6494.81 364.021  20
  -2  -1   2 6850.32 173.046  24
   2   1  -2 6557.81 384.063  21
  -2   1   2 6584.12 353.995 117
   2   1  -2 6022.72 364.327   4
  -2   1   1 12866.4 506.885 108
   2  -1  -1 13880.0 537.652 109
   2  -1  -1 14118.6 534.654 110
  -2   1   1 13800.5 460.805 117
  -2   1   1 13941.2 515.879 114
   2  -1  -1 13224.0 522.935 116
  -2   1   1 13920.3 519.253 115
  -2  -1   1 14200.7 358.489  24
   2   1  -1 14193.2 540.221  21
   2  -1  -1 13311.5 492.929  20
   2  -1  -1 13615.6 523.997 105
  -2   1   1 13164.1 518.605 106
   2   1  -1 13454.4 532.261 103
  -2   1   1 13596.1 509.053 103
  -2   1   1 13698.5 512.895 104
  -2   1   1 13661.2 512.108 102
   2   1  -1 13291.4 530.090 104
   2   1  -1 13899.7 547.445 102
   2   1  -1 13458.0 483.647   4
   2   1  -1 14440.7 492.276 117
  -2   1   1 13641.8 356.726 119
   2  -1  -1 14144.0 538.693 118
  -2   1   1 13074.7 513.741 111
  -2   1   1 13378.2 518.020 113
   2  -1  -1 13755.5 534.859 112
   2  -1  -1 14295.0 509.657  55
  -2   1   1 13490.1 504.945  46
  -2  -1   0 221339. 1988.52 110
  -2  -1   0 222822. 2001.33 109
   2  -1   0 214874. 2013.67 110
   2  -1   0 219122. 2050.92 109
  -2  -1   0 224805. 2010.14 108
  -2   1   0 223964. 2145.91 123
   2   1   0 219577. 2020.12 114
   2   1   0 220065. 2008.27 116
  -2   1   0 215452. 1961.43 114
   2  -1   0 216596. 2025.22 116
  -2   1   0 216285. 1966.17 115
   2   1   0 220039. 2018.78 115
   2  -1   0 218966. 1855.14  20
  -2  -1   0 215138. 1702.62  24
   2   1   0 211760. 2101.54  21
  -2  -1   0 220299. 1978.14 106
   2  -1   0 214855. 2018.97 105
  -2  -1   0 225401. 2007.87 105
  -2   1   0 209943. 1964.92 106
   2   1   0 214625. 2067.49 102
   2   1   0 212340. 2035.89 103
  -2   1   0 221064. 1937.53 102
  -2   1   0 220572. 1933.01 104
   2   1   0 212527. 2041.37 104
  -2   1   0 220468. 1925.34 103
   2   1   0 208571. 1694.28   4
   2   1   0 225442. 1991.73 119
   2  -1   0 215104. 2030.13 118
   2   1   0 219850. 1862.77 117
  -2   1   0 213149. 1652.66 117
   2   1   0 217456. 1979.75 118
  -2   1   0 215216. 1968.08 113
   2  -1   0 217824. 2037.63 112
  -2  -1   0 223644. 2004.89 111
   2   1   0 217318. 2019.53 113
   2   1   0 218995. 1994.91 112
  -2   1   0 215958. 1969.28 111
  -2   1   0 221094. 999.298  43
  -2   1   0 217362. 1941.15  46
  -2  -1  -1 15022.7 508.582 110
  -2  -1  -1 15321.7 513.617 108
   2  -1   1 15283.2 527.036 109
  -2  -1  -1 15158.6 512.245 109
   2  -1   1 14714.3 512.381 110
  -2   1  -1 15650.6 583.287 123
  -2   1  -1 15047.4 501.663 114
   2   1   1 15193.9 520.565 116
  -2   1  -1 15248.8 504.670 116
   2   1   1 15152.3 522.824 114
  -2   1  -1 14736.0 498.804 115
   2   1   1 15166.1 519.465 115
   2  -1   1 15596.6 468.177  20
  -2  -1  -1 15383.3 521.500  24
   2   1   1 14767.7 561.493  21
  -2  -1  -1 15002.7 508.211 105
  -2  -1  -1 15318.0 515.462 106
   2  -1   1 14948.6 521.990 108
  -2  -1  -1 14349.5 476.271 107
   2  -1   1 14832.2 521.157 105
  -2   1  -1 14774.7 502.859 106
   2   1   1 15367.9 547.792 102
   2   1   1 14252.2 527.093 103
  -2   1  -1 15447.7 497.494 102
   2   1   1 14436.2 529.490 104
  -2   1  -1 15022.5 489.543 103
  -2   1  -1 15420.1 494.722 104
   2   1   1 15012.3 386.676   4
  -2  -1  -1 14893.5 562.390   5
   2   1   1 15371.9 544.940 119
   2   1   1 15210.9 516.929 118
  -2   1  -1 16293.9 621.848 120
   2   1   1 15337.2 493.541 117
   2  -1   1 14619.7 516.782 118
  -2   1  -1 14961.9 400.840 117
   2  -1   1 15253.5 527.608 112
  -2  -1  -1 15639.4 520.268 111
  -2   1  -1 14519.4 496.404 113
   2   1   1 14810.9 518.583 113
   2   1   1 15202.1 521.281 112
  -2   1  -1 15082.5 505.749 111
   2  -1   1 15450.0 601.435  56
   2   1   1 15065.5 557.734  51
  -2   1  -1 14833.3 499.255  46
  -2  -1  -2 29075.9 682.590 109
  -2  -1  -2 28766.7 678.375 110
   2  -1   2 28358.5 682.631 110
   2  -1   2 27346.7 675.964 109
  -2  -1  -2 29309.8 686.927 108
  -2   1  -2 29050.1 836.419 123
  -2  -1  -2 28556.8 740.614 107
   2  -1   2 27918.1 680.752 105
  -2  -1  -2 28980.3 678.315 106
   2  -1   2 28387.5 689.074 108
  -2  -1  -2 29546.8 689.815 105
  -2   1  -2 28002.1 661.939 106
   2   1   2 26968.0 713.567 102
  -2   1  -2 28940.9 640.674 103
   2   1   2 27393.5 715.232 104
  -2   1  -2 28306.9 636.092 104
  -2   1  -2 28484.7 639.288 102
   2   1   2 27360.4 716.218 103
  -2   1  -2 28005.0 902.430   7
  -2  -1  -2 27593.5 769.728   5
   2   1   2 28017.8 691.246 114
   2   1   2 28333.0 692.962 115
   2   1   2 27823.6 685.308 116
  -2   1  -2 28290.8 660.356 116
  -2   1  -2 28590.4 665.529 115
  -2   1  -2 28369.3 663.004 114
  -2  -1  -2 26692.1 770.791  24
   2   1   2 27665.2 767.489  21
  -2   1  -2 28019.9 660.773 111
   2  -1   2 27464.3 677.217 112
   2   1   2 28236.3 688.823 112
  -2   1  -2 28323.0 666.325 113
  -2  -1  -2 28872.3 682.118 111
   2   1   2 27826.6 693.361 113
   2   1   2 28190.8 689.694 117
   2   1   2 27487.4 778.302 119
   2   1   2 28894.8 691.932 118
   2  -1   2 27981.8 679.912 118
   2   1   2 27712.9 816.056  51
   2  -1   2 26956.8 850.781  49
   2  -1   2 28872.3 868.725  56
   2   1   2 29132.7 844.250  43
   2   1   2 27371.9 884.622  48
   2  -1   3 6318.75 308.821 108
  -2  -1  -3 6524.53 316.859 109
   2  -1   3 6301.31 304.050 110
   2  -1   3 6478.11 308.561 109
  -2  -1  -3 6642.81 320.316 110
  -2  -1  -3 6441.09 313.765 108
   2   1   3 6271.46 406.815 119
   2   1   3 6660.73 352.133 117
   2   1   3 6481.65 320.527 118
   2  -1   3 6518.18 311.995 118
   2   1   3 6443.75 373.820  21
  -2  -1  -3 6213.42 409.145  24
  -2   1  -3 6441.40 300.067 113
  -2  -1  -3 6700.88 320.545 111
   2   1   3 6539.17 328.024 113
   2   1   3 6373.34 319.464 112
   2  -1   3 6445.14 310.622 105
  -2  -1  -3 6650.15 314.520 106
  -2  -1  -3 5996.57 384.040 107
  -2  -1  -3 6528.32 316.614 105
  -2   1  -3 6793.62 303.981 106
   2   1   3 6686.04 341.032 103
   2   1   3 6438.11 335.233 102
  -2   1  -3 6307.19 286.326 104
   2   1   3 6222.15 328.685 104
  -2   1  -3 6402.24 293.246 103
  -2   1  -3 6337.67 285.481 102
  -2   1  -3 6299.15 476.604   7
  -2  -1  -3 6198.69 370.125   5
  -2  -1  -3 6590.52 379.985  40
   2   1   3 6477.45 326.224 114
   2   1   3 6219.49 318.598 116
   2   1   3 6791.09 332.088 115
  -2   1  -3 6345.10 293.153 114
  -2   1  -3 6496.65 299.294 115
  -2   1  -3 6759.81 303.337 116
  -2  -1  -3 6384.70 348.557  42
   2  -1   3 6800.35 458.052  49
   2   1   3 6553.71 430.156  43
   2   1   3 6304.93 415.639  51
   2   1   3 6811.10 472.156  48
  -2  -1  -4 11154.9 397.634 108
   2  -1   4 11032.3 340.143 109
  -2  -1  -4 11206.4 398.096 110
   2  -1   4 10717.4 336.493 108
  -2  -1  -4 11463.6 403.549 109
   2  -1   4 10773.8 333.277 110
  -2  -1  -4 11280.5 398.688 106
  -2  -1  -4 11184.4 393.524 105
   2  -1   4 10724.6 337.326 105
  -2  -1  -4 10429.4 552.588 107
   2   1   4 11159.5 403.186 103
  -2   1  -4 10534.0 325.597 104
  -2   1  -4 11298.8 333.357 102
   2   1   4 10992.0 407.690 102
   2   1   4 10739.4 403.275 104
   2   1   4 11113.4 398.088 118
   2   1   4 11184.5 589.014 119
   2   1   4 11057.8 481.542 117
  -2  -1  -4 11526.0 490.001  40
  -2   1  -4 11302.1 328.280 114
   2   1   4 11079.9 409.488 115
  -2   1  -4 11297.9 328.215 115
  -2   1  -4 10519.5 324.096 116
   2   1   4 10811.1 407.042 114
   2   1   4 11138.2 406.291 116
   2   1   4 11208.2 527.805  45
   2   1   4 11163.4 610.269  43
  -2  -1  -4 11452.4 461.669  42
   2   1   4 10878.6 513.054  47
   2  -1   4 12479.6 663.358  49
  -2  -1  -4 10767.1 583.796  24
   2   1   4 11435.7 491.435  21
  -2  -1  -4 11635.2 413.005  20
   2  -1   4 11044.5 340.177 111
  -2   1  -4 11059.8 323.014 112
   2   1   4 11245.3 406.675 112
   2   1   4 10838.5 407.563 113
  -2   1  -4 10724.4 329.115 113
  -2  -1  -4 11352.2 397.528 111
  -2   1  -4 10968.4 668.933   7
  -2   1  -5 183413. 2277.91   6
  -2   1  -5 180853. 2828.81   7
   2   1   5 182634. 2547.93 119
   2   1   5 189666. 2115.61 117
  -2  -1  -5 179877. 2556.15  24
   2   1   5 195946. 1965.86  21
  -2  -1  -5 188139. 2508.71 107
   2   1   5 184027. 2632.79  43
   2   1   5 176455. 2355.88  47
   2   1   5 185608. 2355.38  45
  -2   1  -6 9808.04 734.305   7
  -2   1  -6 9819.78 565.726   6
   2   1   6 9690.67 636.626 119
  -2  -1  -6 8679.67 612.685  24
  -2  -1  -6 9188.02 611.384 107
   2  -1   6 11691.3 706.033  49
   2   1   6 9149.00 637.406  43
   2   1   6 9678.22 595.697  45
   2   1   6 9024.28 597.941  47
   2   1   6 9644.25 556.697  41
  -2   1  -7 43.6347 206.725   7
  -2   1  -7-156.586 160.242   6
   2   1   7 33.6628 108.106 119
  -2  -1  -7 76.2811 173.652  24
  -2  -1  -7-69.0809 128.037 107
   2   1   7 31.3949 132.594  47
   2   1   7 92.2121 120.301  45
   2  -1   7-36.3953 116.652  49
   2   1   7 16.8061 110.468  43
   2  -1   7-284.355 255.112  41
  -2   1  -8-171.208 179.070   6
   2   1   8-71.4385 173.081 119
  -2  -1  -8-83.7016 156.911  24
  -2  -1  -8-116.700 133.715 107
   2   1   8-15.0204 132.900  45
   2   1   8-101.522 92.1558  47
   2   1   8-52.9179 154.721  43
   2  -1   8-373.631 264.605  41
   2  -1   9 8852.63 865.737  41
   2   1   9 8106.53 701.188  45
   2  -1   9 8148.95 805.461  50
   2   1   9 9028.64 755.353  43
  -2   1  -9 9008.23 690.944   6
  -2  -1  -9 8846.52 428.011   8
   2   1   9 8610.06 745.242 119
  -2  -1  -9 8548.19 332.378  29
  -2   1  -9 9596.23 440.602  26
  -2  -1  -9 7647.24 701.164  24
  -2  -1  -9 7923.50 697.635 107
  -2  -1  -9 9237.64 427.061  16
  -2   1  -9 9009.19 363.021  18
  -2   1  -9 8337.28 375.268  31
  -2   1  -9 9080.48 431.917  37
  -2   1  -9 8805.31 417.394  32
  -2  -1  -9 9414.37 459.784  33
   2  -1  10 9227.57 881.758  50
   2   1  10 10604.7 973.976  48
   2   1  10 8588.25 757.635  45
   2  -1  10 9811.43 943.440  41
  -2  -1 -10 9691.11 476.857   8
  -2   1 -10 9325.75 735.097   6
  -2   1 -10 10091.8 433.838   8
   2   1  10 9092.73 793.125 119
  -2   1 -10 9746.97 398.838  18
  -2  -1 -10 9113.32 453.842  16
  -2  -1 -10 8874.64 798.612 107
  -2  -1 -10 9720.13 489.402  33
  -2   1 -10 9314.81 420.788  31
  -2   1 -10 10499.8 491.303  37
  -2   1 -10 9878.16 457.007  32
  -2  -1 -10 9671.15 851.984  24
  -2   1 -10 10358.5 386.532  29
  -2  -1 -10 9645.41 374.534  29
  -2  -1 -11 3914.81 256.181  14
  -2   1 -11 3528.49 246.406  18
  -2  -1 -11 3939.56 309.626  16
  -2   1 -11 4019.72 319.977  37
  -2   1 -11 3399.58 297.152  32
  -2  -1 -11 3684.23 238.110  29
  -2   1 -11 3962.53 252.174  29
  -2   1 -11 3746.65 290.645  25
  -2   1 -11 4045.34 285.502   8
  -2  -1 -11 3831.76 312.244   8
   2   1  11 3586.22 532.268  51
   2   1  11 3927.26 612.990  48
  -2  -1 -12 1771.46 209.469  16
  -2   1 -12 2127.99 186.532  18
  -2  -1 -12 1831.20 179.115  14
  -2   1 -12 1534.64 207.217  37
  -2   1 -12 2204.84 235.707  32
  -2   1 -12 2096.75 184.814  29
  -2  -1 -12 1971.07 176.045  29
  -2   1 -12 1768.31 202.599  25
  -2  -1 -12 2035.77 236.003   8
  -2   1 -12 1970.30 199.921   8
   2   1  12 1398.98 331.446  51
  -2  -1 -13 613.563 110.010  29
  -2   1 -13 550.195 114.337  29
  -2   1 -13 501.865 132.119  25
  -2   1 -13 671.211 116.301   8
  -2  -1 -13 492.133 129.395   8
  -2   1 -13 599.486 149.803  37
  -2  -1 -13 583.786 97.5368  14
  -2  -1 -13 607.911 133.498  16
  -2  -1 -14 70.2781 40.2329  14
  -2  -1 -14 58.5586 79.8105  16
  -2  -1 -14 142.823 90.5961   8
  -2   1 -14 137.584 76.4092   8
  -2   1 -14 68.8358 62.6548  29
  -2   1 -14 228.882 128.935  25
  -2  -1 -15 4676.52 228.204  16
  -2  -1 -15 4770.08 254.541   8
  -2   1 -15 4617.25 191.321  29
  -2  -1 -16 537.889 75.9486   8
  -2   1 -16 526.132 54.3742  29
   2  -2 -17 4.01861 36.3022  16
   2   2 -17 35.3012 32.2589  29
   2  -2 -16 2662.68 193.078  16
   2   2 -16 2503.95 147.388  29
   2  -2 -16 2322.59 166.202   8
   2   2 -16 2884.77 176.806   8
  -2   2  15 55.9927 71.6595  65
  -2  -2  15 165.208 76.8879  66
   2  -2 -15 80.4658 88.6005  33
   2   2 -15 185.335 73.6019  29
   2   2 -15 60.6365 76.6703  31
   2  -2 -15 49.4456 81.4413  16
   2  -2 -15 77.2792 62.0790   8
   2   2 -15 149.571 68.6429   8
  -2  -2  15 109.710 77.8140  94
  -2  -2  14 1713.13 185.472  69
   2  -2 -14 1646.32 204.445  33
   2   2 -14 1564.92 157.559  84
   2   2 -14 1611.32 152.209  29
   2   2 -14 1478.60 174.538  31
   2  -2 -14 1703.61 195.531  27
  -2  -2  14 1423.24 400.769 122
  -2   2  14 1708.73 339.624  62
   2   2 -14 1657.66 188.743   8
   2  -2 -14 1475.10 177.033   8
  -2   2  13 4555.95 615.026  62
  -2  -2  13 5276.62 747.248 122
   2  -2 -13 5420.72 342.687   8
   2   2 -13 5820.38 357.423   8
  -2  -2  13 5345.45 791.103  52
  -2   2  13 4883.92 308.672  91
   2   2 -13 4777.34 316.881  31
   2   2 -13 5030.54 268.851  29
   2  -2 -13 5004.21 340.708  27
  -2  -2  13 5103.54 342.256  69
  -2  -2  13 5853.24 803.413 120
   2   2 -13 4622.40 284.840  84
   2  -2 -13 5029.35 365.463  33
   2   2 -12 1472.35 224.689  25
   2  -2 -12 1130.67 180.936  27
   2   2 -12 1371.38 181.715  31
  -2   2  12 824.627 298.396 119
   2   2 -12 1358.87 159.399  75
  -2   2  12 1156.86 371.988  62
   2   2 -12 1263.40 178.950   8
   2  -2 -12 1579.90 197.688   8
  -2  -2  12 1938.74 523.145  52
   2  -2 -12 1273.06 205.670  33
   2   2 -12 1124.54 147.422  84
   2  -2 -12 1363.03 165.967  81
   2   2 -12 1270.86 181.670  11
   2   2 -12 1274.36 170.422  13
  -2  -2  12 851.184 302.133 122
  -2   2  11 1697.16 376.034 123
  -2  -2  11 2157.86 533.780 122
   2  -2 -11 2781.73 483.923  24
   2   2 -11 1834.45 222.602  25
   2  -2 -11 1895.94 224.998  27
  -2   2  11 1746.84 431.570 119
  -2   2  11 1826.72 396.671 120
   2   2 -11 1960.82 187.995  75
  -2   2  11 1460.84 361.596 117
  -2  -2  11 1611.75 426.300  58
  -2   2  11 1879.84 422.509  62
   2  -2 -11 1396.44 314.035 107
  -2  -2  11 1999.61 530.114  52
  -2   2  11 1691.53 389.934  43
   2  -2 -11 1513.09 218.786  33
   2   2 -11 1780.89 194.835  13
   2   2 -11 1899.04 204.290  11
   2  -2 -11 1666.57 182.170  81
   2   2 -11 1792.29 342.508   6
   2  -2 -11 1822.08 201.890   8
  -2   2  10 2196.12 407.609 123
  -2  -2  10 1997.64 498.745 122
   2   2 -10 2523.08 226.322  25
   2  -2 -10 2811.32 261.625  27
  -2   2  10 2532.67 479.185 119
  -2   2  10 2013.63 369.312 120
   2   2 -10 2230.20 192.454  75
   2  -2 -10 2691.90 466.877 107
  -2   2  10 2386.07 449.736  43
  -2  -2  10 2716.09 440.996  44
  -2  -2  10 3215.11 648.262  52
   2  -2 -10 2400.79 242.889  33
   2  -2 -10 2470.53 214.670  81
   2   2 -10 2460.12 372.168   6
   2  -2 -10 2238.16 210.660   8
  -2  -2  10 2563.39 214.896  64
  -2  -2  10 2322.36 487.287  58
  -2   2  10 2219.74 428.462  62
  -2   2  10 2342.68 451.464 117
   2   2 -10 2556.46 213.552  13
   2   2 -10 2628.28 230.689  11
   2   2  -9 12941.9 776.853   6
   2  -2  -9 14543.4 938.619   1
  -2   2   9 13856.4 983.845  62
  -2  -2   9 13612.7 1035.96  58
  -2  -2   9 14481.9 476.589  64
   2  -2  -9 12768.6 859.091 107
  -2   2   9 13150.0 908.337  46
  -2  -2   9 15984.8 1280.16  52
  -2  -2   9 15917.9 1028.68  44
  -2   2   9 14089.4 958.801 123
  -2   2   9 14010.0 964.370 120
   2  -2  -9 15234.2 957.344  22
   2  -2  -9 14708.2 554.145  27
  -2   2   9 12786.8 964.606 117
   2   2  -9 14563.9 479.650  13
  -2  -2   8 545.484 180.606 113
   2   2  -8 645.054 157.615 114
   2   2  -8 794.501 257.891 112
  -2   2   8 1056.88 262.565 114
   2  -2  -8 777.666 238.726 112
  -2   2   8 853.614 235.655 113
  -2  -2   8 781.169 129.528  64
  -2   2   8 754.008 248.108  62
  -2  -2   8 680.472 284.251  58
   2  -2  -8 713.805 241.311   1
   2   2  -8 549.893 178.401   6
   2  -2  -8 804.236 237.049 110
  -2  -2   8 731.139 228.451 109
  -2  -2   8 584.174 161.535 111
   2  -2  -8 323.869 104.832 109
  -2   2   8 692.329 229.588 111
  -2  -2   8 661.237 180.751 110
  -2   2   8 545.689 189.959 106
   2  -2  -8 593.426 174.975 108
  -2  -2   8 602.506 197.787 108
   2  -2  -8 955.977 240.263 105
  -2  -2   8 746.003 197.517 106
   2   2  -8 901.118 196.172 105
   2  -2  -8 388.576 172.654 107
   2   2  -8 847.784 215.918 103
   2   2  -8 567.944 165.680 104
  -2   2   8 504.702 191.420 102
  -2   2   8 571.403 180.694 104
   2   2  -8 595.839 189.464 102
  -2   2   8 792.935 247.996 123
  -2   2   8 487.557 195.414 120
   2   2  -8 788.075 194.200 118
   2  -2  -8 981.357 266.214 118
   2   2  -8 515.742 173.491  23
   2  -2  -8 667.384 197.097  22
  -2   2   8 576.783 180.830 116
   2   2  -8 990.525 197.597 115
   2   2  -8 960.487 235.635 116
  -2   2   8 700.933 250.088 117
  -2   2   8 614.297 215.182 115
  -2   2   8 400.710 137.068  46
  -2  -2   7 9089.18 653.288 111
  -2   2   7 8672.15 669.185 111
   2  -2  -7 8967.19 655.971 112
   2   2  -7 9571.09 653.762 112
  -2  -2   7 9018.86 651.673 113
  -2   2   7 8812.91 683.166 113
  -2  -2   7 9835.52 810.016  58
  -2  -2   7 8895.35 354.931  64
  -2   2   7 10659.3 776.752  62
   2  -2  -7 8375.67 686.020   1
  -2  -2   7 8827.02 639.242 108
   2  -2  -7 9030.18 663.979 109
   2  -2  -7 8675.63 631.058 110
  -2  -2   7 9210.03 656.815 109
  -2  -2   7 8714.46 636.922 110
   2  -2  -7 8708.63 661.150 108
   2  -2  -7 8840.05 650.232 105
  -2   2   7 8725.24 678.843 106
  -2  -2   7 8761.66 646.606 106
   2   2  -7 9980.11 672.852 105
   2   2  -7 8366.92 614.031 104
  -2   2   7 9408.50 677.102 102
   2   2  -7 9368.72 652.041 103
  -2   2   7 8741.02 647.855 104
   2   2  -7 8866.00 631.750 102
  -2   2   7 8597.48 691.905 123
   2   2  -7 9664.84 657.954 118
   2  -2  -7 8769.21 642.915 118
  -2   2   7 9469.07 718.753 120
   2   2  -7 8697.01 632.716  23
   2  -2  -7 9368.06 716.551  22
  -2   2   7 8761.53 675.583 115
   2   2  -7 9468.36 649.076 115
  -2   2   7 8669.77 712.934 117
   2   2  -7 9835.18 661.975 116
  -2   2   7 8049.32 646.958 114
   2   2  -7 9162.30 639.377 114
  -2   2   7 8960.16 686.305 116
  -2   2   7 9198.49 709.969  46
   2   2  -6 22190.9 958.113 115
  -2   2   6 21388.7 1017.24 114
  -2   2   6 20730.2 1008.52 116
   2   2  -6 22835.7 974.496 116
  -2   2   6 22413.1 1062.89 117
  -2   2   6 21464.9 1025.29 115
   2   2  -6 22697.7 968.794 114
   2   2  -6 22098.0 1075.41   4
  -2  -2   6 21200.0 981.941 108
  -2  -2   6 22503.4 1002.62 110
  -2  -2   6 22025.4 992.388 109
   2  -2  -6 21441.8 985.007 110
   2  -2  -6 21127.1 983.221 109
  -2  -2   6 23273.5 1171.44  58
  -2   2   6 22482.7 1069.75  62
  -2  -2   6 23535.1 540.299  64
   2   2  -6 23318.3 968.248 112
  -2   2   6 21091.0 1020.73 113
   2  -2  -6 22848.0 1011.30 112
  -2  -2   6 22652.5 1003.82 111
  -2   2   6 21205.9 1012.32 111
   2  -2  -6 20803.5 964.508 105
  -2  -2   6 22684.6 1002.49 106
  -2   2   6 21236.6 1021.35 106
   2  -2  -6 21262.1 991.681 108
   2   2  -6 21775.2 987.734 102
   2   2  -6 20659.8 956.925 103
  -2   2   6 23088.0 1023.61 104
  -2   2   6 22289.5 1017.24 103
  -2   2   6 21979.1 1003.62 102
   2   2  -6 20741.1 961.288 104
   2  -2  -6 21705.5 1100.31 124
  -2   2   6 21201.9 1012.76 123
  -2   2   6 21192.6 1033.65 120
   2   2  -6 23462.4 980.114 118
   2  -2  -6 21654.2 987.156 118
  -2   2   6 22253.8 1016.47 119
  -2   2   6 22310.8 1056.53  46
   2  -2  -6 22390.5 1033.72  20
   2   2  -5 530.804 186.831 115
  -2   2   5 601.882 207.627 115
  -2   2   5 446.283 205.968 117
  -2   2   5 380.623 135.920 116
   2   2  -5 612.491 187.273 116
   2   2  -5 483.823 205.947   4
  -2  -2   5 446.769 165.485 111
   2  -2  -5 593.106 209.907 109
  -2  -2   5 757.192 217.872 109
   2  -2  -5 794.726 245.754 110
  -2   2   5 550.561 195.565 111
  -2  -2   5 567.162 196.143 110
  -2  -2   5 706.465 112.859  64
  -2   2   5 551.032 191.832  62
  -2  -2   5 735.681 265.868  58
   2   2  -5 400.926 144.484 112
  -2   2   5 354.485 164.856 114
   2   2  -5 481.854 191.880 113
  -2   2   5 525.468 210.919 113
   2  -2  -5 642.756 228.673 112
   2   2  -5 568.846 183.850 114
   2  -2  -5 665.637 240.626 105
  -2  -2   5 596.626 199.885 108
   2  -2  -5 313.926 166.613 108
  -2   2   5 519.930 191.560 106
  -2  -2   5 653.296 203.578 105
  -2  -2   5 611.360 199.787 106
  -2   2   5 669.355 233.791 103
   2   2  -5 350.605 177.647 102
   2   2  -5 407.587 186.692 104
  -2   2   5 439.577 172.931 104
   2   2  -5 633.756 191.471 103
  -2   2   5 626.204 187.513 102
   2  -2  -5 330.792 199.986 124
  -2   2   5 713.579 185.746 122
  -2   2   5 561.448 187.957 123
   2   2  -5 544.130 189.663 119
  -2   2   5 601.215 194.215 119
   2  -2  -5 323.044 159.636 118
  -2   2   5 195.101 152.800 120
   2   2  -5 497.955 174.704 118
  -2   2   5 579.083 190.566  46
   2  -2  -5 539.614 197.985  20
   2   2  -4 23136.6 932.957 115
  -2   2   4 22526.6 980.316 115
   2   2  -4 23453.5 938.647 116
  -2   2   4 22486.4 959.114 117
  -2   2   4 22500.3 978.486 116
   2   2  -4 24258.2 961.966 114
  -2   2   4 22964.1 989.085 114
   2   2  -4 21757.7 971.480   4
   2  -2  -4 22762.5 974.365 112
   2   2  -4 23929.9 964.143 113
   2   2  -4 23860.2 938.822 112
  -2  -2   4 23737.4 979.381 111
  -2   2   4 22541.1 983.849 111
  -2   2   4 22764.0 989.313 113
  -2   2   4 21107.6 940.001  62
  -2  -2   4 22246.2 1034.58  58
  -2   2   4 21896.9 440.281  65
   2   2  -4 21836.8 881.420  61
  -2  -2   4 23375.8 496.221  64
  -2  -2   4 23872.5 984.536 108
  -2  -2   4 23936.6 980.233 109
  -2  -2   4 24517.5 992.499 110
   2  -2  -4 22008.1 948.832 110
   2  -2  -4 21621.7 946.741 109
   2  -2  -4 22408.0 968.850 108
   2  -2  -4 22421.6 957.416 105
  -2  -2   4 24228.6 985.656 106
  -2   2   4 22266.6 981.576 106
  -2  -2   4 24102.2 982.614 105
   2   2  -4 22409.3 954.052 104
  -2   2   4 23678.5 970.876 103
   2   2  -4 22543.8 960.893 102
  -2   2   4 24163.6 994.645 102
  -2   2   4 23961.0 984.349 104
   2   2  -4 21539.8 936.434 103
  -2   2   4 21233.4 947.063 123
   2  -2  -4 21020.7 967.953 124
  -2   2   4 22216.4 846.793 122
  -2   2   4 22316.8 876.433 119
   2  -2  -4 21989.4 949.438 118
  -2   2   4 20835.1 937.107 120
   2   2  -4 24222.1 946.420 118
   2   2  -4 23538.3 948.436 119
  -2   2   4 22214.7 895.865  43
  -2   2   4 22359.1 979.981  46
   2  -2  -4 22724.9 978.649  20
  -2  -2   3 3494.94 376.086 111
   2  -2  -3 3237.48 389.316 112
  -2   2   3 3472.62 392.996 111
   2   2  -3 4164.84 400.889 112
   2   2  -3 3736.67 393.390 113
  -2   2   3 3684.05 406.986 113
   2  -2  -3 3313.48 279.903  57
  -2  -2   3 3720.26 414.316  58
   2   2  -3 3430.88 337.502  61
  -2   2   3 3781.62 171.744  65
  -2  -2   3 3879.25 202.412  64
   2   2  -3 3309.45 379.222   4
  -2  -2   3 3628.98 399.473 109
  -2  -2   3 3992.42 422.187 110
   2  -2  -3 3928.81 424.014 110
   2  -2  -3 3760.56 411.946 109
  -2  -2   3 3701.64 385.905 108
  -2  -2   3 3662.35 399.303 105
   2  -2  -3 3799.08 400.531 105
  -2  -2   3 3799.22 394.647 106
   2  -2  -3 3373.03 370.888 108
  -2   2   3 3791.66 400.028 106
   2   2  -3 3450.60 386.074 102
   2   2  -3 3659.88 402.709 103
  -2   2   3 3925.10 413.904 102
   2   2  -3 3541.39 393.521 104
  -2   2   3 3930.43 412.601 104
  -2   2   3 3838.14 402.557 103
  -2   2   3 3561.55 338.959 119
   2   2  -3 3643.24 376.538 118
  -2   2   3 3566.15 376.875 117
  -2   2   3 3556.02 387.071 120
   2  -2  -3 3785.84 396.335 118
   2   2  -3 3370.55 359.842 119
   2  -2  -3 3579.50 392.512  20
  -2   2   3 3331.17 329.155 122
  -2   2   3 3688.88 393.728 123
   2  -2  -3 3569.69 392.745 124
   2   2  -3 3597.61 386.182 114
   2   2  -3 3510.01 379.203 115
  -2   2   3 3286.04 377.347 115
   2   2  -3 3430.24 364.467 116
  -2   2   3 3756.83 402.074 116
  -2   2   3 3441.20 386.774 114
  -2   2   3 4017.41 282.247  48
  -2   2   3 3220.93 330.861  43
  -2   2   3 3724.32 424.226  46
  -2   2   3 3223.88 296.517  51
  -2  -2   2 9954.94 624.214 111
  -2   2   2 9112.48 597.123 111
   2  -2  -2 8963.56 587.250 112
   2   2  -2 8702.66 579.319 113
  -2   2   2 9271.30 605.922 113
   2   2  -2 9494.84 592.941 112
  -2  -2   2 8923.68 291.543  64
  -2   2   2 8656.55 242.622  65
  -2  -2   2 8189.48 568.790  58
   2   2  -2 8973.26 530.276  61
  -2  -2   2 8308.00 588.908   5
  -2   2   2 9342.51 595.501   2
  -2  -2   2 9711.57 611.597 109
  -2  -2   2 10097.5 618.191 110
   2  -2  -2 7966.47 560.406 110
   2  -2  -2 9041.47 603.039 109
  -2  -2   2 9241.57 597.461 108
  -2  -2   2 9480.57 604.403 105
   2  -2  -2 8541.40 584.389 105
  -2  -2   2 9117.14 592.124 106
   2  -2  -2 9051.14 601.829 108
  -2   2   2 9311.73 609.971 106
   2   2  -2 8590.79 591.407 102
   2   2  -2 8307.66 574.507 103
  -2   2   2 9908.62 617.766 103
   2   2  -2 8240.79 578.255 104
  -2   2   2 9615.24 602.561 104
  -2   2   2 9529.56 602.242 102
  -2   2   2 8934.87 542.772 117
  -2   2   2 9297.21 592.203 120
   2   2  -2 9059.37 553.034 119
   2  -2  -2 9124.26 597.626 118
   2   2  -2 9631.80 588.947 118
  -2   2   2 8126.78 451.031 119
   2  -2  -2 8966.51 584.570  20
  -2   2   2 8727.93 574.503 123
   2  -2  -2 8376.64 534.405 124
   2   2  -2 9282.74 477.683 121
   2   2  -2 9783.17 602.917 114
   2   2  -2 9255.55 590.520 115
  -2   2   2 8567.76 570.676 115
   2   2  -2 9374.03 596.315 116
  -2   2   2 9099.22 585.558 116
  -2   2   2 8829.57 585.017 114
  -2   2   2 8742.27 478.055  43
   2   2  -2 9380.95 505.195  54
  -2   2   2 9127.65 351.822  48
  -2   2   2 8659.88 579.752  46
  -2   2   2 8233.00 417.858  51
   2   2  -1 4412.49 423.572 113
   2  -2  -1 4306.44 430.381 112
   2   2  -1 4212.47 406.731 112
  -2  -2   1 4606.19 439.567 111
  -2   2   1 4037.55 398.992 113
  -2   2   1 4092.72 398.732 111
  -2   2   1 4478.43 211.193  67
   2  -2  -1 4645.34 209.924  68
   2   2  -1 4266.86 384.360  61
  -2  -2   1 4587.12 204.929  64
  -2   2   1 4319.44 427.957   2
  -2  -2   1 3709.00 413.981   5
  -2  -2   1 4233.30 415.520 109
  -2  -2   1 4137.30 415.905 108
  -2  -2   1 4246.56 421.043 110
   2  -2  -1 4411.94 423.810 110
   2  -2  -1 4232.17 411.088 109
   2  -2  -1 4402.71 415.110 105
   2  -2  -1 3796.47 391.699 108
  -2  -2   1 4777.20 444.990 105
  -2   2   1 4133.90 409.766 106
   2   2  -1 4435.86 429.027 103
   2   2  -1 4258.96 415.866 102
  -2   2   1 4283.61 414.799 103
   2   2  -1 4502.05 430.043 104
  -2   2   1 4356.08 416.843 102
  -2   2   1 4631.53 421.151 104
   2   2  -1 4520.22 412.765 119
  -2   2   1 3953.32 288.815 119
   2   2  -1 4499.69 397.906 117
   2  -2  -1 3926.45 395.943 118
  -2   2   1 4328.07 419.285 120
  -2   2   1 3867.01 354.335 117
   2  -2  -1 4179.19 388.402  20
   2  -2  -1 4268.33 370.843 124
  -2   2   1 4383.49 417.251 123
   2   2  -1 3737.21 387.415 114
  -2   2   1 4063.64 399.695 114
   2   2  -1 4090.13 407.037 115
  -2   2   1 4260.37 409.848 115
   2   2  -1 4217.39 410.161 116
  -2   2   1 4081.47 396.353 116
   2   2  -1 4280.52 367.161  54
   2  -2  -1 3914.35 396.700  42
  -2   2   1 4002.94 399.315  46
   2   2   0 1926.22 289.507 116
  -2   2   0 2066.45 283.292 116
   2   2   0 1905.25 296.634 115
   2   2   0 1958.69 271.550 117
  -2   2   0 1757.80 257.877 115
  -2  -2   0 1912.18 294.493   5
  -2   2   0 1943.51 303.886   2
  -2  -2   0 2257.65 302.676 109
   2  -2   0 1560.18 262.948 110
  -2  -2   0 1923.45 294.529 111
   2  -2   0 1941.10 296.229 109
  -2   2   0 1729.87 280.867 111
  -2  -2   0 1903.36 287.564 110
  -2   2   0 2030.53 152.395  67
   2   2   0 2121.27 134.221  65
   2  -2   0 2087.39 153.055  68
  -2   2   0 1916.02 277.986 114
   2   2   0 1655.45 276.606 114
   2   2   0 1910.04 288.067 112
   2  -2   0 2129.24 313.350 112
   2   2   0 1879.76 280.830 113
  -2   2   0 1625.08 250.725 113
   2  -2   0 1803.51 277.767 108
  -2  -2   0 1936.25 281.005 105
  -2   2   0 1844.83 279.687 106
   2  -2   0 1768.02 264.792 105
  -2  -2   0 1940.46 283.403 108
  -2   2   0 2086.25 281.830 102
  -2   2   0 2320.04 303.940 103
   2   2   0 1839.70 272.733 104
   2   2   0 1796.85 293.764 103
   2   2   0 1897.46 275.615 102
  -2   2   0 2243.32 296.573 104
   2   2   0 2178.17 142.396  92
  -2   2   0 1748.88 273.594 123
  -2   2   0 1964.68 190.455 119
   2   2   0 1892.07 267.434 119
   2  -2   0 2021.52 307.529 118
  -2   2   0 1847.46 284.771 120
  -2   2   0 1792.57 240.861 117
  -2   2   0 1524.72 256.628  46
   2  -2   0 1792.27 288.837  55
   2  -2   0 1947.18 278.285  42
   2   2   1 3892.24 388.622 114
   2   2   1 3826.07 380.538 116
  -2   2  -1 3535.63 364.475 115
  -2   2  -1 3765.54 374.649 114
   2   2   1 3445.26 364.522 115
  -2   2  -1 3289.58 347.320 116
  -2   2  -1 3909.54 396.506   2
  -2  -2  -1 3477.60 394.313   5
  -2  -2  -1 4071.32 388.104 110
   2  -2   1 3282.33 361.637 109
  -2  -2  -1 3403.56 361.197 108
   2  -2   1 3369.31 354.196 110
  -2  -2  -1 3924.71 383.894 109
  -2   2  -1 3890.53 200.160  67
   2  -2   1 3480.29 185.516  68
   2   2   1 3586.09 173.297  65
   2  -2   1 3538.37 368.223 112
  -2   2  -1 3386.56 357.302 113
   2   2   1 3683.95 377.745 113
   2   2   1 3498.45 364.622 112
  -2   2  -1 3381.61 365.785 111
  -2  -2  -1 3850.91 385.392 111
   2  -2   1 3127.06 356.237 108
   2  -2   1 3181.03 349.052 105
  -2   2  -1 3520.76 360.715 106
  -2  -2  -1 3659.69 369.898 105
   2   2   1 3456.34 367.181 103
   2   2   1 3113.34 345.046 102
  -2   2  -1 3605.48 363.916 103
  -2   2  -1 3312.46 346.427 102
   2   2   1 3436.40 368.775 104
  -2   2  -1 3698.81 370.963 104
   2   2   1 3523.41 179.822  92
  -2   2  -1 3403.71 390.287 123
  -2   2  -1 3732.01 244.115 119
  -2   2  -1 3772.56 326.954 117
   2   2   1 3666.37 362.373 117
  -2   2  -1 3296.41 387.090 120
   2  -2   1 3427.98 366.067 118
   2   2   1 3518.76 369.696 119
   2  -2   1 3483.41 376.952  55
   2  -2   1 3591.02 342.232  42
   2   2   2 151103. 2308.28 113
  -2   2  -2 146022. 2173.34 113
   2   2   2 154171. 2296.44 112
  -2  -2  -2 153191. 2279.81 111
  -2   2  -2 151028. 1281.74  67
   2   2   2 150575. 1126.61  65
   2  -2   2 151507. 1205.47  68
  -2  -2  -2 147096. 2398.50   5
  -2   2  -2 143508. 2408.15   7
  -2   2  -2 152774. 2351.05   2
  -2  -2  -2 152303. 2273.25 109
  -2  -2  -2 152603. 2272.83 108
  -2  -2  -2 152072. 2261.68 110
   2  -2   2 146304. 2243.81 109
   2  -2   2 145363. 2215.22 110
   2  -2   2 146368. 2228.61 105
   2  -2   2 146693. 2245.68 108
  -2   2  -2 144383. 2161.11 106
  -2  -2  -2 150794. 2260.35 105
   2   2   2 142422. 2247.81 103
   2   2   2 143529. 2261.23 102
  -2   2  -2 152098. 2154.71 103
   2   2   2 143258. 2259.21 104
  -2   2  -2 152228. 2159.88 102
  -2   2  -2 152543. 2164.14 104
   2   2   2 150504. 1186.98  92
   2   2   2 151389. 2366.53 119
  -2   2  -2 149912. 1952.87 117
   2  -2   2 147299. 2245.98 118
   2   2   2 150990. 2269.35 117
  -2   2  -2 147424. 2176.27 115
  -2   2  -2 149557. 2178.13 116
   2   2   2 150614. 2292.96 115
   2   2   2 150219. 2299.19 114
   2   2   2 154065. 2309.83 116
  -2   2  -2 145902. 2155.74 114
   2  -2   2 144217. 2283.62  55
   2   2   2 148457. 2453.90  48
   2  -2   2 157237. 2050.60  42
   2   2   2 145573. 2345.81  51
  -2   2  -3 250.888 113.410 114
   2   2   3 200.978 113.701 112
  -2   2  -3 346.945 139.791 112
   2   2   3 75.5439 95.0403 114
   2   2   3 189.519 126.868 113
  -2   2  -3 92.7551 90.7539 113
   2  -2   3 192.814 66.0649  68
   2   2   3 220.044 67.7944  65
   2  -2   3 97.3480 94.0421 108
  -2  -2  -3 160.872 96.9044 105
   2  -2   3 79.9398 96.5768 105
  -2  -2  -3 194.024 108.742 108
  -2   2  -3 205.592 96.5457 106
  -2  -2  -3 235.210 172.051 107
   2   2   3 39.6514 108.194 102
  -2   2  -3 220.654 123.502 103
   2   2   3 216.671 136.891 103
  -2   2  -3 111.101 108.728 102
   2   2   3 287.624 142.033 104
  -2   2  -3 343.258 162.608 104
  -2   2  -3 35.7144 126.813   2
  -2   2  -3 190.148 137.420   7
   2  -2   3 203.663 112.059 118
   2   2   3 241.045 165.506 119
  -2  -2  -3 231.895 146.375  24
   2  -2   3 360.766 151.373 110
   2  -2   3 246.476 138.664 109
  -2  -2  -3 199.027 126.221 109
  -2  -2  -3 281.452 126.303 111
   2  -2   3 47.0535 82.2361 111
  -2  -2  -3 57.1846 96.6040 110
   2   2   3 160.689 94.3274 116
  -2   2  -3 272.460 120.823 116
   2   2   3 61.4699 105.660 115
  -2   2  -3 192.676 79.7630 115
   2   2   3 142.944 108.810 117
   2   2   3 16.9046 142.799  51
  -2  -2  -3 177.280 132.277  42
   2  -2   3 326.692 189.014  55
   2   2   3 112.144 163.056  48
   2  -2   3 211.903 93.4107  42
   2   2   4 16220.4 743.059 112
   2   2   4 16103.7 748.818 113
  -2   2  -4 17342.1 702.527 113
   2  -2   4 16861.7 717.146 111
  -2  -2  -4 16921.6 747.907 111
  -2   2  -4 16643.0 682.952 112
   2  -2   4 16944.8 718.451 105
  -2   2  -4 16165.0 680.170 106
  -2  -2  -4 16631.5 826.424 107
  -2  -2  -4 16249.8 730.060 105
  -2   2  -4 17098.3 689.617 103
   2   2   4 16491.5 749.258 103
   2   2   4 16048.3 733.368 102
   2   2   4 15883.5 735.026 104
  -2   2  -4 17597.7 700.909 102
  -2   2  -4 17375.2 696.290 104
   2   2   4 16252.9 866.487 119
   2  -2   4 16379.6 711.795 118
   2   2   4 16700.9 810.586 117
  -2   2  -4 15441.1 890.658   7
  -2   2  -4 16500.7 781.140   2
   2  -2   4 16015.6 425.981  68
   2   2   4 15927.3 411.072  65
  -2  -2  -4 16635.3 841.630  24
   2   2   4 16472.8 756.016 115
   2   2   4 15992.7 746.105 114
  -2   2  -4 16832.1 686.118 114
  -2   2  -4 16800.0 684.713 115
   2   2   4 15968.4 739.605 116
  -2   2  -4 16735.0 688.026 116
  -2  -2  -4 16683.6 741.361 108
   2  -2   4 16485.9 710.705 108
  -2  -2  -4 17213.9 750.816 109
   2  -2   4 17312.3 724.514 109
  -2  -2  -4 16527.3 736.038 110
   2  -2   4 15664.5 685.538 110
  -2  -2  -4 16440.0 782.705  42
   2   2   4 17118.6 921.691  43
   2   2   4 17464.2 949.665  48
   2  -2   4 15713.3 826.181  55
   2   2   4 16329.1 883.162  51
  -2  -2  -5 68863.5 1826.89  24
  -2  -2  -5 67258.5 1513.13  20
   2  -2   5 70286.7 2111.12  41
  -2  -2  -5 71424.7 1790.57 107
   2   2   5 70254.6 1884.79 119
   2   2   5 69738.4 1708.09 117
   2  -2   5 69772.9 888.067  68
   2   2   5 67775.7 887.730  65
   2  -2   5 65750.4 1721.58  55
  -2  -2  -5 70088.4 1631.06  42
   2   2   5 70950.6 2033.92  48
   2   2   5 70571.4 1971.75  43
   2   2   5 68304.0 1906.12  51
  -2   2  -5 65875.7 1940.26   7
  -2  -2  -6 112318. 2476.17  24
   2  -2   6 115314. 2870.22  41
  -2  -2  -6 110542. 2366.03 107
   2   2   6 113117. 2539.97 119
   2   2   6 115855. 2277.53 117
   2   2   6 111128. 1202.38  65
  -2   2  -6 109092. 2629.84   7
   2   2   6 116585. 2781.05  48
   2   2   6 115343. 2614.75  51
   2  -2   6 110370. 2298.93  55
   2   2   6 116079. 2669.85  43
  -2  -2  -7 7568.02 665.830 107
   2   2   7 8285.42 737.672 119
   2  -2   7 8520.53 751.714  57
   2   2   7 8258.35 351.220  65
  -2   2  -7 8102.03 762.893   7
  -2   2  -7 8243.98 651.363   6
   2   2   7 8112.31 751.217  43
   2   2   7 9239.10 835.839  48
   2  -2   7 8421.14 666.606  55
   2  -2   7 8583.05 838.772  41
   2   2   7 8463.24 751.359  51
  -2  -2  -7 8369.32 729.283  24
   2  -2   8 16227.8 1222.92  50
   2   2   8 17956.5 1233.32  48
   2   2   8 15759.0 1092.28  43
   2  -2   8 16740.5 1239.24  41
   2   2   8 15373.2 1068.74  51
  -2   2  -8 16171.3 575.887  26
  -2  -2  -8 14937.4 1018.21  24
  -2   2  -8 15885.4 510.079  31
  -2  -2  -8 16259.0 592.151  27
  -2   2  -8 15883.1 593.599  37
  -2   2  -8 16561.2 587.462  32
  -2  -2  -8 15771.7 559.233  33
  -2  -2  -8 15840.2 1004.56 107
   2   2   8 13411.1 978.768 119
   2  -2   8 15974.4 1036.30  57
   2   2   8 15842.3 503.493  65
  -2   2  -8 14855.6 483.649  10
  -2   2  -8 15806.3 927.472   6
  -2  -2  -8 15820.7 583.681   8
  -2  -2  -8 16527.7 585.198  16
  -2   2  -8 16994.3 531.938  18
   2  -2   9 11755.6 1079.02  50
   2   2   9 11873.9 1043.06  48
   2   2   9 10717.5 943.635  43
   2   2   9 11301.2 950.401  51
  -2  -2  -9 11708.8 937.175  24
  -2   2  -9 11041.0 504.020  26
  -2   2  -9 10748.6 420.022  10
  -2   2  -9 11240.0 823.201   6
  -2  -2  -9 10913.7 510.209   8
   2   2   9 10111.5 894.404 119
  -2   2  -9 10888.5 509.770  32
  -2   2  -9 10601.4 516.042  37
  -2  -2  -9 10707.1 485.780  33
  -2  -2  -9 11275.0 442.202  38
  -2   2  -9 10532.9 442.865  31
   2   2   9 10934.1 436.470  65
   2  -2   9 11243.3 879.081  57
  -2  -2  -9 11133.5 506.118  16
  -2   2  -9 11332.3 455.977  18
  -2  -2  -9 10820.5 878.527 107
   2   2  10 4148.05 274.033  65
   2  -2  10 4432.93 289.451  64
   2   2  10 3862.35 562.622 119
  -2   2 -10 4398.69 302.125  31
  -2   2 -10 4421.58 357.906  37
  -2   2 -10 4252.21 347.716  32
  -2  -2 -10 4173.12 266.433  38
   2   2  10 3751.91 572.328  51
  -2  -2 -10 4103.27 321.318   8
  -2  -2 -10 3982.57 322.256  16
  -2   2 -11 674.033 160.673  37
  -2   2 -11 855.469 194.081  32
   2  -2  11 995.680 285.539  58
   2   2  11 849.340 130.367  65
  -2   2 -11 831.925 145.823  31
  -2   2 -11 538.158 110.666  25
   2   2  11 702.011 294.615  51
  -2  -2 -11 846.418 167.522   8
  -2  -2 -11 891.829 177.229  16
   2   2  12 752.017 111.921  65
  -2   2 -12 662.661 135.121  25
  -2   2 -12 701.408 114.789  29
  -2  -2 -12 673.349 146.661  16
  -2   2 -12 748.216 160.316  37
  -2  -2 -12 746.037 151.103   8
   2   2  13 770.751 122.186  92
  -2   2 -13 601.285 102.518  29
  -2   2 -13 659.968 141.303  25
  -2  -2 -13 377.306 91.2276  14
  -2  -2 -13 590.261 139.838  16
  -2   2 -13 824.301 176.525  37
  -2  -2 -13 566.987 138.070   8
  -2  -2 -14 185.892 84.5604   8
  -2   2 -14 126.297 59.1931  29
  -2  -2 -14 217.061 58.5732  14
  -2  -2 -14 252.764 83.6714  16
  -2   2 -15 1021.63 78.0163  29
  -2  -2 -15 828.268 98.0705  16
   2  -3 -16 1603.38 102.440  16
  -2  -3  15-35.5474 51.4221  86
  -2   3  15 23.5471 44.3481  88
   2  -3 -15 38.6635 55.3112  16
   2   3 -15 2.29040 52.9923  31
   2   3 -15 62.2351 45.1773  29
  -2  -3  14 780.339 137.843  94
  -2  -3  14 773.690 116.313  95
   2  -3 -14 790.390 102.756  38
   2  -3 -14 734.394 103.949  33
   2   3 -14 593.051 106.411  31
   2   3 -14 695.357 89.7556  29
  -2  -3  14 936.243 130.276  69
   2  -3 -14 869.452 136.481  16
   2   3 -14 690.008 93.8705  84
  -2   3  13 2607.06 192.742  98
   2  -3 -13 2639.77 211.882  33
   2   3 -13 2536.91 217.010  31
   2  -3 -13 2787.64 247.180  27
  -2  -3  13 2516.31 236.571  69
  -2  -3  13 2624.35 199.003  72
  -2   3  13 2793.37 216.554  65
   2   3 -13 2628.90 208.555  13
   2   3 -13 2572.02 193.098  84
  -2  -3  12 413.855 226.077 122
  -2   3  12 454.209 110.353  98
   2  -3 -12 568.760 117.824  33
   2  -3 -12 509.681 133.569  27
   2   3 -12 352.038 117.451  31
  -2  -3  12 402.098 115.951  72
   2   3 -12 430.957 97.2145  75
  -2  -3  12 362.823 142.269  69
  -2   3  12 495.518 115.353  65
   2   3 -12 479.395 122.279  13
   2  -3 -12 596.903 118.039  81
   2   3 -12 381.854 100.025  84
   2   3 -11 4734.44 301.409  13
  -2  -3  11 5033.59 772.792  52
  -2   3  11 5372.01 655.822  51
  -2   3  11 4806.33 313.098  98
   2  -3 -11 4752.77 325.701  81
   2  -3 -11 5137.79 362.915  27
   2   3 -11 4679.03 272.439  75
  -2   3  11 5722.12 334.253  65
  -2  -3  11 4807.54 314.030  64
   2  -3 -11 5072.44 324.482  33
  -2  -3  11 5059.41 710.704 122
   2   3 -10 519.949 123.527  13
  -2   3  10 608.094 263.618  51
  -2  -3  10 616.090 296.046  52
  -2   3  10 437.951 129.358  98
  -2   3  10 491.708 120.562  91
   2  -3 -10 343.033 110.752  81
   2  -3 -10 442.411 132.521  27
   2   3 -10 603.094 119.802  75
  -2  -3  10 532.504 128.426  64
  -2   3  10 699.740 142.074  65
  -2  -3  10 410.494 248.912  58
   2  -3 -10 474.896 115.288  33
  -2  -3  10 413.182 311.476 122
   2   3  -9 242.790 94.9337  75
   2  -3  -9 166.450 106.794  27
  -2  -3   9 192.886 113.653  64
  -2  -3   9 186.511 260.359  58
  -2   3   9 277.234 110.676  65
   2   3  -9 451.641 118.540  13
  -2   3   9 407.007 229.432  51
  -2  -3   9 202.873 125.865  44
  -2  -3   9 584.198 429.349  52
  -2   3   9 321.523 96.7041  91
  -2   3   9 304.688 98.6027  98
   2  -3  -9 204.948 122.820  81
   2  -3  -9 237.660 99.4686  34
  -2   3   9 590.981 265.027 123
  -2  -3   9 765.309 467.807 122
   2   3  -8 10547.5 439.911  13
   2   3  -8 10897.0 483.229  10
   2  -3  -8 9203.34 835.334   1
  -2   3   8 9434.23 812.248 123
  -2   3   8 9534.16 899.857 117
   2  -3  -8 9425.19 809.869 118
  -2   3   8 8800.68 814.427 119
   2   3  -8 9746.05 401.473  75
   2  -3  -8 10211.7 891.658  22
   2   3  -8 9156.69 811.681  23
   2  -3  -8 9027.17 460.686  27
  -2   3   8 8960.12 816.856 114
  -2   3   8 8828.53 813.673 116
  -2   3   8 9146.29 816.406 115
  -2   3   8 9412.33 860.095 113
  -2   3   8 9100.75 822.985 112
  -2  -3   8 8980.05 920.839  58
  -2  -3   8 9729.98 445.569  64
  -2   3   8 9697.31 420.946  65
   2  -3  -8 8542.21 769.736 111
   2  -3  -8 9061.14 775.502 108
   2  -3  -8 9058.30 793.278 109
   2  -3  -8 8787.16 757.630 110
   2  -3  -8 9091.07 778.193 105
   2  -3  -8 9849.93 837.256 107
  -2   3   8 9433.12 850.252 106
  -2   3   8 9846.01 822.412 104
  -2   3   8 9199.14 794.356 102
  -2   3   8 9446.40 421.209  91
  -2   3   8 10061.5 444.435  98
   2  -3  -8 9332.06 423.922  34
  -2  -3   8 9500.20 390.837  79
   2  -3  -8 9624.89 455.395  81
  -2   3   8 8768.22 839.551  43
  -2   3   8 10034.4 893.762  46
  -2  -3   8 10988.6 1061.21  52
  -2   3   8 9802.36 825.551  51
   2  -3  -7 7419.93 730.514  20
   2   3  -7 8595.07 409.218  10
  -2   3   7 7178.25 695.447 123
   2  -3  -7 7182.45 703.210 118
  -2   3   7 7689.55 719.727 119
   2   3  -7 8375.47 741.561 118
  -2   3   7 8008.00 802.817 117
  -2   3   7 7167.91 682.656 120
   2   3  -7 8448.95 364.553  75
   2  -3  -7 7788.29 410.994  27
   2   3  -7 7371.67 726.340  23
   2  -3  -7 8401.58 808.739  22
  -2   3   7 8248.74 793.969 115
  -2   3   7 7847.58 764.016 114
   2   3  -7 7744.89 683.293 116
  -2   3   7 8596.02 800.836 116
   2   3  -7 7742.98 696.166 115
   2   3  -7 8436.09 746.945 114
  -2  -3   7 7414.64 719.377 111
  -2   3   7 7366.00 749.693 113
   2   3  -7 7676.93 702.587 112
  -2  -3   7 7477.17 839.971  58
  -2   3   7 7857.96 361.791  65
  -2  -3   7 7852.01 395.334  64
  -2  -3   7 7736.16 728.852 108
  -2  -3   7 8558.14 768.094 109
   2  -3  -7 6618.57 653.781 109
   2  -3  -7 7963.98 748.158 110
  -2  -3   7 8111.63 747.035 110
   2  -3  -7 7591.84 722.230 105
   2  -3  -7 6448.00 664.447 108
  -2  -3   7 7816.29 735.603 106
  -2   3   7 7133.16 737.834 106
  -2   3   7 7663.50 722.077 104
   2   3  -7 7546.25 700.260 103
   2   3  -7 6786.29 652.787 102
   2   3  -7 6844.07 673.971 104
  -2   3   7 8171.89 759.088 102
  -2   3   7 7974.36 388.129  98
  -2   3   7 7591.58 373.853  91
   2  -3  -7 7949.52 383.972  34
  -2  -3   7 7561.97 347.688  79
  -2   3   7 7078.36 740.557  43
  -2  -3   7 9813.96 939.937  52
  -2   3   7 7260.81 755.613  46
  -2   3   7 8235.82 736.317  51
  -2  -3   6 210.762 207.327   5
   2   3  -6-9.00800 59.3599  10
  -2   3   6-32.7806 137.747 123
   2   3  -6-126.574 120.642 119
   2   3  -6-76.2062 204.824 118
  -2   3   6-36.3785 116.351 119
   2  -3  -6-301.215 224.110 118
  -2   3   6-27.3267 124.882 120
   2   3  -6 12.6458 61.0988  75
   2   3  -6 262.773 156.237 115
  -2   3   6 47.0383 135.897 116
  -2   3   6-78.6628 181.442 115
   2   3  -6 267.040 180.535 116
  -2   3   6-29.2722 145.821 117
   2  -3  -6-4.67207 85.7625  27
   2   3  -6-13.3428 62.5252  28
   2   3  -6-43.9066 175.245  23
  -2   3   6 23.5006 154.949 114
   2   3  -6 241.507 192.277 112
   2   3  -6 83.4096 164.313 113
  -2   3   6-155.407 147.789 113
   2   3  -6 44.3288 199.830 114
   2  -3  -6-31.4821 152.230 110
  -2  -3   6 31.4173 145.708 111
  -2  -3   6-154.175 156.896 109
   2  -3  -6-178.464 223.148 109
  -2  -3   6-32.3139 196.993 110
  -2  -3   6 17.5298 92.5188  64
  -2  -3   6 77.4627 222.963  58
  -2   3   6-38.8040 75.2532  67
  -2   3   6-11.5157 64.1541  65
  -2  -3   6-104.361 151.367 106
   2  -3  -6-25.2668 128.334 105
  -2  -3   6-35.1661 168.900 108
   2  -3  -6-142.207 211.920 108
  -2  -3   6 53.2999 135.856 105
  -2   3   6-150.097 210.314 106
  -2   3   6 292.165 222.925 104
   2   3  -6 81.3408 123.261 103
   2   3  -6 103.183 177.590 104
  -2   3   6-212.436 184.042 103
  -2   3   6 125.687 160.666 102
   2   3  -6-44.9100 207.167 102
  -2   3   6 14.0706 89.2797  98
   2  -3  -6-55.6754 190.977  20
   2  -3  -6 7.59714 66.0439  34
  -2   3   6 54.2499 109.047  51
  -2   3   6-151.502 205.640  46
  -2   3   6 347.417 232.743  43
  -2   3   5 3845.18 492.199 123
  -2   3   5 3307.57 470.119 115
  -2   3   5 3727.13 501.223 116
  -2   3   5 4145.72 544.557 114
   2   3  -5 3614.83 483.285 115
   2   3  -5 3648.51 477.430 114
   2   3  -5 3027.43 398.574 116
   2   3  -5 3580.56 494.625  23
  -2   3   5 3974.16 477.553 119
   2   3  -5 4297.32 510.730 118
  -2   3   5 4070.60 488.663 120
   2  -3  -5 3937.65 502.174 118
  -2   3   5 4393.98 548.315 117
   2   3  -5 4071.19 470.463 119
  -2   3   5 3428.64 480.800 113
   2   3  -5 3875.59 515.310 113
  -2  -3   5 4177.62 529.506 111
   2   3  -5 3862.11 491.598 112
  -2  -3   5 3817.07 552.069  58
  -2   3   5 3777.62 238.183  67
  -2   3   5 3906.41 234.910  65
  -2  -3   5 4291.95 281.742  64
  -2  -3   5 3894.07 517.449 110
   2  -3  -5 3834.98 508.457 110
  -2  -3   5 3347.51 476.076 109
  -2  -3   5 4362.07 553.337 108
   2  -3  -5 3131.61 447.705 109
   2  -3  -5 3972.07 541.571 105
  -2  -3   5 3902.61 522.566 106
   2  -3  -5 3399.60 475.582 108
  -2  -3   5 3675.76 507.470 105
  -2   3   5 4032.81 532.676 106
  -2   3   5 4306.74 539.487 103
   2   3  -5 3712.08 486.115 104
   2   3  -5 3650.38 499.616 102
  -2   3   5 3813.40 505.846 104
  -2   3   5 4480.08 559.171 102
   2   3  -5 4119.49 517.569 103
  -2   3   5 4003.95 224.294  92
  -2  -3   5 4281.71 532.108   5
   2  -3  -5 4000.08 510.564  20
  -2   3   5 4365.04 507.506  43
  -2   3   5 3471.63 515.500  46
  -2   3   5 3819.98 434.363  51
  -2   3   4 3659.39 471.282 123
   2   3  -4 3914.30 482.371 115
  -2   3   4 3886.85 516.288 116
  -2   3   4 3578.12 500.758 115
  -2   3   4 3650.88 508.873 114
   2   3  -4 4157.17 523.950 116
   2   3  -4 4653.98 556.019 114
   2   3  -4 3655.61 484.587  23
  -2   3   4 3617.58 409.886 119
  -2   3   4 3802.16 475.219 120
  -2   3   4 3701.47 496.634 117
   2  -3  -4 3997.29 513.220 118
   2   3  -4 4724.11 535.427 118
   2   3  -4 4090.19 480.690 119
   2   3  -4 3654.63 463.076 112
  -2   3   4 4190.42 551.803 113
  -2  -3   4 4280.92 536.017 111
   2   3  -4 4093.93 521.230 113
  -2   3   4 3992.39 239.186  67
  -2   3   4 3775.30 224.156  65
  -2  -3   4 3407.60 486.829  58
  -2  -3   4 3571.45 248.454  64
   2  -3  -4 4036.79 529.565 110
  -2  -3   4 4309.35 533.973 110
  -2  -3   4 3988.42 522.211 108
   2  -3  -4 3675.05 482.829 109
  -2  -3   4 4540.28 550.368 109
   2  -3  -4 3870.17 516.398 105
  -2  -3   4 3972.08 517.308 106
   2  -3  -4 3610.56 491.071 108
  -2  -3   4 4191.79 514.906 105
  -2   3   4 3793.70 526.647 106
   2   3  -4 3658.82 487.714 103
   2   3  -4 3734.12 485.331 102
  -2   3   4 4201.71 524.890 103
  -2   3   4 4250.27 519.183 104
   2   3  -4 3964.93 508.947 104
  -2   3   4 4136.60 515.879 102
  -2   3   4 3710.89 205.711  92
  -2  -3   4 3702.21 492.025   5
   2  -3  -4 4549.67 531.981  20
  -2   3   4 3681.90 442.706  43
  -2   3   4 4055.56 545.408  46
  -2   3   4 4040.09 428.410  51
   2   3  -3 12.4618 139.175 118
   2  -3  -3-250.346 193.886 118
   2   3  -3 185.555 130.431 119
  -2   3   3-61.7213 94.3635 119
  -2   3   3 93.0568 118.264 120
   2   3  -3-132.730 177.840  23
   2   3  -3-111.484 192.506 116
  -2   3   3 111.631 188.590 116
   2   3  -3-153.550 162.541 115
  -2   3   3-47.0496 162.636 117
  -2   3   3 4.30791 134.494 115
   2   3  -3-32.3338 155.581 112
   2   3  -3 46.8647 168.328 114
   2   3  -3 73.0725 156.924 113
  -2   3   3 90.0797 181.411 114
  -2   3   3-39.9039 137.892 113
  -2  -3   3-30.7590 81.8475  64
  -2   3   3-32.1570 55.2929  65
  -2  -3   3-10.6306 146.471  58
  -2   3   3-35.7792 64.3009  67
   2   3  -3-47.0520 98.2259  61
   2  -3  -3 280.168 239.219 110
  -2  -3   3 155.951 173.285 109
  -2  -3   3 23.5359 152.752 111
   2  -3  -3-163.886 241.554 109
  -2  -3   3-74.7937 151.439 110
   2  -3  -3-193.817 235.405 108
   2  -3  -3 102.638 155.828 105
  -2  -3   3-94.1450 136.329 108
  -2   3   3 78.7225 129.625 106
  -2  -3   3-84.4681 136.880 106
  -2  -3   3 73.9757 159.965 105
   2   3  -3-16.2567 137.293 103
  -2   3   3 144.014 200.997 102
  -2   3   3-165.116 214.144 103
   2   3  -3 107.744 154.945 104
  -2   3   3-91.4291 197.497 104
   2   3  -3 104.132 165.779 102
  -2   3   3 0.68417 37.2770  92
   2  -3  -3 66.5778 126.875  20
  -2  -3   3 26.3529 124.353   5
  -2   3   3-226.349 205.195 123
   2   3  -2 1400.53 292.494 119
   2   3  -2 1368.09 315.423 118
   2  -3  -2 1213.25 292.054 118
  -2   3   2 1046.79 285.928 120
  -2   3   2 1270.97 226.449 119
   2  -3  -2 1265.19 144.783  70
   2   3  -2 991.504 247.822  23
   2   3  -2 1360.91 302.422 116
  -2   3   2 1405.51 322.853 116
   2   3  -2 1047.11 276.380 115
  -2   3   2 1083.65 233.207 117
  -2   3   2 904.337 201.237 115
   2   3  -2 1069.19 278.799 114
  -2   3   2 1588.56 326.825 114
   2   3  -2 1259.00 320.849 112
   2   3  -2 979.599 278.058 113
  -2   3   2 941.366 269.883 113
  -2  -3   2 1116.55 147.048  64
   2  -3  -2 1139.90 247.582  57
  -2   3   2 1120.77 143.993  67
   2   3  -2 1026.70 244.779  61
   2  -3  -2 885.215 280.781 110
   2  -3  -2 1190.67 295.664 109
  -2  -3   2 1281.70 306.186 111
  -2  -3   2 1194.50 276.168 109
  -2  -3   2 822.211 230.553 110
  -2  -3   2 1139.87 282.215 105
   2  -3  -2 878.694 254.754 108
  -2  -3   2 1447.31 335.877 108
  -2   3   2 906.332 228.550 106
   2  -3  -2 1182.82 286.330 105
  -2  -3   2 1245.81 305.146 106
   2   3  -2 1383.35 298.366 104
   2   3  -2 970.022 273.082 103
  -2   3   2 1425.39 314.571 102
  -2   3   2 1616.91 334.474 104
  -2   3   2 1226.68 296.732 103
   2   3  -2 839.293 254.695 102
   2   3  -2 1110.15 122.366  93
   2  -3  -2 1119.15 282.094  20
  -2  -3   2 1161.13 295.834   5
  -2   3   2 1205.75 298.286   2
  -2   3   2 978.539 253.482 123
   2   3  -1 3271.41 424.009 119
  -2   3   1 2716.19 317.452 119
   2   3  -1 3111.02 432.455 117
   2  -3  -1 2879.95 421.200 118
   2   3  -1 2895.85 429.643 118
  -2   3   1 2966.80 402.838 117
  -2   3   1 2461.08 396.176 120
   2  -3  -1 2939.51 206.844  70
   2   3  -1 2597.13 392.566  23
  -2   3   1 2857.77 398.343 116
   2   3  -1 2707.09 419.830 115
  -2   3   1 2957.51 451.466 115
  -2   3   1 3056.70 433.808 114
   2   3  -1 3114.28 439.193 116
  -2  -3   1 3089.88 459.540 111
   2   3  -1 2759.69 407.646 114
   2   3  -1 2963.16 441.636 113
   2   3  -1 2699.00 403.068 112
  -2   3   1 2932.27 439.093 113
  -2   3   1 2813.85 211.183  67
  -2  -3   1 2777.27 205.040  64
   2   3  -1 2625.55 381.914  61
   2  -3  -1 2473.09 368.990  57
   2  -3  -1 2926.81 182.742  64
  -2  -3   1 3200.67 452.868 110
   2  -3  -1 3004.64 445.893 109
   2  -3  -1 2761.35 419.229 110
  -2  -3   1 3163.86 448.076 109
   2  -3  -1 2963.88 444.309 105
  -2  -3   1 2839.23 414.449 108
   2  -3  -1 2807.33 442.902 108
  -2  -3   1 2427.18 394.176 106
  -2   3   1 3256.77 478.867 106
  -2  -3   1 3457.13 459.183 105
  -2   3   1 3093.77 427.635 103
  -2   3   1 3128.46 434.405 102
   2   3  -1 2797.54 403.056 104
  -2   3   1 3065.03 407.002 104
   2   3  -1 2922.21 414.498 103
   2   3  -1 2831.23 419.826 102
   2   3  -1 2813.35 199.149  93
   2  -3  -1 2805.32 408.844  20
  -2  -3   1 2408.16 403.341   5
  -2   3   1 2725.46 414.905   2
  -2   3   1 2795.29 420.986 123
  -2   3   0 300.285 192.284 123
   2   3   0 307.121 193.108 119
   2  -3   0 145.979 131.246 118
   2  -3   0 238.762 88.5106  70
   2   3   0 116.433 115.277  23
   2   3   0 248.010 126.032 116
  -2   3   0 371.824 167.980 116
   2   3   0 113.098 157.781 117
   2   3   0 203.620 133.663 115
  -2   3   0 173.179 168.248 115
  -2   3   0-11.1092 207.902 117
   2   3   0 108.291 129.306 114
  -2   3   0 226.185 117.329 114
  -2   3   0 328.669 202.184 112
   2   3   0 129.846 124.164 112
   2   3   0 254.423 168.450 113
  -2   3   0 163.400 125.449 113
   2  -3   0 168.677 65.3372  64
   2  -3   0 143.405 145.433  57
   2   3   0 126.273 115.561  61
  -2   3   0 364.256 108.704  67
   2  -3   0 341.022 152.642 110
  -2  -3   0 170.077 128.706 111
  -2  -3   0 269.109 195.694 109
  -2  -3   0 217.632 151.593 110
   2  -3   0 179.665 163.233 111
   2  -3   0 430.071 214.667 109
  -2  -3   0-64.7661 158.340 105
   2  -3   0 229.839 154.356 108
  -2  -3   0 349.505 218.646 108
  -2   3   0 89.6647 160.356 106
   2  -3   0 23.2936 146.010 105
  -2   3   0-1.48894 133.532 102
  -2   3   0 307.139 189.931 103
   2   3   0 156.633 133.824 103
   2   3   0 502.163 244.712 104
  -2   3   0 89.2050 160.898 104
   2   3   0 152.383 168.937 102
   2   3   0 244.614 83.3359  93
  -2   3   0 207.565 189.073   2
  -2   3   0-13.9076 103.238   7
  -2  -3   0 262.864 211.950   5
   2  -3   0 367.607 165.744  20
   2  -3   0 390.545 204.905  42
   2   3   0 292.813 154.004  54
   2   3   1 4192.35 507.964 114
   2   3   1 4014.09 487.864 115
  -2   3  -1 4226.11 473.697 115
  -2   3  -1 4372.66 493.178 116
   2   3   1 4672.86 536.145 116
  -2   3  -1 4498.85 513.349 114
   2  -3   1 3891.86 241.339  70
   2   3   1 4517.19 485.368  23
  -2   3  -1 4020.74 468.517 112
   2   3   1 4382.20 517.781 113
  -2   3  -1 4211.89 491.091 113
   2   3   1 3968.55 490.252 112
  -2  -3  -1 4259.30 505.433 111
   2  -3   1 3636.66 473.456  57
   2  -3   1 3944.93 238.305  64
   2   3   1 3988.46 489.532  61
  -2  -3  -1 4090.43 505.908 108
   2  -3   1 4224.44 503.952 108
  -2  -3  -1 4100.62 487.596 109
  -2  -3  -1 4777.10 526.334 110
   2  -3   1 4233.44 506.408 109
   2  -3   1 3957.37 493.970 110
   2  -3   1 3724.68 482.363 111
   2  -3   1 4244.59 512.695 105
  -2   3  -1 4028.33 482.536 106
  -2  -3  -1 4654.01 538.371 105
   2   3   1 3676.25 471.379 103
  -2   3  -1 3735.81 450.557 103
   2   3   1 4152.33 502.500 102
  -2   3  -1 4549.12 496.639 102
  -2   3  -1 4325.57 481.439 104
   2   3   1 3999.23 493.498 104
   2   3   1 4515.45 256.162  92
  -2   3  -1 4171.05 456.067   7
  -2   3  -1 4158.32 497.105   2
   2   3   1 4530.28 521.259 119
  -2   3  -1 4391.45 459.039 117
   2  -3   1 3742.96 469.786 118
   2   3   1 4401.98 504.891 117
  -2  -3  -1 4150.60 499.977  42
   2  -3   1 4374.34 466.461  42
   2   3   2 180.019 219.855 119
   2  -3   2-14.9538 115.445 118
   2  -3   2 103.896 79.8604  70
   2   3   2-77.5626 171.014  23
   2   3   2 21.5819 124.976 116
  -2   3  -2 173.040 135.000 116
   2   3   2 24.9834 116.993 115
  -2   3  -2 233.037 94.3826 115
  -2   3  -2 229.343 102.517 117
   2   3   2-82.4037 142.910 117
  -2   3  -2 184.812 175.683 114
   2   3   2 118.839 162.616 112
   2   3   2 147.985 175.958 114
  -2   3  -2 165.831 139.454 112
   2   3   2-88.7008 159.947 113
  -2   3  -2-21.2708 152.852 113
   2  -3   2-79.2548 146.158  57
   2   3   2 21.8624 61.7531  65
   2  -3   2 85.6196 150.153 110
   2  -3   2-24.2882 130.993 111
   2  -3   2 93.9483 125.944 109
  -2  -3  -2 23.8655 165.153 109
  -2  -3  -2 16.1475 140.797 111
  -2  -3  -2-122.600 161.426 110
  -2  -3  -2 100.730 164.616 105
   2  -3   2-32.7758 127.552 105
  -2   3  -2 57.6938 135.494 106
  -2  -3  -2-4.60780 127.921 108
   2  -3   2 137.668 132.238 108
   2   3   2 9.54077 156.978 102
  -2   3  -2 2.83714 143.308 102
   2   3   2-22.8843 202.491 103
   2   3   2-175.733 178.868 104
  -2   3  -2 92.0650 139.613 104
  -2   3  -2 36.5697 110.647 103
   2   3   2 9.43842 60.6593  92
  -2   3  -2 223.273 148.424   7
  -2   3  -2 128.424 188.831   2
   2  -3   2 481.887 256.694  41
  -2  -3  -2 37.5655 161.343  42
   2  -3   2-51.4123 101.635  42
   2  -3   3 1237.39 270.119 118
   2   3   3 1357.55 328.590 119
   2  -3   3 1467.24 155.892  70
  -2  -3  -3 1371.37 277.821  24
   2   3   3 1400.40 299.728 116
   2   3   3 1197.17 282.697 115
  -2   3  -3 1680.25 293.265 115
   2   3   3 1626.82 326.734 117
  -2   3  -3 1763.89 320.612 116
  -2   3  -3 1489.76 249.243 112
   2   3   3 1277.65 297.671 114
  -2   3  -3 1411.38 262.647 114
   2   3   3 1705.24 328.578 112
   2   3   3 1565.50 317.637 113
  -2   3  -3 1333.79 284.113 113
   2  -3   3 768.799 260.132  57
   2   3   3 1274.35 145.314  65
   2  -3   3 1477.91 276.263 110
  -2  -3  -3 1420.18 321.265 109
  -2  -3  -3 1454.26 322.011 111
   2  -3   3 1410.66 288.566 109
   2  -3   3 1550.63 307.246 111
  -2  -3  -3 1379.25 281.875 110
  -2  -3  -3 1762.30 340.500 105
   2  -3   3 1549.74 311.317 105
  -2   3  -3 1380.62 251.195 106
   2  -3   3 1474.50 309.182 108
  -2  -3  -3 1615.50 324.610 108
   2   3   3 1316.01 280.872 102
  -2   3  -3 1293.86 246.393 102
  -2   3  -3 1300.52 222.086 103
   2   3   3 1344.49 289.106 104
   2   3   3 1477.44 285.037 103
  -2   3  -3 1324.96 257.441 104
   2   3   3 1420.10 157.213  92
  -2   3  -3 1214.28 264.650   7
  -2   3  -3 1219.30 274.743   2
   2   3   3 1330.12 281.355   2
   2  -3   3 2204.96 396.624  41
  -2  -3  -3 1379.20 314.842  42
   2   3   4 7307.78 695.425 119
   2   3   4 6762.15 646.308 117
   2   3   4 7240.55 643.362 118
   2  -3   4 6544.73 324.181  70
  -2  -3  -4 6552.73 617.987  24
  -2  -3  -4 6449.41 607.196  20
   2   3   4 6848.34 631.131 114
   2   3   4 6878.59 637.248 115
   2   3   4 7302.15 656.426 116
   2   3   4 7166.47 645.400 112
   2   3   4 6701.08 627.926 113
  -2  -3  -4 7567.52 654.722 111
  -2  -3  -4 6941.50 627.495 109
  -2  -3  -4 7171.09 627.614 110
  -2  -3  -4 6061.46 580.542 108
  -2  -3  -4 6201.11 565.828 106
  -2  -3  -4 6764.29 625.735 107
  -2  -3  -4 7287.00 624.814 105
   2   3   4 6251.90 591.143 103
   2   3   4 6882.93 633.902 102
   2   3   4 6964.96 632.658 104
  -2   3  -4 7004.64 577.629 103
  -2   3  -4 6530.12 559.905 104
  -2   3  -4 6377.40 557.653 102
  -2   3  -4 7841.62 371.171  91
   2   3   4 6954.18 339.100  92
  -2   3  -4 6696.15 641.852   7
  -2   3  -4 6156.42 624.456   2
   2   3   4 6627.26 321.209  65
   2  -3   4 6987.44 703.785  57
  -2  -3  -4 7602.42 373.908  81
   2  -3   4 7296.94 754.013  50
  -2  -3  -4 5995.33 606.220  42
   2  -3   4 7066.38 711.418  41
   2  -3   5 3459.46 268.512  64
   2   3   5 3700.94 251.231  65
   2  -3   5 3253.11 503.786  57
  -2   3  -5 3953.09 286.324  32
   2  -3   5 3428.39 485.172  41
  -2  -3  -5 3355.38 450.129 107
   2  -3   5 3767.00 564.275  50
   2   3   5 3484.65 527.883  48
   2   3   5 3244.39 504.691  51
   2   3   5 3518.56 256.454  92
  -2   3  -5 3919.47 275.818  91
   2  -3   5 3553.54 238.557  70
   2   3   5 3617.54 475.867 117
   2   3   5 2916.91 461.018 119
  -2  -3  -5 3578.01 450.709  20
  -2  -3  -5 3312.73 480.923  24
  -2   3  -5 3499.57 254.128  26
  -2  -3  -5 3633.84 266.468  27
  -2   3  -5 3225.14 465.594   7
  -2  -3  -6 462.364 123.631  27
  -2  -3  -6 133.442 161.050  24
  -2   3  -6 584.572 126.299  26
   2  -3   6 412.657 253.511  41
  -2   3  -6 664.746 162.705  32
  -2   3  -6 505.255 126.319  37
   2  -3   6 244.081 125.882  64
   2  -3   6 413.622 243.267  57
   2   3   6 537.006 122.738  65
  -2   3  -6 845.302 276.137   7
  -2   3  -6 428.107 108.068  10
  -2  -3  -6 240.362 144.678 107
   2   3   6 289.069 160.131  51
   2  -3   6 254.595 183.606  50
   2   3   6 596.081 251.862  48
   2   3   6 409.936 115.509  92
   2   3   6 308.542 207.760 117
   2   3   6 387.732 205.674 119
   2  -3   6 532.704 110.618  70
  -2  -3  -6 505.193 103.881  16
   2   3   7 28913.3 715.235  65
   2  -3   7 29127.6 785.307  64
   2  -3   7 27873.7 1511.43  57
  -2   3  -7 28427.7 802.809  32
  -2   3  -7 27082.0 766.074  37
  -2  -3  -7 29133.7 775.084  38
   2  -3   7 29322.2 1697.81  50
   2   3   7 27665.7 1499.51  51
   2   3   7 29351.9 1618.75  48
   2   3   7 28633.1 757.607  92
  -2  -3  -7 27131.8 1419.11  24
  -2   3  -7 29028.0 666.741  31
  -2   3  -7 28515.1 764.762  26
   2   3   7 28796.0 1523.31 119
  -2  -3  -7 26478.4 1364.52 107
  -2   3  -7 27301.3 730.355  10
  -2  -3  -7 27210.2 780.831   8
  -2  -3  -7 28010.8 750.924  16
  -2  -3  -8 30007.0 791.896  16
   2   3   8 32247.1 807.277  92
  -2  -3  -8 30141.5 789.636  38
  -2   3  -8 29071.8 802.743  37
  -2   3  -8 31646.1 709.080  31
  -2   3  -8 30205.8 797.434  26
   2   3   8 31037.4 1627.36  51
  -2  -3  -8 29257.0 817.388   8
  -2   3  -8 30121.7 763.691  10
   2   3   8 30229.2 1590.87 119
   2  -3   8 31587.7 1610.95  57
   2   3   8 30996.3 749.043  65
   2  -3   8 32033.7 830.339  64
   2   3   9 31967.7 1651.45  51
   2   3   9 31386.2 794.661  92
  -2   3  -9 31349.2 756.020  10
  -2  -3  -9 29117.3 805.237   8
   2   3   9 31159.7 741.293  65
   2  -3   9 33678.0 1802.30  58
   2  -3   9 32397.6 1575.16  57
   2  -3   9 32114.7 806.012  64
  -2   3  -9 31558.1 708.189  31
  -2   3  -9 28970.2 810.163  37
  -2  -3  -9 30882.8 778.045  38
  -2  -3  -9 30358.9 802.144  16
  -2   3  -9 31402.9 688.957  13
   2   3  10 375.593 113.857  92
  -2   3 -10 100.626 110.076  25
  -2   3 -10 418.182 106.879  31
  -2   3 -10 329.894 90.6782  10
   2   3  10 339.863 99.7322  65
   2  -3  10 364.228 112.302  64
   2  -3  10 188.039 183.752  58
  -2   3 -10 251.467 131.825  37
  -2  -3 -10 330.339 97.3734  38
  -2  -3 -10 266.338 112.367  16
  -2   3 -10 323.227 74.3314  13
  -2  -3 -11 195.227 99.5643  16
   2  -3  11 279.741 92.8430  64
   2   3  11 302.319 83.0851  65
  -2   3 -11 17.9002 91.9749  25
   2   3  11 92.8282 67.1939  92
  -2  -3 -11 224.404 86.5387  38
  -2   3 -11 222.915 119.887  37
  -2  -3 -12 3393.01 235.641  16
  -2  -3 -12 3121.33 189.916  12
  -2   3 -12 3588.58 194.454  29
  -2   3 -12 3150.28 220.794  25
  -2  -3 -12 3152.16 180.142  38
  -2  -3 -13 148.682 62.1736  16
  -2  -3 -13 235.897 61.4858  14
  -2   3 -13 202.398 51.9833  29
  -2  -3 -14 2483.72 136.563  16
  -2  -4  13 1066.54 114.391  95
   2   4 -13 1015.98 78.4633  29
   2  -4 -13 907.379 94.9917  38
   2   4 -13 1090.88 98.8622  31
  -2  -4  13 1022.94 88.6638  72
   2   4 -13 978.241 84.7592  84
  -2   4  13 966.469 96.3565  88
   2  -4 -13 944.381 94.5655  16
  -2  -4  12 1085.86 129.445  94
  -2  -4  12 929.717 130.154  95
   2  -4 -12 1109.50 132.283  38
   2   4 -12 1100.61 122.578  31
   2   4 -12 785.306 78.4220  75
  -2  -4  12 1191.99 145.362  69
  -2  -4  12 1132.26 128.353  72
   2  -4 -12 894.979 109.180  16
   2   4 -12 1016.03 114.215  13
  -2   4  12 938.592 114.381  88
   2   4 -12 925.609 100.192  84
  -2   4  11 7601.48 327.249  88
   2   4 -11 7516.54 316.886  31
   2  -4 -11 6740.97 338.167  27
  -2  -4  11 6510.24 323.945  72
  -2  -4  11 7209.08 361.715  69
   2   4 -11 6791.65 259.736  75
  -2   4  11 7120.40 308.258  65
   2   4 -11 7276.16 322.367  13
   2  -4 -11 6001.67 292.709  16
  -2   4  11 7331.93 302.108  98
  -2   4  10 25.6437 76.4701  88
   2  -4 -10-36.0110 98.1885  81
   2  -4 -10 53.5873 78.1995  27
  -2  -4  10 119.313 107.643  72
   2   4 -10 6.42715 58.9649  75
  -2  -4  10-134.387 96.5018  69
  -2   4  10-11.0370 64.7466  65
   2   4 -10 176.271 100.391  13
  -2   4  10-1.03089 81.3414  98
  -2   4  10-64.3586 54.4399  92
  -2   4   9 2475.17 195.500  92
  -2   4   9 2337.13 212.566  98
  -2  -4   9 2400.76 198.451  79
   2  -4  -9 2355.07 236.426  81
  -2   4   9 2401.35 216.244  88
   2  -4  -9 2088.98 218.564  27
  -2  -4   9 2398.59 243.081  72
   2   4  -9 2409.11 194.076  75
  -2   4   9 2517.51 209.612  65
   2   4  -9 2416.90 213.491  13
  -2   4   8 5667.34 339.393  98
  -2   4   8 6372.97 314.413  92
  -2   4   8 5972.80 345.802  88
  -2  -4   8 6091.84 320.124  79
   2  -4  -8 5826.67 360.540  81
   2  -4  -8 5838.16 355.106  27
   2   4  -8 5924.35 306.920  75
  -2   4   8 6674.69 343.435  65
  -2  -4   8 4717.97 631.403 122
   2   4  -8 6155.54 337.403  13
   2  -4  -7 193.474 82.8251  19
   2   4  -7 165.993 99.9726  13
  -2   4   7 167.087 109.285  98
  -2   4   7 266.349 94.3098  91
   2  -4  -7 96.3730 98.3709  81
  -2   4   7 255.234 116.138  88
   2  -4  -7 48.3432 80.8013  27
   2   4  -7 264.698 100.022  75
  -2  -4   7 82.9903 85.7108  79
  -2  -4   7 187.856 118.701  64
  -2   4   7 174.336 88.9665  65
   2   4  -7 174.973 99.5474  10
  -2  -4   7 413.121 225.345 122
  -2   4   6 11265.5 482.621  98
  -2   4   6 10833.7 445.873  91
   2   4  -6 11310.6 490.496  10
   2  -4  -6 11292.3 475.377  27
  -2   4   6 12551.0 466.135  65
  -2  -4   6 10993.1 496.734  64
  -2   4   6 11024.4 465.940  88
   2  -4  -6 11444.3 499.934  81
  -2  -4   6 11253.1 460.896  79
   2  -4  -6 12195.1 456.883  19
   2   4  -5 14450.5 1007.23 119
   2   4  -5 15293.4 556.588  10
   2  -4  -5 15046.8 528.128  19
  -2   4   5 15040.6 558.284  98
  -2  -4   5 15648.9 532.158  97
  -2   4   5 14289.0 523.292  91
   2  -4  -5 17058.3 517.168  97
   2  -4  -5 14311.9 552.301  81
  -2  -4   5 15378.6 536.433  79
  -2   4   5 14267.5 524.997  88
   2   4  -5 15280.6 541.827  28
   2   4  -5 16155.7 529.559  75
   2  -4  -5 15638.5 496.829  74
  -2  -4   5 14199.1 563.838  64
   2  -4  -5 15514.3 577.587  34
  -2   4   5 14923.5 1043.03 123
   2   4  -4 39117.9 1683.10 119
   2  -4  -4 35777.2 829.927  19
   2  -4  -4 38616.9 806.948  97
  -2  -4   4 36298.7 817.316  97
  -2   4   4 34179.3 814.706  91
  -2   4   4 36137.4 815.098  88
  -2  -4   4 35927.9 815.781  79
   2  -4  -4 34730.7 837.748  81
   2   4  -4 37697.7 836.812  28
   2  -4  -4 34903.1 773.766  74
  -2  -4   4 37439.8 854.072  74
  -2   4   4 34563.4 742.271  76
   2   4  -4 37658.9 835.072  10
   2  -4  -4 38137.8 900.411  34
  -2   4   4 35794.1 1626.76 123
   2   4  -3 844.717 230.984 119
   2  -4  -3 307.705 90.7435  79
  -2  -4   3 382.829 128.738  72
  -2  -4   3 344.827 109.339  74
  -2  -4   3 377.238 113.258  79
   2  -4  -3 358.569 102.123  74
  -2   4   3 273.289 81.0572  76
   2   4  -3 326.981 112.246  28
   2   4  -3 380.665 110.166  10
   2  -4  -3 387.127 117.183  19
  -2   4   3 289.161 110.567  91
   2  -4  -3 219.306 82.6387  97
  -2  -4   3 217.923 96.3543  97
   2  -4  -3 457.096 127.681  89
  -2   4   3 417.450 110.726  88
   2  -4  -3 429.277 109.259  81
   2  -4  -3 410.186 138.315  34
  -2   4   3 382.815 230.711 123
  -2   4   2 277.336 104.207  88
   2  -4  -2 286.681 113.708  89
   2  -4  -2 139.973 74.6303  81
   2   4  -2 80.8199 75.9670  85
   2   4  -2-93.2411 214.741 119
   2  -4  -2 140.321 185.432 118
   2   4  -2-57.4379 162.646 118
  -2  -4   2 117.394 114.787  79
  -2   4   2 160.635 74.4559  76
  -2  -4   2 47.7255 89.3264  74
   2  -4  -2 101.220 77.7155  79
  -2  -4   2 135.220 99.1147  72
   2  -4  -2 136.611 78.3517  74
   2   4  -2 473.454 261.082  23
   2   4  -2 266.543 100.287  28
  -2   4   2 358.697 263.968 116
   2   4  -2-227.802 177.353 115
  -2   4   2 224.287 281.086 115
   2   4  -2 241.742 275.114 116
  -2   4   2 692.644 287.590 117
   2   4  -2 1091.55 348.129 114
   2   4  -2 553.286 318.725 113
  -2   4   2-306.921 297.994 112
   2   4  -2-635.664 379.883 112
  -2   4   2 402.362 201.304 114
  -2   4   2-184.702 239.989 113
   2   4  -2 295.946 175.634  61
   2  -4  -2-4.66454 272.786 110
   2  -4  -2-11.7366 157.085 111
  -2  -4   2 101.010 165.302 109
   2  -4  -2 445.683 287.371 109
  -2  -4   2 73.0775 163.943 111
  -2  -4   2 389.631 231.263 110
   2  -4  -2 105.277 228.331 105
  -2   4   2 714.995 355.004 106
  -2  -4   2 327.520 217.030 108
   2  -4  -2 86.7184 154.505 108
  -2  -4   2 63.0273 139.653 106
  -2  -4   2 80.9903 171.899 105
   2   4  -2 88.5232 162.666 102
  -2   4   2-35.2339 153.808 104
  -2   4   2-142.378 150.173 102
   2   4  -2 240.662 166.656 104
   2   4  -2 126.150 173.319 103
  -2   4   2 352.512 215.478 103
   2  -4  -2 208.364 95.4153  97
  -2   4   2 108.079 88.7622  91
   2   4  -2 162.657 196.186   2
   2  -4  -2 78.1570 172.183  20
   2  -4  -2 235.015 105.448  19
  -2  -4   2 205.496 158.516  42
  -2  -4   1 5327.33 331.115  79
   2  -4  -1 6236.88 353.910  89
   2   4  -1 6105.14 330.594  85
  -2   4   1 6139.90 329.110  88
   2   4  -1 6353.34 701.362 119
  -2   4   1 5618.83 636.531 117
   2   4  -1 5753.27 683.227 118
   2  -4  -1 6471.57 750.797 118
   2  -4  -1 5192.20 321.079  74
  -2   4   1 5783.27 287.351  76
  -2  -4   1 5614.05 313.414  72
   2   4  -1 6288.55 342.237  76
  -2  -4   1 5978.66 346.693  74
   2  -4  -1 4955.44 629.102  20
   2   4  -1 5713.67 660.532  23
   2   4  -1 5992.13 328.661  28
  -2   4   1 5666.24 678.676 114
   2   4  -1 5748.96 697.145 115
  -2   4   1 7044.41 770.425 115
   2   4  -1 6792.55 741.536 116
  -2   4   1 5956.80 711.769 116
   2   4  -1 5580.56 688.470 114
   2   4  -1 6138.00 703.910 112
  -2  -4   1 4927.58 645.369 111
   2  -4  -1 5664.51 705.838 111
   2   4  -1 6596.92 769.507 113
  -2   4   1 6589.18 767.280 113
  -2   4   1 5785.48 679.908 112
   2   4  -1 5435.20 631.652  61
  -2  -4   1 4709.28 581.337 109
   2  -4  -1 5587.00 686.408 109
  -2  -4   1 6041.03 717.965 110
   2  -4  -1 7349.98 797.898 110
  -2  -4   1 5382.33 701.809 108
   2  -4  -1 5588.08 692.801 108
  -2  -4   1 6303.60 732.926 106
  -2   4   1 5625.56 692.870 106
  -2  -4   1 6457.75 727.889 105
   2  -4  -1 5237.14 662.559 105
   2   4  -1 6405.41 732.502 103
   2   4  -1 5113.96 644.785 102
   2   4  -1 6108.46 693.239 104
  -2   4   1 5981.00 682.718 104
  -2   4   1 5957.91 702.774 102
  -2   4   1 6715.04 713.157 103
  -2   4   1 5643.10 335.509  91
   2  -4  -1 5094.46 323.595  97
   2   4  -1 5461.23 675.179   2
   2  -4  -1 5754.91 347.049  19
  -2  -4   1 5377.31 679.919  42
   2   4   0 27.8190 125.004   2
  -2   4   0 63.6717 96.6474  88
   2  -4   0 13.4069 90.4482  89
   2   4   0-41.9532 178.085 118
   2  -4   0 82.9347 168.778 118
   2   4   0-115.335 147.936 119
  -2  -4   0 35.1924 95.2061  79
   2   4   0 28.4584 73.4562  76
   2   4   0-7.41254 76.0920  28
   2   4   0-339.706 212.991  23
   2   4   0-179.488 172.149 116
  -2   4   0 1125.62 305.939 116
   2   4   0-43.3072 199.741 115
  -2   4   0 550.374 209.698 115
  -2   4   0 279.360 211.643 117
  -2   4   0-684.332 373.279 112
  -2   4   0-1079.34 297.142 114
   2   4   0 116.811 148.489 114
   2   4   0 322.042 242.988 112
   2   4   0 141.506 155.389 113
  -2   4   0 117.552 273.102 113
   2  -4   0-54.3521 68.0514  64
   2   4   0-146.099 203.136  61
  -2  -4   0-41.4090 249.976 109
  -2  -4   0 301.290 261.565 111
   2  -4   0-717.398 282.249 110
   2  -4   0-166.157 261.466 109
   2  -4   0 140.685 148.699 111
  -2  -4   0 1150.44 464.153 110
   2  -4   0 24.3325 229.741 105
  -2  -4   0-200.890 164.348 108
   2  -4   0 258.883 235.088 108
  -2  -4   0-549.641 350.768 106
  -2  -4   0-22.3259 217.696 105
   2   4   0-669.165 269.582 102
  -2   4   0 353.551 174.223 102
   2   4   0-42.3776 148.471 104
   2   4   0 13.2848 176.152 103
  -2   4   0 160.118 136.782 104
  -2   4   0-86.0878 180.940 103
   2   4   0 53.3925 59.7777  93
   2  -4   0 10.4527 75.9327  97
  -2   4   0-16.0699 88.8381  91
  -2  -4   0 6.39929 67.5348  38
   2  -4   0-104.950 183.548  20
   2  -4   0 119.975 102.367  19
  -2  -4   0 109.637 151.599  42
   2   4   1-58.7603 144.117 116
  -2   4  -1 654.508 229.386 116
   2   4   1-140.319 222.192 115
  -2   4  -1 525.479 198.891 115
  -2   4  -1 424.466 310.829 112
   2   4   1 223.535 133.242 114
  -2   4  -1 815.984 251.209 114
   2   4   1 313.422 271.336 112
  -2   4  -1-951.716 302.637 113
   2  -4   1 433.917 285.316 110
  -2  -4  -1 435.704 338.509 109
   2  -4   1-65.0716 212.644 109
  -2  -4  -1 401.595 321.388 111
   2  -4   1-106.020 191.981 111
  -2  -4  -1 86.4478 171.759 110
  -2  -4  -1 255.067 294.790 105
   2  -4   1-532.280 236.599 105
   2  -4   1-305.203 188.222 108
  -2   4  -1 1348.28 426.162 106
  -2  -4  -1-258.288 271.208 108
   2  -4   1 50.7196 84.6282  89
   2   4   1 114.924 67.9408  88
  -2   4  -1 39.4046 91.2513  91
   2  -4   1 32.2686 78.5275  97
   2   4   1-12.9889 59.8067  93
   2   4   1 124.685 208.397  61
   2  -4   1 62.7800 80.3159  64
   2   4   1 3.31532 168.593 118
   2   4   1-512.792 217.147 119
   2  -4   1 143.081 156.205 118
   2   4   1 75.7850 72.2305  28
  -2   4  -1-47.1560 80.5007  28
   2   4   1 26.6140 71.9268  76
  -2  -4  -1 26.4711 75.8625  79
   2  -4   1 27.5619 83.5220  19
  -2  -4  -1-24.2921 76.3155  38
  -2  -4  -1 76.6642 90.0991  36
   2  -4   2 1694.87 196.381  89
   2   4   2 1709.02 174.545  88
  -2  -4  -2 1423.83 181.911  79
   2   4   2 1615.08 177.309  93
  -2   4  -2 1545.43 195.096  91
   2   4   2 1359.51 325.798  61
   2  -4   2 1524.43 324.585  58
   2  -4   2 1486.10 183.591  64
   2  -4   2 1599.59 395.088  57
   2   4   2 1279.94 281.507 119
  -2   4  -2 1301.84 160.680  28
   2   4   2 1355.79 147.571  28
   2   4   2 1437.10 176.300  76
   2  -4   2 1505.12 191.357  19
  -2  -4  -2 1780.06 175.159  36
  -2  -4  -2 1135.17 179.731  38
   2  -4   3 76.9470 90.2436  89
   2   4   3 56.5820 67.8156  88
  -2   4  -3 88.7753 102.286  91
   2   4   3-24.0335 76.2371  93
   2   4   3 326.930 270.170  61
   2  -4   3-336.011 278.944  58
   2  -4   3-26.4814 220.990  57
   2  -4   3-5.44554 93.3655  64
   2   4   3-219.729 192.850 119
   2   4   3-25.3693 68.7211  28
  -2   4  -3-109.560 83.4497  28
   2   4   3-43.7202 77.7991  76
  -2  -4  -3 23.3865 76.6424  79
   2  -4   3-27.9386 82.0234  19
  -2  -4  -3 51.2133 83.5758  38
   2  -4   4 197.683 91.9149  19
  -2   4  -4 194.552 112.167  10
   2   4   4 245.424 100.292  93
  -2   4  -4 333.993 131.190  91
  -2  -4  -4 333.093 136.409  38
   2   4   4 207.192 94.2605  76
   2  -4   4 219.201 94.6411  74
  -2   4  -4 286.580 97.9919  28
   2   4   4 363.148 307.265 119
   2   4   4 291.443 90.3481  88
   2  -4   4 319.239 109.130  89
   2  -4   4 266.611 109.797  64
   2   4   4 270.431 184.236  61
   2  -4   4-323.320 332.851  58
   2  -4   4 152.583 231.873  57
   2  -4   5 379.110 107.713  19
   2   4   5 643.641 133.629  92
   2   4   5 801.002 141.640  93
   2  -4   5 294.541 110.677  97
  -2  -4  -5 453.330 130.623  38
   2   4   5 507.190 122.056  76
   2  -4   5 505.125 121.248  74
  -2   4  -5 428.783 121.205  10
  -2   4  -5 583.903 100.667  28
   2  -4   5 720.248 130.207  89
   2   4   5 705.433 112.229  88
   2  -4   5 725.141 264.363  57
   2  -4   5 679.433 153.545  64
   2  -4   5 177.155 232.041  58
   2  -4   6 966.123 159.342  97
   2   4   6 1507.99 190.088  92
  -2  -4  -6 957.689 164.567  38
   2  -4   6 1080.52 141.144  74
   2   4   6 1192.86 161.231  76
  -2   4  -6 1240.55 176.304  10
  -2   4  -6 1324.36 139.068  28
   2   4   6 1322.85 145.104  88
   2  -4   6 657.098 239.839  58
   2  -4   6 1315.71 182.661  64
  -2  -4  -7 647.380 143.042  38
   2  -4   7 603.638 111.828  74
   2   4   7 538.572 116.567  76
   2   4   7 733.483 135.559  92
   2  -4   7 668.533 127.047  97
  -2   4  -7 607.285 140.241  10
   2   4   7 791.378 116.221  88
   2  -4   7 933.308 350.686  58
   2  -4   7 701.790 140.159  64
   2   4   8 36.2842 72.1771  92
   2  -4   8 73.7366 77.3730  97
   2  -4   8 20.8193 80.0990  64
   2   4   8 242.320 179.195  61
   2  -4   8 43.5715 283.364  58
   2   4   8 1.20624 70.2944  76
   2  -4   8-11.8038 75.8785  79
  -2   4  -8-32.5311 75.8227  10
  -2  -4  -8 34.3660 82.5872  38
  -2   4  -8 27.5758 65.1609  13
  -2   4  -9 1329.00 137.462  13
   2   4   9 1382.68 160.570  93
   2   4   9 1268.69 146.046  92
  -2  -4  -9 1167.10 149.500  38
   2   4   9 1131.88 136.483  76
  -2   4  -9 1200.30 148.811  10
  -2   4  -9 1155.34 122.712  25
   2  -4   9 1186.37 150.276  64
   2  -4   9 1142.03 125.181  79
  -2  -4 -10 255.910 73.0494  38
  -2   4 -10 249.040 59.0836  13
  -2  -4 -10 329.047 72.1578  30
   2   4  10 257.832 73.4095  76
  -2  -4 -11 286.687 62.2531  12
  -2  -4 -11 277.996 61.9191  14
  -2   4 -11 433.943 65.9449  29
   2   4  11 333.680 56.0309  76
  -2  -4 -12 356.038 50.0220  14
   2  -5 -10 122.040 37.0096  38
  -2   5  10 68.4545 29.6270  76
  -2  -5  10 90.4146 50.2040  72
  -2  -5  10 48.7379 44.4610  95
  -2  -5  10 125.925 48.2716   9
   2   5 -10 191.773 49.2440  13
   2   5 -10 72.3947 37.8725  84
  -2   5  10 76.5202 39.8041  88
   2   5  -9 201.363 42.7908  75
  -2  -5   9 88.1724 67.5883  72
  -2   5   9 74.0230 42.3750  76
  -2  -5   9 35.7578 52.1739  95
  -2   5   9 137.844 57.2226  88
  -2  -5   9 95.4716 58.4680  86
   2   5  -9 64.8140 45.2825  13
  -2  -5   9 108.696 54.3519  36
   2  -5  -9 108.081 54.7941  38
   2  -5  -8 1196.25 125.368  38
  -2   5   8 1365.28 114.887  76
  -2  -5   8 1568.14 155.758  72
   2   5  -8 1380.92 107.286  75
  -2  -5   8 1429.04 141.868  95
  -2   5   8 1619.91 138.762  88
  -2  -5   8 1293.36 114.796  79
   2   5  -8 1335.87 122.908  13
   2   5  -8 1171.80 93.0864  31
  -2   5   8 1231.20 105.368  28
   2  -5  -7-60.8960 63.2034  38
  -2  -5   7 51.0004 75.4758  72
  -2  -5   7-71.3642 73.7763  79
  -2   5   7 28.4723 47.6935  76
   2   5  -7 31.5820 46.3961  75
  -2  -5   7-34.1884 73.3309  95
  -2   5   7-48.1224 71.4824  88
   2   5  -7-68.1581 64.1396  13
  -2   5   7-12.7325 49.4016  28
   2  -5  -6 244.806 71.3254  38
   2   5  -6 391.472 87.0747  75
  -2  -5   6 395.707 102.009  72
  -2  -5   6 302.420 92.2106  79
  -2   5   6 452.472 80.5608  76
  -2  -5   6 376.029 88.1520  95
   2  -5  -6 310.124 84.3632  81
  -2   5   6 424.737 102.897  88
   2   5  -6 347.469 83.3518  13
  -2   5   6 270.997 68.9184  28
   2  -5  -5 3943.01 235.603  38
  -2   5   5 4368.63 219.882  76
   2   5  -5 4561.54 242.335  75
  -2  -5   5 4224.54 258.319  72
  -2  -5   5 4712.61 252.176  95
  -2  -5   5 4159.69 262.122  79
  -2   5   5 4574.58 266.239  88
   2  -5  -5 4315.18 249.815  81
   2  -5  -5 4134.74 242.739  19
   2   5  -5 4181.06 229.796  13
  -2   5   5 3759.19 231.962  28
  -2  -5   4-17.1338 87.5570  79
   2  -5  -4-50.8207 66.9989  74
  -2  -5   4-110.568 79.0557  72
  -2   5   4-15.0385 47.1961  76
   2   5  -4 21.1006 73.2128  75
  -2   5   4 28.3573 61.4059  91
   2  -5  -4 137.678 73.1270  81
   2   5  -4 54.8277 52.5688  13
   2  -5  -4-20.6186 76.5921  19
  -2   5   4-34.8606 80.3825  28
  -2  -5   3 2810.62 220.891  36
  -2   5   3 2789.38 187.123  76
   2   5  -3 2647.39 202.091  75
   2  -5  -3 2635.17 203.166  74
  -2  -5   3 2869.36 204.359  72
  -2   5   3 2617.34 196.714  91
  -2  -5   3 2591.17 226.927  79
   2  -5  -3 2601.12 182.540  79
   2   5  -3 2681.62 180.778  13
   2  -5  -3 2721.21 225.814  19
  -2   5   3 2148.64 194.112  28
   2   5  -3 2337.01 197.759  28
  -2  -5   2 2986.92 222.782  36
   2   5  -2 3091.78 223.291  75
   2  -5  -2 2612.75 214.976  74
  -2   5   2 3077.37 224.140  91
  -2  -5   2 2729.08 220.119  79
   2  -5  -2 2930.42 204.830  79
   2  -5  -2 3139.20 251.015  19
   2   5  -2 2964.75 221.848  28
  -2   5   2 2731.17 218.090  28
  -2  -5   1 2000.84 181.435  36
   2  -5  -1 1742.61 185.139  74
   2  -5  -1 1591.59 185.866  97
  -2   5   1 1857.31 186.183  91
   2  -5  -1 1695.26 168.401  79
  -2  -5   1 1720.15 181.497  79
   2  -5  -1 1675.92 199.661  19
   2   5  -1 1737.32 168.060  28
  -2   5   1 1707.98 176.371  28
   2   5   0 79.6498 60.9812  28
  -2   5   0 74.4209 82.6109  28
   2  -5   0 243.914 98.6593  79
  -2  -5   0 186.829 86.9358  79
   2  -5   0 156.639 95.6048  74
   2  -5   0 117.125 102.207  97
  -2   5   0 163.867 90.4064  91
  -2   5   0 100.099 60.0154  10
  -2  -5   0 126.429 73.0465  36
   2  -5   0 183.269 103.986  19
   2  -5   1 6223.25 334.372  19
  -2  -5  -1 5854.56 269.534  36
   2  -5   1 5562.85 326.078  74
   2   5   1 5714.07 278.957  28
  -2   5  -1 5614.09 293.239  28
  -2   5  -1 5198.20 286.685  10
   2  -5   1 5440.95 300.105  79
  -2  -5  -1 5547.52 293.246  79
   2   5   1 6057.96 284.576  85
   2  -5   1 5202.66 312.670  97
  -2   5  -1 5863.73 309.496  91
   2  -5   2 1381.29 173.294  97
   2   5   2 1517.62 144.718  28
  -2   5  -2 1610.43 164.265  28
   2  -5   2 1670.15 189.057  74
   2   5   2 1528.21 171.015  76
  -2   5  -2 1486.68 157.265  10
  -2  -5  -2 1726.45 158.871  79
   2   5   2 1460.03 149.669  85
   2  -5   2 1721.69 185.063  79
   2  -5   2 1568.77 175.380  19
   2  -5   3 191.404 88.9042  19
   2  -5   3 2.70500 82.6163  97
  -2  -5  -3 163.808 73.3854  38
   2  -5   3 132.873 96.4095  79
   2  -5   3 160.325 97.9959  74
   2   5   3 186.744 88.5684  76
  -2   5  -3 128.287 79.8500  10
  -2   5  -3 180.783 78.9702  28
   2   5   3 106.924 64.5302  85
   2  -5   3 276.523 96.8198  64
  -2  -5  -4 416.508 94.2368  38
   2  -5   4 318.761 95.5442  74
   2  -5   4 438.815 113.964  79
   2   5   4 443.383 105.799  76
   2  -5   4 390.039 105.615  97
  -2   5  -4 339.099 97.7439  10
   2   5   4 453.446 96.9318  85
  -2   5  -4 255.133 65.0227  28
  -2   5  -5 746.497 117.766  10
  -2  -5  -5 683.263 116.355  38
   2  -5   5 699.422 114.451  97
   2   5   5 829.911 117.794  76
   2  -5   5 785.863 118.056  74
   2  -5   5 856.536 127.186  79
   2   5   6 594.849 96.3611  76
   2  -5   6 563.179 100.873  79
   2  -5   6 550.632 96.7684  97
  -2  -5  -6 511.000 93.2017  38
  -2   5  -6 561.226 92.0268  13
  -2   5  -6 516.308 101.478  10
  -2  -5  -7-23.7901 49.5016  12
  -2   5  -7 22.8541 48.1185  13
   2  -5   7 129.866 61.3201  79
   2   5   7 27.8299 48.9126  76
  -2   5  -8 242.078 43.1772  13
  -2  -5  -8 232.358 46.9333  12
   2  -5   8 380.151 74.4633  72
   2   5   8 334.405 56.2285  76
   2   5   8 396.284 64.2602  85
  -2  -5  -8 227.159 51.5436  30
   3   0 -18 64.2996 58.7051   8
   3   0 -17 87.2626 80.4309   8
  -3   0  17 141.809 61.2568  71
   3   0 -16-31.7923 62.3316  29
  -3   0  16-51.1332 73.0944  71
  -3   0  16 228.087 136.702  62
   3   0 -16-8.86570 85.2155  33
   3   0 -16 107.662 112.130   8
   3   0 -15 2630.75 255.915  33
   3   0 -15 2121.58 172.956  29
  -3   0  15 1694.97 431.881 120
  -3   0  15 2157.86 199.423  66
  -3   0  15 2573.02 494.188  62
  -3   0  15 1884.22 416.899 123
   3   0 -15 2110.53 241.416   8
   3   0 -14 4.87141 107.068   8
  -3   0  14 40.1812 79.6159  94
   3   0 -14-52.6758 104.576  33
   3   0 -14-81.4715 75.6272  29
  -3   0  14 302.041 291.791 120
   3   0 -14 22.5482 93.7783  11
  -3   0  14-17.9840 208.056 123
  -3   0  14-95.8756 102.340  66
  -3   0  13 1543.17 193.900  66
  -3   0  13 1419.02 417.955 120
   3   0 -13 1523.68 164.780  29
   3   0 -13 1222.22 190.050  11
  -3   0  13 1657.53 442.692  47
  -3   0  13 1691.27 192.855  94
   3   0 -13 1598.86 227.802  33
  -3   0  13 1512.73 382.933 122
  -3   0  13 1095.28 334.626 123
   3   0 -13 2000.05 245.406   8
  -3   0  12-12.9509 86.6192  66
  -3   0  12-78.5138 213.941 120
   3   0 -12-35.2733 74.7198  29
  -3   0  12 665.030 337.071  47
  -3   0  12-113.060 158.751  45
  -3   0  12 86.8934 206.655  52
  -3   0  12-25.0428 86.6183  94
   3   0 -12-49.1200 87.4239  33
   3   0 -12 98.6233 111.613   8
   3   0 -12 3.31851 78.9581  11
  -3   0  12 116.240 189.555 117
  -3   0  12 207.755 306.074 123
  -3   0  12-17.1892 159.738 122
  -3   0  11 1710.69 407.197 120
  -3   0  11 1747.89 341.321  46
  -3   0  11 2043.79 424.577  47
  -3   0  11 1835.38 406.326  52
  -3   0  11 1761.60 199.158  94
   3   0 -11 1910.20 177.203  84
   3   0 -11 1807.09 206.476  33
  -3   0  11 2009.71 428.990 123
  -3   0  11 1624.01 365.090 122
   3   0 -11 2093.02 218.847  11
  -3   0  11 1659.60 195.099  66
  -3   0  10-3.79867 199.719 120
  -3   0  10 142.248 203.212  52
  -3   0  10-210.295 188.400  47
  -3   0  10 17.4668 85.6941  94
   3   0 -10 79.7514 135.419   4
  -3   0  10-43.2871 167.953 123
  -3   0  10 145.893 198.128 122
  -3   0  10-16.0151 77.8131  66
  -3   0   9 3.29147 169.352 120
   3   0  -9-51.1070 166.571 118
  -3   0   9-53.5863 54.5149  69
   3   0  -9 86.9157 137.885 116
   3   0  -9-20.5787 93.2975 110
  -3   0   9-96.8217 144.570 111
  -3   0   9-34.2294 74.7361 113
   3   0  -9-163.512 184.578 112
  -3   0   9 2.11623 76.2622 114
   3   0  -9-42.7773 151.049 105
  -3   0   9-36.0017 92.9182 108
  -3   0   9 33.5307 92.4657 106
   3   0  -9-41.3460 83.0238 104
   3   0  -9 137.988 120.047 103
  -3   0   9 40.9497 75.5527  94
  -3   0   9 224.430 134.973 102
   3   0  -9-48.9854 114.565   4
   3   0  -9 128.252 127.143 124
  -3   0   9-7.21193 197.743 123
   3   0  -9 153.540 139.920 121
  -3   0   9 55.3013 160.754 122
  -3   0   9-151.022 219.305  52
  -3   0   9-253.706 238.769  47
   3   0  -8 87.6109 107.011 115
   3   0  -8 76.8498 117.769 116
  -3   0   8-69.0527 199.280 122
  -3   0   8 220.536 216.511 123
   3   0  -8 113.375 129.306 121
   3   0  -8 28.7872 129.788 124
  -3   0   8 50.6537 114.156 109
  -3   0   8-1.00728 103.086 111
   3   0  -8 44.7928 123.997 110
   3   0  -8-352.848 179.062  60
  -3   0   8-14.9351 115.311 113
   3   0  -8 6.33866 115.419 112
  -3   0   8-55.1657 89.7956 114
   3   0  -8 46.9142 97.9785 105
  -3   0   8 52.7586 87.2740 108
  -3   0   8 9.05278 111.376 106
   3   0  -8-13.9974 58.7165 107
   3   0  -8-17.9605 110.720 104
   3   0  -8-67.4414 122.583 103
  -3   0   8-52.3884 107.605 102
   3   0  -8 112.584 113.256 118
  -3   0   8 38.0927 169.382 120
  -3   0   8 36.3444 76.9177   3
   3   0  -8-32.8811 81.9554   6
   3   0  -8 13.5117 150.334   4
  -3   0   8 171.569 162.027  52
  -3   0   8 31.2319 138.403  47
   3   0  -7 23.0979 109.344 115
   3   0  -7 108.196 119.741 116
  -3   0   7-165.936 212.412 122
   3   0  -7 52.6499 117.568 124
   3   0  -7 31.8764 150.537 121
  -3   0   7 100.088 113.367 113
   3   0  -7 145.992 138.875 112
  -3   0   7 245.973 139.312 114
  -3   0   7-46.0152 115.306 109
  -3   0   7 91.9250 124.476 111
   3   0  -7-5.81434 115.929 110
   3   0  -7-85.3778 138.553  60
  -3   0   7 106.142 125.471 108
  -3   0   7 112.258 133.154 106
   3   0  -7 207.983 134.491 105
   3   0  -7 147.430 77.1774 107
   3   0  -7-4.32346 123.142 104
   3   0  -7 53.7850 139.763 103
  -3   0   7 24.7479 128.710 102
   3   0  -7 68.6235 115.996 118
  -3   0   7 57.0304 178.344 120
  -3   0   7 154.962 108.608   3
   3   0  -7 132.432 87.1175   6
  -3   0   7 174.060 159.037  47
  -3   0   7 296.968 209.722  52
   3   0  -6-11.1673 117.212 116
   3   0  -6-25.7592 123.737 115
   3   0  -6 93.6677 180.127  22
  -3   0   6 20.4340 145.828 123
   3   0  -6-57.5465 107.185 124
  -3   0   6 11.5210 147.952 122
   3   0  -6-10.9800 139.749 121
  -3   0   6 50.9005 117.770 113
   3   0  -6 32.2727 121.922 112
  -3   0   6 14.2060 117.354 114
  -3   0   6 4.64803 119.687 109
  -3   0   6-8.53870 119.282 111
   3   0  -6 87.2518 121.262 110
   3   0  -6-86.3255 146.706  60
  -3   0   6 24.6989 129.956 106
   3   0  -6 27.1496 55.6693 107
   3   0  -6-54.8127 125.684 105
  -3   0   6-21.7352 111.784 108
   3   0  -6-75.5498 151.204 103
   3   0  -6-44.5984 134.673 104
  -3   0   6 51.5747 149.071 102
   3   0  -6 159.914 133.496 118
  -3   0   6 21.3377 148.046 120
  -3   0   6-40.5943 163.503  52
  -3   0   6-81.4275 173.831  47
  -3   0   6-53.9657 107.904   3
   3   0  -6-10.7348 74.1841   6
   3   0  -5 9459.48 538.709 112
  -3   0   5 10077.0 548.036 111
  -3   0   5 9746.79 529.665 113
   3   0  -5 9316.51 569.412  60
   3   0  -5 9037.17 520.570 110
  -3   0   5 9388.78 524.340 108
  -3   0   5 9729.21 530.365 109
   3   0  -5 9380.67 580.733  22
   3   0  -5 11674.7 470.563  21
  -3   0   5 9650.92 532.972 106
   3   0  -5 10125.5 561.963 104
   3   0  -5 8999.81 522.849 105
   3   0  -5 10012.0 305.354 107
  -3   0   5 9967.83 535.945 102
   3   0  -5 9511.89 541.716 103
   3   0  -5 8930.76 360.866   6
  -3   0   5 8970.61 536.692   3
   3   0  -5 9049.55 526.047 115
   3   0  -5 9214.06 531.261 116
  -3   0   5 10088.7 539.495 114
  -3   0   5 10169.2 591.477 122
  -3   0   5 10673.1 587.893 123
   3   0  -5 10225.3 597.117 121
   3   0  -5 9186.92 531.335 118
  -3   0   5 10506.4 591.552 120
  -3   0   5 9375.11 521.962  47
  -3   0   5 11473.9 654.413  52
  -3   0   4 45.0090 91.8416 113
   3   0  -4 29.8152 103.666 112
  -3   0   4-31.5355 83.7139 114
   3   0  -4 80.2287 134.860  22
   3   0  -4-54.5690 83.6482  21
   3   0  -4 49.2987 108.006 118
  -3   0   4 52.9861 83.2132 120
   3   0  -4 55.7013 109.790 121
  -3   0   4-18.8525 77.3223 123
  -3   0   4-27.0073 89.2137 122
   3   0  -4 91.7209 110.805 105
  -3   0   4-90.1387 106.164 108
  -3   0   4-13.0613 91.3111 106
  -3   0   4 12.4519 98.9696 102
   3   0  -4-55.4192 138.932 103
  -3   0   4 23.4236 107.031   3
   3   0  -4 16.7447 100.208 115
   3   0  -4-61.7982 123.141 116
  -3   0   4 98.3123 140.232  44
  -3   0   4 33.0324 73.6400  47
  -3   0   4 43.7375 73.8172  40
   3   0  -4-58.7025 104.833 110
  -3   0   4-35.0565 91.7959 111
  -3   0   4-14.3716 94.0280 109
   3   0  -3 69285.4 1357.13  22
  -3   0   3 75035.7 1278.59  40
  -3   0   3 72103.1 1233.71 123
  -3   0   3 82717.4 1392.61 102
   3   0  -3 76529.2 1440.80 103
  -3   0   3 72156.7 1260.20 120
  -3   0   3 72995.0 1382.05  44
  -3   0   3 66651.7 1319.09   3
   3   0  -2-13.1019 73.9763  49
  -3   0   2 9.32754 16.1792  45
  -3   0   2-13.1687 67.5090  53
   3   0  -2-16.6008 101.426 103
  -3   0   2 0.55633 92.1280 102
  -3   0   2-73.7928 68.9345 122
  -3   0   2-36.7827 94.5394   3
   3   0  -2-10.9615 84.0860  22
  -3   0   2-21.3373 76.0215 120
  -3   0   1 126987. 1575.19 106
   3   0  -1 116749. 1605.95 105
  -3   0   1 125211. 1527.89 102
   3   0  -1 120779. 1638.99 103
   3   0  -1 117910. 1617.63 112
  -3   0   1 126371. 1571.49 111
  -3   0   1 126021. 1558.42 113
   3   0  -1 119990. 1524.20  22
   3   0  -1 121156. 1658.56 118
  -3   0   1 128693. 1690.86   3
   3   0  -1 117574. 1620.72 115
   3   0  -1 117588. 1621.88 116
  -3   0   1 125170. 1561.71 109
  -3   0   1 125045. 1570.29 108
   3   0  -1 127758. 1683.85  54
  -3   0   1 132449. 1699.65  53
  -3   0   0-17.3000 64.2263 113
   3   0   0-45.8696 77.3374 112
  -3   0   0 26.7079 62.0204 114
   3   0   0 48.0877 65.6547  22
  -3   0   0 8.46070 63.3967 109
   3   0   0 28.5753 84.2160 110
  -3   0   0 48.4088 69.3107 111
   3   0   0-29.7609 31.4940 119
   3   0   0 36.7169 76.4869 121
   3   0   0 78.0982 84.6850 118
  -3   0   0-58.8867 83.9662  40
   3   0   0-12.3511 77.0404 105
  -3   0   0-25.8211 66.8301 108
  -3   0   0 33.3033 63.3173 106
  -3   0   0-1.90472 50.7079 107
   3   0   0 79.7186 79.1464 103
   3   0   0-42.6536 80.2585 104
  -3   0   0-7.34764 77.4775 102
   3   0   0 56.0140 74.6010 115
   3   0   0-30.9208 66.7903 116
   3   0   0-63.6768 80.8711  54
  -3   0   0-8.42428 82.8305   3
  -3   0   0-30.4495 24.9615   6
   3   0   1 52937.3 969.288 112
  -3   0  -1 53561.5 898.147 111
  -3   0  -1 52904.1 886.934 113
   3   0   1 52036.2 963.415 115
   3   0   1 53181.4 973.795 116
  -3   0  -1 52742.1 884.212 114
   3   0   1 50730.4 1166.46 121
  -3   0  -1 52823.2 884.308 109
  -3   0  -1 52407.5 885.862 108
   3   0   1 52266.2 954.423 110
  -3   0  -1 49476.9 827.122 102
   3   0   1 49535.7 910.728 104
   3   0   1 49846.5 906.355 103
  -3   0  -1 46668.1 927.891   3
  -3   0  -1 53483.2 1088.24  40
  -3   0  -1 53816.0 898.396 106
  -3   0  -1 49300.9 911.423 107
   3   0   1 52349.5 959.871 105
   3   0   1 53715.9 979.907 118
   3   0   1 47754.0 667.546 119
  -3   0  -1 52529.2 668.782  46
   3   0   1 50016.5 954.955  48
   3   0   1 50988.0 557.546  45
   3   0   1 51349.6 1083.13  54
   3   0   2 76.4677 61.2136 103
   3   0   2 9.85308 47.7066 104
  -3   0  -2-38.0979 94.8238   7
  -3   0  -2 14.3257 47.8623   6
   3   0   2-38.0722 57.7610 118
   3   0   2-27.6088 54.5951 119
   3   0   2-6.84185 46.7001 115
   3   0   2 42.4364 52.9227 116
   3   0   2-62.6080 50.0352  51
   3   0   2 9.72443 70.1121  48
   3   0   2 59.6120 53.3211  45
  -3   0  -2-15.7333 38.8474 109
   3   0   2 19.5009 45.9049 110
  -3   0  -2 14.4796 37.9692 111
  -3   0  -2-3.50000 41.3081 113
   3   0   2-39.9565 60.2768 112
  -3   0  -2-1.57428 35.5505 114
  -3   0  -2-24.9613 75.0113 107
   3   0   2 44.3578 60.4992 105
  -3   0  -2 26.3707 39.8043 106
  -3   0  -2-0.96319 39.2849 108
  -3   0  -3 30989.6 440.991   5
  -3   0  -3 29008.4 954.302   7
  -3   0  -3 32374.7 752.461   6
   3   0   3 27886.8 665.047 119
  -3   0  -3 29357.1 429.722 114
  -3   0  -3 30176.4 435.336 115
  -3   0  -3 28551.4 429.670 111
  -3   0  -3 28899.2 429.459 113
   3   0   3 31280.3 772.768  51
   3   0   3 31436.5 922.888  48
  -3   0  -3 31366.8 892.527 107
  -3   0  -3 29164.6 429.149 106
  -3   0  -3 28953.5 430.953 108
   3   0   4 51.0243 74.9265 119
   3   0   4-143.588 141.569  48
  -3   0  -4 100.959 152.171 107
  -3   0  -4-3.42355 123.970   7
  -3   0  -4 59.6506 96.1699   6
   3   0   5 1707.56 223.927  43
  -3   0  -5 1658.21 262.164 107
  -3   0  -5 1869.64 240.745   6
  -3   0  -5 1786.50 302.865   7
   3   0   6-81.7307 104.461  45
  -3   0  -6-21.3233 109.392 107
  -3   0  -6 48.4785 114.861   6
  -3   0  -6 175.369 200.366   7
  -3   0  -7 89242.5 2082.35 107
  -3   0  -7 87024.1 1812.11   6
   3   0   8 115.629 124.819  41
  -3   0  -8-125.325 165.893   6
  -3   0  -8 24.0629 147.722 107
   3   0   8 48.6044 125.157  47
   3   0   8 15.0136 125.874  48
   3   0   8-213.152 137.087  45
  -3   0  -9 4085.79 257.422  25
  -3   0  -9 4105.93 230.873  29
   3   0   9 4543.62 581.386  48
   3   0   9 4000.77 479.479  45
  -3   0  -9 4161.46 528.493 107
   3   0   9 3572.09 522.989  41
  -3   0  -9 4481.98 301.311  37
  -3   0  -9 4598.53 309.459   8
  -3   0  -9 4075.27 250.078  14
  -3   0  -9 4407.62 292.786  16
  -3   0 -10-55.0343 99.1875   8
  -3   0 -10 33.8847 89.4214  37
  -3   0 -10-189.996 114.086  32
  -3   0 -10-62.5477 88.3034  16
  -3   0 -10-92.5816 67.2484  14
  -3   0 -10 36.2462 68.3241  29
  -3   0 -10-28.9456 82.6201  25
  -3   0 -11 6269.79 380.346   8
  -3   0 -11 6819.14 358.102  32
  -3   0 -11 6511.49 353.668  37
  -3   0 -11 6606.11 319.662  14
  -3   0 -11 6282.84 308.056  18
  -3   0 -11 6562.70 359.385  16
  -3   0 -11 6438.79 302.464  29
  -3   0 -11 6554.89 355.561  25
  -3   0 -12-20.0236 78.2241   8
  -3   0 -12-75.4709 72.7835  37
  -3   0 -12 3.48105 59.3994  14
  -3   0 -12-67.2176 70.5246  16
  -3   0 -12 51.3884 72.2655  29
  -3   0 -12 97.0679 109.982  25
  -3   0 -13 5799.92 317.899   8
  -3   0 -13 5826.13 298.205  16
  -3   0 -13 5573.78 253.403  29
  -3   0 -14-28.0297 58.4376   8
  -3   0 -14-27.3343 49.1425  29
  -3   0 -15 1454.07 110.838   8
   3  -1 -18 44.7235 41.5589   8
   3   1 -18 29.9960 38.0063   8
   3   1 -17 167.111 52.4962  29
  -3  -1  17 158.386 66.9260  71
  -3   1  17 177.088 54.8301  91
   3  -1 -17 226.567 80.3200   8
   3   1 -17 261.832 94.2132   8
   3  -1 -17 200.180 82.0505  33
   3  -1 -16 903.403 155.626  33
   3   1 -16 814.732 104.597  29
  -3  -1  16 868.733 129.014  94
   3  -1 -16 1032.28 129.939  16
   3  -1 -16 873.085 142.969   8
   3   1 -16 782.453 141.990   8
  -3  -1  15 430.379 121.174  94
   3  -1 -15 671.201 163.877  33
   3   1 -15 585.336 118.618  31
   3   1 -15 587.190 110.051  29
  -3  -1  15 496.453 203.028 123
  -3   1  15 660.536 240.365  62
  -3  -1  15 413.358 118.727  66
   3  -1 -15 570.390 136.702   8
   3   1 -15 566.373 133.705   8
  -3  -1  14 1162.06 176.042  66
  -3   1  14 1150.19 335.301  62
  -3  -1  14 1171.43 387.978 123
  -3  -1  14 1063.90 341.966 122
  -3   1  14 757.483 240.448 123
   3   1 -14 1227.50 189.071  11
  -3  -1  14 1593.66 456.398  52
  -3  -1  14 1528.07 204.462  94
  -3   1  14 1350.68 175.918  71
  -3   1  14 1158.79 343.523 120
  -3  -1  14 1022.65 322.158 120
   3   1 -14 1046.79 150.135  31
   3   1 -14 1357.26 150.714  29
   3  -1 -14 1263.32 143.996  29
   3  -1 -14 1142.44 195.699  33
   3   1 -14 1162.21 163.784  33
   3  -1 -14 1230.58 183.545   8
   3   1 -14 1232.87 191.768   8
  -3   1  13 352.156 123.109  71
  -3  -1  13 299.131 108.473  69
  -3   1  13 343.111 231.878 120
  -3  -1  13 166.051 236.836 120
   3  -1 -13 128.414 68.5685  27
   3   1 -13 218.520 88.1518  31
   3  -1 -13 338.070 100.678  29
   3   1 -13 290.403 94.9789  29
  -3  -1  13 133.798 207.574 122
  -3  -1  13 623.647 313.572 123
  -3   1  13 203.873 173.253 123
  -3   1  13 97.9516 228.057  62
   3  -1 -13 133.837 86.9840  11
   3   1 -13 168.490 120.762  11
  -3  -1  13-209.805 303.342  47
  -3  -1  13 303.560 234.735  52
  -3  -1  13 258.751 119.377  94
   3   1 -13 225.579 95.2577  84
   3  -1 -13 270.955 114.074   8
   3   1 -13 465.143 138.108   8
   3   1 -13 257.057 87.6744  33
   3  -1 -13 280.393 126.345  33
   3   1 -12 7519.82 368.641  31
   3  -1 -12 7414.59 328.643  29
   3   1 -12 7497.50 323.586  29
   3  -1 -12 8704.43 423.447  27
  -3  -1  12 8295.15 895.434 122
  -3   1  12 7895.58 833.014 123
  -3   1  12 7650.12 376.734  66
  -3   1  12 8284.50 850.715  62
   3   1 -12 7614.20 365.589  84
   3   1 -12 7521.11 378.529  85
   3  -1 -12 7236.89 407.632  11
   3   1 -12 7549.96 427.730  11
  -3   1  12 6976.82 673.937  45
  -3  -1  12 10576.5 964.462  47
  -3  -1  12 8283.28 942.461  52
  -3   1  12 7468.59 815.336 120
  -3  -1  12 9494.87 981.791 120
  -3   1  12 8030.72 399.207  71
   3   1 -12 7309.96 348.247  75
  -3  -1  12 9261.70 427.924  69
  -3   1  12 8021.56 825.841 117
   3  -1 -12 7849.53 464.632  33
   3   1 -12 7746.53 620.235   6
   3  -1 -12 8018.90 429.211   8
  -3   1  11 3349.03 510.040 117
  -3   1  11 3114.49 250.159  71
  -3  -1  11 3234.32 259.446  69
   3   1 -11 3325.18 232.613  75
  -3   1  11 3386.53 554.307 120
  -3  -1  11 3637.84 586.301 120
   3  -1 -11 3485.39 217.457  29
   3  -1 -11 3675.43 279.146  27
   3   1 -11 3543.86 212.962  29
  -3  -1  11 3104.49 537.701 122
  -3   1  11 3253.64 532.003 123
  -3   1  11 4223.76 608.349  62
  -3   1  11 3481.35 255.026  66
   3   1 -11 3644.43 287.723  11
   3  -1 -11 3619.65 277.523  11
  -3   1  11 3951.53 496.398  45
  -3  -1  11 4204.45 569.318  47
  -3  -1  11 3432.79 622.557  52
   3   1 -11 3809.30 263.422  96
   3   1 -11 3399.02 394.184   6
   3   1 -11 3606.49 490.326   4
   3  -1 -11 3416.50 264.949   8
   3   1 -11 3505.71 238.665  84
   3   1 -11 3551.87 252.718  85
   3  -1 -11 3783.99 309.912  33
   3  -1 -10 10072.7 785.657  22
  -3   1  10 9554.36 817.771  62
  -3   1  10 8808.54 384.515  66
   3  -1 -10 10065.3 646.428 107
  -3   1  10 9878.47 780.633  46
  -3   1  10 9740.70 709.920  45
  -3  -1  10 11592.1 884.409  47
  -3  -1  10 9709.46 956.303  52
   3   1 -10 8537.75 744.375   4
   3   1 -10 9717.42 611.923   6
   3  -1 -10 9380.49 788.317 124
  -3  -1  10 9557.28 910.489 122
  -3   1  10 9768.54 777.539 122
  -3   1  10 9657.76 844.658 123
  -3  -1  10 9336.69 414.840  69
  -3   1  10 9384.47 835.154 120
  -3   1  10 10189.7 838.708 117
  -3   1   9 1415.59 322.445 117
  -3   1   9 1171.04 257.531 115
   3  -1  -9 894.928 190.485 116
   3   1  -9 1633.30 299.266 115
   3   1  -9 757.502 209.522 116
  -3  -1   9 1158.66 155.087  69
  -3   1   9 1110.94 239.458 113
  -3   1   9 789.246 204.121 114
  -3  -1   9 887.734 212.055 113
   3   1  -9 1070.92 234.443 112
  -3  -1   9 1118.15 226.320 114
   3  -1  -9 846.846 177.297 112
   3   1  -9 1042.30 253.594  60
  -3   1   9 1154.24 147.926  66
  -3   1   9 1160.86 294.283  62
   3  -1  -9 825.096 272.149 124
  -3   1   9 898.258 254.318 122
  -3  -1   9 1068.58 317.761 122
  -3   1   9 808.686 258.699 123
  -3  -1   9 1312.77 254.267 111
   3  -1  -9 1412.12 273.522 109
  -3  -1   9 1070.35 238.631 109
  -3   1   9 972.989 244.875 111
   3  -1  -9 1089.36 211.348 110
   3   1  -9 745.465 176.374 110
  -3  -1   9 1090.85 241.599 108
  -3   1   9 1210.07 246.879 108
  -3   1   9 1013.16 230.303 106
  -3  -1   9 1413.60 261.014 106
   3  -1  -9 1207.95 258.553 107
   3  -1  -9 1371.88 286.985 105
   3   1  -9 960.057 234.918 105
   3   1  -9 978.605 212.577 102
   3  -1  -9 1274.57 264.358 103
   3   1  -9 1371.90 263.536 104
  -3   1   9 1065.42 228.388 102
   3   1  -9 1012.02 220.431 103
   3   1  -9 1036.17 282.275   4
   3   1  -9 1152.50 204.171   6
  -3   1   9 1274.66 344.238 120
   3   1  -9 1057.28 231.885 118
   3  -1  -9 1310.83 262.972 118
   3  -1  -9 1070.67 281.215  22
  -3  -1   9 1223.00 269.682  44
  -3   1   9 1286.50 294.639  46
  -3   1   9 1129.27 248.302  45
  -3  -1   9 1142.00 355.986  52
  -3   1   8 258.733 152.017 114
  -3   1   8 309.750 165.684 113
   3   1  -8-65.6399 146.351 112
  -3  -1   8 103.371 117.509 113
   3  -1  -8 80.9187 132.166 112
  -3  -1   8-9.03158 51.2737  64
   3   1  -8 57.5408 141.285  60
  -3   1   8 73.2408 69.2217  66
  -3   1   8 107.551 155.470  62
  -3   1   8-39.8162 133.129 122
   3   1  -8 112.711 103.253 121
   3  -1  -8 67.4142 143.322 124
   3  -1  -8-90.2568 170.435 121
  -3   1   8 200.265 175.524 123
  -3  -1   8 169.734 246.695 122
   3  -1  -8 108.907 160.083 110
  -3  -1   8 50.8492 94.3722 109
  -3  -1   8 15.3665 94.2532 111
   3  -1  -8 272.173 142.601 109
  -3   1   8 44.4412 92.8199 111
  -3   1   8-0.60161 98.6305 106
  -3  -1   8-119.991 130.039 108
   3   1  -8-83.9808 140.980 105
  -3  -1   8 217.290 137.728 106
  -3   1   8 76.8249 116.445 108
   3  -1  -8-17.6790 112.767 107
   3  -1  -8 196.625 220.157 105
   3  -1  -8 92.3763 121.716 103
  -3   1   8 4.04956 124.602 102
   3   1  -8 88.8002 124.388 102
   3   1  -8-44.9434 135.012 103
  -3   1   8-103.792 147.272 104
   3   1  -8 6.09618 88.8786 104
   3  -1  -8-97.0335 167.765   1
   3   1  -8 75.6936 133.801   4
   3   1  -8 103.193 78.8588   6
   3   1  -8 95.9102 120.915 118
  -3   1   8 177.060 181.038 120
   3  -1  -8 138.833 97.7087 118
   3  -1  -8 188.191 181.557  22
  -3   1   8 54.4167 134.007 117
   3  -1  -8 195.573 152.809 116
   3   1  -8 159.450 122.373 116
   3   1  -8-71.4808 110.800 115
  -3   1   8 48.2912 113.843 115
  -3  -1   8 119.482 154.890  44
  -3   1   8 75.4461 122.516  46
  -3   1   8 107.987 154.450  45
  -3  -1   8 36.3496 231.127  52
   3   1  -7 18853.0 850.697 114
   3   1  -7 19075.8 855.194 115
   3  -1  -7 18478.1 865.578 116
  -3   1   7 20964.7 980.767 117
  -3   1   7 18204.3 857.814 114
  -3   1   7 18540.4 863.925 115
   3   1  -7 18796.9 847.505 116
   3  -1  -7 20414.3 975.231  22
   3  -1  -7 18150.3 958.202 124
  -3  -1   7 17425.7 1005.42 122
  -3   1   7 17977.0 898.567 122
   3   1  -7 20090.4 867.953 121
   3  -1  -7 18684.7 1010.34 121
  -3   1   7 17632.3 940.179 123
  -3   1   7 18369.8 868.089 111
   3  -1  -7 18460.2 858.741 112
  -3  -1   7 19927.3 886.464 111
  -3   1   7 16930.7 833.678 113
  -3  -1   7 20027.1 887.002 113
   3   1  -7 19309.4 853.389 112
  -3   1   7 17550.9 846.588 108
  -3  -1   7 19210.3 870.619 109
  -3  -1   7 19729.8 879.719 110
  -3  -1   7 19773.6 882.392 108
   3  -1  -7 17487.8 826.782 110
   3  -1  -7 18157.0 854.215 109
   3   1  -7 19483.9 927.005  60
  -3   1   7 19343.5 949.916  62
  -3   1   7 18090.7 462.021  66
  -3  -1   7 18131.0 401.691  64
  -3  -1   7 16117.7 873.710  58
  -3  -1   7 19430.0 879.348 106
   3  -1  -7 19338.3 866.783 105
   3   1  -7 18591.4 837.546 105
  -3   1   7 18198.1 864.090 106
  -3   1   7 21700.1 930.789 104
   3   1  -7 18876.0 858.476 104
  -3   1   7 20249.9 900.457 102
   3  -1  -7 22103.4 977.634 103
   3   1  -7 19100.4 871.058 102
   3   1  -7 18959.2 859.544 103
   3  -1  -7 19864.7 968.874   1
   3   1  -7 19158.8 955.917   4
   3   1  -7 19690.2 682.484   6
   3   1  -7 18866.0 847.868 118
  -3   1   7 19063.5 986.090 120
   3  -1  -7 18437.4 855.716 118
  -3  -1   7 22435.5 780.732  40
  -3   1   7 19310.7 937.538  46
  -3   1   7 19932.0 790.165  45
  -3  -1   7 18128.3 1059.55  52
  -3  -1   7 23405.7 1055.76  44
   3   1  -6 36511.2 1142.12 115
  -3   1   6 37218.5 1209.95 117
   3  -1  -6 34545.0 1115.14 116
   3   1  -6 36562.9 1143.15 114
  -3   1   6 32445.6 1088.68 114
  -3   1   6 34136.7 1126.99 115
   3   1  -6 36761.8 1139.63 116
   3  -1  -6 40643.3 1318.25  22
  -3  -1   6 33257.4 1254.14 122
   3  -1  -6 34404.2 1264.56 121
  -3   1   6 34471.8 1221.44 123
  -3   1   6 34649.3 1166.00 122
   3   1  -6 35368.5 1117.76 121
   3  -1  -6 34648.2 1232.12 124
  -3   1   6 34836.2 1140.70 111
   3  -1  -6 33953.7 1104.64 112
   3   1  -6 36632.1 1131.44 112
  -3   1   6 33768.0 1120.23 113
  -3  -1   6 36684.6 1148.08 113
  -3  -1   6 36956.4 1158.61 111
  -3   1   6 34432.2 1127.63 108
  -3  -1   6 37453.6 1164.91 110
   3  -1  -6 33452.9 1093.10 110
  -3  -1   6 37875.7 1171.03 109
  -3  -1   6 37854.5 1175.14 108
   3  -1  -6 33411.9 1112.42 109
  -3   1   6 34999.3 1181.81  62
  -3   1   6 34358.4 586.712  66
  -3  -1   6 33985.7 527.725  64
  -3   1   6 33206.6 1112.91 106
  -3  -1   6 35770.3 1139.74 106
   3  -1  -6 33604.8 1090.87 105
   3   1  -6 36581.8 1137.46 105
   3   1  -6 35713.8 1131.12 103
  -3   1   6 36083.3 1143.67 104
   3   1  -6 34788.9 1122.56 104
  -3   1   6 36057.8 1142.99 102
   3  -1  -6 37594.7 1197.12 103
   3   1  -6 34399.0 1134.63 102
   3   1  -6 34648.4 1209.63   4
   3  -1  -6 39558.0 1290.04   1
   3   1  -6 34290.0 818.004   6
   3   1  -6 38712.4 1174.82 118
  -3   1   6 33670.6 1209.71 120
   3  -1  -6 34485.5 1114.15 118
  -3  -1   6 37848.4 1016.13  40
  -3   1   6 35220.2 1189.09  46
  -3   1   6 35228.9 949.914  45
  -3   1   6 32148.9 1140.42  53
  -3  -1   6 34875.3 1339.24  52
  -3  -1   6 38063.0 1272.10  44
   3   1  -5 72085.5 1537.47 115
  -3   1   5 74673.6 1570.81 117
   3   1  -5 71355.9 1517.07 116
   3  -1  -5 70861.3 1545.95 116
   3   1  -5 69611.1 1502.61 114
  -3   1   5 69219.1 1528.90 115
  -3   1   5 69868.0 1520.55 114
   3  -1  -5 72127.3 1646.72  22
  -3  -1   5 66657.5 1632.55 122
   3   1  -5 65234.7 1458.17 121
   3  -1  -5 69758.6 1671.00 121
   3  -1  -5 70280.8 1638.00 124
  -3   1   5 74078.5 1623.05 122
  -3   1   5 73377.2 1632.59 123
  -3  -1   5 68708.9 1512.59 111
  -3   1   5 69439.5 1531.38 111
  -3   1   5 68125.9 1514.35 113
   3   1  -5 71042.3 1506.13 112
  -3  -1   5 68546.3 1499.99 113
   3  -1  -5 71490.6 1544.92 112
  -3   1   5 69761.7 1531.22 108
  -3  -1   5 68445.3 1508.51 110
   3  -1  -5 69542.5 1511.81 110
  -3  -1   5 69304.7 1513.24 109
   3  -1  -5 72452.5 1574.21 109
  -3  -1   5 68122.1 1508.20 108
  -3   1   5 74712.1 814.821  66
  -3   1   5 74105.2 1560.11  62
  -3   1   5 69161.5 1530.08 106
  -3  -1   5 69345.3 1514.53 106
   3  -1  -5 69646.6 1511.31 105
   3   1  -5 73159.8 1524.36 105
   3   1  -5 73363.8 1562.74 103
   3   1  -5 71507.5 1555.30 104
  -3   1   5 69015.0 1503.83 104
  -3   1   5 69147.4 1508.39 102
   3  -1  -5 70355.9 1570.11 103
   3   1  -5 72247.6 1578.15 102
   3   1  -5 67607.9 1587.78   4
   3  -1  -5 69770.8 1610.31   1
   3   1  -5 72308.3 1524.27 118
   3  -1  -5 71426.7 1544.27 118
  -3   1   5 69209.1 1625.11 120
  -3  -1   5 67964.7 1386.02  40
  -3   1   5 71456.4 1597.05  46
  -3   1   5 70745.4 1212.26  45
  -3   1   5 65768.0 1549.73  53
  -3  -1   5 64565.6 1694.45  52
   3   1  -4 1241.77 207.775 115
  -3   1   4 1018.33 194.138 117
   3  -1  -4 1406.24 222.606 116
  -3   1   4 1133.57 203.700 115
   3   1  -4 1306.72 225.379 116
   3   1  -4 1263.92 223.095  21
   3  -1  -4 1176.96 249.139  22
  -3   1   4 1397.51 214.710 123
  -3   1   4 1351.77 231.424 122
   3  -1  -4 1663.44 251.026 124
   3  -1  -4 1151.49 235.739 121
  -3  -1   4 1389.30 231.785 122
  -3   1   4 1333.96 229.829 113
   3  -1  -4 1372.59 248.418 112
   3   1  -4 1409.18 240.417 114
  -3  -1   4 1299.45 225.682 113
  -3   1   4 1312.16 209.995 114
   3   1  -4 1322.99 231.475 112
   3  -1  -4 1294.65 239.941 109
   3  -1  -4 1213.77 220.293 110
  -3  -1   4 1455.03 242.193 111
  -3  -1   4 1214.15 206.305 109
  -3   1   4 1238.08 222.442 111
  -3  -1   4 1395.82 238.221 110
  -3   1   4 1599.62 214.481  62
   3  -1  -4 1174.17 221.849 105
  -3   1   4 1358.25 232.218 106
  -3  -1   4 1103.78 200.798 108
   3   1  -4 1509.24 241.931 105
  -3   1   4 1244.10 219.848 108
  -3  -1   4 1430.24 240.404 106
   3   1  -4 1388.94 248.183 102
  -3   1   4 1277.64 220.048 102
   3   1  -4 1572.72 244.975 103
   3   1  -4 1444.99 249.786 104
  -3   1   4 1367.18 230.125 104
  -3   1   4 1213.77 227.754 120
   3   1  -4 1326.61 216.734 119
   3   1  -4 1181.29 206.145 121
   3   1  -4 1399.82 238.056 118
   3  -1  -4 1483.65 256.466 118
   3   1  -4 1159.31 224.705   4
   3  -1  -4 1279.51 242.194   1
  -3  -1   4 1047.63 219.465  40
  -3   1   4 1409.76 240.897  46
   3  -1  -4 1269.42 160.980  55
  -3   1   4 1413.53 234.538  53
  -3  -1   4 1324.38 246.601  52
   3   1  -3 88.6833 105.135 121
   3   1  -3 10.3414 88.5111 119
  -3   1   3 216.419 106.625 120
   3   1  -3 59.4128 137.047 118
   3  -1  -3 21.9371 103.779 118
   3  -1  -3 121.016 130.066  22
   3   1  -3-84.7025 138.103  21
  -3   1   3 72.8249 92.5854 122
   3  -1  -3 35.5553 101.754 124
  -3   1   3 50.0486 85.2888 123
  -3  -1   3 35.1042 94.7561 122
   3  -1  -3 25.9107 99.8931 121
   3   1  -3-73.7903 116.591 115
  -3   1   3 83.6791 100.963 117
   3  -1  -3 38.1746 105.504 116
  -3   1   3 91.5631 104.089 115
   3   1  -3 90.6264 104.063 116
  -3   1   3-90.7820 121.820 113
   3  -1  -3 55.3074 127.193 112
   3   1  -3 12.0976 123.509 114
   3   1  -3 126.076 124.767 112
  -3   1   3-41.4898 116.490 114
   3  -1  -3-31.8173 120.912 110
  -3  -1   3 38.8690 118.821 111
  -3   1   3-17.6880 123.315 111
  -3  -1   3 14.3338 100.066 109
  -3  -1   3-14.3350 113.623 110
   3  -1  -3 107.051 115.284 109
   3   1  -3 49.1849 81.2927  61
   3  -1  -3-47.1845 130.702 105
  -3  -1   3 93.7503 118.008 108
  -3   1   3 66.4213 121.488 108
  -3   1   3 176.464 136.776 106
  -3  -1   3 60.1809 112.846 106
  -3   1   3 93.6570 114.041 102
   3   1  -3-29.0119 138.779 102
   3   1  -3-28.4125 127.503 104
   3   1  -3-46.4171 135.964 103
  -3   1   3-22.8332 133.118 104
   3  -1  -3 78.2709 113.068  20
   3   1  -3 196.792 129.396   4
  -3  -1   3 72.2560 114.057  40
  -3  -1   3-55.0177 118.506  52
  -3   1   3-32.5507 120.888  46
  -3   1   3 12.8072 91.3784  53
   3  -1  -3 30.7300 72.8377  55
   3   1  -2 62910.9 1213.75 119
   3   1  -2 63044.4 1294.32 118
  -3   1   2 60443.2 1309.87 120
   3  -1  -2 61358.2 1320.84 118
   3   1  -2 62791.5 1338.64  21
   3   1  -2 62160.4 1324.61 121
   3  -1  -2 58836.0 1313.96 121
  -3   1   2 61780.7 1275.59 123
  -3   1   2 61776.1 1351.25 122
  -3  -1   2 69140.7 1274.70 122
  -3   1   2 60545.8 1244.87 114
   3   1  -2 63041.8 1295.32 115
  -3   1   2 58816.7 1094.84 117
   3  -1  -2 62034.9 1327.23 116
  -3   1   2 61831.4 1269.47 115
   3   1  -2 62600.0 1291.26 114
   3   1  -2 62846.4 1288.24 116
  -3   1   2 60034.6 1259.13 111
   3   1  -2 61896.0 1280.82 112
  -3  -1   2 62736.9 1272.66 111
  -3   1   2 60697.4 1254.96 113
   3  -1  -2 60969.3 1317.27 112
  -3   1   2 59916.7 1252.45 108
   3  -1  -2 61551.0 1303.00 110
  -3  -1   2 61544.6 1258.26 108
  -3  -1   2 62477.9 1267.19 109
  -3  -1   2 61473.9 1259.33 110
   3  -1  -2 64353.0 1353.93 109
   3   1  -2 63379.1 1286.40  61
  -3   1   2 60418.8 1265.86 106
  -3  -1   2 61052.8 1259.27 106
  -3  -1   2 63546.5 554.967 107
   3  -1  -2 60964.2 1296.75 105
   3   1  -2 64156.9 1319.71 103
  -3   1   2 61101.3 1227.54 104
   3   1  -2 62840.9 1312.44 104
  -3   1   2 61538.5 1238.23 102
   3   1  -2 62608.4 1330.12 102
   3  -1  -2 59217.3 1225.63  20
   3   1  -2 59486.5 1248.62   4
  -3  -1   2 56666.0 1268.92  40
  -3   1   2 61001.4 1246.43  46
   3  -1  -2 67646.4 1203.63  55
   3  -1  -2 69404.0 1401.64  56
  -3  -1   2 68196.5 1304.78  52
   3   1  -2 60838.2 1313.85  54
   3   1  -1 293.785 104.358 119
   3  -1  -1 449.581 120.793 121
   3  -1  -1 429.732 130.640 118
   3   1  -1 207.135 113.422 121
   3   1  -1 392.450 114.299 118
  -3   1   1 331.674 50.4933 119
  -3   1   1 324.166 132.330 120
  -3  -1   1 354.690 80.5938  24
   3   1  -1 229.296 146.719  21
  -3   1   1 293.863 125.421 123
  -3   1   1 380.753 138.866 122
   3   1  -1 263.932 116.714 115
  -3   1   1 314.678 85.9026 117
  -3   1   1 298.840 115.026 115
   3   1  -1 411.173 118.231 116
   3  -1  -1 259.931 113.001 116
   3  -1  -1 394.319 134.845 112
  -3   1   1 311.771 114.321 113
  -3   1   1 335.391 111.940 114
   3   1  -1 351.437 124.678 112
   3   1  -1 354.711 121.040 114
  -3   1   1 306.906 97.3243 111
   3  -1  -1 332.385 132.723 110
  -3  -1   1 288.171 117.536 111
   3  -1  -1 271.841 103.380 109
  -3  -1   1 315.205 116.701 109
  -3  -1   1 351.923 139.748 110
   3  -1  -1 338.746 131.994  59
  -3   1   1 333.490 119.729 108
  -3  -1   1 340.831 68.3493 107
  -3  -1   1 313.896 117.645 108
  -3  -1   1 357.551 123.105 106
   3  -1  -1 281.696 133.868 105
  -3   1   1 274.244 105.611 106
  -3   1   1 433.571 147.853 102
   3   1  -1 319.749 142.455 103
  -3   1   1 341.874 110.024 104
   3   1  -1 333.971 134.959 102
   3   1  -1 219.621 120.174 104
   3  -1  -1 321.707 104.013  20
   3   1  -1 297.957 111.967   4
  -3  -1   1 364.447 142.172  40
   3   1  -1 335.438 119.114  54
   3  -1  -1 387.684 128.957  56
  -3   1   1 203.932 107.338  46
   3  -1   0 190.399 111.019 121
  -3   1   0 69.6109 115.457 120
   3   1   0 44.4156 72.4394 119
   3   1   0 79.0386 84.8969 118
   3  -1   0 64.6944 79.7545 118
   3   1   0 83.2121 118.713  21
  -3  -1   0 48.8465 67.0412  24
  -3   1   0 83.6159 85.2293 123
  -3   1   0 151.364 124.740 122
   3   1   0 46.4203 81.4297 115
  -3   1   0 132.283 55.5206 117
  -3   1   0 143.123 94.9520 115
   3  -1   0 45.4562 74.0281 116
   3   1   0 101.966 94.8409 116
  -3   1   0 133.072 99.4119 113
  -3   1   0 150.895 106.352 114
   3   1   0 91.6203 101.982 112
   3   1   0 142.679 109.022 114
   3  -1   0 38.8681 92.3757 112
   3  -1   0 37.2837 92.0562 110
  -3  -1   0 127.166 103.300 109
  -3  -1   0 90.5554 97.4473 111
  -3   1   0 103.459 92.9639 111
   3  -1   0 63.9709 113.072 109
  -3  -1   0 100.109 94.7192 110
   3   1   0-14.1442 82.3180  61
   3  -1   0 104.123 118.528  59
  -3   1   0 83.5202 97.1009 106
  -3   1   0 91.5301 95.6129 108
  -3  -1   0 122.489 108.508 108
  -3  -1   0 212.824 108.910 106
  -3  -1   0 67.6641 54.4132 107
   3  -1   0 27.2368 89.5720 105
  -3   1   0 158.545 110.057 102
   3   1   0 194.134 107.373 102
   3   1   0-5.87431 102.672 103
   3   1   0 133.665 105.068 104
  -3   1   0 83.8260 87.8486 104
   3  -1   0 74.9923 68.0027  20
  -3  -1   0 69.5217 36.2661   7
   3   1   0 71.7898 59.7723   4
  -3  -1   0 86.2163 116.633  40
  -3   1   0 91.0533 79.8098  46
   3  -1   0 148.911 131.321  56
   3   1   1 19156.8 662.065 119
   3   1   1 19622.1 576.129 117
  -3   1  -1 19041.9 752.451 120
   3   1   1 18662.3 657.519 118
   3  -1   1 19648.7 672.147 118
  -3   1  -1 18713.6 406.419 117
   3   1   1 18056.4 756.843  21
  -3  -1  -1 18544.6 655.047  24
   3  -1   1 15913.9 607.789 121
  -3   1  -1 18521.5 706.195 123
   3   1   1 18866.5 664.359 116
  -3   1  -1 18405.8 614.052 114
   3   1   1 18750.0 663.302 115
  -3   1  -1 18528.0 619.389 115
   3   1   1 18472.3 658.403 114
  -3   1  -1 18565.0 618.025 111
   3  -1   1 18264.6 650.275 112
  -3  -1  -1 18677.7 639.571 111
   3   1   1 19135.5 668.360 112
  -3   1  -1 18505.4 618.727 113
  -3  -1  -1 18734.7 643.785 108
  -3  -1  -1 18526.4 636.664 110
  -3  -1  -1 18307.9 633.763 109
   3  -1   1 18754.9 650.348 110
   3  -1   1 18683.4 656.627 109
   3  -1   1 17688.7 771.926  59
  -3  -1  -1 18674.3 633.228 106
   3  -1   1 18048.4 639.112 105
  -3  -1  -1 18839.4 582.636 107
  -3   1  -1 18751.9 625.033 106
   3   1   1 17895.3 665.053 102
   3   1   1 18393.4 664.606 103
   3   1   1 17602.6 652.003 104
  -3   1  -1 17994.0 595.464 104
  -3   1  -1 18063.7 602.360 102
   3  -1   1 19450.1 566.292  20
  -3  -1  -1 19021.9 475.504   7
   3   1   1 19018.5 492.087   4
  -3  -1  -1 17748.8 704.667  40
   3  -1   1 15639.2 743.495  49
   3   1   1 19282.2 781.054  48
  -3   1  -1 18370.6 592.597  46
   3  -1   1 19588.4 818.689  56
   3   1   1 19452.0 688.307  51
   3   1   2 4550.64 326.350 118
   3   1   2 4475.22 348.232 119
   3   1   2 4895.59 288.457 117
   3  -1   2 4328.70 300.028 118
   3   1   2 4537.50 405.121  21
  -3  -1  -2 4922.21 380.251  24
   3  -1   2 4079.70 305.733 121
  -3   1  -2 4688.45 376.826 123
   3   1   2 4454.48 322.818 115
  -3   1  -2 4403.18 289.423 115
   3   1   2 4435.35 320.793 116
  -3   1  -2 4481.82 295.976 116
   3   1   2 4216.64 310.643 114
  -3   1  -2 4256.40 285.840 114
   3  -1   2 4294.72 302.204 112
  -3  -1  -2 4322.46 300.420 111
   3   1   2 4341.53 318.811 112
  -3   1  -2 4515.07 296.697 113
  -3   1  -2 4551.26 295.087 111
  -3  -1  -2 4564.45 307.999 108
  -3  -1  -2 4543.75 302.361 109
  -3  -1  -2 4414.87 299.760 110
   3  -1   2 4371.55 304.967 110
   3  -1   2 4511.62 310.630 109
   3  -1   2 4429.99 401.276  59
  -3  -1  -2 4342.78 301.125 106
   3  -1   2 4486.10 308.679 105
   3  -1   2 4434.32 306.145 108
  -3  -1  -2 5110.61 350.333 107
  -3   1  -2 4284.57 282.720 106
   3   1   2 4649.91 332.095 102
   3   1   2 4236.09 311.426 103
   3   1   2 4427.04 316.313 104
  -3   1  -2 4337.44 283.868 104
  -3   1  -2 4351.76 286.458 102
   3  -1   2 4926.01 251.628  20
  -3  -1  -2 4035.69 341.820  40
   3  -1   2 3825.52 408.371  49
   3   1   2 4010.31 394.847  48
   3   1   2 4612.00 368.362  51
  -3   1  -2 4426.31 427.490   7
  -3  -1  -2 4918.78 277.969   7
  -3  -1  -2 4815.96 350.353   5
   3   1   3 7022.18 385.353 115
   3   1   3 6818.42 379.148 116
  -3   1  -3 7209.51 335.152 115
  -3   1  -3 7290.35 336.179 114
   3   1   3 7137.11 386.096 114
  -3   1  -3 7237.40 333.136 116
   3  -1   3 7144.14 354.415 112
  -3  -1  -3 7089.75 364.899 111
   3   1   3 6843.69 379.903 112
  -3   1  -3 7466.24 344.930 113
  -3   1  -3 7289.03 339.984 111
  -3  -1  -3 7042.30 362.912 108
   3  -1   3 7142.22 350.552 110
  -3  -1  -3 7150.27 363.656 109
  -3  -1  -3 6895.91 357.616 110
   3  -1   3 7134.09 351.366 109
   3  -1   3 6782.70 340.611 105
  -3  -1  -3 7052.53 360.772 106
   3  -1   3 7370.01 352.731 108
  -3  -1  -3 7115.16 450.359 107
  -3   1  -3 7070.76 334.645 106
   3   1   3 7403.28 384.741 103
   3   1   3 7279.17 379.552 102
  -3   1  -3 7135.19 328.222 104
   3  -1   3 6716.81 355.902 103
  -3   1  -3 7442.54 339.342 102
   3   1   3 7399.46 389.651 104
  -3  -1  -3 7466.99 428.574   5
  -3  -1  -3 7222.08 392.020   7
  -3   1  -3 7346.86 568.752   7
  -3   1  -3 7714.87 354.724   3
  -3  -1  -3 7559.96 456.273  40
   3   1   3 7139.28 461.796 119
   3   1   3 7150.87 380.432 118
   3   1   3 7535.52 358.275 117
   3  -1   3 7206.54 345.049 118
   3  -1   3 6976.37 512.268  59
   3  -1   3 6574.45 408.091 121
  -3  -1  -3 6909.99 374.008  42
   3  -1   3 6702.42 543.723  49
   3   1   3 7509.68 559.684  48
   3   1   3 6853.84 487.991  51
  -3  -1  -3 7331.54 495.826  24
   3   1   3 7508.23 494.688  21
   3   1   4 33136.1 1051.10  21
  -3  -1  -4 33236.0 1110.79  24
   3  -1   4 32813.1 1149.12  59
  -3  -1  -4 33650.3 1046.20 107
   3   1   4 31511.8 1079.82  51
   3  -1   4 31319.2 1219.54  49
   3   1   4 34018.2 1240.78  48
  -3   1  -4 32784.4 1257.37   7
  -3   1  -4 33608.3 939.784   6
   3   1   4 34493.6 1066.96 119
  -3  -1  -5 418.875 185.244 107
   3   1   5 369.654 153.804  51
   3   1   5 147.618 157.539  48
   3   1   5 285.974 136.691  43
   3  -1   5 113.455 124.459  49
   3   1   5 183.651 119.021 119
  -3   1  -5 289.717 190.482   7
  -3   1  -5 173.127 103.872   6
   3   1   5 194.839 114.816  21
  -3  -1  -5 334.825 120.132  24
  -3  -1  -6 592.159 189.965 107
   3   1   6 730.276 218.869  51
   3  -1   6 1292.51 289.615  49
   3   1   6 569.315 205.777  48
   3   1   6 880.470 214.696  43
   3   1   6 736.731 194.355 119
  -3   1  -6 657.894 208.617   7
  -3   1  -6 735.487 182.374   6
  -3  -1  -6 747.288 204.967  24
  -3  -1  -7 477.795 188.146 107
   3   1   7 447.252 168.364  51
   3  -1   7 779.442 268.497  49
   3   1   7 822.059 282.278  48
   3   1   7 772.728 216.436  43
   3   1   7 791.438 217.433 119
  -3   1  -7 376.471 161.545   6
  -3   1  -7 731.861 284.100   7
  -3  -1  -7 714.360 235.977  24
  -3  -1  -8 11684.1 895.547  24
  -3   1  -8 12668.3 494.443  26
  -3  -1  -8 11975.2 375.403  29
   3   1   8 11621.8 814.509 119
  -3   1  -8 13726.6 823.835   6
  -3   1  -8 11467.5 948.789   7
  -3  -1  -8 12234.9 503.071   8
   3   1   8 12034.8 870.665  51
   3   1   8 11868.0 964.857  48
   3  -1   8 11685.4 819.854  55
   3  -1   8 11677.8 997.140  41
  -3   1  -8 12023.8 442.128  31
  -3   1  -8 13181.8 524.580  37
  -3  -1  -8 12342.7 486.924  15
  -3   1  -8 12566.5 439.822  18
  -3  -1  -8 13032.2 508.474  16
  -3  -1  -8 11539.4 820.210 107
  -3  -1  -9 577.859 137.094   8
  -3   1  -9 607.481 194.160   6
   3   1   9 650.197 233.065  51
   3  -1   9 303.580 193.407  50
   3   1   9 482.008 228.400  48
  -3  -1  -9 156.708 212.772  24
  -3  -1  -9 516.795 97.8945  29
  -3   1  -9 689.420 162.199  26
  -3   1  -9 529.620 98.9433  29
  -3   1  -9 492.363 121.056  32
  -3   1  -9 611.583 154.480  37
   3  -1   9 341.273 216.174  41
  -3   1  -9 395.626 93.7664  18
  -3  -1  -9 567.025 91.0084  17
  -3   1  -9 570.619 97.5872  14
  -3  -1  -9 644.293 148.488  16
  -3  -1  -9 285.913 207.694 107
  -3  -1 -10 1628.12 160.453  29
  -3   1 -10 1672.04 165.159  29
  -3  -1 -10 1776.11 219.452  16
  -3  -1 -10 1679.15 183.396  14
  -3   1 -10 1382.01 164.052  18
  -3   1 -10 1337.79 188.266  32
  -3   1 -10 1748.74 221.269  37
  -3  -1 -10 1518.98 212.162   8
   3   1  10 1708.69 352.975  51
   3  -1  10 1678.81 395.619  50
   3   1  10 1718.11 428.623  48
  -3  -1 -11 1045.98 178.682  16
  -3  -1 -11 658.011 119.589  14
  -3   1 -11 806.184 137.502  18
  -3  -1 -11 894.903 122.318  29
  -3   1 -11 909.829 128.431  29
  -3   1 -11 572.485 132.781  25
  -3  -1 -11 839.470 154.384   8
  -3   1 -11 1108.66 196.479  37
  -3   1 -11 726.401 153.863  32
  -3   1 -12 112.002 82.3832  18
  -3  -1 -12 38.5518 111.508  16
  -3  -1 -12-11.0106 70.0134  14
  -3   1 -12 42.4988 62.4620  29
  -3   1 -12 20.4595 103.951  25
  -3  -1 -12 19.0713 96.6065   8
  -3   1 -12 111.099 95.8429  32
  -3   1 -12 36.9015 96.3087  37
  -3  -1 -13-108.663 99.0769  16
  -3  -1 -13-32.0483 58.5701  14
  -3   1 -13 30.5227 56.6541  29
  -3   1 -13 91.3913 101.348  25
  -3  -1 -13 87.9820 85.0361   8
  -3   1 -13-49.4827 85.1159  37
  -3  -1 -14 195.146 51.5565  14
  -3  -1 -14 173.588 77.1002  16
  -3   1 -14 239.938 62.5245  29
  -3  -1 -14 170.249 82.8812   8
  -3  -1 -15 624.065 74.0147  16
  -3   1 -15 513.703 51.3769  29
   3  -2 -17 1149.23 100.403  16
   3   2 -17 1234.40 98.0101   8
   3  -2 -16 119.479 76.9984  33
   3   2 -16 117.569 61.5079  31
   3   2 -16 136.165 51.3128  29
   3  -2 -16 92.0954 76.3572  16
   3  -2 -16 95.8148 49.1809   8
   3   2 -16 18.1684 62.3796   8
  -3  -2  16 156.117 85.1819  94
  -3   2  16 122.714 56.3444  98
  -3  -2  15 1167.33 164.944  94
  -3   2  15 941.386 128.257  91
   3  -2 -15 986.044 160.373  33
   3  -2 -15 1033.73 129.484  27
   3   2 -15 946.090 107.621  29
   3   2 -15 893.625 131.675  31
  -3  -2  15 1028.26 132.907  86
   3  -2 -15 833.418 118.944   8
   3   2 -15 1177.19 155.180   8
  -3  -2  15 999.796 149.503  66
  -3   2  15 1148.75 149.079  65
  -3  -2  15 1067.95 137.919  69
  -3  -2  14 236.556 98.2060  69
   3  -2 -14 79.1870 74.7573   8
   3   2 -14 97.0197 96.8788   8
  -3   2  14 221.353 93.0441  91
  -3  -2  14 308.499 116.965  94
   3   2 -14 242.073 94.9034  84
   3  -2 -14 318.607 98.0302  27
   3   2 -14 180.476 96.9323  31
   3   2 -14 156.762 75.3797  29
  -3  -2  14 253.101 261.320 123
  -3  -2  14 130.380 262.613 122
   3  -2 -14 173.788 99.4875  33
  -3   2  14 236.933 193.059  62
   3   2 -13 180.373 89.8249  75
  -3  -2  13 175.428 114.680  69
  -3  -2  13 756.021 373.217 120
  -3   2  13 184.413 209.114  62
  -3   2  13-65.3228 153.807 123
  -3  -2  13 76.6009 223.276 122
   3   2 -13 396.414 124.360  11
  -3  -2  13 481.134 342.597  52
  -3  -2  13 201.056 92.9160  95
   3  -2 -13 236.433 95.8153   8
   3   2 -13 442.976 148.954   8
   3   2 -13 301.985 110.651  84
   3  -2 -13 182.626 87.8523  27
   3   2 -13 280.593 117.169  31
   3   2 -13 253.114 76.7940  29
   3  -2 -13 161.530 112.776  33
   3  -2 -12-75.0112 94.5512  27
  -3   2  12-91.8812 176.758 123
  -3  -2  12-234.428 274.524 122
  -3   2  12 100.879 161.019  62
   3  -2 -12-8.69226 83.9921  81
   3   2 -12 28.5674 69.7921  85
   3   2 -12-73.8888 92.4381  84
   3   2 -12-32.0023 78.7371  11
   3   2 -12-50.4904 83.3400  13
  -3  -2  12-1.60406 316.825  52
   3   2 -12 106.460 87.3895  75
  -3  -2  12 80.5865 101.329  69
   3  -2 -12 57.1151 80.8095   8
  -3   2  12 50.2314 119.328 119
  -3   2  12-2.23196 143.872 120
  -3  -2  12-96.0596 314.352 120
   3  -2 -12-53.7623 106.660  33
   3   2 -11-322.884 143.522   6
  -3   2  11 304.442 200.860 117
   3   2 -11 54.6108 78.0132  75
  -3   2  11-298.329 194.370 119
  -3   2  11-36.2092 164.128 120
   3  -2 -11 27.1295 91.8692  27
  -3   2  11 1.07930 224.396 123
  -3  -2  11 35.2414 312.410 122
  -3  -2  11 159.913 125.911  69
  -3   2  11 85.3283 184.692  62
   3  -2 -11-251.584 187.022 107
  -3  -2  11-43.1646 155.314  44
  -3  -2  11-154.134 349.508  52
   3   2 -11 56.4960 68.4713  96
   3  -2 -11 10.4506 104.496  33
   3   2 -11 95.5837 88.8586  11
   3   2 -11-43.2147 94.1716  13
   3   2 -11-45.7345 84.5146  85
   3  -2 -11-44.5027 78.0905  81
  -3  -2  10 4421.09 655.748 122
  -3   2  10 4435.65 593.878 123
  -3   2  10 4262.04 596.320 120
  -3  -2  10 4315.60 281.640  72
  -3   2  10 4595.99 281.914  71
   3   2 -10 4659.35 280.401  75
  -3   2  10 3976.64 578.796 117
   3  -2 -10 4364.40 559.909  22
   3   2 -10 5315.78 318.830  25
   3  -2 -10 4527.77 326.564  27
  -3   2  10 5041.89 625.706  62
  -3  -2  10 4792.55 286.068  64
   3  -2 -10 5380.18 585.309 107
  -3  -2  10 5254.40 797.876  52
  -3  -2  10 4855.79 626.125  44
  -3   2  10 4456.77 572.375  46
   3   2 -10 5300.39 303.849  96
   3  -2 -10 4648.31 575.429   1
   3   2 -10 4743.03 468.693   6
   3   2 -10 4844.21 292.458  85
   3   2 -10 4517.00 307.146  11
   3   2 -10 4912.98 299.883  13
   3  -2  -9 1654.56 306.897 118
   3   2  -9 1530.01 306.540 118
  -3   2   9 1467.18 335.680 120
   3   2  -9 1404.16 152.571  75
  -3   2   9 1264.29 143.900  71
   3  -2  -9 1523.33 193.020  27
   3  -2  -9 1218.13 304.252  22
   3   2  -9 1193.46 265.748  23
  -3   2   9 1366.56 293.315 116
  -3   2   9 802.660 177.326 115
  -3   2   9 1336.19 341.459 117
   3   2  -9 997.659 245.548 114
   3   2  -9 1751.80 323.487 116
   3   2  -9 1637.88 323.125 115
   3   2  -9 1943.53 376.766 112
  -3   2   9 1370.48 310.788 114
   3  -2  -9 880.846 242.096 112
  -3   2   9 1013.41 280.607 113
  -3  -2   9 1327.96 159.636  64
   3   2  -9 1027.01 266.764  60
  -3  -2   9 1200.72 369.704  58
  -3   2   9 1125.62 312.868  62
   3  -2  -9 626.205 162.985 110
   3  -2  -9 1476.51 314.248 109
  -3   2   9 1075.74 263.422 111
  -3   2   9 996.969 262.500 106
   3  -2  -9 946.043 232.763 107
   3  -2  -9 1406.49 270.371 105
   3  -2  -9 1966.07 342.803 108
   3   2  -9 1920.69 322.267 105
   3   2  -9 1034.60 251.135 102
   3  -2  -9 1584.24 308.979 103
   3   2  -9 1247.40 264.779 103
   3   2  -9 1139.43 265.496 104
  -3   2   9 1714.95 319.513 102
  -3   2   9 1479.61 323.761 104
   3   2  -9 1543.30 170.406  13
  -3  -2   9 1805.19 456.465 122
  -3   2   9 1505.22 353.938 123
  -3  -2   9 1541.90 354.038  44
  -3   2   9 1475.81 340.436  46
  -3  -2   9 1484.40 444.403  52
   3  -2  -9 1581.81 352.176   1
   3   2  -9 1295.30 308.976   4
   3   2  -9 1417.48 245.175   6
  -3   2   8 443.192 171.156 116
  -3   2   8 745.063 221.157 115
  -3   2   8 660.663 233.602 117
   3   2  -8 1092.07 233.361 114
   3   2  -8 905.172 211.754 116
   3   2  -8 458.664 127.830 115
  -3   2   8 684.392 110.064  71
  -3   2   8 606.377 219.209 114
  -3  -2   8 662.805 206.810 113
   3   2  -8 958.176 237.479 112
   3  -2  -8 930.106 305.854 112
  -3   2   8 492.565 203.539 113
  -3  -2   8 869.075 135.202  64
   3   2  -8 870.254 229.188  60
  -3   2   8 326.366 180.929  62
  -3  -2   8 637.428 287.209  58
   3  -2  -8 618.733 212.279   1
   3   2  -8 686.918 249.408   4
   3   2  -8 703.523 179.782   6
   3  -2  -8 900.632 271.163 110
  -3  -2   8 1050.15 276.201 109
  -3  -2   8 904.369 242.053 111
   3  -2  -8 1030.75 286.496 109
  -3   2   8 620.357 260.036 111
  -3  -2   8 648.239 208.368 110
   3   2  -8 823.190 211.131 105
  -3  -2   8 1041.27 270.982 108
   3  -2  -8 1024.28 270.716 108
   3  -2  -8 781.011 229.578 105
  -3   2   8 790.212 234.891 106
  -3  -2   8 1051.22 254.309 106
   3  -2  -8 696.563 223.947 103
  -3   2   8 1009.50 259.501 102
   3   2  -8 811.927 233.173 102
   3   2  -8 914.436 231.580 103
   3   2  -8 690.383 218.037 104
  -3   2   8 853.033 244.741 104
   3  -2  -8 626.033 239.597 124
  -3   2   8 716.117 286.099 123
  -3  -2   8 976.805 325.327 122
   3   2  -8 549.106 162.518 118
   3  -2  -8 745.312 197.116 118
  -3   2   8 931.686 272.120 120
   3  -2  -8 832.681 236.142  22
  -3   2   8 628.449 202.084  46
  -3  -2   8 929.596 285.227  44
  -3  -2   8 718.405 288.115  52
  -3   2   7 4724.19 544.582 117
   3   2  -7 4781.32 505.978 115
  -3   2   7 4075.76 499.230 116
   3   2  -7 5236.82 512.110 116
  -3   2   7 4202.33 501.259 115
   3   2  -7 4829.55 500.503 114
  -3   2   7 3992.22 492.080 114
   3  -2  -7 4953.63 553.336  22
   3   2  -7 4733.04 555.164   4
   3  -2  -7 4385.63 512.778   1
  -3  -2   7 4200.86 488.286 111
   3  -2  -7 4529.29 525.926 112
   3   2  -7 4960.42 514.827 112
  -3   2   7 4230.27 514.055 113
  -3  -2   7 4259.72 488.552 113
  -3   2   7 4372.58 519.725 111
  -3  -2   7 4452.25 572.987  58
  -3   2   7 4530.44 521.943  62
  -3  -2   7 4474.81 260.262  64
  -3  -2   7 4354.74 501.952 108
  -3  -2   7 4331.43 497.810 109
  -3  -2   7 4632.63 514.010 110
   3  -2  -7 3790.45 461.823 110
   3  -2  -7 4823.78 527.586 109
  -3  -2   7 4312.21 493.051 106
   3  -2  -7 4441.89 522.394 105
   3  -2  -7 4415.47 502.442 108
  -3   2   7 4234.16 510.701 106
   3   2  -7 4327.55 470.938 105
  -3   2   7 4856.76 523.451 104
   3   2  -7 4738.23 506.577 102
   3   2  -7 4230.69 475.575 103
   3   2  -7 4970.08 526.434 104
  -3   2   7 4666.04 501.473 102
   3  -2  -7 4263.74 529.344 124
  -3  -2   7 5428.46 638.447 122
  -3   2   7 4629.36 476.091 122
  -3   2   7 4696.80 547.300 123
  -3  -2   7 5226.20 493.813  40
   3   2  -7 4697.50 486.363 118
  -3   2   7 4759.81 550.722 120
   3  -2  -7 4413.93 494.157 118
  -3  -2   7 4709.46 611.755  52
  -3   2   7 4037.32 501.420  46
   3   2  -6 43844.8 1447.21 118
  -3   2   6 44729.6 1565.38 120
   3  -2  -6 40848.3 1455.15 118
   3   2  -6 44249.2 1479.21 119
   3  -2  -6 44723.8 1572.76  22
   3   2  -6 43700.0 1452.62 115
  -3   2   6 41915.1 1494.07 117
  -3   2   6 40130.5 1471.05 114
   3   2  -6 44434.0 1462.25 116
  -3   2   6 40167.2 1467.77 115
   3   2  -6 44339.6 1471.92 114
  -3   2   6 41742.5 1491.81 116
   3   2  -6 41348.2 1524.73   4
   3  -2  -6 41157.0 1457.45 112
  -3  -2   6 44060.0 1509.02 111
  -3   2   6 40465.8 1488.77 113
   3   2  -6 44364.1 1455.25 112
  -3   2   6 41542.3 1502.25 111
  -3  -2   6 40406.3 1574.55  58
  -3   2   6 44656.5 1536.93  62
  -3  -2   6 40993.6 747.045  64
  -3  -2   6 42703.5 1483.68 108
  -3  -2   6 42274.9 1476.15 110
  -3  -2   6 41273.1 1460.64 109
   3  -2  -6 41926.2 1469.41 110
   3  -2  -6 42055.3 1477.90 109
  -3  -2   6 42207.7 1469.52 106
   3  -2  -6 40889.6 1443.27 105
   3  -2  -6 41535.4 1482.33 108
  -3   2   6 41514.9 1505.49 106
   3   2  -6 43125.1 1482.32 102
   3   2  -6 40964.6 1437.56 103
   3   2  -6 41832.5 1458.08 104
  -3   2   6 42831.7 1468.64 104
  -3   2   6 43492.4 1485.68 102
   3  -2  -6 43991.4 1532.69  20
  -3  -2   6 45821.3 1435.81  40
  -3  -2   6 44570.2 1700.23  52
  -3   2   6 42440.7 1528.62  46
  -3   2   6 44840.8 1552.49 123
   3  -2  -6 41672.9 1561.28 124
  -3  -2   6 46642.5 1664.37 122
  -3   2   6 41297.7 1357.18 122
   3  -2  -5 708.022 234.376 112
   3   2  -5 567.123 178.018 112
   3   2  -5 463.165 134.166 114
  -3   2   5 644.581 212.390 114
  -3   2   5 782.377 232.525 113
  -3  -2   5 751.568 117.614  64
  -3  -2   5 520.087 198.363  58
  -3   2   5 589.598 194.358  62
   3   2  -5 807.921 217.122 115
  -3   2   5 825.505 258.218 116
  -3   2   5 648.756 211.387 117
  -3   2   5 801.945 236.449 115
   3   2  -5 863.873 226.052 116
   3   2  -5 887.329 267.910   4
   3  -2  -5 966.272 289.055 110
  -3   2   5 611.314 217.900 111
  -3  -2   5 766.368 242.641 111
  -3  -2   5 929.504 246.699 109
   3  -2  -5 622.609 224.494 109
  -3  -2   5 816.947 229.316 110
   3  -2  -5 645.754 205.960 108
  -3   2   5 630.640 212.449 106
  -3  -2   5 610.129 224.189 108
   3  -2  -5 637.729 227.801 105
  -3  -2   5 618.453 200.955 106
   3   2  -5 909.821 250.430 102
   3   2  -5 569.490 222.422 103
   3   2  -5 708.770 212.156 104
  -3   2   5 441.639 179.798 104
  -3   2   5 522.683 176.368 103
  -3   2   5 752.589 239.247 102
  -3   2   5 761.955 233.427 123
  -3  -2   5 719.214 232.030 122
   3  -2  -5 720.196 239.046 121
  -3   2   5 633.718 186.502 122
   3  -2  -5 744.554 209.725 124
   3  -2  -5 644.212 210.996 118
   3   2  -5 563.999 201.869 119
  -3   2   5 571.656 157.877 119
  -3   2   5 1032.24 265.246 120
   3   2  -5 825.758 231.515 118
  -3   2   5 621.647 228.061  46
  -3  -2   5 867.234 259.782  52
   3  -2  -5 504.749 190.446  20
  -3   2   4 8931.08 653.194 113
   3  -2  -4 8901.20 656.274 112
   3   2  -4 9703.37 660.795 112
  -3  -2   4 9739.37 684.731 111
  -3   2   4 8847.29 659.006 111
   3   2  -4 9821.96 676.795 113
   3   2  -4 8741.30 622.749  61
  -3   2   4 8732.36 272.113  65
  -3  -2   4 8810.27 330.492  64
  -3   2   4 9229.64 662.240 114
  -3   2   4 9303.39 632.210 117
  -3   2   4 9350.76 659.687 115
   3   2  -4 9336.34 648.937 116
  -3   2   4 8855.09 643.702 116
   3   2  -4 9539.46 662.487 114
   3   2  -4 9284.12 650.837 115
   3   2  -4 9135.00 654.121   4
  -3  -2   4 9994.19 687.290 108
  -3  -2   4 9964.24 684.768 109
  -3  -2   4 9445.35 668.999 110
   3  -2  -4 9483.11 688.896 110
   3  -2  -4 9271.17 674.524 109
  -3  -2   4 9921.79 671.861 106
   3  -2  -4 9223.83 670.817 105
   3  -2  -4 8899.14 659.976 108
  -3  -2   4 9461.88 662.077 105
  -3   2   4 9471.36 679.953 106
   3   2  -4 8865.94 652.108 104
   3   2  -4 9073.53 670.066 102
   3   2  -4 9362.06 666.299 103
  -3   2   4 9429.60 660.774 103
  -3   2   4 9557.52 663.954 104
  -3   2   4 9593.37 668.591 102
   3   2  -4 8816.77 544.367 124
   3  -2  -4 8641.11 659.771 124
  -3   2   4 8404.24 610.534 122
   3   2  -4 8041.93 522.474 121
   3  -2  -4 8440.01 632.711 121
  -3  -2   4 8986.87 633.732 122
  -3   2   4 8260.27 634.569 123
   3  -2  -4 9089.65 652.338  20
  -3   2   4 8560.52 530.796 119
   3   2  -4 10085.6 655.403 118
  -3   2   4 8483.26 632.564 120
   3  -2  -4 8997.08 661.399 118
   3   2  -4 9476.02 655.897 119
  -3   2   4 9542.74 501.014  51
  -3  -2   4 8921.47 656.743  52
  -3   2   4 8983.77 665.332  46
   3   2  -3 28833.5 1074.28 119
  -3   2   3 28017.6 859.647 119
  -3   2   3 27644.1 1127.63 120
   3   2  -3 28970.1 1099.71 118
   3  -2  -3 28050.7 1130.35 118
   3   2  -3 25683.2 1032.14   4
   3  -2  -3 27533.7 1121.00 112
   3   2  -3 29719.5 1147.98 113
   3   2  -3 29517.3 1110.87 112
  -3  -2   3 29740.3 1150.43 111
  -3   2   3 27372.9 1098.70 113
  -3   2   3 27190.3 1099.21 111
   3  -2  -3 28856.4 546.734  68
  -3  -2   3 26187.6 551.528  64
   3   2  -3 26448.8 1035.42  61
  -3   2   3 25913.5 433.116  65
  -3   2   3 26875.8 1084.92 114
  -3   2   3 26649.9 1000.00 117
   3   2  -3 28855.9 1114.46 115
  -3   2   3 27478.8 1097.23 115
   3   2  -3 29442.7 1113.10 116
  -3   2   3 28106.4 1113.20 116
   3   2  -3 29548.4 1128.92 114
  -3  -2   3 29578.7 1138.22 109
  -3  -2   3 29861.0 1152.14 108
  -3  -2   3 30297.1 1150.61 110
   3  -2  -3 27013.8 1103.73 110
   3  -2  -3 27547.3 1123.99 109
   3  -2  -3 27405.7 1113.43 105
  -3  -2   3 29657.1 1140.87 106
   3  -2  -3 26126.7 1102.67 108
  -3  -2   3 29549.1 1134.40 105
  -3   2   3 28717.9 1138.69 106
   3   2  -3 27006.2 1111.71 102
   3   2  -3 27553.8 1106.73 103
  -3   2   3 30010.7 1126.91 104
   3   2  -3 27592.0 1110.39 104
  -3   2   3 29773.3 1122.63 102
  -3   2   3 29891.8 1114.91 103
   3   2  -3 27924.3 543.424  93
   3  -2  -3 30036.6 1123.16  20
  -3  -2   3 27686.5 1005.14 122
   3  -2  -3 25190.5 997.458 121
  -3   2   3 25947.7 1084.13 123
  -3   2   3 26169.5 1051.40 122
   3   2  -3 29161.6 990.612 121
   3  -2  -3 25362.6 1059.10 124
  -3  -2   3 26933.6 1010.05  52
   3   2  -3 27311.9 1005.75  54
  -3   2   3 26691.8 882.621  43
  -3   2   3 26979.4 1099.06  46
   3   2  -2 12714.6 701.014 119
  -3   2   2 12345.0 505.696 119
  -3   2   2 12282.7 650.068 117
   3   2  -2 13441.2 745.096 118
  -3   2   2 11475.6 724.056 120
   3  -2  -2 12791.6 755.071 118
   3   2  -2 12162.3 666.902   4
   3   2  -2 14069.0 768.667 115
  -3   2   2 12840.4 742.776 115
   3   2  -2 13390.9 745.583 116
  -3   2   2 12850.5 741.990 116
   3   2  -2 13810.8 760.909 114
  -3   2   2 12950.7 747.406 114
   3  -2  -2 12200.4 738.193 112
   3   2  -2 12999.1 751.702 113
  -3   2   2 12467.9 736.262 113
   3   2  -2 13406.7 743.924 112
  -3  -2   2 13151.5 763.324 111
  -3   2   2 13134.6 757.179 111
   3   2  -2 13509.9 731.982  61
   3  -2  -2 12515.1 361.677  68
  -3  -2   2 13400.4 760.903 109
  -3  -2   2 13612.3 758.121 108
  -3  -2   2 14040.4 762.928 110
   3  -2  -2 12373.7 739.686 110
   3  -2  -2 12897.8 770.427 109
   3  -2  -2 12437.6 756.308 108
   3  -2  -2 13224.4 768.832 105
  -3  -2   2 13579.8 755.681 106
  -3  -2   2 14252.3 772.288 105
  -3   2   2 12570.6 736.270 106
   3   2  -2 12351.4 746.879 102
   3   2  -2 11967.3 736.323 103
   3   2  -2 12718.1 753.608 104
  -3   2   2 12833.0 733.663 104
  -3   2   2 12746.0 732.892 102
  -3   2   2 12522.2 725.047 103
   3   2  -2 12644.5 361.247  93
   3  -2  -2 12964.0 724.282  20
   3  -2  -2 11682.6 680.239 124
   3   2  -2 12644.1 676.252 121
  -3   2   2 12260.0 733.524 122
  -3  -2   2 12266.7 607.042 122
  -3   2   2 11382.0 715.955 123
   3  -2  -2 12364.2 643.374 121
   3   2  -2 11873.2 669.580  54
   3  -2  -2 10262.8 644.470  55
  -3   2   2 11941.1 528.823  43
  -3  -2   2 12628.9 613.569  52
  -3   2   2 12450.0 725.309  46
   3  -2  -1 1662.92 311.434 118
   3   2  -1 1522.30 275.779 118
  -3   2   1 1610.32 311.040 120
   3   2  -1 1770.98 291.896 121
   3   2  -1 1692.94 291.756 119
  -3  -2   1 2100.10 217.416  24
  -3  -2   1 1731.21 309.446   5
   3   2  -1 1735.33 248.840   4
   3   2  -1 1918.05 315.792 116
   3   2  -1 2243.15 339.544 115
  -3   2   1 1689.02 289.163 116
  -3   2   1 1264.39 218.800 115
  -3   2   1 1735.59 238.540 117
   3   2  -1 1684.19 303.096 113
   3   2  -1 1663.35 299.720 114
  -3   2   1 1691.53 272.537 114
   3  -2  -1 1582.39 282.555 112
  -3   2   1 1889.85 310.397 113
   3   2  -1 1749.77 301.901 112
   3   2  -1 1841.91 285.156  61
   3  -2  -1 1768.85 144.797  68
  -3   2   1 1811.40 155.333  67
   3  -2  -1 1622.08 294.119 110
  -3   2   1 1994.69 314.919 111
  -3  -2   1 1888.89 310.238 109
  -3  -2   1 1962.86 325.072 111
   3  -2  -1 1680.91 307.301 109
  -3  -2   1 2245.77 337.675 110
  -3   2   1 1852.59 308.713 106
   3  -2  -1 1578.86 278.120 108
   3  -2  -1 1987.19 313.201 105
  -3  -2   1 1570.03 295.341 108
  -3  -2   1 2147.33 338.668 106
  -3  -2   1 1851.40 311.024 105
  -3   2   1 2073.24 320.973 104
   3   2  -1 1841.27 323.030 104
   3   2  -1 1404.62 285.865 102
   3   2  -1 1834.58 328.393 103
  -3   2   1 1956.64 294.183 102
  -3   2   1 1860.20 290.856 103
   3   2  -1 1946.00 148.424  93
   3  -2  -1 1598.06 279.338  20
   3  -2  -1 1506.06 214.889 121
   3  -2  -1 1684.75 256.770 124
  -3   2   1 1649.08 299.708 123
  -3   2   1 1672.17 283.709  46
   3  -2  -1 1805.65 291.457  55
   3   2  -1 1781.99 292.347  54
   3   2   0 1414.42 245.200 119
  -3   2   0 1540.18 278.220 120
   3  -2   0 1498.42 267.747 118
   3   2   0 1385.79 256.763 118
  -3  -2   0 1631.34 213.439  24
  -3  -2   0 1385.20 281.766   5
   3   2   0 1696.48 287.525 116
   3   2   0 1502.50 280.049 115
  -3   2   0 1298.79 233.039 116
   3   2   0 1422.85 234.576 117
  -3   2   0 1587.94 279.077 115
  -3   2   0 1444.01 217.001 117
   3   2   0 1324.80 259.730 114
   3   2   0 1500.61 253.488 113
   3   2   0 1579.14 280.559 112
  -3   2   0 1687.22 278.729 114
   3  -2   0 1365.89 265.307 112
  -3   2   0 1391.18 258.021 113
   3  -2   0 1574.56 144.784  63
   3  -2   0 1676.58 142.854  68
  -3   2   0 1428.66 140.940  67
   3   2   0 1239.69 249.933  61
   3  -2   0 1489.06 294.631 110
  -3  -2   0 1420.44 246.292 111
  -3   2   0 1613.28 262.676 111
   3  -2   0 1356.29 261.889 109
  -3  -2   0 1469.24 264.129 110
  -3  -2   0 1309.63 243.455 109
   3  -2   0 1288.28 250.461 105
   3  -2   0 1388.83 268.225 108
  -3  -2   0 1471.22 256.767 108
  -3  -2   0 1514.90 270.211 106
  -3   2   0 1260.69 253.927 106
  -3  -2   0 1673.97 205.892 107
  -3  -2   0 1544.24 264.572 105
   3   2   0 1379.89 259.017 103
   3   2   0 1158.07 251.551 102
   3   2   0 1427.82 292.590 104
  -3   2   0 1564.70 267.772 102
  -3   2   0 1311.85 249.116 104
  -3   2   0 1525.33 258.108 103
   3   2   0 1650.75 137.188  92
   3  -2   0 1311.86 238.663  20
   3  -2   0 1110.98 189.363 124
  -3   2   0 1454.16 271.140 123
  -3   2   0 1188.45 222.237  46
   3  -2   0 1361.34 272.834  55
   3   2   1 17630.7 831.575 115
  -3   2  -1 16239.4 770.238 115
  -3   2  -1 15603.0 754.860 114
  -3   2  -1 15732.8 756.282 116
   3   2   1 17563.0 825.302 116
   3   2   1 17259.9 824.846 114
  -3  -2  -1 16555.4 714.698  24
   3  -2   1 17091.2 756.246  20
  -3  -2  -1 15958.1 835.586   5
  -3  -2  -1 17834.8 823.773 111
  -3   2  -1 16475.8 776.438 113
   3  -2   1 16083.0 799.976 112
   3   2   1 17425.2 834.233 113
   3   2   1 17610.1 824.465 112
  -3   2  -1 15398.3 751.222 111
   3  -2   1 16370.3 426.654  63
  -3   2  -1 16354.3 451.214  67
   3  -2   1 16668.3 442.392  68
   3   2   1 16934.7 382.208  65
  -3  -2  -1 16936.0 802.262 109
  -3  -2  -1 17278.3 816.390 110
   3  -2   1 16064.1 792.619 110
  -3  -2  -1 17606.0 823.688 108
   3  -2   1 16155.2 804.193 109
   3  -2   1 15746.0 784.508 105
  -3  -2  -1 16988.5 807.086 106
   3  -2   1 16231.3 808.322 108
  -3  -2  -1 15684.9 667.699 107
  -3  -2  -1 17860.4 822.414 105
  -3   2  -1 16032.8 765.439 106
   3   2   1 16379.7 818.114 103
   3   2   1 15499.4 796.214 102
   3   2   1 15649.2 798.491 104
  -3   2  -1 17853.6 789.644 104
  -3   2  -1 17605.6 787.228 102
  -3   2  -1 17246.9 769.203 103
   3   2   1 16352.5 411.205  92
  -3   2  -1 16476.9 860.734 123
   3   2   1 17367.6 788.623 117
   3   2   1 17389.4 840.774 119
  -3   2  -1 16865.0 905.709 120
   3   2   1 17012.5 807.811 118
  -3   2  -1 17810.2 666.216 117
   3  -2   1 16324.9 805.121 118
   3  -2   1 15977.5 833.534  55
  -3  -2  -2 41502.6 1227.38 111
   3   2   2 38752.2 1233.48 113
  -3   2  -2 36779.3 1132.13 113
   3   2   2 38194.3 1204.63 112
   3  -2   2 38780.6 691.365  68
   3  -2   2 37466.5 648.588  63
   3   2   2 39085.7 596.633  65
  -3   2  -2 37972.0 693.261  67
  -3  -2  -2 37130.3 1276.95   5
  -3   2  -2 36928.8 1372.25   7
  -3  -2  -2 40712.8 1208.87 109
  -3  -2  -2 40195.2 1199.70 110
  -3  -2  -2 40394.6 1208.72 108
   3  -2   2 37812.7 1188.89 109
   3  -2   2 36128.3 1157.15 110
   3  -2   2 37097.2 1173.48 105
  -3  -2  -2 39583.6 1197.27 106
   3  -2   2 38057.7 1197.71 108
  -3  -2  -2 37082.8 1111.23 107
  -3  -2  -2 40585.6 1203.89 105
  -3   2  -2 37854.1 1139.11 106
   3   2   2 37474.1 1218.23 103
   3   2   2 37477.1 1231.44 102
   3   2   2 36482.6 1205.09 104
  -3   2  -2 38223.5 1123.40 103
  -3   2  -2 39354.7 1140.56 102
  -3   2  -2 38955.7 1136.49 104
   3   2   2 37175.0 646.154  92
   3   2   2 39622.2 1294.64 119
  -3   2  -2 39523.9 952.402 117
   3   2   2 39763.1 1220.40 118
   3   2   2 40303.6 1203.50 117
   3  -2   2 37495.3 1189.21 118
  -3  -2  -2 39067.6 1180.04  24
   3  -2   2 40910.1 1131.41  20
   3   2   2 39030.0 1212.89 116
   3   2   2 39010.2 1226.27 115
  -3   2  -2 37973.5 1138.28 114
  -3   2  -2 36947.5 1124.49 115
  -3   2  -2 36886.3 1129.76 116
   3   2   2 38112.0 1216.78 114
   3  -2   2 37981.2 1327.86  55
   3   2   3 15834.8 778.299 113
  -3   2  -3 16294.9 723.978 113
   3   2   3 16107.0 775.539 112
  -3   2  -3 15858.2 709.128 112
  -3  -2  -3 16698.3 770.947 111
   3  -2   3 14972.8 721.335 111
  -3  -2  -3 16957.7 779.272 108
  -3  -2  -3 16287.3 765.274 109
  -3  -2  -3 15650.8 743.119 110
   3  -2   3 14786.3 715.852 109
   3  -2   3 14677.0 709.872 110
   3  -2   3 15187.5 724.975 108
   3  -2   3 14821.5 417.029  63
   3  -2   3 14553.5 445.470  68
   3   2   3 15209.3 393.338  65
  -3  -2  -3 15306.8 826.480   5
  -3   2  -3 15072.9 913.255   7
   3   2   3 14848.5 752.570 115
  -3   2  -3 15533.7 704.564 114
  -3   2  -3 16120.5 719.336 115
   3   2   3 15285.1 757.744 116
  -3   2  -3 15993.7 717.850 116
   3   2   3 15262.0 763.277 114
   3  -2   3 15553.0 732.136 105
  -3  -2  -3 15869.8 752.387 106
  -3  -2  -3 15318.0 755.064 107
  -3  -2  -3 15758.5 748.362 105
  -3   2  -3 15605.4 711.614 106
   3   2   3 15108.3 761.414 103
   3   2   3 14679.8 754.910 102
  -3   2  -3 16215.0 707.242 103
  -3   2  -3 16201.9 712.163 102
   3   2   3 14995.9 758.757 104
  -3   2  -3 16216.8 708.759 104
  -3  -2  -3 15112.1 794.157  24
   3   2   3 15563.8 851.472 119
   3   2   3 15667.1 762.993 117
   3  -2   3 14905.0 720.971 118
   3   2   3 16087.7 769.101 118
  -3  -2  -3 14102.1 746.021  42
   3  -2   3 14149.0 860.106  55
   3   2   3 16018.2 937.176  48
   3   2   3 15434.9 868.550  51
   3   2   3 14503.9 425.375  92
  -3  -2  -4 42137.8 1268.40  42
   3  -2   4 39670.3 1472.56  55
   3   2   4 42343.6 1595.89  48
   3   2   4 41322.8 1473.50  51
   3   2   4 37090.5 717.668  92
  -3   2  -4 39511.5 1542.52   7
   3   2   4 42157.1 1457.59 119
   3   2   4 44182.8 1304.19 117
   3  -2   4 41716.1 701.725  63
   3  -2   4 38496.6 746.616  68
   3   2   4 39903.0 665.632  65
  -3  -2  -4 42707.6 1338.22  40
  -3  -2  -4 39765.6 1301.65 107
  -3  -2  -4 40842.7 1393.03  24
  -3  -2  -5 599.126 203.959 107
   3   2   5 497.629 194.009 119
   3  -2   5 348.335 85.9366  68
   3   2   5 493.067 83.5115  65
  -3   2  -5 349.269 170.257   7
   3   2   5 453.002 181.368  51
   3  -2   5 508.646 201.367  55
   3   2   5 118.528 141.602  48
  -3  -2  -5 625.167 216.540  24
  -3  -2  -6 5632.30 589.850  24
   3  -2   6 5097.76 654.174  41
  -3  -2  -6 5494.25 551.832 107
   3   2   6 6251.67 624.862 119
   3  -2   6 5574.05 295.137  68
   3   2   6 5616.34 274.222  65
  -3   2  -6 5030.35 600.669   7
  -3   2  -6 6383.82 568.746   6
   3   2   6 5741.16 658.886  48
   3  -2   6 5906.30 616.915  55
   3   2   6 5384.46 599.741  51
   3  -2   7 5736.88 618.669  55
   3   2   7 5863.45 708.282  48
   3  -2   7 6590.88 793.427  41
   3   2   7 5590.89 635.870  51
  -3  -2  -7 5165.81 588.868  24
  -3   2  -7 6133.59 357.686  26
  -3   2  -7 6262.72 357.319  32
  -3   2  -7 6009.88 302.354  31
  -3  -2  -7 5884.76 321.372  38
  -3   2  -7 5633.50 352.949  37
  -3  -2  -7 5123.14 556.974 107
   3   2   7 5625.56 615.554 119
   3   2   7 5962.97 296.631  65
  -3   2  -7 5760.97 300.055  10
  -3   2  -7 5712.95 709.636   7
  -3  -2  -7 6182.01 369.359   8
  -3   2  -7 6615.21 582.547   6
  -3   2  -7 6290.94 334.288  18
  -3  -2  -7 6223.18 360.433  16
   3  -2   8 18064.7 1333.15  50
   3   2   8 17803.6 1268.87  48
   3   2   8 17441.4 1155.58  51
  -3  -2  -8 17081.1 1125.55  24
  -3   2  -8 17123.3 625.698  26
  -3   2  -8 16962.9 534.568  31
  -3  -2  -8 17473.0 552.143  38
  -3   2  -8 17725.0 631.139  32
  -3   2  -8 17040.1 641.642  37
  -3  -2  -8 16806.8 1066.15 107
   3   2   8 16265.3 1082.71 119
  -3   2  -8 17553.0 570.693  18
  -3  -2  -8 18297.2 636.395  16
  -3   2  -8 16395.7 1217.89   7
  -3   2  -8 18487.9 1012.22   6
  -3  -2  -8 17166.1 629.912   8
   3  -2   8 17081.3 1120.44  57
   3   2   8 17012.7 510.375  65
   3  -2   9 952.863 260.947  57
   3   2   9 1180.64 146.248  65
   3   2   9 1024.55 306.512 119
  -3  -2  -9 1184.21 145.922  38
  -3   2  -9 1223.35 200.123  32
  -3   2  -9 1180.75 194.170  37
  -3   2  -9 1084.59 160.179  31
  -3   2  -9 1294.12 199.445  26
   3   2   9 1163.19 306.318  51
   3  -2   9 1197.37 380.759  50
  -3  -2  -9 1201.19 192.305   8
  -3  -2  -9 1057.57 185.233  16
  -3   2  -9 1246.75 185.729  18
  -3   2 -10 555.813 170.090  37
  -3   2 -10 436.676 157.094  32
   3  -2  10 277.366 84.3842  64
   3   2  10 343.414 95.7009  65
   3   2  10 748.399 248.567  51
  -3  -2 -10 456.524 149.325   8
  -3  -2 -10 424.666 144.563  16
  -3   2 -10 535.078 143.862  18
  -3  -2 -10 500.239 117.692  12
  -3  -2 -11 5895.71 292.786  12
  -3  -2 -11 5867.32 312.707  14
  -3  -2 -11 5991.86 365.046  16
   3  -2  11 5053.53 620.685  58
  -3   2 -11 6582.36 293.680  29
  -3   2 -11 5917.97 349.396  25
  -3   2 -11 5927.37 373.282  37
  -3   2 -11 6035.76 381.646  32
  -3  -2 -11 6284.29 380.141   8
   3   2  11 5890.23 319.979  92
   3   2  12 506.748 102.999  92
  -3   2 -12 649.813 97.9761  29
  -3   2 -12 569.822 129.426  25
  -3  -2 -12 835.832 157.877   8
  -3   2 -12 789.853 149.368  37
  -3  -2 -12 456.271 90.4193  14
  -3  -2 -12 557.830 125.095  16
  -3   2 -13 1196.99 110.795  29
  -3   2 -13 1119.67 148.194  25
  -3  -2 -13 882.264 132.298   8
  -3   2 -13 1282.65 179.280  37
  -3  -2 -13 876.906 127.779  16
  -3  -2 -13 1124.27 119.042  14
  -3  -2 -14 215.246 48.3358  14
  -3  -2 -14 229.058 71.7980  16
  -3   2 -14 145.420 41.4777  29
  -3   3  16 6161.58 181.811  88
   3  -3 -16 6196.64 212.595  16
   3  -3 -15 2.21525 44.4017  33
   3  -3 -15 163.306 51.2719  38
  -3   3  15 45.8405 42.7332  98
  -3  -3  15-6.99084 40.2348  95
   3   3 -15 0.92907 50.0929  31
   3   3 -15-11.8680 36.1584  29
  -3   3  15 36.3703 56.0822  88
  -3  -3  15 91.8678 64.4254  86
   3  -3 -15-59.5107 68.2646  16
  -3   3  14 49.5266 55.2131  98
  -3  -3  14 105.661 96.2934  94
  -3  -3  14 72.7227 69.4629  95
   3  -3 -14-88.9551 65.5707  33
  -3  -3  14 52.9458 70.3892  69
   3  -3 -14 17.7991 72.4042  27
   3   3 -14-6.75622 48.9239  29
   3   3 -14 25.6241 69.9495  31
   3   3 -14 14.1886 45.2190   8
   3   3 -14 59.0725 67.0389  84
  -3   3  13 326.957 94.2395  91
  -3  -3  13 153.489 94.8173  95
  -3   3  13 307.678 101.515  98
  -3  -3  13 357.370 121.710  94
   3  -3 -13 294.179 95.9419  33
   3   3 -13 260.740 82.3424  75
  -3  -3  13 298.288 107.144  69
  -3  -3  13 485.106 99.6958  72
  -3   3  13 238.389 78.0186  65
   3  -3 -13 259.581 119.716  27
   3   3 -13 225.721 100.505  31
   3   3 -13 199.434 72.6031  29
   3   3 -13 186.095 87.4192  84
   3  -3 -13 258.043 91.6639  81
   3   3 -13 318.903 88.4934   8
   3   3 -12 2744.48 236.622  13
  -3  -3  12 2654.40 212.705   9
   3   3 -12 2661.80 223.983   8
  -3   3  12 2545.59 228.979  98
  -3   3  12 2658.13 213.669  91
   3   3 -12 2373.69 212.057  84
   3  -3 -12 2223.61 212.488  81
   3  -3 -12 2686.02 256.467  27
   3   3 -12 2388.91 197.979  75
  -3  -3  12 2468.02 264.781  69
  -3  -3  12 2588.68 221.173  72
  -3   3  12 2559.85 213.649  65
   3  -3 -12 2610.23 236.907  33
  -3  -3  12 2434.77 511.337 122
   3   3 -11 72.3786 89.4170  13
  -3   3  11 853.023 260.024  51
  -3  -3  11 812.997 318.428  52
  -3   3  11 56.6324 92.5892  98
  -3   3  11 84.8113 86.9425  91
   3  -3 -11-73.6149 102.727  81
   3  -3 -11 24.8473 109.756  27
  -3  -3  11-24.0547 87.8213  72
   3   3 -11 14.7994 82.7514  75
  -3  -3  11 31.9586 113.428  69
  -3   3  11-32.9210 74.0962  65
   3  -3 -11 31.7925 76.6643  33
  -3  -3  11 669.515 312.690 122
  -3   3  10 12952.0 1022.18 119
   3   3 -10 13056.9 512.661  13
  -3  -3  10 11437.6 1102.76  52
  -3   3  10 13982.5 991.551  51
  -3   3  10 12978.5 517.445  91
  -3   3  10 13262.7 533.735  98
   3  -3 -10 12661.0 543.366  81
  -3   3  10 13228.6 487.577  65
   3  -3 -10 13107.0 575.227  27
  -3   3  10 13796.8 1037.02 123
  -3  -3  10 11831.9 1085.53 122
   3  -3 -10 12402.5 480.326  34
   3  -3 -10 12596.3 529.641  33
  -3  -3  10 12374.6 521.075  72
   3   3 -10 12070.1 461.913  75
   3   3  -9 1293.65 169.658  75
  -3  -3   9 1215.13 197.699  72
   3  -3  -9 1080.91 180.799  27
  -3  -3   9 1283.73 181.330  64
  -3   3   9 1381.42 167.387  65
  -3   3   9 933.870 290.837 123
  -3  -3   9 1409.40 316.225 122
  -3   3   9 1255.58 334.775  51
  -3  -3   9 1331.32 387.478  52
  -3   3   9 1084.05 166.196  98
  -3   3   9 1148.03 172.072  91
   3   3  -9 1384.06 173.667  13
   3  -3  -9 1380.85 179.661  33
   3  -3  -9 1242.75 179.201  34
  -3   3   9 845.521 235.355 119
  -3   3   9 1803.95 406.434 120
   3   3  -8 10926.0 450.872  13
   3  -3  -8 9733.52 903.460   1
  -3  -3   8 10643.4 990.347 122
  -3   3   8 9296.62 859.700 123
  -3   3   8 10402.2 855.498 119
   3   3  -8 7859.42 732.355 118
  -3   3   8 10335.3 934.757 117
  -3   3   8 10173.0 879.067 120
   3  -3  -8 11032.0 928.694 118
   3   3  -8 10423.1 422.898  75
   3  -3  -8 10904.5 950.235  22
   3   3  -8 10244.5 881.531  23
   3  -3  -8 9221.23 473.554  27
   3   3  -8 10260.5 858.680 115
  -3   3   8 9893.27 893.596 115
   3   3  -8 10743.9 884.988 114
  -3   3   8 9504.02 886.149 116
  -3   3   8 9664.42 901.437 114
   3   3  -8 10062.6 852.331 116
  -3  -3   8 9376.60 855.357 111
   3   3  -8 12412.4 953.900 112
  -3   3   8 9262.41 874.185 113
  -3  -3   8 10068.3 876.590 113
  -3   3   8 10895.7 422.949  65
  -3  -3   8 10056.4 456.473  64
  -3  -3   8 10114.1 885.020 109
  -3  -3   8 9481.70 851.332 110
   3  -3  -8 10449.2 894.532 109
   3  -3  -8 7910.74 758.570 110
  -3  -3   8 8866.59 823.378 108
   3  -3  -8 10561.7 890.532 105
  -3  -3   8 9902.80 873.001 106
   3  -3  -8 11054.3 932.040 108
   3   3  -8 10440.4 850.267 105
  -3   3   8 8667.50 841.622 106
   3   3  -8 9750.54 839.351 103
   3   3  -8 8359.17 790.187 102
   3   3  -8 9011.99 807.724 104
  -3   3   8 9526.67 850.092 104
  -3   3   8 9238.15 835.133 102
  -3   3   8 10030.0 451.054  98
  -3   3   8 9871.87 452.891  91
   3  -3  -8 10023.9 456.699  34
   3   3  -8 10157.8 417.987  85
  -3  -3   8 9926.30 406.622  79
  -3   3   8 10635.4 925.588  43
  -3  -3   8 10300.5 998.500  52
  -3   3   8 9096.51 862.532  46
  -3   3   8 10967.9 823.938  51
   3   3  -7 5401.27 305.294  13
   3  -3  -7 5304.99 675.111   1
  -3  -3   7 4404.64 574.977   5
  -3   3   7 4175.72 560.370 123
  -3  -3   7 5298.33 670.930 122
  -3   3   7 3862.18 502.766 119
   3   3  -7 6095.17 685.575 118
   3  -3  -7 4100.59 545.808 118
  -3   3   7 4754.71 595.559 120
  -3   3   7 4909.88 629.279 117
   3   3  -7 5609.29 306.228  75
   3  -3  -7 4605.28 326.828  27
   3   3  -7 4234.63 552.828  23
   3  -3  -7 5207.84 654.200  22
   3   3  -7 5143.63 623.469 115
  -3   3   7 4653.99 614.277 115
   3   3  -7 5590.71 639.892 116
  -3   3   7 4175.45 571.205 114
  -3   3   7 4351.46 599.443 116
   3   3  -7 4412.61 553.251 114
  -3  -3   7 5472.09 670.209 111
  -3   3   7 4406.09 606.955 113
   3   3  -7 5368.78 629.635 112
  -3   3   7 4599.25 611.769 111
  -3  -3   7 5032.68 634.791 113
  -3  -3   7 4726.98 319.028  64
  -3   3   7 5245.67 285.464  65
   3  -3  -7 3755.16 535.522 110
  -3  -3   7 4851.49 625.049 109
  -3  -3   7 5234.72 639.290 110
   3  -3  -7 4969.84 633.349 109
   3  -3  -7 5347.24 629.093 105
  -3  -3   7 4739.73 617.587 106
   3  -3  -7 3741.31 537.381 108
  -3  -3   7 3571.29 523.737 108
   3   3  -7 5551.37 638.704 105
  -3   3   7 4820.12 619.207 106
   3   3  -7 4572.77 582.402 103
   3   3  -7 4517.72 579.547 102
   3   3  -7 4674.94 587.637 104
  -3   3   7 5758.38 667.324 104
  -3   3   7 5028.89 623.829 102
  -3   3   7 5009.07 315.868  91
  -3   3   7 4839.23 310.071  98
   3  -3  -7 4975.66 315.699  34
  -3  -3   7 4670.79 282.659  79
   3   3  -7 5248.53 302.111  85
  -3   3   7 4620.51 586.065  43
  -3   3   7 4624.54 633.016  46
  -3  -3   7 5397.02 664.034  52
   3  -3  -6 2977.38 218.514  19
   3  -3  -6 3273.00 507.572  20
  -3  -3   6 2544.02 462.412   5
   3   3  -6 3389.09 256.613  10
  -3   3   6 2802.72 472.320 123
  -3  -3   6 3855.49 538.771 122
  -3   3   6 3363.30 428.115 119
   3   3  -6 3875.12 530.292 118
   3  -3  -6 2968.39 480.975 118
  -3   3   6 2975.28 482.711 120
   3   3  -6 3517.09 500.230 119
   3   3  -6 3499.46 232.994  75
   3  -3  -6 3126.10 257.509  27
   3   3  -6 2915.61 469.682  23
   3   3  -6 2631.72 450.289 115
  -3   3   6 2837.12 488.697 116
  -3   3   6 2732.40 477.774 115
  -3   3   6 2657.58 442.822 117
   3   3  -6 2873.33 469.823 116
  -3  -3   6 3531.47 541.800 111
   3  -3  -6 3814.97 548.086 112
   3   3  -6 2749.98 446.006 114
  -3   3   6 2511.97 451.062 114
   3   3  -6 3741.63 540.156 112
  -3   3   6 3242.89 528.402 113
  -3   3   6 3538.07 225.829  65
  -3  -3   6 2862.17 247.744  64
   3  -3  -6 3232.33 490.655 110
  -3   3   6 3025.31 514.316 111
   3  -3  -6 2398.11 434.431 109
  -3  -3   6 2783.88 476.666 109
  -3  -3   6 3436.41 518.873 110
  -3  -3   6 2689.59 473.979 108
  -3   3   6 3048.63 501.687 106
   3  -3  -6 2621.52 420.632 105
  -3  -3   6 2949.66 480.196 106
   3  -3  -6 2201.44 406.655 108
  -3   3   6 3191.95 493.508 102
   3   3  -6 3218.06 502.599 102
  -3   3   6 3339.99 500.831 104
   3   3  -6 2613.36 426.422 103
   3   3  -6 2917.57 468.919 104
  -3   3   6 3469.81 250.203  98
  -3   3   6 3152.28 250.471  91
   3  -3  -6 3251.82 251.597  34
   3   3  -6 2961.41 220.357  85
   3  -3  -6 3187.86 231.001  89
  -3  -3   6 3182.27 237.451  79
  -3   3   6 2722.92 480.153  46
  -3   3   6 3236.00 461.730  43
  -3  -3   6 3546.39 530.447  52
  -3  -3   5 3453.83 526.614   5
  -3   3   5 3834.21 521.286 123
  -3  -3   5 4271.26 543.285 122
  -3   3   5 3858.32 529.143 117
  -3   3   5 3402.69 417.693 119
   3   3  -5 3584.35 487.956 118
  -3   3   5 3232.44 466.859 120
   3  -3  -5 3682.95 510.076 118
   3   3  -5 3790.06 505.261 119
   3   3  -5 3581.06 519.209  23
  -3   3   5 2796.12 466.133 115
  -3   3   5 3400.76 500.908 116
  -3   3   5 3757.83 533.453 114
   3   3  -5 3210.40 463.703 116
   3   3  -5 4434.95 560.727 114
   3   3  -5 4244.66 553.925 115
   3   3  -5 4271.09 554.304 113
   3  -3  -5 3716.24 537.194 112
  -3   3   5 3631.79 529.725 113
   3   3  -5 4047.79 551.700 112
  -3  -3   5 4010.77 550.936 111
  -3   3   5 4068.01 559.066 111
  -3  -3   5 2935.04 478.738 108
  -3  -3   5 3607.81 521.661 110
   3  -3  -5 3852.40 549.185 110
   3  -3  -5 3987.53 537.653 109
  -3  -3   5 3989.69 545.539 109
  -3   3   5 3459.62 256.835  67
  -3   3   5 4043.81 228.278  65
  -3  -3   5 3509.83 268.441  64
   3  -3  -5 3394.27 495.984 105
  -3  -3   5 3434.78 514.345 106
   3  -3  -5 3302.57 511.851 108
  -3  -3   5 3410.21 493.001 105
  -3   3   5 3699.43 540.327 106
   3   3  -5 3534.85 510.197 103
   3   3  -5 4022.00 545.240 102
  -3   3   5 4098.93 555.526 103
   3   3  -5 3485.94 507.778 104
  -3   3   5 4584.15 567.897 104
  -3   3   5 3841.76 519.143 102
  -3   3   5 3721.46 257.982  98
   3  -3  -5 4033.28 277.138  34
   3  -3  -5 4072.46 540.719  20
  -3   3   5 4442.60 511.684  43
  -3  -3   5 3454.30 480.472  52
  -3   3   5 3527.21 522.138  46
   3   3  -4 283.408 219.359 115
  -3   3   4-34.7016 138.071 116
  -3   3   4-130.573 184.025 115
  -3   3   4 146.799 135.580 117
   3   3  -4 4.49142 148.344 116
   3  -3  -4 79.6161 71.6812  70
   3  -3  -4 2.88271 154.951 118
   3   3  -4 197.554 226.599 119
  -3   3   4-73.6287 119.042 119
   3   3  -4-13.2363 172.849 118
  -3   3   4 26.4078 155.120 120
   3   3  -4 188.786 128.613 114
  -3   3   4-24.0747 133.706 114
   3   3  -4-74.9097 203.684 113
   3   3  -4-212.505 240.473 112
   3  -3  -4-24.2574 172.508 112
  -3   3   4 47.7081 124.251 113
  -3   3   4 7.96561 72.0786  67
  -3   3   4-6.58075 56.9634  65
   3   3  -4-89.5485 127.911  61
   3  -3  -4-4.74916 162.398 110
  -3   3   4 119.164 217.662 111
  -3  -3   4 85.5960 230.066 109
  -3  -3   4-1.90026 197.286 111
   3  -3  -4 18.2697 147.229 109
  -3  -3   4 0.94979 150.745 110
   3  -3  -4-257.023 218.478 108
  -3   3   4-128.164 208.461 106
   3  -3  -4-140.989 189.718 105
  -3  -3   4 103.685 170.923 108
  -3  -3   4 129.546 159.751 106
  -3  -3   4 162.031 159.738 105
   3   3  -4 95.8898 146.550 103
   3   3  -4-157.660 153.840 104
  -3   3   4 65.8501 201.677 104
   3   3  -4 60.1802 142.511 102
  -3   3   4-84.2894 164.133 102
  -3   3   4 17.2217 171.859 103
  -3  -3   4-45.8096 130.484   5
   3  -3  -4 101.893 176.170  20
  -3  -3   4-147.567 109.576 122
  -3   3   4-80.7727 204.269 123
  -3   3   4 58.3895 147.915  46
   3   3  -3 2628.48 430.807 115
  -3   3   3 3142.43 517.686 115
   3   3  -3 3159.49 456.148 116
  -3   3   3 2987.18 468.989 116
   3  -3  -3 2629.23 205.644  70
  -3   3   3 2338.98 383.650 117
   3  -3  -3 2351.86 404.839 118
  -3   3   3 1977.20 375.553 120
   3   3  -3 2621.65 402.681 119
   3   3  -3 2920.26 437.542 118
  -3   3   3 2378.87 391.322 114
   3   3  -3 2558.19 426.432 114
   3   3  -3 3157.39 464.103 113
   3  -3  -3 2260.70 417.104 112
  -3   3   3 2603.46 454.814 113
   3   3  -3 2375.61 389.276 112
  -3   3   3 2320.74 204.450  67
  -3   3   3 3016.38 187.532  65
   3   3  -3 2268.66 380.891  61
   3  -3  -3 2706.81 429.529 110
  -3   3   3 2292.71 387.450 111
  -3  -3   3 2739.93 446.374 111
  -3  -3   3 2403.74 410.629 109
   3  -3  -3 2643.35 445.189 109
  -3  -3   3 2512.56 437.977 110
   3  -3  -3 2678.22 446.078 108
  -3   3   3 2391.05 417.082 106
   3  -3  -3 2231.62 412.619 105
  -3  -3   3 3049.81 471.627 108
  -3  -3   3 2945.31 450.640 106
  -3  -3   3 2558.73 415.859 105
   3   3  -3 1819.56 359.411 103
   3   3  -3 2569.10 429.913 104
  -3   3   3 2651.29 420.592 104
  -3   3   3 2529.63 407.759 102
   3   3  -3 2766.50 445.689 102
  -3   3   3 3001.82 449.469 103
  -3  -3   3 2314.90 405.573   5
   3  -3  -3 2576.45 405.777  20
  -3   3   3 2378.77 401.229 123
  -3   3   3 2925.68 459.070  46
   3   3  -2 10216.2 828.714 115
  -3   3   2 9806.63 805.772 115
   3   3  -2 9920.80 805.857 116
  -3   3   2 9591.32 801.579 114
  -3   3   2 8740.94 766.613 116
   3   3  -2 9785.95 798.005 114
   3  -3  -2 8812.00 367.746  70
   3   3  -2 9748.32 771.954 119
  -3   3   2 7972.74 656.760 117
   3   3  -2 9174.45 764.830 118
  -3   3   2 8678.01 751.329 120
   3  -3  -2 8310.81 755.437 118
   3   3  -2 9374.41 786.242 113
  -3   3   2 8646.08 776.562 113
   3   3  -2 9344.50 778.836 112
  -3  -3   2 9365.63 784.371 111
  -3   3   2 8362.53 380.677  67
   3   3  -2 8876.49 723.297  61
   3  -3  -2 7639.17 628.409  57
  -3  -3   2 10387.9 835.157 109
  -3  -3   2 10164.5 830.209 108
  -3  -3   2 9275.98 780.814 110
   3  -3  -2 8623.11 769.479 109
   3  -3  -2 9339.70 796.048 110
   3  -3  -2 9053.52 786.362 105
  -3  -3   2 9342.89 782.124 106
   3  -3  -2 8691.99 785.420 108
  -3  -3   2 9175.04 775.589 105
  -3   3   2 8779.79 775.396 106
   3   3  -2 8598.84 754.221 103
   3   3  -2 8626.74 753.159 102
   3   3  -2 8431.36 739.219 104
  -3   3   2 9474.91 765.844 103
  -3   3   2 9265.70 762.123 104
  -3   3   2 9164.14 757.674 102
   3   3  -2 8373.43 365.237  93
   3  -3  -2 9342.79 760.018  20
  -3  -3   2 7609.30 725.669   5
  -3   3   2 9126.07 782.245 123
  -3   3   1 1629.36 363.194 123
   3   3  -1 1451.31 313.416 116
  -3   3   1 1868.09 368.790 116
   3   3  -1 1589.32 348.282 115
  -3   3   1 1585.90 321.995 115
  -3   3   1 1328.65 259.369 117
   3  -3  -1 1537.48 163.906  70
   3   3  -1 1521.84 315.713 119
   3  -3  -1 1291.35 331.792 118
  -3   3   1 1078.08 276.296 120
   3   3  -1 1339.58 294.405 118
   3   3  -1 1234.13 299.836 114
  -3   3   1 1104.26 254.861 114
   3   3  -1 1499.16 315.087 112
   3   3  -1 1592.04 341.194 113
  -3   3   1 1333.53 310.123 113
  -3   3   1 1369.36 167.137  67
   3   3  -1 1148.47 291.285  61
   3  -3  -1 1216.55 302.886 110
  -3  -3   1 1413.78 360.403 109
  -3  -3   1 1663.49 377.821 111
   3  -3  -1 934.596 270.212 109
  -3  -3   1 1779.46 367.318 110
   3  -3  -1 1214.33 282.952 105
  -3  -3   1 1603.19 362.862 108
   3  -3  -1 1328.91 339.847 108
  -3   3   1 1355.14 322.553 106
  -3  -3   1 1700.42 365.102 106
  -3  -3   1 1579.97 314.356 105
   3   3  -1 1174.37 272.962 103
   3   3  -1 1131.32 316.100 104
  -3   3   1 1622.37 320.395 102
  -3   3   1 1584.39 316.908 104
  -3   3   1 1552.12 326.956 103
   3   3  -1 1165.48 285.115 102
   3   3  -1 1468.59 163.354  93
  -3  -3   1 1361.32 326.627   5
   3  -3  -1 1419.30 318.853  20
   3  -3  -1 1263.89 261.849  57
   3   3  -1 1308.33 277.772  54
  -3   3   0 693.920 241.354 123
   3  -3   0 649.490 269.490 118
   3   3   0 471.102 173.099 119
   3   3   0 1099.00 252.964 121
   3   3   0 743.229 225.595 118
   3  -3   0 596.067 111.913  70
   3   3   0 730.838 249.243 116
  -3   3   0 457.955 178.257 116
   3   3   0 719.631 253.197 115
  -3   3   0 570.309 209.613 115
   3   3   0 944.892 249.964 117
  -3   3   0 764.533 194.594 117
  -3   3   0 579.195 195.070 114
   3   3   0 882.300 278.529 112
   3   3   0 625.266 225.760 114
   3   3   0 583.740 234.357 113
  -3   3   0 822.860 290.864 113
   3   3   0 574.776 225.595  61
  -3   3   0 814.376 137.901  67
   3  -3   0 545.539 210.401 110
  -3  -3   0 477.040 223.000 110
  -3  -3   0 474.197 165.666 109
  -3  -3   0 566.227 157.622 111
   3  -3   0 652.664 220.662 109
   3  -3   0 600.525 211.812 105
  -3   3   0 597.132 181.852 106
  -3  -3   0 671.403 212.022 108
   3  -3   0 552.817 215.394 108
  -3  -3   0 782.392 262.620 106
  -3  -3   0 722.916 184.863 105
   3   3   0 640.848 196.262 103
  -3   3   0 645.008 237.054 102
   3   3   0 563.024 200.035 104
  -3   3   0 502.364 213.128 104
  -3   3   0 777.626 255.116 103
   3   3   0 652.629 237.426 102
   3   3   0 838.437 125.149  93
  -3  -3   0 561.653 261.499   5
  -3   3   0 693.050 225.554   7
   3  -3   0 723.186 214.325  20
   3  -3   0 689.592 225.869  57
   3   3   0 678.606 238.356  54
   3   3   1-27.4410 161.675 119
   3  -3   1-185.215 168.016 118
   3   3   1-51.6347 143.162 118
   3  -3   1-15.8771 78.4137  70
   3   3   1 47.1422 159.417  23
   3   3   1 23.8424 130.987 116
  -3   3  -1-89.4439 136.130 116
   3   3   1-121.196 183.012 115
  -3   3  -1-9.45288 120.612 115
   3   3   1-3.94587 136.975 117
  -3   3  -1 196.415 164.933 117
   3   3   1-4.31933 113.316 114
  -3   3  -1-350.326 161.972 114
   3   3   1-38.8044 133.935 112
  -3   3  -1 151.819 177.553 112
   3   3   1 39.9209 143.643 113
  -3   3  -1 65.2918 112.367 113
   3   3   1 0.84550 160.462  61
   3  -3   1 17.8319 121.484 110
  -3  -3  -1-157.031 262.472 109
  -3  -3  -1-136.805 192.188 111
   3  -3   1-154.171 152.504 111
   3  -3   1 60.8009 167.611 109
  -3  -3  -1-164.007 167.708 110
   3  -3   1-53.7865 140.951 105
  -3   3  -1-49.0328 182.207 106
  -3  -3  -1 22.2517 133.877 108
   3  -3   1 30.8666 110.718 108
  -3  -3  -1 17.8599 119.469 106
  -3  -3  -1-2.98596 129.544 107
  -3  -3  -1 37.0977 123.722 105
  -3   3  -1-128.398 119.605 102
   3   3   1-146.303 174.032 103
   3   3   1-150.359 174.298 104
  -3   3  -1 6.06285 112.500 104
  -3   3  -1 79.6214 147.888 103
   3   3   1 12.9473 155.708 102
   3   3   1-38.3113 70.4951  92
   3   3   1-63.1549 77.0126  93
  -3  -3  -1 15.3700 150.630   5
  -3   3  -1 301.685 152.141   7
   3  -3   1 28.2755 144.074  20
   3  -3   1-67.0642 181.373  57
   3   3   1-151.261 149.652  54
  -3  -3  -1-55.4067 150.477  42
   3   3   2 5360.30 581.474 119
   3   3   2 5093.96 568.094 118
   3  -3   2 5311.23 576.051 118
   3   3   2 4807.21 538.236 117
   3  -3   2 4619.11 287.010  70
  -3  -3  -2 5092.61 496.843  24
   3  -3   2 4994.47 509.862  20
   3   3   2 4516.19 502.579  23
   3   3   2 4834.47 550.046 115
  -3   3  -2 5157.32 529.177 114
  -3   3  -2 4543.33 496.272 115
   3   3   2 5226.33 582.957 116
  -3   3  -2 4824.66 517.735 116
   3   3   2 5159.29 578.861 114
  -3  -3  -2 4660.51 532.638 111
   3   3   2 5601.30 593.695 113
  -3   3  -2 4833.44 532.942 113
   3   3   2 4851.56 545.987 112
  -3   3  -2 5465.99 542.025 112
   3  -3   2 4626.36 604.757  57
   3  -3   2 4569.07 293.239  68
   3   3   2 5204.83 602.820  61
   3  -3   2 4911.21 543.437 111
  -3  -3  -2 4595.11 528.587 109
  -3  -3  -2 5496.23 582.011 110
   3  -3   2 4851.94 545.192 109
   3  -3   2 5109.62 564.650 110
  -3  -3  -2 4786.71 530.202 108
   3  -3   2 4894.05 557.137 108
   3  -3   2 4775.41 538.807 105
  -3  -3  -2 5504.24 596.507 106
  -3  -3  -2 5229.29 503.048 107
  -3   3  -2 4566.87 501.317 106
  -3  -3  -2 5073.16 559.545 105
  -3   3  -2 4907.51 520.724 102
   3   3   2 3852.60 489.432 103
   3   3   2 4642.18 537.869 104
  -3   3  -2 4550.35 496.198 104
  -3   3  -2 5259.93 533.355 103
   3   3   2 4478.53 530.933 102
   3   3   2 4963.05 289.020  92
  -3   3  -2 4546.16 536.010   7
   3  -3   2 4592.97 565.493  41
  -3  -3  -2 4211.75 515.328  42
   3   3   3 494.637 236.757 119
   3   3   3 359.292 146.504 118
   3  -3   3 151.885 88.0281  70
  -3  -3  -3 245.514 105.078  24
  -3   3  -3 246.754 88.0315  26
   3   3   3 99.5398 104.620 115
   3   3   3 345.592 187.141 117
   3   3   3 278.725 151.600 116
   3   3   3 43.9367 137.427 112
   3   3   3 164.014 111.385 114
   3   3   3-22.9696 102.228 113
  -3  -3  -3 493.775 203.807 111
  -3  -3  -3 267.679 201.437 109
  -3  -3  -3 213.642 161.745 110
  -3  -3  -3 627.417 208.489 108
  -3  -3  -3-15.6325 123.780 106
  -3  -3  -3 117.115 93.5074 107
  -3  -3  -3 192.609 145.689 105
   3   3   3 290.324 167.389 102
   3   3   3 277.162 153.125 104
   3   3   3 249.654 184.740 103
  -3  -3  -3 129.744 144.414  42
   3  -3   3 96.4215 252.551  57
   3   3   3 192.798 98.0855  92
  -3   3  -3 184.560 83.7094  91
  -3   3  -3 190.132 107.990   7
   3  -3   3 372.161 114.265  68
   3   3   3 203.967 80.9995  65
  -3  -3  -3 383.749 109.616  38
   3  -3   3 669.455 311.693  41
   3  -3   4 2213.20 213.457  68
   3   3   4 2162.20 190.212  65
  -3   3  -4 2230.48 213.207  32
  -3  -3  -4 1522.46 261.197  40
  -3  -3  -4 2474.12 227.419  38
   3  -3   4 1992.64 456.927  41
  -3  -3  -4 1772.67 324.715 107
   3  -3   4 2050.98 459.184  57
  -3  -3  -4 2434.55 393.564  42
  -3   3  -4 2234.79 210.739  91
   3   3   4 2062.96 204.253  92
   3   3   4 2559.50 395.130 117
   3   3   4 1920.48 399.340 119
   3  -3   4 2134.83 207.450  70
  -3   3  -4 1939.15 197.177  26
  -3  -3  -4 2352.42 385.186  24
  -3   3  -4 1622.34 329.905   7
  -3  -3  -5 14959.4 971.744 107
   3  -3   5 16273.8 1189.78  41
   3   3   5 16061.6 554.637  92
  -3   3  -5 16463.0 558.122  91
  -3   3  -5 14316.1 1051.05   7
   3   3   5 16069.0 1101.31 119
   3  -3   5 16041.4 526.781  70
  -3   3  -5 14933.5 546.362  37
  -3  -3  -5 16027.1 572.083  38
  -3   3  -5 15731.4 560.658  32
  -3  -3  -5 15203.9 1020.26  24
  -3   3  -5 15377.7 560.990  26
   3  -3   5 15370.1 1132.38  57
   3   3   5 16360.7 510.023  65
   3  -3   5 16726.0 536.641  68
   3   3   6 5878.97 319.132  65
   3  -3   6 5222.60 697.723  57
  -3  -3  -6 6121.52 364.855  38
  -3   3  -6 5508.57 347.307  37
  -3   3  -6 5581.04 357.070  32
  -3  -3  -6 4928.20 578.947 107
   3  -3   6 7065.17 857.703  50
   3   3   6 5737.05 342.476  92
   3   3   6 5494.24 668.300 119
  -3   3  -6 6060.30 361.627  26
  -3  -3  -6 5425.78 613.668  24
   3  -3   6 5799.38 318.123  70
  -3   3  -6 4818.51 639.595   7
  -3   3  -6 5715.67 337.134  10
  -3  -3  -6 5953.97 338.725  16
   3   3   7 4631.44 314.671  92
   3   3   7 4580.48 279.734  65
   3  -3   7 4994.74 669.927  57
   3  -3   7 4887.23 341.285  64
   3   3   7 4735.21 627.013 119
  -3  -3  -7 4649.03 310.773  16
  -3   3  -7 4082.00 287.905  10
  -3  -3  -7 4335.65 309.005  38
  -3   3  -7 4609.06 331.497  37
  -3   3  -7 4408.16 337.678  32
  -3   3  -7 4603.19 329.237  26
   3   3   8 10535.6 416.614  65
   3  -3   8 9252.33 877.874  57
   3  -3   8 10436.8 480.122  64
  -3   3  -8 9720.76 471.466  26
   3   3   8 10590.3 458.393  92
  -3  -3  -8 9600.94 445.167  16
  -3  -3  -8 10274.8 456.987  38
  -3   3  -8 9566.60 486.646  32
  -3   3  -8 9758.46 472.542  37
  -3   3  -8 9911.77 419.974  10
   3  -3   9 5702.93 646.584  57
   3   3   9 6048.50 307.329  65
   3  -3   9 6492.01 365.529  64
  -3  -3  -9 6019.31 349.523  16
   3   3   9 6317.13 347.648  92
  -3  -3  -9 6289.71 344.616  38
  -3   3  -9 5590.91 358.509  37
  -3   3  -9 6161.65 313.753  10
   3  -3  10 91.7695 79.0214  64
   3  -3  10-105.889 198.650  58
   3   3  10 212.438 69.2272  65
   3   3  10-50.1483 114.565  61
   3   3  10 169.234 79.6405  92
  -3  -3 -10 130.595 86.7944  16
  -3  -3 -10 114.464 93.1967  12
  -3  -3 -10 99.1160 74.6700  38
  -3   3 -10 55.9574 97.0451  37
  -3   3 -10-94.9685 133.748  25
  -3   3 -10 323.146 76.4391  10
  -3  -3 -11 7864.10 320.547  14
  -3  -3 -11 7779.39 346.740  16
  -3  -3 -11 7601.72 312.519  12
  -3   3 -11 9066.34 295.724  29
  -3   3 -11 7923.58 342.583  25
  -3   3 -11 7702.62 362.108  37
  -3  -3 -12 3119.63 175.987  14
  -3  -3 -12 2892.27 155.403  12
  -3  -3 -12 2820.08 187.766  16
  -3   3 -12 3322.56 155.643  29
  -3   3 -12 3142.55 196.940  25
  -3  -3 -13 205.342 56.0764  16
  -3   3 -13 338.416 73.1581  25
   3  -4 -13 839.788 96.3987  38
   3   4 -13 885.395 95.5518  31
   3   4 -13 664.413 59.0954  29
   3  -4 -13 639.230 83.7266  16
  -3   4  13 805.420 94.0594  88
  -3  -4  13 759.062 104.556  86
   3   4 -13 825.813 85.7397  84
  -3  -4  13 821.818 106.555  95
  -3  -4  12 33.0581 72.3856  95
  -3   4  12-34.8637 59.2562  98
  -3  -4  12-18.6607 64.8916  72
  -3  -4  12 29.3535 65.6842  69
   3   4 -12 96.9174 50.2592  75
   3  -4 -12 41.1694 62.5383  27
   3   4 -12 84.3106 65.6787  31
   3  -4 -12 31.1524 53.1580  16
   3   4 -12 65.4558 62.8084  13
  -3   4  12 78.2437 62.6282  88
   3   4 -12 16.6401 61.0780  84
  -3  -4  12-14.6785 49.0005   9
   3   4 -11 3021.10 216.082  13
  -3  -4  11 3116.81 240.502  69
   3   4 -11 2638.10 178.713  75
  -3  -4  11 2997.14 224.762  72
   3  -4 -11 2701.11 216.087  81
  -3   4  11 2685.02 200.502  88
   3  -4 -11 2781.34 220.075  27
  -3  -4  11 2835.71 210.735  94
  -3  -4  11 3199.85 245.136  95
  -3   4  11 2917.27 206.487  98
   3   4 -10-32.3514 73.7387  13
   3   4 -10 23.4963 68.4778  75
  -3  -4  10 5.75144 94.3151  72
  -3  -4  10 13.4928 85.1023  69
  -3   4  10-22.5337 83.2502  88
   3  -4 -10 66.5180 89.4105  81
   3  -4 -10 26.7303 78.5995  27
  -3   4  10-1.14377 53.6490  65
  -3  -4  10 39.8650 79.9679  94
  -3   4  10-41.4951 82.3492  98
  -3  -4  10 42.0443 98.9748  95
  -3   4  10 59.6140 60.3897  91
   3   4  -9 82.5704 97.8656  13
  -3  -4   9 110.185 68.5398  79
  -3  -4   9 85.1570 100.844  69
   3   4  -9 11.0358 80.4146  75
  -3  -4   9 142.881 121.578  72
  -3   4   9 21.3005 84.8829  88
   3  -4  -9-66.5104 111.475  81
   3  -4  -9 66.4569 89.5205  27
  -3   4   9 75.2571 52.7941  65
  -3   4   9-0.66295 74.6462  91
  -3  -4   9 184.616 94.0601  94
  -3   4   9 31.9718 90.1360  98
   3   4  -8 4412.33 285.432  13
  -3  -4   8 4193.71 313.125  72
   3   4  -8 4728.09 286.823  75
  -3  -4   8 4322.59 313.862  69
   3  -4  -8 4213.49 312.135  81
  -3  -4   8 4565.40 278.383  79
  -3   4   8 4468.63 290.358  88
   3  -4  -8 4035.82 299.668  27
  -3   4   8 4476.70 265.464  65
  -3   4   8 4623.81 314.498  98
  -3   4   8 4198.12 278.082  91
   3   4  -7 6727.59 355.105  13
   3  -4  -7 6933.22 337.230  19
  -3  -4   7 6063.59 338.552  79
   3  -4  -7 5737.51 365.231  81
  -3   4   7 6483.00 355.282  88
  -3  -4   7 5920.40 366.212  72
   3   4  -7 6687.60 342.339  75
  -3  -4   7 6226.98 365.778  69
  -3   4   7 6067.90 347.867  91
  -3   4   7 6573.42 373.285  98
  -3   4   7 5946.28 674.929 123
   3  -4  -7 6299.21 378.369  34
   3  -4  -7 6145.48 358.577  27
   3  -4  -6 1010.96 148.934  19
   3   4  -6 1047.39 150.224  13
  -3   4   6 750.614 274.564 123
  -3   4   6 1111.66 171.020  98
  -3   4   6 912.966 157.547  91
   3  -4  -6 1136.39 179.092  34
  -3  -4   6 1251.51 169.546  69
  -3  -4   6 1068.66 182.581  72
  -3  -4   6 1217.93 177.220  79
   3   4  -6 1249.69 169.742  75
   3  -4  -6 1085.18 156.784  27
   3  -4  -6 1086.65 176.778  81
  -3   4   6 1191.64 167.333  88
   3  -4  -5 11.5045 78.4743  19
   3   4  -5 43.3530 81.2019  13
  -3   4   5 400.871 245.681 123
  -3   4   5 124.528 110.588  91
  -3   4   5 188.055 125.798  98
   3  -4  -5 137.883 118.405  34
  -3  -4   5 53.7346 70.7137  69
  -3  -4   5 73.0942 86.8498  79
  -3  -4   5 136.481 112.723  72
   3  -4  -5 20.5324 61.2506  74
   3   4  -5 175.853 96.4291  75
  -3   4   5 112.179 79.7473  67
  -3   4   5 39.9018 81.7062  88
   3   4  -5 77.5371 63.3209  85
   3  -4  -4 3180.65 256.396  19
  -3   4   4 2590.60 484.615 123
  -3   4   4 2867.28 256.076  91
  -3  -4   4 3446.91 263.216  95
   3  -4  -4 3155.64 236.778  97
   3  -4  -4 3371.15 287.823  34
  -3  -4   4 3057.36 254.941  72
   3  -4  -4 2939.34 236.460  74
  -3   4   4 3300.10 221.589  76
   3   4  -4 3499.84 269.762  28
   3   4  -4 3054.71 486.766 119
  -3   4   4 3169.37 250.897  67
   3  -4  -4 3315.20 266.410  89
  -3  -4   4 3041.65 254.680  79
   3   4  -4 3560.72 259.979  85
  -3   4   4 3117.10 248.101  88
   3  -4  -3 6031.39 356.856  19
  -3   4   3 5010.95 663.647 123
  -3  -4   3 7286.38 365.697  95
   3  -4  -3 6224.06 337.600  97
  -3   4   3 5558.81 353.779  91
   3  -4  -3 6603.55 384.885  34
  -3  -4   3 5669.15 336.574  72
   3  -4  -3 6462.15 320.682  79
   3   4  -3 5995.27 338.115  28
   3  -4  -3 6332.09 359.084  89
   3   4  -3 6848.78 351.329  85
  -3  -4   3 5651.43 339.122  79
  -3   4   3 6069.84 333.791  88
   3   4  -3 6744.10 742.960 119
   3   4  -2-123.527 226.588  61
   3   4  -2 21.4740 185.281 119
   3   4  -2 142.739 92.8585  28
   3  -4  -2 23.4773 74.7905  97
  -3   4   2 132.435 111.429  91
   3  -4  -2 222.881 108.727  34
  -3  -4   2 81.7081 76.9191  72
  -3  -4   2 111.181 105.066  79
  -3   4   2 152.239 75.3970  88
   3  -4  -2 284.966 118.222  89
   3   4  -2-17.6135 91.3167  85
   3  -4  -2-11.6633 99.3642  19
   3   4  -1 4759.04 597.328  61
   3   4  -1 4013.30 541.043 119
   3   4  -1 4171.64 277.760  28
  -3   4   1 4389.34 303.989  91
   3  -4  -1 3813.27 281.830  97
  -3  -4   1 4574.33 305.401  36
   3  -4  -1 4264.92 316.863  34
   3   4  -1 4471.41 297.906  76
  -3  -4   1 4846.62 291.315  72
  -3   4   1 4682.03 291.554  88
   3  -4  -1 5062.42 332.001  89
   3   4  -1 4381.95 294.055  85
  -3  -4   1 4218.36 301.926  79
   3  -4  -1 4404.14 315.242  19
   3  -4   0-50.6772 79.0628  64
   3   4   0-275.568 195.394  61
   3   4   0 54.2580 119.998 119
   3   4   0 62.1539 72.9838  28
  -3   4   0 67.3944 85.4569  91
   3   4   0 27.1943 72.1126  93
  -3  -4   0 93.3408 100.305  36
  -3  -4   0 17.9432 71.3793  38
  -3  -4   0-77.0291 98.5748  79
   3   4   0 25.0980 76.5990  76
   3  -4   0-109.652 103.305  89
   3  -4   0-7.59300 91.1196  19
   3  -4   1 1385.08 170.289  64
   3  -4   1 1631.01 417.794  57
   3   4   1 969.419 264.871  61
   3   4   1 1105.16 308.129 119
   3   4   1 1423.60 157.493  28
  -3   4  -1 1105.37 155.360  28
  -3   4  -1 1378.97 182.078  91
   3   4   1 1331.92 161.472  93
  -3  -4  -1 1100.38 177.982  38
  -3  -4  -1 1391.64 171.547  36
   3   4   1 1279.68 165.872  76
   3  -4   1 1388.83 195.834  89
  -3  -4  -1 1347.05 181.072  79
   3  -4   1 1257.43 183.252  19
   3   4   2 122.956 152.488  61
   3  -4   2 334.871 108.928  64
   3  -4   2 156.622 260.423  57
   3   4   2 260.973 166.448 119
  -3   4  -2 472.444 136.716  91
   3   4   2 544.953 118.535  93
  -3  -4  -2 447.803 104.229  36
  -3  -4  -2 321.207 106.739  38
  -3  -4  -2 323.784 115.451  79
   3   4   2 341.737 104.440  76
   3  -4   2 526.338 135.265  19
  -3   4  -2 332.954 87.9877  28
   3  -4   2 397.430 124.489  89
  -3   4  -3 906.214 167.450  91
   3   4   3 852.614 139.257  93
  -3  -4  -3 679.731 153.712  38
  -3  -4  -3 681.765 113.859  36
   3   4   3 650.731 125.890  76
  -3  -4  -3 1011.30 139.241  79
   3  -4   3 683.295 133.908  19
  -3   4  -3 748.614 118.927  28
[truncated: 1,280,661 more chars]
