# Supplementary material for: The anti-aromatic dianion and aromatic tetraanion of [18]annulene
Source: Nat Chem. 2024 Mar 6;16(6):998–1002. doi: 10.1038/s41557-024-01469-1 (PMC11164681; doi:10.1038/s41557-024-01469-1)
Supplement: Supplementary file 4 — Crystallographic data for compound 12·Li8 CCDC reference no. 2293566. [file 41557_2024_1469_MOESM4_ESM.cif]

data_1-Li8

#=====================================================================
# start Validation Reply Form
_vrf_ABSMU01_1-Li8
;
RESPONSE: 
Data collection was performed by synchrotron 
X-ray diffraction (wavelength 0.49594 A). 
;
_vrf_PLAT092_1-Li8
;
RESPONSE: 
Data collection was performed by synchrotron X-ray 
diffraction (wavelength 0.49594 A). 
;
_vrf_PLAT343_1-Li8
;
RESPONSE: 
This carbon atom is sp2 hybridized rather than 
sp3 hybridized so the related angle is reasonable.
;
_vrf_PLAT360_1-Li8
;
RESPONSE: 
Both carbon atoms are sp2 hybridized so the bond distance is reasonable.
;
_vrf_PLAT362_1-Li8
;
RESPONSE: 
Both carbon atoms are sp2 hybridized so the bond distance is reasonable.
;
_vrf_PLAT367_1-Li8
;
RESPONSE: 
Both carbon atoms are sp3 hybridized so the bond distance is reasonable.
;
_vrf_PLAT906_1-Li8
;
RESPONSE: 
The K value is large only for very weak reflections with
Fc/Fcmax lower than 0.013.
;
_vrf_PLAT975_1-Li8
;
RESPONSE: 
C12 is sp2 hybridized, which can 
only connect with three atoms (C11, C13, and H12). No 
additional hydrogen is missing on it.
;
# end Validation Reply Form 
#=====================================================================

_audit_creation_date               2023-03-29
_audit_creation_method
;
Olex2 1.5
(compiled 2023.03.06 svn.rbb2c1857 for OlexSys, GUI svn.r6748)
;
_shelx_SHELXL_version_number       '2019/2'
_audit_contact_author_address      ?
_audit_contact_author_email        ?
_audit_contact_author_name         ''
_audit_contact_author_phone        ?
_publ_contact_author_id_orcid      ?
_publ_section_references
;
Dolomanov, O.V., Bourhis, L.J., Gildea, R.J, Howard, J.A.K. & Puschmann, H.
 (2009), J. Appl. Cryst. 42, 339-341.

Sheldrick, G.M. (2008). Acta Cryst. A64, 112-122.
;
_chemical_name_common              ?
_chemical_name_systematic          ?
_chemical_formula_moiety           'C72 H108 Li8 O9, C4 H8 O'
_chemical_formula_sum              'C76 H116 Li8 O10'
_chemical_formula_weight           1245.20
_chemical_melting_point            ?
loop_
  _atom_type_symbol
  _atom_type_description
  _atom_type_scat_dispersion_real
  _atom_type_scat_dispersion_imag
  _atom_type_scat_source
 'C' 'C' 0.0007 0.0007 'International Tables Vol C Tables 4.2.6.8 and 6.1.1.4'
 'H' 'H' 0.0000 0.0000 'International Tables Vol C Tables 4.2.6.8 and 6.1.1.4'
 'Li' 'Li' 0.0002 0.0000 'International Tables Vol C Tables 4.2.6.8 and 6.1.1.4'
 'O' 'O' 0.0039 0.0027 'International Tables Vol C Tables 4.2.6.8 and 6.1.1.4'

_shelx_space_group_comment
;
The symmetry employed for this shelxl refinement is uniquely defined
by the following loop, which should always be used as a source of
symmetry information in preference to the above space-group names.
They are only intended as comments.
;
_space_group_crystal_system        'monoclinic'
_space_group_IT_number             15
_space_group_name_H-M_alt          'C 2/c'
_space_group_name_Hall             '-C 2yc'
loop_
  _space_group_symop_operation_xyz
 'x, y, z'
 '-x, y, -z+1/2'
 'x+1/2, y+1/2, z'
 '-x+1/2, y+1/2, -z+1/2'
 '-x, -y, -z'
 'x, -y, z-1/2'
 '-x+1/2, -y+1/2, -z'
 'x+1/2, -y+1/2, z-1/2'

_cell_length_a                     46.1055(16)
_cell_length_b                     11.5268(4)
_cell_length_c                     27.3333(10)
_cell_angle_alpha                  90
_cell_angle_beta                   90.201(2)
_cell_angle_gamma                  90
_cell_volume                       14526.2(9)
_cell_formula_units_Z              8
_cell_measurement_reflns_used      9758
_cell_measurement_temperature      100(2)
_cell_measurement_theta_max        18.76
_cell_measurement_theta_min        2.44
_shelx_estimated_absorpt_T_max     0.999
_shelx_estimated_absorpt_T_min     0.996
_exptl_absorpt_coefficient_mu      0.039
_exptl_absorpt_correction_T_max    0.7154
_exptl_absorpt_correction_T_min    0.6644
_exptl_absorpt_correction_type     multi-scan
_exptl_absorpt_process_details
;
SADABS-2016/2 (Bruker, 2016/2) was used for absorption correction.
wR2(int) was 0.1321 before and 0.0563 after correction.
The Ratio of minimum to maximum transmission is 0.9287.
The \l/2 correction factor is not present.
;
_exptl_absorpt_special_details     ?
_exptl_crystal_colour              black
_exptl_crystal_colour_primary      black
_exptl_crystal_density_diffrn      1.139
_exptl_crystal_density_meas        'not measured'
_exptl_crystal_density_method      none
_exptl_crystal_description         block
_exptl_crystal_F_000               5408
_exptl_crystal_size_max            0.11
_exptl_crystal_size_mid            0.05
_exptl_crystal_size_min            0.02
_exptl_transmission_factor_max     ?
_exptl_transmission_factor_min     ?
_diffrn_reflns_av_R_equivalents    0.0529
_diffrn_reflns_av_unetI/netI       0.0316
_diffrn_reflns_Laue_measured_fraction_full  1.000
_diffrn_reflns_Laue_measured_fraction_max  0.999
_diffrn_reflns_limit_h_max         59
_diffrn_reflns_limit_h_min         -59
_diffrn_reflns_limit_k_max         14
_diffrn_reflns_limit_k_min         -14
_diffrn_reflns_limit_l_max         35
_diffrn_reflns_limit_l_min         -35
_diffrn_reflns_number              195721
_diffrn_reflns_point_group_measured_fraction_full  1.000
_diffrn_reflns_point_group_measured_fraction_max  0.999
_diffrn_reflns_theta_full          17.311
_diffrn_reflns_theta_max           18.813
_diffrn_reflns_theta_min           1.040
_diffrn_ambient_temperature        100(2)
_diffrn_detector
;
DECTRIS PILATUS3 X 1M(CdTe) pixel array detector
;
_diffrn_detector_area_resol_mean   30
_diffrn_detector_type              'CMOS pixel array detector'
_diffrn_measured_fraction_theta_full  1.000
_diffrn_measured_fraction_theta_max  0.999
_diffrn_measurement_device_type    'Huber 4-circle diffractometer'
_diffrn_measurement_method         'phi rotation'
_diffrn_radiation_collimation      '0.2 mm sinlge-pinhole'
_diffrn_radiation_monochromator    'Si(111) & Si(311)'
_diffrn_radiation_probe            x-ray
_diffrn_radiation_type             Synchrotron
_diffrn_radiation_wavelength       0.49594
_diffrn_source                     synchrotron
_diffrn_source_current             103.0
_diffrn_source_power               103.0
_diffrn_source_type               
 'Insertion Device, Station 15 ID-B, APS, Argonne Nat'l Lab'
_diffrn_source_voltage             1000.0
_diffrn_standards_number           0
_reflns_Friedel_coverage           0.000
_reflns_Friedel_fraction_full      .
_reflns_Friedel_fraction_max       .
_reflns_number_gt                  13758
_reflns_number_total               16675
_reflns_special_details
;
 Reflections were merged by SHELXL according to the crystal
 class for the calculation of statistics and refinement.
 
 _reflns_Friedel_fraction is defined as the number of unique
 Friedel pairs measured divided by the number that would be
 possible theoretically, ignoring centric projections and
 systematic absences.
;
_reflns_threshold_expression       'I > 2\s(I)'
_computing_cell_refinement         'SAINT V8.38A (Bruker, 2018)'
_computing_data_collection         'APEX3 v.2017.3-0 (Bruker AXS Inc., 2017)'
_computing_data_reduction          'SAINT V8.38A (Bruker, 2018)'
_computing_molecular_graphics      'Olex2 1.5 (Dolomanov et al., 2009)'
_computing_publication_material    'Olex2 1.5 (Dolomanov et al., 2009)'
_computing_structure_refinement    'SHELXL 2019/2 (Sheldrick, 2018)'
_computing_structure_solution      'SHELXT 2018/2 (Sheldrick, 2018)'
_refine_diff_density_max           0.600
_refine_diff_density_min           -0.377
_refine_diff_density_rms           0.049
_refine_ls_extinction_coef         .
_refine_ls_extinction_method       none
_refine_ls_goodness_of_fit_ref     1.044
_refine_ls_hydrogen_treatment      constr
_refine_ls_matrix_type             full
_refine_ls_number_parameters       1141
_refine_ls_number_reflns           16675
_refine_ls_number_restraints       1079
_refine_ls_R_factor_all            0.0693
_refine_ls_R_factor_gt             0.0590
_refine_ls_restrained_S_all        1.041
_refine_ls_shift/su_max            0.001
_refine_ls_shift/su_mean           0.000
_refine_ls_structure_factor_coef   Fsqd
_refine_ls_weighting_details      
 'w=1/[\s^2^(Fo^2^)+(0.0831P)^2^+17.0684P] where P=(Fo^2^+2Fc^2^)/3'
_refine_ls_weighting_scheme        calc
_refine_ls_wR_factor_gt            0.1659
_refine_ls_wR_factor_ref           0.1745
_refine_special_details            ?
_olex2_refinement_description
;
1. Fixed Uiso
 At 1.2 times of:
  All C(H) groups, All C(H,H) groups, All C(H,H,H,H) groups
2. Restrained distances
 C1A-C18 \\sim C18-C1
 with sigma of 0.02
 C5-C4 \\sim C4A-C5
 with sigma of 0.02
 C4A-C3A \\sim C4-C3
 with sigma of 0.02
 C3A-C2A \\sim C3-C2
 with sigma of 0.02
 C2-C1 \\sim C2A-C1A
 with sigma of 0.02
 C18-C1 \\sim C1A-C18
 with sigma of 0.02
 C17-C1 \\sim C17-C1A
 with sigma of 0.04
 C18-C2 \\sim C18-C2A
 with sigma of 0.04
 C1-C3 \\sim C1A-C3A
 with sigma of 0.04
 C2-C4 \\sim C2A-C4A
 with sigma of 0.04
 C3-C5 \\sim C3A-C5
 with sigma of 0.04
 C4-C6 \\sim C4A-C6
 with sigma of 0.04
 C19-C20 \\sim C19A-C20A
 with sigma of 0.02
 C19-C36 \\sim C19A-C36A
 with sigma of 0.02
 C20-C21 \\sim C20A-C21A
 with sigma of 0.02
 C21-C22 \\sim C21A-C22A
 with sigma of 0.02
 C22-C23 \\sim C22A-C23A
 with sigma of 0.02
 C23-C24 \\sim C23A-C24A
 with sigma of 0.02
 C24-C25 \\sim C24A-C25A
 with sigma of 0.02
 C25-C26 \\sim C25A-C26A
 with sigma of 0.02
 C26-C27 \\sim C26A-C27A
 with sigma of 0.02
 C27-C28 \\sim C27A-C28A
 with sigma of 0.02
 C28-C29 \\sim C28A-C29A
 with sigma of 0.02
 C29-C30 \\sim C29A-C30A
 with sigma of 0.02
 C30-C31 \\sim C30A-C31A
 with sigma of 0.02
 C31-C32 \\sim C31A-C32A
 with sigma of 0.02
 C32-C33 \\sim C32A-C33A
 with sigma of 0.02
 C33-C34 \\sim C33A-C34A
 with sigma of 0.02
 C34-C35 \\sim C34A-C35A
 with sigma of 0.02
 C35-C36 \\sim C35A-C36A
 with sigma of 0.02
 C19-C21 \\sim C19A-C21A
 with sigma of 0.04
 C19-C35 \\sim C19A-C35A
 with sigma of 0.04
 C20-C22 \\sim C20A-C22A
 with sigma of 0.04
 C20-C36 \\sim C20A-C36A
 with sigma of 0.04
 C21-C23 \\sim C21A-C23A
 with sigma of 0.04
 C22-C24 \\sim C22A-C24A
 with sigma of 0.04
 C23-C25 \\sim C23A-C25A
 with sigma of 0.04
 C24-C26 \\sim C24A-C26A
 with sigma of 0.04
 C25-C27 \\sim C25A-C27A
 with sigma of 0.04
 C26-C28 \\sim C26A-C28A
 with sigma of 0.04
 C27-C29 \\sim C27A-C29A
 with sigma of 0.04
 C28-C30 \\sim C28A-C30A
 with sigma of 0.04
 C29-C31 \\sim C29A-C31A
 with sigma of 0.04
 C30-C32 \\sim C30A-C32A
 with sigma of 0.04
 C31-C33 \\sim C31A-C33A
 with sigma of 0.04
 C32-C34 \\sim C32A-C34A
 with sigma of 0.04
 C33-C35 \\sim C33A-C35A
 with sigma of 0.04
 C34-C36 \\sim C34A-C36A
 with sigma of 0.04
 O7-C64 \\sim O7-C64A
 with sigma of 0.02
 C62-C63 \\sim C62A-C63A
 with sigma of 0.02
 C63-C64 \\sim C63A-C64A
 with sigma of 0.02
 O7-C62 \\sim O7-C62A
 with sigma of 0.04
 O7-C63 \\sim O7-C63A
 with sigma of 0.04
 C62-C64 \\sim C62A-C64A
 with sigma of 0.04
3. Uiso/Uaniso restraints and constraints
O9 \\sim C69 \\sim C70 \\sim C71 \\sim C72 \\sim C69X \\sim C70X \\sim C71X
\\sim C72X: within 2A with sigma of 0.01 and sigma for terminal atoms of 0.02
within 2A
O2 \\sim C41 \\sim C42 \\sim C43 \\sim C44 \\sim C42A \\sim C43A: within 2A
with sigma of 0.01 and sigma for terminal atoms of 0.02 within 2A
C1 \\sim C2 \\sim C3 \\sim C4 \\sim C5 \\sim C18 \\sim C1A \\sim C2A \\sim C3A
\\sim C4A: within 2A with sigma of 0.01 and sigma for terminal atoms of 0.02
within 2A
O8 \\sim C65 \\sim C66 \\sim C67 \\sim C68 \\sim C65A: within 2A with sigma of
0.01 and sigma for terminal atoms of 0.02 within 2A
C19 \\sim C20 \\sim C21 \\sim C22 \\sim C23 \\sim C24 \\sim C25 \\sim C26 \\sim
C27 \\sim C28 \\sim C29 \\sim C30 \\sim C31 \\sim C32 \\sim C33 \\sim C34 \\sim
C35 \\sim C36 \\sim C19A \\sim C20A \\sim C21A \\sim C22A \\sim C23A \\sim C24A
\\sim C25A \\sim C26A \\sim C27A \\sim C28A \\sim C29A \\sim C30A \\sim C31A
\\sim C32A \\sim C33A \\sim C34A \\sim C35A \\sim C36A: within 2A with sigma of
0.01 and sigma for terminal atoms of 0.02 within 2A
O7 \\sim C61 \\sim C62 \\sim C63 \\sim C64 \\sim C63A \\sim C62A \\sim C64A:
within 2A with sigma of 0.01 and sigma for terminal atoms of 0.02 within 2A
4. Others
 Sof(C69X)=Sof(H69C)=Sof(H69D)=Sof(C70X)=Sof(H70C)=Sof(H70D)=Sof(C71X)=
 Sof(H71C)=Sof(H71D)=Sof(C72X)=Sof(H72C)=Sof(H72D)=1-FVAR(1)
 Sof(C69)=Sof(H69A)=Sof(H69B)=Sof(C70)=Sof(H70A)=Sof(H70B)=Sof(C71)=Sof(H71A)=
 Sof(H71B)=Sof(C72)=Sof(H72A)=Sof(H72B)=FVAR(1)
 Sof(H41C)=Sof(H41D)=Sof(H44C)=Sof(H44D)=Sof(C42A)=Sof(H42C)=Sof(H42D)=
 Sof(C43A)=Sof(H43C)=Sof(H43D)=1-FVAR(2)
 Sof(H41A)=Sof(H41B)=Sof(C42)=Sof(H42A)=Sof(H42B)=Sof(C43)=Sof(H43A)=Sof(H43B)=
 Sof(H44A)=Sof(H44B)=FVAR(2)
 Sof(H66C)=Sof(H66D)=Sof(C65A)=Sof(H65C)=Sof(H65D)=1-FVAR(3)
 Sof(C65)=Sof(H65A)=Sof(H65B)=Sof(H66A)=Sof(H66B)=FVAR(3)
 Sof(H5B)=Sof(H18A)=Sof(C1A)=Sof(H1A)=Sof(C2A)=Sof(H2A)=Sof(C3A)=Sof(H3A)=
 Sof(C4A)=Sof(H4A)=1-FVAR(4)
 Sof(C1)=Sof(H1)=Sof(C2)=Sof(H2)=Sof(C3)=Sof(H3)=Sof(C4)=Sof(H4)=Sof(H5A)=
 Sof(H18)=FVAR(4)
 Sof(C19A)=Sof(H19A)=Sof(C20A)=Sof(H20A)=Sof(C21A)=Sof(H21A)=Sof(C22A)=
 Sof(H22A)=Sof(C23A)=Sof(H23A)=Sof(C24A)=Sof(H24A)=Sof(C25A)=Sof(H25A)=
 Sof(C26A)=Sof(H26A)=Sof(C27A)=Sof(H27A)=Sof(C28A)=Sof(H28A)=Sof(C29A)=
 Sof(H29A)=Sof(C30A)=Sof(H30A)=Sof(C31A)=Sof(H31A)=Sof(C32A)=Sof(H32A)=
 Sof(C33A)=Sof(H33A)=Sof(C34A)=Sof(H34A)=Sof(C35A)=Sof(H35A)=Sof(C36A)=
 Sof(H36A)=1-FVAR(5)
 Sof(C19)=Sof(H19)=Sof(C20)=Sof(H20)=Sof(C21)=Sof(H21)=Sof(C22)=Sof(H22)=
 Sof(C23)=Sof(H23)=Sof(C24)=Sof(H24)=Sof(C25)=Sof(H25)=Sof(C26)=Sof(H26)=
 Sof(C27)=Sof(H27)=Sof(C28)=Sof(H28)=Sof(C29)=Sof(H29)=Sof(C30)=Sof(H30)=
 Sof(C31)=Sof(H31)=Sof(C32)=Sof(H32)=Sof(C33)=Sof(H33)=Sof(C34)=Sof(H34)=
 Sof(C35)=Sof(H35)=Sof(C36)=Sof(H36)=FVAR(5)
 Sof(H61C)=Sof(H61D)=Sof(C63A)=Sof(H63C)=Sof(H63D)=Sof(C62A)=Sof(H62C)=
 Sof(H62D)=Sof(C64A)=Sof(H64C)=Sof(H64D)=1-FVAR(6)
 Sof(H61A)=Sof(H61B)=Sof(C62)=Sof(H62A)=Sof(H62B)=Sof(C63)=Sof(H63A)=Sof(H63B)=
 Sof(C64)=Sof(H64A)=Sof(H64B)=FVAR(6)
5.a Secondary CH2 refined with riding coordinates:
 C37(H37A,H37B), C38(H38A,H38B), C39(H39A,H39B), C40(H40A,H40B), C41(H41A,
 H41B), C41(H41C,H41D), C42(H42A,H42B), C43(H43A,H43B), C44(H44A,H44B),
 C44(H44C,H44D), C45(H45A,H45B), C46(H46A,H46B), C47(H47A,H47B), C48(H48A,H48B),
  C49(H49A,H49B), C50(H50A,H50B), C51(H51A,H51B), C52(H52A,H52B), C53(H53A,
 H53B), C54(H54A,H54B), C55(H55A,H55B), C56(H56A,H56B), C57(H57A,H57B),
 C58(H58A,H58B), C59(H59A,H59B), C60(H60A,H60B), C61(H61A,H61B), C61(H61C,H61D),
  C62(H62A,H62B), C63(H63A,H63B), C64(H64A,H64B), C65(H65A,H65B), C66(H66A,
 H66B), C66(H66C,H66D), C67(H67A,H67B), C68(H68A,H68B), C69(H69A,H69B),
 C70(H70A,H70B), C71(H71A,H71B), C72(H72A,H72B), C42A(H42C,H42D), C43A(H43C,
 H43D), C65A(H65C,H65D), C69X(H69C,H69D), C70X(H70C,H70D), C71X(H71C,H71D),
 C72X(H72C,H72D), C73(H73A,H73B), C74(H74A,H74B), C75(H75A,H75B), C76(H76A,
 H76B), C63A(H63C,H63D), C62A(H62C,H62D), C64A(H64C,H64D)
5.b Aromatic/amide H refined with riding coordinates:
 C1(H1), C2(H2), C3(H3), C4(H4), C5(H5A), C5(H5B), C6(H6), C7(H7), C8(H8),
 C9(H9), C10(H10), C11(H11), C12(H12), C13(H13), C14(H14), C15(H15), C16(H16),
 C17(H17), C18(H18A), C18(H18), C19(H19), C20(H20), C21(H21), C22(H22),
 C23(H23), C24(H24), C25(H25), C26(H26), C27(H27), C28(H28), C29(H29), C30(H30),
  C31(H31), C32(H32), C33(H33), C34(H34), C35(H35), C36(H36), C1A(H1A),
 C2A(H2A), C3A(H3A), C4A(H4A), C19A(H19A), C20A(H20A), C21A(H21A), C22A(H22A),
 C23A(H23A), C24A(H24A), C25A(H25A), C26A(H26A), C27A(H27A), C28A(H28A),
 C29A(H29A), C30A(H30A), C31A(H31A), C32A(H32A), C33A(H33A), C34A(H34A),
 C35A(H35A), C36A(H36A)
;
_atom_sites_solution_hydrogens     geom
_atom_sites_solution_primary       dual
_atom_sites_solution_secondary     difmap
loop_
  _atom_site_label
  _atom_site_type_symbol
  _atom_site_fract_x
  _atom_site_fract_y
  _atom_site_fract_z
  _atom_site_U_iso_or_equiv
  _atom_site_adp_type
  _atom_site_occupancy
  _atom_site_site_symmetry_order
  _atom_site_calc_flag
  _atom_site_refinement_flags_posn
  _atom_site_refinement_flags_adp
  _atom_site_refinement_flags_occupancy
  _atom_site_disorder_assembly
  _atom_site_disorder_group
 Li1 Li 0.67502(7) 0.8320(3) 0.65532(14) 0.0452(8) Uani 1 1 d . . . . .
 Li2 Li 0.62678(9) 0.6866(3) 0.72596(12) 0.0482(8) Uani 1 1 d . . . . .
 Li3 Li 0.56147(7) 0.6826(3) 0.66657(12) 0.0409(7) Uani 1 1 d . . . . .
 Li4 Li 0.57400(7) 0.7496(3) 0.54498(12) 0.0397(7) Uani 1 1 d . . . . .
 Li5 Li 0.64709(7) 0.8517(3) 0.52820(12) 0.0400(7) Uani 1 1 d . . . . .
 Li6 Li 0.60079(6) 1.0162(2) 0.78734(10) 0.0307(6) Uani 1 1 d . . . . .
 Li7 Li 0.70532(6) 0.4797(2) 0.62599(12) 0.0340(6) Uani 1 1 d . . . . .
 Li8 Li 0.57221(6) 0.4434(2) 0.44858(11) 0.0322(6) Uani 1 1 d . . . . .
 O1 O 0.63121(2) 1.11743(10) 0.81613(4) 0.0309(2) Uani 1 1 d . . . . .
 O2 O 0.57500(3) 1.01246(11) 0.84466(5) 0.0367(3) Uani 1 1 d . U . . .
 O3 O 0.57984(3) 1.11833(11) 0.74279(5) 0.0359(3) Uani 1 1 d . . . . .
 O4 O 0.72397(3) 0.39497(11) 0.68051(5) 0.0410(3) Uani 1 1 d . . . . .
 O5 O 0.67437(3) 0.38734(11) 0.60114(5) 0.0383(3) Uani 1 1 d . . . . .
 O6 O 0.73772(3) 0.46172(10) 0.57910(5) 0.0364(3) Uani 1 1 d . . . . .
 O7 O 0.55237(2) 0.31044(10) 0.47761(4) 0.0309(2) Uani 1 1 d D U . . .
 O8 O 0.60724(3) 0.37650(10) 0.42302(5) 0.0374(3) Uani 1 1 d . U . . .
 O9 O 0.55031(3) 0.48020(12) 0.38726(4) 0.0381(3) Uani 1 1 d . U . . .
 C1 C 0.68973(5) 0.99572(18) 0.68989(8) 0.0294(4) Uani 0.843(4) 1 d D U P A 1
 H1 H 0.708275 1.018140 0.701846 0.035 Uiso 0.843(4) 1 calc R U P A 1
 C2 C 0.67148(4) 0.94732(16) 0.72521(7) 0.0280(4) Uani 0.843(4) 1 d D U P A 1
 H2 H 0.680361 0.936863 0.756311 0.034 Uiso 0.843(4) 1 calc R U P A 1
 C3 C 0.64212(4) 0.91106(16) 0.72294(8) 0.0251(4) Uani 0.843(4) 1 d D U P A 1
 H3 H 0.631100 0.925607 0.694162 0.030 Uiso 0.843(4) 1 calc R U P A 1
 C4 C 0.62901(5) 0.8537(2) 0.76277(9) 0.0278(5) Uani 0.843(4) 1 d D U P A 1
 H4 H 0.641449 0.839412 0.789883 0.033 Uiso 0.843(4) 1 calc R U P A 1
 C5 C 0.60030(4) 0.81444(14) 0.76843(6) 0.0329(3) Uani 1 1 d D U . . .
 H5A H 0.594965 0.779112 0.798477 0.040 Uiso 0.843(4) 1 calc R U P A 1
 H5B H 0.592892 0.765705 0.793468 0.040 Uiso 0.157(4) 1 calc R U P A 2
 C6 C 0.57900(4) 0.82547(14) 0.73106(7) 0.0335(3) Uani 1 1 d D . . . .
 H6 H 0.584572 0.861821 0.701351 0.040 Uiso 1 1 calc R U . . .
 C7 C 0.55033(4) 0.78641(17) 0.73502(7) 0.0390(4) Uani 1 1 d . . . . .
 H7 H 0.545509 0.753884 0.765875 0.047 Uiso 1 1 calc R U . . .
 C8 C 0.52754(4) 0.78758(18) 0.70071(7) 0.0411(4) Uani 1 1 d . . . . .
 H8 H 0.509379 0.761360 0.712732 0.049 Uiso 1 1 calc R U . . .
 C9 C 0.52754(4) 0.82188(16) 0.65096(7) 0.0373(4) Uani 1 1 d . . . . .
 H9 H 0.509548 0.811242 0.634514 0.045 Uiso 1 1 calc R U . . .
 C10 C 0.54950(4) 0.86866(14) 0.62202(7) 0.0334(4) Uani 1 1 d . . . . .
 H10 H 0.567843 0.882977 0.636766 0.040 Uiso 1 1 calc R U . . .
 C11 C 0.54596(4) 0.89552(14) 0.57262(7) 0.0349(4) Uani 1 1 d . . . . .
 H11 H 0.527203 0.882248 0.559271 0.042 Uiso 1 1 calc R U . . .
 C12 C 0.56683(4) 0.93992(14) 0.54014(7) 0.0338(4) Uani 1 1 d . . . . .
 H12 H 0.560284 0.954385 0.507715 0.041 Uiso 1 1 calc R U . . .
 C13 C 0.59647(4) 0.96588(14) 0.54975(7) 0.0336(4) Uani 1 1 d . . . . .
 H13 H 0.603802 0.953855 0.581873 0.040 Uiso 1 1 calc R U . . .
 C14 C 0.61522(4) 1.00818(14) 0.51406(7) 0.0380(4) Uani 1 1 d . . . . .
 H14 H 0.606700 1.017711 0.482615 0.046 Uiso 1 1 calc R U . . .
 C15 C 0.64433(4) 1.03871(15) 0.51696(7) 0.0384(4) Uani 1 1 d . . . . .
 H15 H 0.652191 1.067908 0.487334 0.046 Uiso 1 1 calc R U . . .
 C16 C 0.66424(4) 1.03393(13) 0.55618(7) 0.0346(4) Uani 1 1 d . . . . .
 H16 H 0.683618 1.050491 0.546738 0.042 Uiso 1 1 calc R U . . .
 C17 C 0.66136(4) 1.00952(13) 0.60681(7) 0.0322(4) Uani 1 1 d D . . . .
 H17 H 0.642980 0.987540 0.619362 0.039 Uiso 1 1 calc R U . . .
 C18 C 0.68527(4) 1.01734(14) 0.63869(7) 0.0340(4) Uani 1 1 d D U . . .
 H18A H 0.703983 1.045629 0.630449 0.041 Uiso 0.157(4) 1 calc R U P A 2
 H18 H 0.702397 1.042740 0.622695 0.041 Uiso 0.843(4) 1 calc R U P A 1
 C19 C 0.69534(5) 0.66064(18) 0.65569(11) 0.0314(5) Uani 0.873(4) 1 d D U P A
 1
 H19 H 0.711430 0.674147 0.676744 0.038 Uiso 0.873(4) 1 calc R U P A 1
 C20 C 0.67025(6) 0.6072(2) 0.67674(10) 0.0299(5) Uani 0.873(4) 1 d D U P A 1
 H20 H 0.653842 0.596238 0.656139 0.036 Uiso 0.873(4) 1 calc R U P A 1
 C21 C 0.66805(6) 0.56994(19) 0.72543(8) 0.0327(5) Uani 0.873(4) 1 d D U P A 1
 H21 H 0.684912 0.581204 0.744922 0.039 Uiso 0.873(4) 1 calc R U P A 1
 C22 C 0.64458(7) 0.5186(2) 0.74939(8) 0.0342(6) Uani 0.873(4) 1 d D U P A 1
 H22 H 0.648477 0.494688 0.782026 0.041 Uiso 0.873(4) 1 calc R U P A 1
 C23 C 0.61598(7) 0.49630(18) 0.73294(9) 0.0331(5) Uani 0.873(4) 1 d D U P A 1
 H23 H 0.603465 0.463369 0.756735 0.040 Uiso 0.873(4) 1 calc R U P A 1
 C24 C 0.60317(6) 0.51545(19) 0.68671(8) 0.0299(5) Uani 0.873(4) 1 d D U P A 1
 H24 H 0.615097 0.545376 0.661401 0.036 Uiso 0.873(4) 1 calc R U P A 1
 C25 C 0.57374(6) 0.49299(18) 0.67559(10) 0.0327(5) Uani 0.873(4) 1 d D U P A
 1
 H25 H 0.562123 0.464026 0.701495 0.039 Uiso 0.873(4) 1 calc R U P A 1
 C26 C 0.56000(5) 0.50886(18) 0.63065(12) 0.0317(5) Uani 0.873(4) 1 d D U P A
 1
 H26 H 0.540027 0.488791 0.629623 0.038 Uiso 0.873(4) 1 calc R U P A 1
 C27 C 0.57176(6) 0.5509(2) 0.58624(9) 0.0287(5) Uani 0.873(4) 1 d D U P A 1
 H27 H 0.591847 0.568905 0.584709 0.034 Uiso 0.873(4) 1 calc R U P A 1
 C28 C 0.55428(5) 0.56663(19) 0.54407(11) 0.0306(5) Uani 0.873(4) 1 d D U P A
 1
 H28 H 0.534439 0.546914 0.548346 0.037 Uiso 0.873(4) 1 calc R U P A 1
 C29 C 0.56122(6) 0.6062(2) 0.49721(11) 0.0309(5) Uani 0.873(4) 1 d D U P A 1
 H29 H 0.545322 0.606118 0.475011 0.037 Uiso 0.873(4) 1 calc R U P A 1
 C30 C 0.58762(7) 0.6467(2) 0.47650(8) 0.0309(5) Uani 0.873(4) 1 d D U P A 1
 H30 H 0.585786 0.671836 0.443532 0.037 Uiso 0.873(4) 1 calc R U P A 1
 C31 C 0.61611(6) 0.6567(3) 0.49559(11) 0.0284(5) Uani 0.873(4) 1 d D U P A 1
 H31 H 0.620219 0.629245 0.527655 0.034 Uiso 0.873(4) 1 calc R U P A 1
 C32 C 0.63846(6) 0.70685(19) 0.46751(8) 0.0326(5) Uani 0.873(4) 1 d D U P A 1
 H32 H 0.632331 0.730254 0.435788 0.039 Uiso 0.873(4) 1 calc R U P A 1
 C33 C 0.66802(6) 0.72940(18) 0.47687(9) 0.0328(5) Uani 0.873(4) 1 d D U P A 1
 H33 H 0.678584 0.753723 0.448906 0.039 Uiso 0.873(4) 1 calc R U P A 1
 C34 C 0.68463(6) 0.7227(2) 0.51939(11) 0.0307(5) Uani 0.873(4) 1 d D U P A 1
 H34 H 0.704135 0.747526 0.515493 0.037 Uiso 0.873(4) 1 calc R U P A 1
 C35 C 0.67778(5) 0.6855(2) 0.56762(9) 0.0246(5) Uani 0.873(4) 1 d D U P A 1
 H35 H 0.659179 0.653754 0.574157 0.030 Uiso 0.873(4) 1 calc R U P A 1
 C36 C 0.69826(5) 0.69528(18) 0.60585(11) 0.0281(5) Uani 0.873(4) 1 d D U P A
 1
 H36 H 0.716317 0.729290 0.597310 0.034 Uiso 0.873(4) 1 calc R U P A 1
 C37 C 0.65373(4) 1.07835(15) 0.84880(7) 0.0369(4) Uani 1 1 d . . . . .
 H37A H 0.658884 0.996648 0.841835 0.044 Uiso 1 1 calc R U . . .
 H37B H 0.647319 1.084257 0.883245 0.044 Uiso 1 1 calc R U . . .
 C38 C 0.67954(4) 1.15767(16) 0.83963(8) 0.0414(4) Uani 1 1 d . . . . .
 H38A H 0.691425 1.167659 0.869570 0.050 Uiso 1 1 calc R U . . .
 H38B H 0.691928 1.127641 0.812976 0.050 Uiso 1 1 calc R U . . .
 C39 C 0.66485(4) 1.26955(15) 0.82511(7) 0.0367(4) Uani 1 1 d . . . . .
 H39A H 0.677988 1.320370 0.806175 0.044 Uiso 1 1 calc R U . . .
 H39B H 0.657567 1.312269 0.853985 0.044 Uiso 1 1 calc R U . . .
 C40 C 0.64022(4) 1.22389(17) 0.79374(8) 0.0471(5) Uani 1 1 d . . . . .
 H40A H 0.624002 1.280131 0.792834 0.057 Uiso 1 1 calc R U . . .
 H40B H 0.646899 1.209874 0.759861 0.057 Uiso 1 1 calc R U . . .
 C41 C 0.57387(4) 1.11429(18) 0.87525(8) 0.0458(5) Uani 1 1 d . U . . .
 H41A H 0.575861 1.185702 0.855422 0.055 Uiso 0.754(7) 1 calc R U P B 1
 H41B H 0.589496 1.112657 0.900172 0.055 Uiso 0.754(7) 1 calc R U P B 1
 H41C H 0.584500 1.178971 0.859620 0.055 Uiso 0.246(7) 1 calc R U P B 2
 H41D H 0.582981 1.098011 0.907373 0.055 Uiso 0.246(7) 1 calc R U P B 2
 C42 C 0.54468(7) 1.1090(3) 0.89888(12) 0.0403(7) Uani 0.754(7) 1 d . U P B 1
 H42A H 0.530018 1.150859 0.879089 0.048 Uiso 0.754(7) 1 calc R U P B 1
 H42B H 0.545281 1.143015 0.932119 0.048 Uiso 0.754(7) 1 calc R U P B 1
 C43 C 0.53789(7) 0.9801(3) 0.90101(10) 0.0423(8) Uani 0.754(7) 1 d . U P B 1
 H43A H 0.547750 0.942106 0.928970 0.051 Uiso 0.754(7) 1 calc R U P B 1
 H43B H 0.516762 0.965771 0.903027 0.051 Uiso 0.754(7) 1 calc R U P B 1
 C44 C 0.54985(4) 0.94103(18) 0.85378(8) 0.0435(4) Uani 1 1 d . U . . .
 H44A H 0.555416 0.858179 0.855515 0.052 Uiso 0.754(7) 1 calc R U P B 1
 H44B H 0.535328 0.950866 0.827332 0.052 Uiso 0.754(7) 1 calc R U P B 1
 H44C H 0.554982 0.871091 0.872963 0.052 Uiso 0.246(7) 1 calc R U P B 2
 H44D H 0.540334 0.917119 0.822855 0.052 Uiso 0.246(7) 1 calc R U P B 2
 C45 C 0.54866(4) 1.10804(17) 0.73865(8) 0.0415(4) Uani 1 1 d . . . . .
 H45A H 0.539120 1.137853 0.768511 0.050 Uiso 1 1 calc R U . . .
 H45B H 0.542969 1.025983 0.733921 0.050 Uiso 1 1 calc R U . . .
 C46 C 0.54011(5) 1.1802(2) 0.69442(9) 0.0521(5) Uani 1 1 d . . . . .
 H46A H 0.523372 1.145328 0.677054 0.062 Uiso 1 1 calc R U . . .
 H46B H 0.535111 1.260488 0.704110 0.062 Uiso 1 1 calc R U . . .
 C47 C 0.56700(4) 1.17818(15) 0.66283(7) 0.0397(4) Uani 1 1 d . . . . .
 H47A H 0.567836 1.106957 0.642645 0.048 Uiso 1 1 calc R U . . .
 H47B H 0.567897 1.246959 0.641201 0.048 Uiso 1 1 calc R U . . .
 C48 C 0.59095(4) 1.18019(14) 0.70056(6) 0.0333(3) Uani 1 1 d . . . . .
 H48A H 0.608539 1.141481 0.687799 0.040 Uiso 1 1 calc R U . . .
 H48B H 0.595948 1.261060 0.709414 0.040 Uiso 1 1 calc R U . . .
 C49 C 0.75099(5) 0.4239(2) 0.70215(10) 0.0571(6) Uani 1 1 d . . . . .
 H49A H 0.748436 0.482967 0.728082 0.069 Uiso 1 1 calc R U . . .
 H49B H 0.764553 0.454569 0.677304 0.069 Uiso 1 1 calc R U . . .
 C50 C 0.76220(5) 0.3117(2) 0.72346(9) 0.0553(6) Uani 1 1 d . . . . .
 H50A H 0.771514 0.262986 0.698158 0.066 Uiso 1 1 calc R U . . .
 H50B H 0.776193 0.326001 0.750351 0.066 Uiso 1 1 calc R U . . .
 C51 C 0.73509(5) 0.25745(19) 0.74188(8) 0.0482(5) Uani 1 1 d . . . . .
 H51A H 0.730608 0.284672 0.775361 0.058 Uiso 1 1 calc R U . . .
 H51B H 0.736716 0.171811 0.742148 0.058 Uiso 1 1 calc R U . . .
 C52 C 0.71196(4) 0.29723(17) 0.70564(7) 0.0419(4) Uani 1 1 d . . . . .
 H52A H 0.707273 0.234337 0.682247 0.050 Uiso 1 1 calc R U . . .
 H52B H 0.694019 0.319633 0.723038 0.050 Uiso 1 1 calc R U . . .
 C53 C 0.65429(3) 0.31435(13) 0.62779(6) 0.0304(3) Uani 1 1 d . . . . .
 H53A H 0.649090 0.350576 0.659409 0.036 Uiso 1 1 calc R U . . .
 H53B H 0.662999 0.237360 0.634291 0.036 Uiso 1 1 calc R U . . .
 C54 C 0.62762(3) 0.30248(13) 0.59524(6) 0.0286(3) Uani 1 1 d . . . . .
 H54A H 0.611516 0.350823 0.607728 0.034 Uiso 1 1 calc R U . . .
 H54B H 0.621112 0.220699 0.593790 0.034 Uiso 1 1 calc R U . . .
 C55 C 0.63726(4) 0.34450(16) 0.54462(7) 0.0383(4) Uani 1 1 d . . . . .
 H55A H 0.633105 0.285335 0.519289 0.046 Uiso 1 1 calc R U . . .
 H55B H 0.627323 0.417637 0.535633 0.046 Uiso 1 1 calc R U . . .
 C56 C 0.66959(4) 0.36334(17) 0.55022(7) 0.0402(4) Uani 1 1 d . . . . .
 H56A H 0.680405 0.293125 0.540155 0.048 Uiso 1 1 calc R U . . .
 H56B H 0.676043 0.429468 0.529861 0.048 Uiso 1 1 calc R U . . .
 C57 C 0.75919(4) 0.54712(15) 0.56729(7) 0.0352(4) Uani 1 1 d . . . . .
 H57A H 0.762042 0.601361 0.594979 0.042 Uiso 1 1 calc R U . . .
 H57B H 0.753234 0.592128 0.538091 0.042 Uiso 1 1 calc R U . . .
 C58 C 0.78673(4) 0.48023(18) 0.55725(9) 0.0499(5) Uani 1 1 d . . . . .
 H58A H 0.798280 0.469580 0.587514 0.060 Uiso 1 1 calc R U . . .
 H58B H 0.798775 0.520080 0.532486 0.060 Uiso 1 1 calc R U . . .
 C59 C 0.77557(4) 0.36547(18) 0.53816(9) 0.0477(5) Uani 1 1 d . . . . .
 H59A H 0.770694 0.370148 0.502918 0.057 Uiso 1 1 calc R U . . .
 H59B H 0.789901 0.302678 0.543382 0.057 Uiso 1 1 calc R U . . .
 C60 C 0.74889(4) 0.34707(16) 0.56867(9) 0.0450(5) Uani 1 1 d . . . . .
 H60A H 0.734350 0.300692 0.550475 0.054 Uiso 1 1 calc R U . . .
 H60B H 0.753834 0.305937 0.599384 0.054 Uiso 1 1 calc R U . . .
 C61 C 0.56096(4) 0.26469(14) 0.52525(7) 0.0331(3) Uani 1 1 d . U . . .
 H61A H 0.571353 0.324673 0.544401 0.040 Uiso 0.928(4) 1 calc R U P C 1
 H61B H 0.573894 0.196823 0.521251 0.040 Uiso 0.928(4) 1 calc R U P C 1
 H61C H 0.574244 0.318966 0.542231 0.040 Uiso 0.072(4) 1 calc R U P C 2
 H61D H 0.570727 0.188676 0.521738 0.040 Uiso 0.072(4) 1 calc R U P C 2
 C62 C 0.53320(7) 0.2295(3) 0.55098(11) 0.0371(7) Uani 0.928(4) 1 d D U P C 1
 H62A H 0.536111 0.158280 0.570651 0.045 Uiso 0.928(4) 1 calc R U P C 1
 H62B H 0.526133 0.292298 0.572572 0.045 Uiso 0.928(4) 1 calc R U P C 1
 C63 C 0.51259(4) 0.20835(18) 0.50960(7) 0.0352(5) Uani 0.928(4) 1 d D U P C 1
 H63A H 0.492218 0.218960 0.520043 0.042 Uiso 0.928(4) 1 calc R U P C 1
 H63B H 0.514969 0.129340 0.495996 0.042 Uiso 0.928(4) 1 calc R U P C 1
 C64 C 0.52146(4) 0.3003(2) 0.47284(8) 0.0401(6) Uani 0.928(4) 1 d D U P C 1
 H64A H 0.516083 0.276320 0.439232 0.048 Uiso 0.928(4) 1 calc R U P C 1
 H64B H 0.511910 0.375130 0.480218 0.048 Uiso 0.928(4) 1 calc R U P C 1
 C65 C 0.6334(2) 0.4373(10) 0.4108(5) 0.0460(17) Uani 0.53(2) 1 d . U P D 1
 H65A H 0.644681 0.455298 0.440714 0.055 Uiso 0.53(2) 1 calc R U P D 1
 H65B H 0.628798 0.510947 0.393795 0.055 Uiso 0.53(2) 1 calc R U P D 1
 C66 C 0.65043(5) 0.35859(19) 0.37781(8) 0.0492(5) Uani 1 1 d . U . . .
 H66A H 0.641967 0.353275 0.344542 0.059 Uiso 0.53(2) 1 calc R U P D 1
 H66B H 0.671140 0.380659 0.375842 0.059 Uiso 0.53(2) 1 calc R U P D 1
 H66C H 0.647373 0.342717 0.342568 0.059 Uiso 0.47(2) 1 calc R U P D 2
 H66D H 0.670453 0.387584 0.382516 0.059 Uiso 0.47(2) 1 calc R U P D 2
 C67 C 0.64574(5) 0.2503(2) 0.40720(8) 0.0539(6) Uani 1 1 d . U . . .
 H67A H 0.657350 0.251408 0.437735 0.065 Uiso 1 1 calc R U . . .
 H67B H 0.650743 0.180197 0.388102 0.065 Uiso 1 1 calc R U . . .
 C68 C 0.61367(4) 0.25524(15) 0.41791(7) 0.0377(4) Uani 1 1 d . U . . .
 H68A H 0.602332 0.220825 0.390727 0.045 Uiso 1 1 calc R U . . .
 H68B H 0.609150 0.212854 0.448450 0.045 Uiso 1 1 calc R U . . .
 C69 C 0.53301(8) 0.5869(3) 0.37714(12) 0.0499(8) Uani 0.646(3) 1 d . U P E 1
 H69A H 0.543275 0.656811 0.389128 0.060 Uiso 0.646(3) 1 calc R U P E 1
 H69B H 0.513797 0.582488 0.393103 0.060 Uiso 0.646(3) 1 calc R U P E 1
 C70 C 0.52980(11) 0.5900(3) 0.32219(14) 0.0572(9) Uani 0.646(3) 1 d . U P E 1
 H70A H 0.512021 0.632101 0.312192 0.069 Uiso 0.646(3) 1 calc R U P E 1
 H70B H 0.546838 0.626592 0.306552 0.069 Uiso 0.646(3) 1 calc R U P E 1
 C71 C 0.52782(8) 0.4640(3) 0.30985(12) 0.0508(8) Uani 0.646(3) 1 d . U P E 1
 H71A H 0.533125 0.449317 0.275335 0.061 Uiso 0.646(3) 1 calc R U P E 1
 H71B H 0.508137 0.433118 0.316033 0.061 Uiso 0.646(3) 1 calc R U P E 1
 C72 C 0.55006(8) 0.4122(3) 0.34504(10) 0.0469(8) Uani 0.646(3) 1 d . U P E 1
 H72A H 0.544742 0.331243 0.353197 0.056 Uiso 0.646(3) 1 calc R U P E 1
 H72B H 0.569516 0.411835 0.329821 0.056 Uiso 0.646(3) 1 calc R U P E 1
 O10 O 0.77759(4) 0.09201(13) 0.59756(8) 0.0635(5) Uani 1 1 d . . . . .
 C1A C 0.6768(3) 0.9766(9) 0.6844(4) 0.030(2) Uani 0.157(4) 1 d D U P A 2
 H1A H 0.692563 0.978976 0.706886 0.035 Uiso 0.157(4) 1 calc R U P A 2
 C2A C 0.6523(2) 0.9339(9) 0.7062(4) 0.0286(19) Uani 0.157(4) 1 d D U P A 2
 H2A H 0.635000 0.929280 0.687358 0.034 Uiso 0.157(4) 1 calc R U P A 2
 C3A C 0.6517(2) 0.8970(8) 0.7546(4) 0.0284(19) Uani 0.157(4) 1 d D U P A 2
 H3A H 0.669618 0.904611 0.771670 0.034 Uiso 0.157(4) 1 calc R U P A 2
 C4A C 0.6293(2) 0.8509(12) 0.7820(5) 0.027(2) Uani 0.157(4) 1 d D U P A 2
 H4A H 0.633669 0.841594 0.815727 0.032 Uiso 0.157(4) 1 calc R U P A 2
 C19A C 0.6925(4) 0.6437(15) 0.6758(7) 0.036(2) Uani 0.127(4) 1 d D U P A 2
 H19A H 0.706927 0.654013 0.700311 0.043 Uiso 0.127(4) 1 calc R U P A 2
 C20A C 0.6656(5) 0.591(2) 0.6892(7) 0.032(2) Uani 0.127(4) 1 d D U P A 2
 H20A H 0.652927 0.577012 0.662392 0.039 Uiso 0.127(4) 1 calc R U P A 2
 C21A C 0.6548(4) 0.5565(14) 0.7335(6) 0.031(2) Uani 0.127(4) 1 d D U P A 2
 H21A H 0.668050 0.567019 0.759821 0.037 Uiso 0.127(4) 1 calc R U P A 2
 C22A C 0.6290(5) 0.5105(13) 0.7477(6) 0.031(2) Uani 0.127(4) 1 d D U P A 2
 H22A H 0.629627 0.481262 0.780164 0.038 Uiso 0.127(4) 1 calc R U P A 2
 C23A C 0.6016(4) 0.4957(12) 0.7259(5) 0.031(2) Uani 0.127(4) 1 d D U P A 2
 H23A H 0.587191 0.466512 0.747329 0.038 Uiso 0.127(4) 1 calc R U P A 2
 C24A C 0.5920(4) 0.5166(15) 0.6782(6) 0.030(2) Uani 0.127(4) 1 d D U P A 2
 H24A H 0.606388 0.543442 0.656160 0.036 Uiso 0.127(4) 1 calc R U P A 2
 C25A C 0.5646(4) 0.5039(14) 0.6584(7) 0.030(2) Uani 0.127(4) 1 d D U P A 2
 H25A H 0.550219 0.477203 0.680537 0.036 Uiso 0.127(4) 1 calc R U P A 2
 C26A C 0.5549(4) 0.5241(15) 0.6113(6) 0.034(2) Uani 0.127(4) 1 d D U P A 2
 H26A H 0.534737 0.511808 0.606687 0.041 Uiso 0.127(4) 1 calc R U P A 2
 C27A C 0.5695(5) 0.5591(18) 0.5698(6) 0.030(2) Uani 0.127(4) 1 d D U P A 2
 H27A H 0.589836 0.569287 0.573387 0.036 Uiso 0.127(4) 1 calc R U P A 2
 C28A C 0.5583(4) 0.5814(14) 0.5233(7) 0.029(2) Uani 0.127(4) 1 d D U P A 2
 H28A H 0.538170 0.566021 0.519699 0.035 Uiso 0.127(4) 1 calc R U P A 2
 C29A C 0.5715(4) 0.6216(14) 0.4822(6) 0.032(2) Uani 0.127(4) 1 d D U P A 2
 H29A H 0.558822 0.625883 0.454792 0.038 Uiso 0.127(4) 1 calc R U P A 2
 C30A C 0.5997(4) 0.6580(15) 0.4715(7) 0.030(2) Uani 0.127(4) 1 d D U P A 2
 H30A H 0.601451 0.686953 0.439139 0.036 Uiso 0.127(4) 1 calc R U P A 2
 C31A C 0.6257(4) 0.662(2) 0.4973(9) 0.032(2) Uani 0.127(4) 1 d D U P A 2
 H31A H 0.626294 0.633071 0.529859 0.038 Uiso 0.127(4) 1 calc R U P A 2
 C32A C 0.6506(4) 0.7057(15) 0.4767(7) 0.035(2) Uani 0.127(4) 1 d D U P A 2
 H32A H 0.647708 0.727603 0.443576 0.042 Uiso 0.127(4) 1 calc R U P A 2
 C33A C 0.6786(4) 0.7261(15) 0.4919(7) 0.037(2) Uani 0.127(4) 1 d D U P A 2
 H33A H 0.691196 0.750244 0.466486 0.044 Uiso 0.127(4) 1 calc R U P A 2
 C34A C 0.6912(4) 0.7186(17) 0.5353(6) 0.031(2) Uani 0.127(4) 1 d D U P A 2
 H34A H 0.710505 0.747809 0.534608 0.038 Uiso 0.127(4) 1 calc R U P A 2
 C35A C 0.6838(5) 0.6793(19) 0.5813(6) 0.029(2) Uani 0.127(4) 1 d D U P A 2
 H35A H 0.665215 0.643652 0.582982 0.035 Uiso 0.127(4) 1 calc R U P A 2
 C36A C 0.6986(4) 0.6827(15) 0.6257(7) 0.031(2) Uani 0.127(4) 1 d D U P A 2
 H36A H 0.717097 0.718696 0.623014 0.037 Uiso 0.127(4) 1 calc R U P A 2
 C42A C 0.5399(3) 1.1492(11) 0.8825(6) 0.057(2) Uani 0.246(7) 1 d . U P B 2
 H42C H 0.536671 1.194998 0.912662 0.068 Uiso 0.246(7) 1 calc R U P B 2
 H42D H 0.531903 1.191342 0.853905 0.068 Uiso 0.246(7) 1 calc R U P B 2
 C43A C 0.5285(2) 1.0323(9) 0.8864(5) 0.053(2) Uani 0.246(7) 1 d . U P B 2
 H43C H 0.508412 1.029770 0.873520 0.064 Uiso 0.246(7) 1 calc R U P B 2
 H43D H 0.528160 1.007989 0.921099 0.064 Uiso 0.246(7) 1 calc R U P B 2
 C65A C 0.6284(3) 0.4486(9) 0.3959(5) 0.0401(17) Uani 0.47(2) 1 d . U P D 2
 H65C H 0.637767 0.506307 0.417683 0.048 Uiso 0.47(2) 1 calc R U P D 2
 H65D H 0.619061 0.489437 0.368197 0.048 Uiso 0.47(2) 1 calc R U P D 2
 C69A C 0.52113(15) 0.4810(8) 0.3766(3) 0.0672(15) Uani 0.354(3) 1 d . U P E
 2
 H69C H 0.510466 0.522822 0.402555 0.081 Uiso 0.354(3) 1 calc R U P E 2
 H69D H 0.513721 0.400495 0.375108 0.081 Uiso 0.354(3) 1 calc R U P E 2
 C70A C 0.51657(14) 0.5372(8) 0.3306(2) 0.0512(14) Uani 0.354(3) 1 d . U P E
 2
 H70C H 0.509577 0.617571 0.335287 0.061 Uiso 0.354(3) 1 calc R U P E 2
 H70D H 0.502240 0.494135 0.310524 0.061 Uiso 0.354(3) 1 calc R U P E 2
 C71A C 0.54590(13) 0.5363(6) 0.3067(2) 0.0458(12) Uani 0.354(3) 1 d . U P E
 2
 H71C H 0.546247 0.479387 0.279592 0.055 Uiso 0.354(3) 1 calc R U P E 2
 H71D H 0.550403 0.613987 0.293227 0.055 Uiso 0.354(3) 1 calc R U P E 2
 C72A C 0.56765(13) 0.5039(6) 0.3450(2) 0.0487(14) Uani 0.354(3) 1 d . U P E
 2
 H72C H 0.578810 0.434461 0.335055 0.058 Uiso 0.354(3) 1 calc R U P E 2
 H72D H 0.581299 0.568535 0.351302 0.058 Uiso 0.354(3) 1 calc R U P E 2
 C73 C 0.78133(5) 0.0088(2) 0.55921(8) 0.0529(5) Uani 1 1 d . . . . .
 H73A H 0.801392 -0.021808 0.559071 0.063 Uiso 1 1 calc R U . . .
 H73B H 0.777076 0.043804 0.526895 0.063 Uiso 1 1 calc R U . . .
 C74 C 0.75999(4) -0.08547(18) 0.57083(7) 0.0430(4) Uani 1 1 d . . . . .
 H74A H 0.765379 -0.159569 0.554959 0.052 Uiso 1 1 calc R U . . .
 H74B H 0.740070 -0.063728 0.560777 0.052 Uiso 1 1 calc R U . . .
 C75 C 0.76280(5) -0.0929(2) 0.62600(8) 0.0483(5) Uani 1 1 d . . . . .
 H75A H 0.744426 -0.119086 0.641063 0.058 Uiso 1 1 calc R U . . .
 H75B H 0.778565 -0.146626 0.635664 0.058 Uiso 1 1 calc R U . . .
 C76 C 0.76986(5) 0.0307(3) 0.64054(10) 0.0660(7) Uani 1 1 d . . . . .
 H76A H 0.752807 0.067398 0.656062 0.079 Uiso 1 1 calc R U . . .
 H76B H 0.786149 0.031633 0.664237 0.079 Uiso 1 1 calc R U . . .
 C63A C 0.5083(4) 0.303(2) 0.5244(8) 0.033(3) Uani 0.072(4) 1 d D U P C 2
 H63C H 0.499530 0.368925 0.542164 0.039 Uiso 0.072(4) 1 calc R U P C 2
 H63D H 0.493089 0.243874 0.518282 0.039 Uiso 0.072(4) 1 calc R U P C 2
 C62A C 0.5326(7) 0.252(4) 0.5532(11) 0.030(3) Uani 0.072(4) 1 d D U P C 2
 H62C H 0.528714 0.168984 0.559500 0.036 Uiso 0.072(4) 1 calc R U P C 2
 H62D H 0.534204 0.292223 0.585106 0.036 Uiso 0.072(4) 1 calc R U P C 2
 C64A C 0.5216(4) 0.343(3) 0.4768(9) 0.036(3) Uani 0.072(4) 1 d D U P C 2
 H64C H 0.511672 0.305611 0.448776 0.044 Uiso 0.072(4) 1 calc R U P C 2
 H64D H 0.519596 0.428119 0.473464 0.044 Uiso 0.072(4) 1 calc R U P C 2

loop_
  _atom_site_aniso_label
  _atom_site_aniso_U_11
  _atom_site_aniso_U_22
  _atom_site_aniso_U_33
  _atom_site_aniso_U_23
  _atom_site_aniso_U_13
  _atom_site_aniso_U_12
 Li1 0.0432(17) 0.0256(14) 0.067(2) 0.0031(14) 0.0088(15) 0.0040(12)
 Li2 0.077(2) 0.0309(16) 0.0368(16) 0.0024(13) 0.0072(16) 0.0119(15)
 Li3 0.0461(17) 0.0303(15) 0.0465(17) -0.0035(13) 0.0029(14) -0.0018(12)
 Li4 0.0449(17) 0.0277(14) 0.0465(17) -0.0083(12) -0.0056(13) 0.0071(12)
 Li5 0.0498(17) 0.0254(14) 0.0447(17) -0.0003(12) 0.0078(14) -0.0011(12)
 Li6 0.0344(14) 0.0232(13) 0.0343(14) 0.0035(10) 0.0009(11) -0.0014(10)
 Li7 0.0346(14) 0.0218(13) 0.0455(16) -0.0050(11) -0.0012(12) -0.0012(10)
 Li8 0.0328(13) 0.0283(13) 0.0354(14) -0.0003(11) 0.0009(11) 0.0033(11)
 O1 0.0308(6) 0.0231(5) 0.0386(6) 0.0051(5) -0.0020(5) -0.0039(4)
 O2 0.0371(6) 0.0322(6) 0.0409(7) -0.0034(5) 0.0110(5) -0.0102(5)
 O3 0.0350(6) 0.0322(6) 0.0404(7) 0.0106(5) -0.0041(5) -0.0009(5)
 O4 0.0396(7) 0.0314(6) 0.0520(8) 0.0079(6) -0.0075(6) -0.0019(5)
 O5 0.0398(7) 0.0385(7) 0.0364(6) -0.0146(5) 0.0064(5) -0.0145(5)
 O6 0.0328(6) 0.0209(5) 0.0557(8) -0.0032(5) 0.0076(5) -0.0004(4)
 O7 0.0279(5) 0.0289(6) 0.0359(6) 0.0020(5) -0.0016(4) -0.0014(4)
 O8 0.0331(6) 0.0204(5) 0.0588(8) 0.0019(5) 0.0114(5) 0.0009(4)
 O9 0.0425(7) 0.0443(7) 0.0273(6) 0.0003(5) -0.0021(5) 0.0031(5)
 C1 0.0272(11) 0.0206(9) 0.0405(11) -0.0077(8) -0.0001(8) -0.0009(8)
 C2 0.0295(9) 0.0238(9) 0.0307(9) -0.0074(7) -0.0034(7) 0.0023(7)
 C3 0.0292(10) 0.0174(8) 0.0287(11) -0.0051(7) -0.0033(8) 0.0025(7)
 C4 0.0372(10) 0.0223(9) 0.0240(11) -0.0044(10) -0.0026(9) 0.0039(7)
 C5 0.0406(9) 0.0228(7) 0.0354(8) 0.0001(6) 0.0053(7) 0.0005(6)
 C6 0.0388(9) 0.0259(8) 0.0360(9) -0.0055(6) 0.0076(7) 0.0020(6)
 C7 0.0437(10) 0.0387(9) 0.0347(9) -0.0057(7) 0.0107(7) -0.0043(7)
 C8 0.0363(9) 0.0430(10) 0.0442(10) -0.0085(8) 0.0077(8) -0.0027(7)
 C9 0.0300(8) 0.0337(9) 0.0483(10) -0.0110(8) -0.0008(7) 0.0014(7)
 C10 0.0345(8) 0.0225(7) 0.0434(9) -0.0083(7) -0.0030(7) 0.0028(6)
 C11 0.0316(8) 0.0243(8) 0.0488(10) -0.0086(7) -0.0019(7) 0.0037(6)
 C12 0.0415(9) 0.0236(8) 0.0364(9) -0.0017(6) -0.0059(7) 0.0070(6)
 C13 0.0431(9) 0.0183(7) 0.0395(9) -0.0032(6) -0.0042(7) 0.0081(6)
 C14 0.0484(10) 0.0220(8) 0.0437(10) 0.0001(7) 0.0013(8) 0.0089(7)
 C15 0.0484(10) 0.0217(8) 0.0453(10) 0.0024(7) 0.0106(8) 0.0090(7)
 C16 0.0377(9) 0.0175(7) 0.0488(10) -0.0014(7) 0.0104(7) 0.0038(6)
 C17 0.0349(8) 0.0141(6) 0.0478(10) -0.0011(6) 0.0116(7) 0.0029(6)
 C18 0.0375(8) 0.0196(7) 0.0451(9) -0.0008(6) 0.0113(7) 0.0036(6)
 C19 0.0460(11) 0.0158(9) 0.0322(13) -0.0038(9) -0.0120(10) 0.0046(7)
 C20 0.0442(14) 0.0162(11) 0.0292(13) -0.0039(9) -0.0096(9) 0.0074(9)
 C21 0.0463(13) 0.0220(9) 0.0297(11) -0.0049(8) -0.0104(9) 0.0095(9)
 C22 0.0556(17) 0.0224(10) 0.0245(9) -0.0011(7) -0.0071(10) 0.0093(11)
 C23 0.0495(16) 0.0205(9) 0.0294(11) 0.0007(8) 0.0007(11) 0.0032(11)
 C24 0.0441(13) 0.0165(8) 0.0290(10) -0.0002(7) 0.0024(9) 0.0016(9)
 C25 0.0465(14) 0.0197(9) 0.0320(12) 0.0024(8) 0.0033(10) -0.0012(9)
 C26 0.0378(11) 0.0198(9) 0.0373(14) -0.0002(10) -0.0004(10) -0.0023(8)
 C27 0.0365(10) 0.0175(9) 0.0321(12) -0.0034(10) -0.0043(11) 0.0019(7)
 C28 0.0341(10) 0.0213(9) 0.0364(13) -0.0059(9) -0.0043(10) 0.0026(7)
 C29 0.0359(12) 0.0264(10) 0.0304(12) -0.0067(9) -0.0084(10) 0.0065(9)
 C30 0.0406(15) 0.0264(10) 0.0257(10) -0.0037(8) -0.0040(11) 0.0083(11)
 C31 0.0402(13) 0.0175(8) 0.0275(10) -0.0033(7) -0.0018(12) 0.0052(11)
 C32 0.0460(13) 0.0243(9) 0.0274(10) -0.0022(7) -0.0019(9) 0.0040(9)
 C33 0.0442(14) 0.0252(9) 0.0290(11) -0.0013(8) 0.0049(10) 0.0029(9)
 C34 0.0404(13) 0.0220(9) 0.0299(13) -0.0021(10) 0.0007(10) 0.0052(9)
 C35 0.0272(11) 0.0136(8) 0.0331(12) -0.0022(9) -0.0018(8) 0.0032(7)
 C36 0.0327(9) 0.0150(8) 0.0365(13) -0.0019(9) -0.0046(11) 0.0018(7)
 C37 0.0441(9) 0.0269(8) 0.0397(9) 0.0060(7) -0.0089(7) -0.0027(7)
 C38 0.0371(9) 0.0340(9) 0.0528(11) 0.0013(8) -0.0118(8) -0.0026(7)
 C39 0.0381(9) 0.0293(8) 0.0427(9) 0.0043(7) -0.0041(7) -0.0061(7)
 C40 0.0457(10) 0.0362(10) 0.0593(12) 0.0204(9) -0.0168(9) -0.0151(8)
 C41 0.0451(10) 0.0434(10) 0.0491(11) -0.0124(9) 0.0150(8) -0.0132(8)
 C42 0.0403(14) 0.0413(18) 0.0395(15) -0.0079(12) 0.0107(11) -0.0036(12)
 C43 0.0479(16) 0.0428(18) 0.0364(13) -0.0035(11) 0.0122(11) -0.0150(13)
 C44 0.0400(9) 0.0384(10) 0.0521(11) -0.0004(8) 0.0114(8) -0.0138(8)
 C45 0.0343(9) 0.0359(9) 0.0541(11) 0.0059(8) -0.0019(8) 0.0025(7)
 C46 0.0414(10) 0.0459(11) 0.0688(14) 0.0143(10) -0.0172(10) -0.0003(8)
 C47 0.0542(11) 0.0254(8) 0.0395(9) 0.0004(7) -0.0126(8) -0.0014(7)
 C48 0.0409(9) 0.0235(7) 0.0355(9) 0.0053(6) -0.0021(7) 0.0014(6)
 C49 0.0604(13) 0.0416(11) 0.0693(15) 0.0102(10) -0.0241(11) -0.0183(10)
 C50 0.0475(11) 0.0577(14) 0.0606(13) 0.0115(11) -0.0163(10) -0.0060(10)
 C51 0.0533(12) 0.0465(11) 0.0446(11) 0.0100(9) -0.0134(9) -0.0083(9)
 C52 0.0427(10) 0.0401(10) 0.0430(10) 0.0096(8) -0.0058(8) -0.0077(8)
 C53 0.0321(8) 0.0181(7) 0.0410(9) -0.0031(6) -0.0028(6) 0.0003(6)
 C54 0.0308(8) 0.0203(7) 0.0346(8) -0.0049(6) -0.0018(6) 0.0011(6)
 C55 0.0426(9) 0.0313(9) 0.0408(10) 0.0021(7) -0.0011(7) 0.0031(7)
 C56 0.0434(10) 0.0413(10) 0.0360(9) -0.0156(8) 0.0067(7) -0.0059(8)
 C57 0.0372(9) 0.0268(8) 0.0415(9) -0.0044(7) 0.0039(7) -0.0057(7)
 C58 0.0368(10) 0.0421(11) 0.0709(14) -0.0184(10) 0.0153(9) -0.0072(8)
 C59 0.0405(10) 0.0388(10) 0.0639(13) -0.0144(9) 0.0101(9) -0.0005(8)
 C60 0.0399(10) 0.0240(8) 0.0712(14) -0.0068(8) 0.0134(9) 0.0024(7)
 C61 0.0312(8) 0.0243(7) 0.0439(9) 0.0031(7) -0.0085(7) 0.0014(6)
 C62 0.0408(10) 0.0363(18) 0.0342(11) -0.0020(10) 0.0013(8) 0.0038(10)
 C63 0.0279(8) 0.0451(11) 0.0326(9) -0.0024(8) 0.0005(7) -0.0042(7)
 C64 0.0303(9) 0.0529(14) 0.0372(10) 0.0020(10) -0.0067(7) -0.0043(9)
 C65 0.038(3) 0.032(3) 0.068(4) -0.008(3) 0.012(3) -0.007(2)
 C66 0.0450(11) 0.0497(12) 0.0530(12) -0.0090(9) 0.0119(9) 0.0007(9)
 C67 0.0615(13) 0.0576(13) 0.0427(11) 0.0045(9) 0.0136(9) 0.0282(10)
 C68 0.0539(11) 0.0222(8) 0.0369(9) -0.0012(7) -0.0019(8) 0.0045(7)
 C69 0.0635(19) 0.0448(16) 0.0414(16) -0.0133(13) -0.0185(14) 0.0246(14)
 C70 0.080(2) 0.0454(19) 0.0465(18) -0.0010(15) -0.0227(18) 0.0179(18)
 C71 0.0642(19) 0.0520(18) 0.0362(15) -0.0073(13) -0.0098(14) -0.0010(15)
 C72 0.081(2) 0.0328(14) 0.0269(13) -0.0058(11) -0.0045(13) 0.0165(14)
 O10 0.0552(9) 0.0326(8) 0.1027(14) -0.0020(8) 0.0007(9) 0.0020(7)
 C1A 0.026(4) 0.015(3) 0.047(4) -0.013(3) -0.003(4) -0.002(3)
 C2A 0.032(4) 0.016(3) 0.038(4) -0.010(3) 0.002(3) 0.002(3)
 C3A 0.033(4) 0.022(3) 0.031(4) -0.009(3) -0.001(3) 0.003(3)
 C4A 0.039(4) 0.014(3) 0.027(4) -0.006(4) 0.007(4) 0.000(3)
 C19A 0.047(4) 0.019(4) 0.040(5) -0.014(4) -0.010(4) 0.006(4)
 C20A 0.049(4) 0.018(4) 0.030(5) -0.010(4) -0.010(4) 0.006(4)
 C21A 0.048(4) 0.018(4) 0.027(4) 0.001(3) -0.005(4) 0.005(4)
 C22A 0.050(5) 0.017(4) 0.028(4) -0.001(4) -0.002(5) 0.005(5)
 C23A 0.049(4) 0.014(4) 0.032(4) -0.001(3) 0.001(4) 0.002(4)
 C24A 0.042(4) 0.015(4) 0.032(4) -0.003(3) 0.002(4) 0.000(4)
 C25A 0.039(4) 0.021(4) 0.030(4) 0.001(4) -0.003(4) -0.002(4)
 C26A 0.044(4) 0.021(4) 0.038(4) -0.006(4) -0.001(4) 0.003(4)
 C27A 0.036(4) 0.019(4) 0.036(5) -0.004(4) -0.003(4) 0.003(4)
 C28A 0.031(4) 0.023(4) 0.034(5) -0.005(4) -0.008(4) 0.001(4)
 C29A 0.038(5) 0.026(4) 0.031(4) -0.003(4) -0.004(4) 0.005(4)
 C30A 0.040(4) 0.021(4) 0.028(4) -0.006(3) -0.006(4) 0.005(4)
 C31A 0.046(5) 0.019(4) 0.030(4) -0.004(4) -0.008(5) 0.009(5)
 C32A 0.041(4) 0.023(4) 0.041(4) -0.002(4) -0.005(4) 0.002(4)
 C33A 0.045(5) 0.027(4) 0.038(5) -0.002(4) -0.002(4) 0.001(4)
 C34A 0.040(4) 0.022(4) 0.032(4) -0.002(4) -0.003(4) 0.004(4)
 C35A 0.037(5) 0.021(4) 0.030(5) 0.000(4) 0.001(4) 0.003(4)
 C36A 0.038(4) 0.019(4) 0.036(5) -0.005(4) -0.006(5) 0.002(4)
 C42A 0.055(4) 0.044(5) 0.072(5) -0.010(4) 0.027(4) 0.005(4)
 C43A 0.048(4) 0.037(4) 0.075(4) 0.000(4) 0.020(3) 0.003(3)
 C65A 0.043(4) 0.023(2) 0.055(4) -0.001(3) 0.021(3) -0.007(2)
 C69A 0.054(3) 0.094(3) 0.054(3) 0.029(3) -0.007(2) -0.002(3)
 C70A 0.043(3) 0.071(3) 0.040(3) 0.015(3) -0.001(2) 0.004(3)
 C71A 0.051(3) 0.057(3) 0.030(2) 0.005(2) 0.008(2) 0.011(2)
 C72A 0.046(3) 0.065(3) 0.035(2) 0.004(2) 0.012(2) 0.005(2)
 C73 0.0505(12) 0.0573(13) 0.0509(12) 0.0085(10) -0.0015(9) -0.0095(10)
 C74 0.0395(9) 0.0442(10) 0.0452(10) -0.0050(8) 0.0043(8) -0.0036(8)
 C75 0.0444(11) 0.0531(12) 0.0472(11) 0.0069(9) -0.0041(9) 0.0005(9)
 C76 0.0428(11) 0.092(2) 0.0631(15) -0.0340(14) 0.0121(10) -0.0191(12)
 C63A 0.029(4) 0.038(5) 0.032(5) 0.001(4) -0.003(4) -0.003(4)
 C62A 0.032(5) 0.034(5) 0.023(5) -0.009(5) -0.012(5) -0.007(5)
 C64A 0.030(5) 0.044(5) 0.035(5) 0.000(5) -0.004(5) -0.009(5)

_geom_special_details
;
 All esds (except the esd in the dihedral angle between two l.s. planes)
 are estimated using the full covariance matrix.  The cell esds are taken
 into account individually in the estimation of esds in distances, angles
 and torsion angles; correlations between esds in cell parameters are only
 used when they are defined by crystal symmetry.  An approximate (isotropic)
 treatment of cell esds is used for estimating esds involving l.s. planes.
;
loop_
  _geom_bond_atom_site_label_1
  _geom_bond_atom_site_label_2
  _geom_bond_distance
  _geom_bond_site_symmetry_2
  _geom_bond_publ_flag
 Li1 C1 2.216(4) . ?
 Li1 C2 2.333(4) . ?
 Li1 C3 2.563(4) . ?
 Li1 C17 2.517(4) . ?
 Li1 C18 2.235(4) . ?
 Li1 C19 2.186(4) . ?
 Li1 C20 2.665(4) . ?
 Li1 C36 2.339(4) . ?
 Li1 C1A 1.847(11) . ?
 Li1 C2A 2.101(11) . ?
 Li1 C19A 2.381(18) . ?
 Li1 C36A 2.193(18) . ?
 Li2 C4 2.175(4) . ?
 Li2 C5 2.240(4) . ?
 Li2 C20 2.585(5) . ?
 Li2 C21 2.330(4) . ?
 Li2 C22 2.198(4) . ?
 Li2 C23 2.258(4) . ?
 Li2 C24 2.494(5) . ?
 Li2 C4A 2.438(14) . ?
 Li2 C20A 2.33(2) . ?
 Li2 C21A 1.989(18) . ?
 Li2 C22A 2.118(15) . ?
 Li2 C23A 2.487(16) . ?
 Li3 C6 2.543(4) . ?
 Li3 C7 2.281(4) . ?
 Li3 C8 2.189(4) . ?
 Li3 C9 2.281(4) . ?
 Li3 C10 2.527(4) . ?
 Li3 C24 2.775(4) . ?
 Li3 C25 2.271(4) . ?
 Li3 C26 2.231(4) . ?
 Li3 C27 2.713(4) . ?
 Li3 C24A 2.395(18) . ?
 Li3 C25A 2.077(16) . ?
 Li3 C26A 2.388(17) . ?
 Li4 C11 2.254(3) . ?
 Li4 C12 2.223(3) . ?
 Li4 C13 2.703(4) . ?
 Li4 C27 2.555(4) . ?
 Li4 C28 2.297(4) . ?
 Li4 C29 2.186(4) . ?
 Li4 C30 2.305(4) . ?
 Li4 C31 2.599(4) . ?
 Li4 C27A 2.31(2) . ?
 Li4 C28A 2.152(16) . ?
 Li4 C29A 2.266(17) . ?
 Li4 C30A 2.562(18) . ?
 Li5 C13 2.745(4) . ?
 Li5 C14 2.358(4) . ?
 Li5 C15 2.181(3) . ?
 Li5 C16 2.371(3) . ?
 Li5 C32 2.386(4) . ?
 Li5 C33 2.213(4) . ?
 Li5 C34 2.295(4) . ?
 Li5 C35 2.612(4) . ?
 Li5 C31A 2.55(2) . ?
 Li5 C32A 2.199(17) . ?
 Li5 C33A 2.279(18) . ?
 Li5 C34A 2.556(19) . ?
 Li6 O1 1.985(3) . ?
 Li6 O2 1.971(3) . ?
 Li6 O3 1.948(3) . ?
 Li6 C4 2.379(4) . ?
 Li6 C5 2.383(3) . ?
 Li6 C4A 2.319(14) . ?
 Li7 O4 1.976(3) . ?
 Li7 O5 1.904(3) . ?
 Li7 O6 1.983(3) . ?
 Li7 C19 2.285(3) . ?
 Li7 C20 2.591(4) . ?
 Li7 C36 2.565(4) . ?
 Li7 C19A 2.405(17) . ?
 Li7 C35A 2.79(2) . ?
 Li7 C36A 2.360(18) . ?
 Li8 O7 1.955(3) . ?
 Li8 O8 1.923(3) . ?
 Li8 O9 1.999(3) . ?
 Li8 C29 2.356(4) . ?
 Li8 C30 2.564(4) . ?
 Li8 C28A 2.668(18) . ?
 Li8 C29A 2.250(17) . ?
 O1 C37 1.439(2) . ?
 O1 C40 1.434(2) . ?
 O2 C41 1.442(2) . ?
 O2 C44 1.444(2) . ?
 O3 C45 1.446(2) . ?
 O3 C48 1.452(2) . ?
 O4 C49 1.417(2) . ?
 O4 C52 1.432(2) . ?
 O5 C53 1.449(2) . ?
 O5 C56 1.435(2) . ?
 O6 C57 1.433(2) . ?
 O6 C60 1.447(2) . ?
 O7 C61 1.458(2) . ?
 O7 C64 1.435(2) . ?
 O7 C64A 1.467(17) . ?
 O8 C65 1.436(10) . ?
 O8 C68 1.436(2) . ?
 O8 C65A 1.483(10) . ?
 O9 C69 1.491(3) . ?
 O9 C72 1.395(3) . ?
 O9 C69A 1.376(7) . ?
 O9 C72A 1.434(5) . ?
 C1 H1 0.9500 . ?
 C1 C2 1.399(3) . ?
 C1 C18 1.436(3) . ?
 C2 H2 0.9500 . ?
 C2 C3 1.418(3) . ?
 C3 H3 0.9500 . ?
 C3 C4 1.411(3) . ?
 C4 H4 0.9500 . ?
 C4 C5 1.408(3) . ?
 C5 H5A 0.9500 . ?
 C5 H5B 0.9500 . ?
 C5 C6 1.420(3) . ?
 C5 C4A 1.447(11) . ?
 C6 H6 0.9500 . ?
 C6 C7 1.401(3) . ?
 C7 H7 0.9500 . ?
 C7 C8 1.406(3) . ?
 C8 H8 0.9500 . ?
 C8 C9 1.416(3) . ?
 C9 H9 0.9500 . ?
 C9 C10 1.396(3) . ?
 C10 H10 0.9500 . ?
 C10 C11 1.394(3) . ?
 C11 H11 0.9500 . ?
 C11 C12 1.408(3) . ?
 C12 H12 0.9500 . ?
 C12 C13 1.423(3) . ?
 C13 H13 0.9500 . ?
 C13 C14 1.394(3) . ?
 C14 H14 0.9500 . ?
 C14 C15 1.390(3) . ?
 C15 H15 0.9500 . ?
 C15 C16 1.410(3) . ?
 C16 H16 0.9500 . ?
 C16 C17 1.419(3) . ?
 C17 H17 0.9500 . ?
 C17 C18 1.406(3) . ?
 C18 H18A 0.9500 . ?
 C18 H18 0.9500 . ?
 C18 C1A 1.390(10) . ?
 C19 H19 0.9500 . ?
 C19 C20 1.433(4) . ?
 C19 C36 1.426(3) . ?
 C20 H20 0.9500 . ?
 C20 C21 1.402(3) . ?
 C21 H21 0.9500 . ?
 C21 C22 1.398(4) . ?
 C22 H22 0.9500 . ?
 C22 C23 1.415(4) . ?
 C23 H23 0.9500 . ?
 C23 C24 1.410(3) . ?
 C24 H24 0.9500 . ?
 C24 C25 1.413(3) . ?
 C25 H25 0.9500 . ?
 C25 C26 1.392(3) . ?
 C26 H26 0.9500 . ?
 C26 C27 1.417(3) . ?
 C27 H27 0.9500 . ?
 C27 C28 1.416(3) . ?
 C28 H28 0.9500 . ?
 C28 C29 1.398(3) . ?
 C29 H29 0.9500 . ?
 C29 C30 1.423(3) . ?
 C30 H30 0.9500 . ?
 C30 C31 1.416(3) . ?
 C31 H31 0.9500 . ?
 C31 C32 1.411(3) . ?
 C32 H32 0.9500 . ?
 C32 C33 1.410(3) . ?
 C33 H33 0.9500 . ?
 C33 C34 1.392(3) . ?
 C34 H34 0.9500 . ?
 C34 C35 1.423(3) . ?
 C35 H35 0.9500 . ?
 C35 C36 1.410(3) . ?
 C36 H36 0.9500 . ?
 C37 H37A 0.9900 . ?
 C37 H37B 0.9900 . ?
 C37 C38 1.522(3) . ?
 C38 H38A 0.9900 . ?
 C38 H38B 0.9900 . ?
 C38 C39 1.509(3) . ?
 C39 H39A 0.9900 . ?
 C39 H39B 0.9900 . ?
 C39 C40 1.515(3) . ?
 C40 H40A 0.9900 . ?
 C40 H40B 0.9900 . ?
 C41 H41A 0.9900 . ?
 C41 H41B 0.9900 . ?
 C41 H41C 0.9900 . ?
 C41 H41D 0.9900 . ?
 C41 C42 1.496(3) . ?
 C41 C42A 1.631(12) . ?
 C42 H42A 0.9900 . ?
 C42 H42B 0.9900 . ?
 C42 C43 1.519(4) . ?
 C43 H43A 0.9900 . ?
 C43 H43B 0.9900 . ?
 C43 C44 1.476(3) . ?
 C44 H44A 0.9900 . ?
 C44 H44B 0.9900 . ?
 C44 H44C 0.9900 . ?
 C44 H44D 0.9900 . ?
 C44 C43A 1.695(9) . ?
 C45 H45A 0.9900 . ?
 C45 H45B 0.9900 . ?
 C45 C46 1.518(3) . ?
 C46 H46A 0.9900 . ?
 C46 H46B 0.9900 . ?
 C46 C47 1.514(3) . ?
 C47 H47A 0.9900 . ?
 C47 H47B 0.9900 . ?
 C47 C48 1.508(2) . ?
 C48 H48A 0.9900 . ?
 C48 H48B 0.9900 . ?
 C49 H49A 0.9900 . ?
 C49 H49B 0.9900 . ?
 C49 C50 1.509(3) . ?
 C50 H50A 0.9900 . ?
 C50 H50B 0.9900 . ?
 C50 C51 1.487(3) . ?
 C51 H51A 0.9900 . ?
 C51 H51B 0.9900 . ?
 C51 C52 1.523(3) . ?
 C52 H52A 0.9900 . ?
 C52 H52B 0.9900 . ?
 C53 H53A 0.9900 . ?
 C53 H53B 0.9900 . ?
 C53 C54 1.521(2) . ?
 C54 H54A 0.9900 . ?
 C54 H54B 0.9900 . ?
 C54 C55 1.533(2) . ?
 C55 H55A 0.9900 . ?
 C55 H55B 0.9900 . ?
 C55 C56 1.514(3) . ?
 C56 H56A 0.9900 . ?
 C56 H56B 0.9900 . ?
 C57 H57A 0.9900 . ?
 C57 H57B 0.9900 . ?
 C57 C58 1.511(3) . ?
 C58 H58A 0.9900 . ?
 C58 H58B 0.9900 . ?
 C58 C59 1.512(3) . ?
 C59 H59A 0.9900 . ?
 C59 H59B 0.9900 . ?
 C59 C60 1.504(3) . ?
 C60 H60A 0.9900 . ?
 C60 H60B 0.9900 . ?
 C61 H61A 0.9900 . ?
 C61 H61B 0.9900 . ?
 C61 H61C 0.9900 . ?
 C61 H61D 0.9900 . ?
 C61 C62 1.518(4) . ?
 C61 C62A 1.52(4) . ?
 C62 H62A 0.9900 . ?
 C62 H62B 0.9900 . ?
 C62 C63 1.495(4) . ?
 C63 H63A 0.9900 . ?
 C63 H63B 0.9900 . ?
 C63 C64 1.517(3) . ?
 C64 H64A 0.9900 . ?
 C64 H64B 0.9900 . ?
 C65 H65A 0.9900 . ?
 C65 H65B 0.9900 . ?
 C65 C66 1.502(10) . ?
 C66 H66A 0.9900 . ?
 C66 H66B 0.9900 . ?
 C66 H66C 0.9900 . ?
 C66 H66D 0.9900 . ?
 C66 C67 1.500(3) . ?
 C66 C65A 1.534(11) . ?
 C67 H67A 0.9900 . ?
 C67 H67B 0.9900 . ?
 C67 C68 1.510(3) . ?
 C68 H68A 0.9900 . ?
 C68 H68B 0.9900 . ?
 C69 H69A 0.9900 . ?
 C69 H69B 0.9900 . ?
 C69 C70 1.509(5) . ?
 C70 H70A 0.9900 . ?
 C70 H70B 0.9900 . ?
 C70 C71 1.494(5) . ?
 C71 H71A 0.9900 . ?
 C71 H71B 0.9900 . ?
 C71 C72 1.525(5) . ?
 C72 H72A 0.9900 . ?
 C72 H72B 0.9900 . ?
 O10 C73 1.432(3) . ?
 O10 C76 1.418(3) . ?
 C1A H1A 0.9500 . ?
 C1A C2A 1.371(14) . ?
 C2A H2A 0.9500 . ?
 C2A C3A 1.391(12) . ?
 C3A H3A 0.9500 . ?
 C3A C4A 1.386(13) . ?
 C4A H4A 0.9500 . ?
 C19A H19A 0.9500 . ?
 C19A C20A 1.428(16) . ?
 C19A C36A 1.470(16) . ?
 C20A H20A 0.9500 . ?
 C20A C21A 1.371(16) . ?
 C21A H21A 0.9500 . ?
 C21A C22A 1.360(16) . ?
 C22A H22A 0.9500 . ?
 C22A C23A 1.401(16) . ?
 C23A H23A 0.9500 . ?
 C23A C24A 1.398(15) . ?
 C24A H24A 0.9500 . ?
 C24A C25A 1.380(15) . ?
 C25A H25A 0.9500 . ?
 C25A C26A 1.380(15) . ?
 C26A H26A 0.9500 . ?
 C26A C27A 1.381(16) . ?
 C27A H27A 0.9500 . ?
 C27A C28A 1.394(16) . ?
 C28A H28A 0.9500 . ?
 C28A C29A 1.362(16) . ?
 C29A H29A 0.9500 . ?
 C29A C30A 1.395(16) . ?
 C30A H30A 0.9500 . ?
 C30A C31A 1.389(15) . ?
 C31A H31A 0.9500 . ?
 C31A C32A 1.378(16) . ?
 C32A H32A 0.9500 . ?
 C32A C33A 1.374(16) . ?
 C33A H33A 0.9500 . ?
 C33A C34A 1.322(15) . ?
 C34A H34A 0.9500 . ?
 C34A C35A 1.383(15) . ?
 C35A H35A 0.9500 . ?
 C35A C36A 1.392(15) . ?
 C36A H36A 0.9500 . ?
 C42A H42C 0.9900 . ?
 C42A H42D 0.9900 . ?
 C42A C43A 1.451(15) . ?
 C43A H43C 0.9900 . ?
 C43A H43D 0.9900 . ?
 C65A H65C 0.9900 . ?
 C65A H65D 0.9900 . ?
 C69A H69C 0.9900 . ?
 C69A H69D 0.9900 . ?
 C69A C70A 1.429(9) . ?
 C70A H70C 0.9900 . ?
 C70A H70D 0.9900 . ?
 C70A C71A 1.504(8) . ?
 C71A H71C 0.9900 . ?
 C71A H71D 0.9900 . ?
 C71A C72A 1.494(8) . ?
 C72A H72C 0.9900 . ?
 C72A H72D 0.9900 . ?
 C73 H73A 0.9900 . ?
 C73 H73B 0.9900 . ?
 C73 C74 1.500(3) . ?
 C74 H74A 0.9900 . ?
 C74 H74B 0.9900 . ?
 C74 C75 1.516(3) . ?
 C75 H75A 0.9900 . ?
 C75 H75B 0.9900 . ?
 C75 C76 1.514(3) . ?
 C76 H76A 0.9900 . ?
 C76 H76B 0.9900 . ?
 C63A H63C 0.9900 . ?
 C63A H63D 0.9900 . ?
 C63A C62A 1.486(19) . ?
 C63A C64A 1.514(18) . ?
 C62A H62C 0.9900 . ?
 C62A H62D 0.9900 . ?
 C64A H64C 0.9900 . ?
 C64A H64D 0.9900 . ?

loop_
  _geom_angle_atom_site_label_1
  _geom_angle_atom_site_label_2
  _geom_angle_atom_site_label_3
  _geom_angle
  _geom_angle_site_symmetry_1
  _geom_angle_site_symmetry_3
  _geom_angle_publ_flag
 C1 Li1 C2 35.70(9) . . ?
 C1 Li1 C3 64.57(12) . . ?
 C1 Li1 C17 66.92(11) . . ?
 C1 Li1 C18 37.63(9) . . ?
 C1 Li1 C20 139.42(19) . . ?
 C1 Li1 C36 132.85(17) . . ?
 C2 Li1 C3 33.25(8) . . ?
 C2 Li1 C17 87.14(12) . . ?
 C2 Li1 C20 111.58(16) . . ?
 C2 Li1 C36 152.94(19) . . ?
 C3 Li1 C20 97.92(14) . . ?
 C17 Li1 C3 86.75(11) . . ?
 C17 Li1 C20 152.29(18) . . ?
 C18 Li1 C2 68.74(12) . . ?
 C18 Li1 C3 86.16(12) . . ?
 C18 Li1 C17 33.75(8) . . ?
 C18 Li1 C20 172.48(18) . . ?
 C18 Li1 C36 115.39(16) . . ?
 C18 Li1 C19A 147.9(5) . . ?
 C19 Li1 C1 129.56(19) . . ?
 C19 Li1 C2 122.82(19) . . ?
 C19 Li1 C3 124.94(18) . . ?
 C19 Li1 C17 147.5(2) . . ?
 C19 Li1 C18 140.67(18) . . ?
 C19 Li1 C20 32.49(10) . . ?
 C19 Li1 C36 36.55(9) . . ?
 C36 Li1 C3 158.46(17) . . ?
 C36 Li1 C17 110.94(17) . . ?
 C36 Li1 C20 60.69(11) . . ?
 C1A Li1 C17 60.3(4) . . ?
 C1A Li1 C18 38.4(3) . . ?
 C1A Li1 C2A 40.0(4) . . ?
 C1A Li1 C19A 134.9(6) . . ?
 C1A Li1 C36A 147.6(6) . . ?
 C2A Li1 C17 76.7(3) . . ?
 C2A Li1 C18 72.9(3) . . ?
 C2A Li1 C19A 121.5(5) . . ?
 C2A Li1 C36A 158.7(6) . . ?
 C19A Li1 C17 161.6(5) . . ?
 C36A Li1 C17 124.6(5) . . ?
 C36A Li1 C18 124.7(5) . . ?
 C36A Li1 C19A 37.2(4) . . ?
 C4 Li2 C5 37.15(9) . . ?
 C4 Li2 C20 121.2(2) . . ?
 C4 Li2 C21 118.5(2) . . ?
 C4 Li2 C22 128.9(2) . . ?
 C4 Li2 C23 146.23(19) . . ?
 C4 Li2 C24 156.8(2) . . ?
 C5 Li2 C20 158.0(2) . . ?
 C5 Li2 C21 146.02(19) . . ?
 C5 Li2 C23 118.33(18) . . ?
 C5 Li2 C24 120.37(19) . . ?
 C5 Li2 C4A 35.7(3) . . ?
 C5 Li2 C20A 162.6(6) . . ?
 C5 Li2 C23A 109.1(4) . . ?
 C21 Li2 C20 32.63(9) . . ?
 C21 Li2 C24 84.02(13) . . ?
 C22 Li2 C5 129.21(17) . . ?
 C22 Li2 C20 63.27(13) . . ?
 C22 Li2 C21 35.82(11) . . ?
 C22 Li2 C23 37.01(11) . . ?
 C22 Li2 C24 65.81(12) . . ?
 C23 Li2 C20 82.63(13) . . ?
 C23 Li2 C21 67.67(13) . . ?
 C23 Li2 C24 34.08(10) . . ?
 C24 Li2 C20 80.45(13) . . ?
 C4A Li2 C23A 135.1(5) . . ?
 C20A Li2 C4A 127.1(6) . . ?
 C20A Li2 C23A 86.6(6) . . ?
 C21A Li2 C5 142.8(5) . . ?
 C21A Li2 C4A 119.4(6) . . ?
 C21A Li2 C20A 35.9(5) . . ?
 C21A Li2 C22A 38.5(5) . . ?
 C21A Li2 C23A 68.6(5) . . ?
 C22A Li2 C5 120.7(5) . . ?
 C22A Li2 C4A 124.5(6) . . ?
 C22A Li2 C20A 68.4(6) . . ?
 C22A Li2 C23A 34.3(5) . . ?
 C6 Li3 C24 95.38(13) . . ?
 C6 Li3 C27 150.19(16) . . ?
 C7 Li3 C6 33.21(7) . . ?
 C7 Li3 C10 84.28(12) . . ?
 C7 Li3 C24 111.05(15) . . ?
 C7 Li3 C27 176.44(17) . . ?
 C7 Li3 C24A 116.4(4) . . ?
 C7 Li3 C26A 153.1(5) . . ?
 C8 Li3 C6 64.67(11) . . ?
 C8 Li3 C7 36.59(9) . . ?
 C8 Li3 C9 36.86(9) . . ?
 C8 Li3 C10 65.22(11) . . ?
 C8 Li3 C24 142.62(17) . . ?
 C8 Li3 C25 131.60(17) . . ?
 C8 Li3 C26 131.55(17) . . ?
 C8 Li3 C27 141.42(17) . . ?
 C8 Li3 C24A 143.6(5) . . ?
 C8 Li3 C26A 127.1(5) . . ?
 C9 Li3 C6 83.67(12) . . ?
 C9 Li3 C7 68.15(11) . . ?
 C9 Li3 C10 33.25(8) . . ?
 C9 Li3 C24 179.05(18) . . ?
 C9 Li3 C27 111.37(15) . . ?
 C9 Li3 C24A 171.6(5) . . ?
 C9 Li3 C26A 109.6(5) . . ?
 C10 Li3 C6 81.52(11) . . ?
 C10 Li3 C24 146.60(15) . . ?
 C10 Li3 C27 97.10(13) . . ?
 C25 Li3 C6 118.01(17) . . ?
 C25 Li3 C7 118.20(17) . . ?
 C25 Li3 C9 150.27(18) . . ?
 C25 Li3 C10 157.43(17) . . ?
 C25 Li3 C24 30.48(9) . . ?
 C25 Li3 C27 60.34(11) . . ?
 C26 Li3 C6 153.59(18) . . ?
 C26 Li3 C7 145.62(18) . . ?
 C26 Li3 C9 121.99(17) . . ?
 C26 Li3 C10 122.93(17) . . ?
 C26 Li3 C24 58.95(11) . . ?
 C26 Li3 C25 36.02(10) . . ?
 C26 Li3 C27 31.42(10) . . ?
 C27 Li3 C24 69.46(10) . . ?
 C24A Li3 C6 103.9(4) . . ?
 C24A Li3 C10 150.4(5) . . ?
 C25A Li3 C6 134.0(6) . . ?
 C25A Li3 C7 128.6(5) . . ?
 C25A Li3 C8 130.1(5) . . ?
 C25A Li3 C9 136.5(5) . . ?
 C25A Li3 C10 143.7(6) . . ?
 C25A Li3 C24A 35.0(4) . . ?
 C25A Li3 C26A 35.1(5) . . ?
 C26A Li3 C6 166.6(5) . . ?
 C26A Li3 C10 108.5(5) . . ?
 C26A Li3 C24A 63.0(5) . . ?
 C11 Li4 C13 61.02(9) . . ?
 C11 Li4 C27 119.81(16) . . ?
 C11 Li4 C28 117.48(16) . . ?
 C11 Li4 C30 144.54(17) . . ?
 C11 Li4 C31 155.78(18) . . ?
 C11 Li4 C27A 124.0(5) . . ?
 C11 Li4 C29A 135.4(5) . . ?
 C11 Li4 C30A 146.9(4) . . ?
 C12 Li4 C11 36.64(8) . . ?
 C12 Li4 C13 31.71(7) . . ?
 C12 Li4 C27 154.80(17) . . ?
 C12 Li4 C28 147.87(17) . . ?
 C12 Li4 C30 120.03(17) . . ?
 C12 Li4 C31 119.15(17) . . ?
 C12 Li4 C27A 160.6(5) . . ?
 C12 Li4 C29A 126.2(4) . . ?
 C12 Li4 C30A 115.4(4) . . ?
 C27 Li4 C13 145.25(15) . . ?
 C27 Li4 C31 83.76(12) . . ?
 C28 Li4 C13 177.73(18) . . ?
 C28 Li4 C27 33.40(9) . . ?
 C28 Li4 C30 68.14(12) . . ?
 C28 Li4 C31 84.98(13) . . ?
 C29 Li4 C11 127.65(17) . . ?
 C29 Li4 C12 132.14(17) . . ?
 C29 Li4 C13 145.96(18) . . ?
 C29 Li4 C27 64.84(12) . . ?
 C29 Li4 C28 36.24(10) . . ?
 C29 Li4 C30 36.82(10) . . ?
 C29 Li4 C31 65.07(12) . . ?
 C30 Li4 C13 114.10(16) . . ?
 C30 Li4 C27 84.76(12) . . ?
 C30 Li4 C31 32.88(10) . . ?
 C31 Li4 C13 96.79(13) . . ?
 C27A Li4 C13 154.0(5) . . ?
 C27A Li4 C30A 83.1(6) . . ?
 C28A Li4 C11 124.9(5) . . ?
 C28A Li4 C12 145.4(5) . . ?
 C28A Li4 C13 166.6(6) . . ?
 C28A Li4 C27A 36.2(5) . . ?
 C28A Li4 C29A 35.8(4) . . ?
 C28A Li4 C30A 64.4(5) . . ?
 C29A Li4 C13 130.9(5) . . ?
 C29A Li4 C27A 66.4(5) . . ?
 C29A Li4 C30A 32.9(4) . . ?
 C30A Li4 C13 103.9(4) . . ?
 C14 Li5 C13 30.51(7) . . ?
 C14 Li5 C16 65.28(10) . . ?
 C14 Li5 C32 108.60(16) . . ?
 C14 Li5 C35 164.83(16) . . ?
 C14 Li5 C31A 111.3(5) . . ?
 C14 Li5 C34A 165.3(4) . . ?
 C15 Li5 C13 60.46(10) . . ?
 C15 Li5 C14 35.38(8) . . ?
 C15 Li5 C16 35.79(8) . . ?
 C15 Li5 C32 125.74(17) . . ?
 C15 Li5 C33 124.45(16) . . ?
 C15 Li5 C34 132.00(17) . . ?
 C15 Li5 C35 144.50(18) . . ?
 C15 Li5 C31A 141.4(5) . . ?
 C15 Li5 C32A 132.1(5) . . ?
 C15 Li5 C33A 127.1(5) . . ?
 C15 Li5 C34A 130.5(5) . . ?
 C16 Li5 C13 77.81(10) . . ?
 C16 Li5 C32 154.03(16) . . ?
 C16 Li5 C35 109.70(15) . . ?
 C16 Li5 C31A 176.5(5) . . ?
 C16 Li5 C34A 104.0(5) . . ?
 C32 Li5 C13 110.17(15) . . ?
 C32 Li5 C35 82.10(12) . . ?
 C33 Li5 C13 144.54(18) . . ?
 C33 Li5 C14 131.03(18) . . ?
 C33 Li5 C16 128.56(17) . . ?
 C33 Li5 C32 35.46(10) . . ?
 C33 Li5 C34 35.91(10) . . ?
 C33 Li5 C35 63.74(12) . . ?
 C34 Li5 C13 167.21(16) . . ?
 C34 Li5 C14 161.50(17) . . ?
 C34 Li5 C16 110.92(16) . . ?
 C34 Li5 C32 66.29(12) . . ?
 C34 Li5 C35 32.92(9) . . ?
 C35 Li5 C13 136.29(14) . . ?
 C31A Li5 C13 98.9(4) . . ?
 C31A Li5 C34A 79.4(6) . . ?
 C32A Li5 C13 124.7(5) . . ?
 C32A Li5 C14 121.9(5) . . ?
 C32A Li5 C16 149.2(5) . . ?
 C32A Li5 C31A 32.7(5) . . ?
 C32A Li5 C33A 35.7(4) . . ?
 C32A Li5 C34A 61.9(5) . . ?
 C33A Li5 C13 160.2(5) . . ?
 C33A Li5 C14 144.3(5) . . ?
 C33A Li5 C16 119.4(5) . . ?
 C33A Li5 C31A 63.7(5) . . ?
 C33A Li5 C34A 31.1(4) . . ?
 C34A Li5 C13 161.6(4) . . ?
 O1 Li6 C4 100.85(13) . . ?
 O1 Li6 C5 131.74(15) . . ?
 O1 Li6 C4A 96.2(3) . . ?
 O2 Li6 O1 97.20(13) . . ?
 O2 Li6 C4 122.63(14) . . ?
 O2 Li6 C5 98.38(12) . . ?
 O2 Li6 C4A 112.1(3) . . ?
 O3 Li6 O1 103.95(13) . . ?
 O3 Li6 O2 102.19(14) . . ?
 O3 Li6 C4 124.74(15) . . ?
 O3 Li6 C5 116.74(14) . . ?
 O3 Li6 C4A 137.5(4) . . ?
 C4 Li6 C5 34.39(8) . . ?
 C4A Li6 C5 35.8(3) . . ?
 O4 Li7 O6 96.26(14) . . ?
 O4 Li7 C19 105.71(15) . . ?
 O4 Li7 C20 98.47(14) . . ?
 O4 Li7 C36 134.04(15) . . ?
 O4 Li7 C19A 93.9(5) . . ?
 O4 Li7 C35A 153.1(5) . . ?
 O4 Li7 C36A 123.3(5) . . ?
 O5 Li7 O4 108.42(15) . . ?
 O5 Li7 O6 106.04(15) . . ?
 O5 Li7 C19 119.05(16) . . ?
 O5 Li7 C20 92.28(13) . . ?
 O5 Li7 C36 111.76(15) . . ?
 O5 Li7 C19A 117.1(4) . . ?
 O5 Li7 C35A 92.3(5) . . ?
 O5 Li7 C36A 117.1(5) . . ?
 O6 Li7 C19 118.57(16) . . ?
 O6 Li7 C20 151.46(15) . . ?
 O6 Li7 C36 93.33(13) . . ?
 O6 Li7 C19A 129.5(5) . . ?
 O6 Li7 C35A 94.1(4) . . ?
 O6 Li7 C36A 101.6(5) . . ?
 C19 Li7 C20 33.43(9) . . ?
 C19 Li7 C36 33.57(9) . . ?
 C36 Li7 C20 59.11(10) . . ?
 C19A Li7 C35A 60.7(5) . . ?
 C36A Li7 C19A 35.9(4) . . ?
 C36A Li7 C35A 30.0(4) . . ?
 O7 Li8 O9 105.72(14) . . ?
 O7 Li8 C29 107.09(15) . . ?
 O7 Li8 C30 136.51(15) . . ?
 O7 Li8 C28A 92.4(4) . . ?
 O7 Li8 C29A 122.9(6) . . ?
 O8 Li8 O7 103.15(14) . . ?
 O8 Li8 O9 101.69(14) . . ?
 O8 Li8 C29 134.99(16) . . ?
 O8 Li8 C30 104.04(14) . . ?
 O8 Li8 C28A 136.2(4) . . ?
 O8 Li8 C29A 121.8(6) . . ?
 O9 Li8 C29 101.26(13) . . ?
 O9 Li8 C30 101.21(13) . . ?
 O9 Li8 C28A 113.2(4) . . ?
 O9 Li8 C29A 98.1(4) . . ?
 C29 Li8 C30 33.28(9) . . ?
 C29A Li8 C28A 30.7(4) . . ?
 C37 O1 Li6 124.70(13) . . ?
 C40 O1 Li6 122.62(13) . . ?
 C40 O1 C37 108.87(13) . . ?
 C41 O2 Li6 117.78(13) . . ?
 C41 O2 C44 109.47(13) . . ?
 C44 O2 Li6 129.54(14) . . ?
 C45 O3 Li6 119.34(13) . . ?
 C45 O3 C48 109.37(13) . . ?
 C48 O3 Li6 128.19(13) . . ?
 C49 O4 Li7 125.30(15) . . ?
 C49 O4 C52 109.02(15) . . ?
 C52 O4 Li7 125.65(14) . . ?
 C53 O5 Li7 128.66(14) . . ?
 C56 O5 Li7 124.47(14) . . ?
 C56 O5 C53 106.23(12) . . ?
 C57 O6 Li7 126.58(13) . . ?
 C57 O6 C60 109.66(13) . . ?
 C60 O6 Li7 119.49(13) . . ?
 C61 O7 Li8 121.33(13) . . ?
 C61 O7 C64A 111.4(9) . . ?
 C64 O7 Li8 119.55(15) . . ?
 C64 O7 C61 108.53(13) . . ?
 C64A O7 Li8 104.3(12) . . ?
 C65 O8 Li8 126.6(4) . . ?
 C68 O8 Li8 126.86(14) . . ?
 C68 O8 C65 106.2(5) . . ?
 C68 O8 C65A 111.1(4) . . ?
 C65A O8 Li8 120.8(4) . . ?
 C69 O9 Li8 126.77(16) . . ?
 C72 O9 Li8 125.24(17) . . ?
 C72 O9 C69 107.90(19) . . ?
 C69A O9 Li8 132.1(3) . . ?
 C69A O9 C72A 112.0(4) . . ?
 C72A O9 Li8 115.8(3) . . ?
 Li1 C1 H1 130.7 . . ?
 C2 C1 Li1 76.74(15) . . ?
 C2 C1 H1 114.4 . . ?
 C2 C1 C18 131.1(2) . . ?
 C18 C1 Li1 71.91(15) . . ?
 C18 C1 H1 114.4 . . ?
 Li1 C2 H2 129.0 . . ?
 C1 C2 Li1 67.56(14) . . ?
 C1 C2 H2 114.2 . . ?
 C1 C2 C3 131.6(2) . . ?
 C3 C2 Li1 82.29(14) . . ?
 C3 C2 H2 114.2 . . ?
 Li1 C3 Li2 80.56(11) . . ?
 Li1 C3 H3 77.4 . . ?
 Li2 C3 H3 93.2 . . ?
 C2 C3 Li1 64.46(13) . . ?
 C2 C3 Li2 122.32(15) . . ?
 C2 C3 H3 119.5 . . ?
 C4 C3 Li1 130.23(16) . . ?
 C4 C3 Li2 53.91(14) . . ?
 C4 C3 C2 121.06(19) . . ?
 C4 C3 H3 119.5 . . ?
 Li2 C4 Li6 143.40(17) . . ?
 Li2 C4 H4 103.6 . . ?
 Li6 C4 H4 104.2 . . ?
 C3 C4 Li2 94.46(17) . . ?
 C3 C4 Li6 94.88(16) . . ?
 C3 C4 H4 115.1 . . ?
 C5 C4 Li2 73.93(16) . . ?
 C5 C4 Li6 72.95(14) . . ?
 C5 C4 C3 129.9(2) . . ?
 C5 C4 H4 115.1 . . ?
 Li2 C5 Li6 138.57(14) . . ?
 Li2 C5 H5A 108.0 . . ?
 Li2 C5 H5B 100.5 . . ?
 Li6 C5 H5A 103.5 . . ?
 Li6 C5 H5B 115.1 . . ?
 C4 C5 Li2 68.92(16) . . ?
 C4 C5 Li6 72.66(14) . . ?
 C4 C5 H5A 118.6 . . ?
 C4 C5 C6 122.70(18) . . ?
 C6 C5 Li2 93.61(14) . . ?
 C6 C5 Li6 94.28(12) . . ?
 C6 C5 H5A 118.6 . . ?
 C6 C5 H5B 108.7 . . ?
 C6 C5 C4A 142.5(6) . . ?
 C4A C5 Li2 79.6(5) . . ?
 C4A C5 Li6 69.7(6) . . ?
 C4A C5 H5B 108.7 . . ?
 Li2 C6 H6 89.7 . . ?
 Li3 C6 Li2 80.74(12) . . ?
 Li3 C6 H6 77.2 . . ?
 C5 C6 Li2 55.07(11) . . ?
 C5 C6 Li3 131.15(14) . . ?
 C5 C6 H6 117.8 . . ?
 C7 C6 Li2 125.30(15) . . ?
 C7 C6 Li3 63.10(12) . . ?
 C7 C6 C5 124.47(17) . . ?
 C7 C6 H6 117.8 . . ?
 Li3 C7 H7 125.1 . . ?
 C6 C7 Li3 83.69(13) . . ?
 C6 C7 H7 114.8 . . ?
 C6 C7 C8 130.43(18) . . ?
 C8 C7 Li3 68.15(13) . . ?
 C8 C7 H7 114.8 . . ?
 Li3 C8 H8 127.1 . . ?
 C7 C8 Li3 75.27(14) . . ?
 C7 C8 H8 115.1 . . ?
 C7 C8 C9 129.85(17) . . ?
 C9 C8 Li3 75.09(14) . . ?
 C9 C8 H8 115.1 . . ?
 Li3 C9 H9 126.5 . . ?
 C8 C9 Li3 68.05(14) . . ?
 C8 C9 H9 114.6 . . ?
 C10 C9 Li3 83.08(13) . . ?
 C10 C9 C8 130.89(17) . . ?
 C10 C9 H9 114.6 . . ?
 Li3 C10 Li4 81.72(11) . . ?
 Li3 C10 H10 75.5 . . ?
 Li4 C10 H10 92.5 . . ?
 C9 C10 Li3 63.67(12) . . ?
 C9 C10 Li4 122.70(13) . . ?
 C9 C10 H10 118.2 . . ?
 C11 C10 Li3 132.83(14) . . ?
 C11 C10 Li4 54.42(11) . . ?
 C11 C10 C9 123.51(16) . . ?
 C11 C10 H10 118.2 . . ?
 Li4 C11 H11 105.9 . . ?
 C10 C11 Li4 95.37(14) . . ?
 C10 C11 H11 116.1 . . ?
 C10 C11 C12 127.86(16) . . ?
 C12 C11 Li4 70.49(13) . . ?
 C12 C11 H11 116.1 . . ?
 Li4 C12 H12 106.0 . . ?
 C11 C12 Li4 72.87(13) . . ?
 C11 C12 H12 115.9 . . ?
 C11 C12 C13 128.19(17) . . ?
 C13 C12 Li4 93.09(13) . . ?
 C13 C12 H12 115.9 . . ?
 Li4 C13 Li5 82.72(10) . . ?
 Li4 C13 H13 92.6 . . ?
 Li5 C13 H13 80.1 . . ?
 C12 C13 Li4 55.20(11) . . ?
 C12 C13 Li5 132.57(13) . . ?
 C12 C13 H13 118.6 . . ?
 C14 C13 Li4 121.84(14) . . ?
 C14 C13 Li5 59.19(11) . . ?
 C14 C13 C12 122.83(17) . . ?
 C14 C13 H13 118.6 . . ?
 Li5 C14 H14 119.5 . . ?
 C13 C14 Li5 90.30(13) . . ?
 C13 C14 H14 114.7 . . ?
 C15 C14 Li5 65.35(12) . . ?
 C15 C14 C13 130.54(18) . . ?
 C15 C14 H14 114.7 . . ?
 Li5 C15 H15 116.6 . . ?
 C14 C15 Li5 79.26(14) . . ?
 C14 C15 H15 114.4 . . ?
 C14 C15 C16 131.28(18) . . ?
 C16 C15 Li5 79.44(13) . . ?
 C16 C15 H15 114.4 . . ?
 Li5 C16 H16 113.8 . . ?
 C15 C16 Li5 64.77(13) . . ?
 C15 C16 H16 113.3 . . ?
 C15 C16 C17 133.34(17) . . ?
 C17 C16 Li5 96.13(13) . . ?
 C17 C16 H16 113.3 . . ?
 Li1 C17 H17 79.3 . . ?
 C16 C17 Li1 130.61(13) . . ?
 C16 C17 H17 119.5 . . ?
 C18 C17 Li1 62.06(12) . . ?
 C18 C17 C16 121.07(15) . . ?
 C18 C17 H17 119.5 . . ?
 Li1 C18 H18A 124.7 . . ?
 Li1 C18 H18 124.4 . . ?
 C1 C18 Li1 70.46(15) . . ?
 C1 C18 H18 112.7 . . ?
 C17 C18 Li1 84.19(14) . . ?
 C17 C18 C1 134.63(18) . . ?
 C17 C18 H18A 125.9 . . ?
 C17 C18 H18 112.7 . . ?
 C1A C18 Li1 55.5(5) . . ?
 C1A C18 C17 108.3(6) . . ?
 C1A C18 H18A 125.9 . . ?
 Li1 C19 Li7 155.46(18) . . ?
 Li1 C19 H19 100.9 . . ?
 Li7 C19 H19 101.9 . . ?
 C20 C19 Li1 92.48(18) . . ?
 C20 C19 Li7 85.09(17) . . ?
 C20 C19 H19 117.2 . . ?
 C36 C19 Li1 77.56(16) . . ?
 C36 C19 Li7 84.06(16) . . ?
 C36 C19 H19 117.2 . . ?
 C36 C19 C20 125.6(2) . . ?
 Li1 C20 H20 93.8 . . ?
 Li2 C20 Li1 80.50(13) . . ?
 Li2 C20 Li7 164.96(16) . . ?
 Li2 C20 H20 74.8 . . ?
 Li7 C20 Li1 112.43(14) . . ?
 Li7 C20 H20 96.0 . . ?
 C19 C20 Li1 55.03(14) . . ?
 C19 C20 Li2 133.3(2) . . ?
 C19 C20 Li7 61.47(14) . . ?
 C19 C20 H20 117.5 . . ?
 C21 C20 Li1 120.8(2) . . ?
 C21 C20 Li2 63.63(16) . . ?
 C21 C20 Li7 112.43(19) . . ?
 C21 C20 C19 125.0(2) . . ?
 C21 C20 H20 117.5 . . ?
 Li2 C21 H21 125.8 . . ?
 C20 C21 Li2 83.73(17) . . ?
 C20 C21 H21 115.4 . . ?
 C22 C21 Li2 66.95(15) . . ?
 C22 C21 C20 129.3(2) . . ?
 C22 C21 H21 115.4 . . ?
 Li2 C22 H22 126.7 . . ?
 C21 C22 Li2 77.23(17) . . ?
 C21 C22 H22 114.7 . . ?
 C21 C22 C23 130.5(2) . . ?
 C23 C22 Li2 73.77(17) . . ?
 C23 C22 H22 114.7 . . ?
 Li2 C23 H23 125.5 . . ?
 C22 C23 Li2 69.22(16) . . ?
 C22 C23 H23 115.0 . . ?
 C24 C23 Li2 82.18(16) . . ?
 C24 C23 C22 130.0(2) . . ?
 C24 C23 H23 115.0 . . ?
 Li2 C24 Li3 80.63(12) . . ?
 Li2 C24 H24 76.9 . . ?
 Li3 C24 H24 90.3 . . ?
 C23 C24 Li2 63.74(15) . . ?
 C23 C24 Li3 125.02(16) . . ?
 C23 C24 H24 117.9 . . ?
 C23 C24 C25 124.2(2) . . ?
 C25 C24 Li2 130.89(18) . . ?
 C25 C24 Li3 54.59(13) . . ?
 C25 C24 H24 117.9 . . ?
 Li3 C25 H25 106.1 . . ?
 C24 C25 Li3 94.92(16) . . ?
 C24 C25 H25 116.6 . . ?
 C26 C25 Li3 70.44(16) . . ?
 C26 C25 C24 126.8(2) . . ?
 C26 C25 H25 116.6 . . ?
 Li3 C26 H26 105.0 . . ?
 C25 C26 Li3 73.54(16) . . ?
 C25 C26 H26 115.6 . . ?
 C25 C26 C27 128.8(2) . . ?
 C27 C26 Li3 93.39(17) . . ?
 C27 C26 H26 115.6 . . ?
 Li3 C27 H27 95.0 . . ?
 Li4 C27 Li3 82.13(13) . . ?
 Li4 C27 H27 75.1 . . ?
 C26 C27 Li3 55.19(14) . . ?
 C26 C27 Li4 134.49(19) . . ?
 C26 C27 H27 119.2 . . ?
 C28 C27 Li3 119.10(18) . . ?
 C28 C27 Li4 63.23(14) . . ?
 C28 C27 C26 121.5(2) . . ?
 C28 C27 H27 119.2 . . ?
 Li4 C28 H28 126.8 . . ?
 C27 C28 Li4 83.37(16) . . ?
 C27 C28 H28 114.5 . . ?
 C29 C28 Li4 67.55(15) . . ?
 C29 C28 C27 131.0(2) . . ?
 C29 C28 H28 114.5 . . ?
 Li4 C29 Li8 151.80(16) . . ?
 Li4 C29 H29 126.0 . . ?
 Li8 C29 H29 78.8 . . ?
 C28 C29 Li4 76.21(16) . . ?
 C28 C29 Li8 107.89(17) . . ?
 C28 C29 H29 113.9 . . ?
 C28 C29 C30 132.1(2) . . ?
 C30 C29 Li4 76.16(16) . . ?
 C30 C29 Li8 81.41(16) . . ?
 C30 C29 H29 113.9 . . ?
 Li4 C30 Li8 129.49(17) . . ?
 Li4 C30 H30 126.1 . . ?
 Li8 C30 H30 88.5 . . ?
 C29 C30 Li4 67.02(14) . . ?
 C29 C30 Li8 65.31(15) . . ?
 C29 C30 H30 113.8 . . ?
 C31 C30 Li4 85.06(17) . . ?
 C31 C30 Li8 116.07(18) . . ?
 C31 C30 C29 132.3(2) . . ?
 C31 C30 H30 113.8 . . ?
 Li4 C31 H31 78.7 . . ?
 C30 C31 Li4 62.06(14) . . ?
 C30 C31 H31 119.6 . . ?
 C32 C31 Li4 131.4(2) . . ?
 C32 C31 C30 120.7(2) . . ?
 C32 C31 H31 119.6 . . ?
 Li5 C32 H32 119.0 . . ?
 C31 C32 Li5 91.66(17) . . ?
 C31 C32 H32 113.4 . . ?
 C33 C32 Li5 65.55(14) . . ?
 C33 C32 C31 133.2(2) . . ?
 C33 C32 H32 113.4 . . ?
 Li5 C33 H33 123.2 . . ?
 C32 C33 Li5 78.99(16) . . ?
 C32 C33 H33 114.0 . . ?
 C34 C33 Li5 75.27(16) . . ?
 C34 C33 C32 132.1(2) . . ?
 C34 C33 H33 114.0 . . ?
 Li5 C34 H34 122.1 . . ?
 C33 C34 Li5 68.82(15) . . ?
 C33 C34 H34 114.1 . . ?
 C33 C34 C35 131.8(2) . . ?
 C35 C34 Li5 85.86(16) . . ?
 C35 C34 H34 114.1 . . ?
 Li5 C35 H35 82.7 . . ?
 C34 C35 Li5 61.22(14) . . ?
 C34 C35 H35 119.6 . . ?
 C36 C35 Li5 127.42(17) . . ?
 C36 C35 C34 120.8(2) . . ?
 C36 C35 H35 119.6 . . ?
 Li1 C36 Li7 125.92(16) . . ?
 Li1 C36 H36 105.5 . . ?
 Li7 C36 H36 110.0 . . ?
 C19 C36 Li1 65.89(15) . . ?
 C19 C36 Li7 62.37(14) . . ?
 C19 C36 H36 115.8 . . ?
 C35 C36 Li1 100.08(17) . . ?
 C35 C36 Li7 99.55(16) . . ?
 C35 C36 C19 128.3(2) . . ?
 C35 C36 H36 115.8 . . ?
 O1 C37 H37A 110.6 . . ?
 O1 C37 H37B 110.6 . . ?
 O1 C37 C38 105.81(14) . . ?
 H37A C37 H37B 108.7 . . ?
 C38 C37 H37A 110.6 . . ?
 C38 C37 H37B 110.6 . . ?
 C37 C38 H38A 111.4 . . ?
 C37 C38 H38B 111.4 . . ?
 H38A C38 H38B 109.3 . . ?
 C39 C38 C37 101.91(15) . . ?
 C39 C38 H38A 111.4 . . ?
 C39 C38 H38B 111.4 . . ?
 C38 C39 H39A 111.6 . . ?
 C38 C39 H39B 111.6 . . ?
 C38 C39 C40 100.76(15) . . ?
 H39A C39 H39B 109.4 . . ?
 C40 C39 H39A 111.6 . . ?
 C40 C39 H39B 111.6 . . ?
 O1 C40 C39 105.86(15) . . ?
 O1 C40 H40A 110.6 . . ?
 O1 C40 H40B 110.6 . . ?
 C39 C40 H40A 110.6 . . ?
 C39 C40 H40B 110.6 . . ?
 H40A C40 H40B 108.7 . . ?
 O2 C41 H41A 110.8 . . ?
 O2 C41 H41B 110.8 . . ?
 O2 C41 H41C 110.1 . . ?
 O2 C41 H41D 110.1 . . ?
 O2 C41 C42 104.55(18) . . ?
 O2 C41 C42A 108.0(5) . . ?
 H41A C41 H41B 108.9 . . ?
 H41C C41 H41D 108.4 . . ?
 C42 C41 H41A 110.8 . . ?
 C42 C41 H41B 110.8 . . ?
 C42A C41 H41C 110.1 . . ?
 C42A C41 H41D 110.1 . . ?
 C41 C42 H42A 111.0 . . ?
 C41 C42 H42B 111.0 . . ?
 C41 C42 C43 104.0(2) . . ?
 H42A C42 H42B 109.0 . . ?
 C43 C42 H42A 111.0 . . ?
 C43 C42 H42B 111.0 . . ?
 C42 C43 H43A 111.6 . . ?
 C42 C43 H43B 111.6 . . ?
 H43A C43 H43B 109.4 . . ?
 C44 C43 C42 100.8(2) . . ?
 C44 C43 H43A 111.6 . . ?
 C44 C43 H43B 111.6 . . ?
 O2 C44 C43 106.22(17) . . ?
 O2 C44 H44A 110.5 . . ?
 O2 C44 H44B 110.5 . . ?
 O2 C44 H44C 111.4 . . ?
 O2 C44 H44D 111.4 . . ?
 O2 C44 C43A 101.8(4) . . ?
 C43 C44 H44A 110.5 . . ?
 C43 C44 H44B 110.5 . . ?
 H44A C44 H44B 108.7 . . ?
 H44C C44 H44D 109.3 . . ?
 C43A C44 H44C 111.4 . . ?
 C43A C44 H44D 111.4 . . ?
 O3 C45 H45A 110.6 . . ?
 O3 C45 H45B 110.6 . . ?
 O3 C45 C46 105.81(15) . . ?
 H45A C45 H45B 108.7 . . ?
 C46 C45 H45A 110.6 . . ?
 C46 C45 H45B 110.6 . . ?
 C45 C46 H46A 111.0 . . ?
 C45 C46 H46B 111.0 . . ?
 H46A C46 H46B 109.0 . . ?
 C47 C46 C45 103.58(16) . . ?
 C47 C46 H46A 111.0 . . ?
 C47 C46 H46B 111.0 . . ?
 C46 C47 H47A 111.4 . . ?
 C46 C47 H47B 111.4 . . ?
 H47A C47 H47B 109.2 . . ?
 C48 C47 C46 102.06(16) . . ?
 C48 C47 H47A 111.4 . . ?
 C48 C47 H47B 111.4 . . ?
 O3 C48 C47 106.05(14) . . ?
 O3 C48 H48A 110.5 . . ?
 O3 C48 H48B 110.5 . . ?
 C47 C48 H48A 110.5 . . ?
 C47 C48 H48B 110.5 . . ?
 H48A C48 H48B 108.7 . . ?
 O4 C49 H49A 110.7 . . ?
 O4 C49 H49B 110.7 . . ?
 O4 C49 C50 104.99(16) . . ?
 H49A C49 H49B 108.8 . . ?
 C50 C49 H49A 110.7 . . ?
 C50 C49 H49B 110.7 . . ?
 C49 C50 H50A 111.4 . . ?
 C49 C50 H50B 111.4 . . ?
 H50A C50 H50B 109.3 . . ?
 C51 C50 C49 101.76(19) . . ?
 C51 C50 H50A 111.4 . . ?
 C51 C50 H50B 111.4 . . ?
 C50 C51 H51A 111.0 . . ?
 C50 C51 H51B 111.0 . . ?
 C50 C51 C52 103.92(17) . . ?
 H51A C51 H51B 109.0 . . ?
 C52 C51 H51A 111.0 . . ?
 C52 C51 H51B 111.0 . . ?
 O4 C52 C51 106.14(15) . . ?
 O4 C52 H52A 110.5 . . ?
 O4 C52 H52B 110.5 . . ?
 C51 C52 H52A 110.5 . . ?
 C51 C52 H52B 110.5 . . ?
 H52A C52 H52B 108.7 . . ?
 O5 C53 H53A 110.5 . . ?
 O5 C53 H53B 110.5 . . ?
 O5 C53 C54 105.95(13) . . ?
 H53A C53 H53B 108.7 . . ?
 C54 C53 H53A 110.5 . . ?
 C54 C53 H53B 110.5 . . ?
 C53 C54 H54A 110.7 . . ?
 C53 C54 H54B 110.7 . . ?
 C53 C54 C55 105.26(14) . . ?
 H54A C54 H54B 108.8 . . ?
 C55 C54 H54A 110.7 . . ?
 C55 C54 H54B 110.7 . . ?
 C54 C55 H55A 110.9 . . ?
 C54 C55 H55B 110.9 . . ?
 H55A C55 H55B 109.0 . . ?
 C56 C55 C54 104.04(15) . . ?
 C56 C55 H55A 110.9 . . ?
 C56 C55 H55B 110.9 . . ?
 O5 C56 C55 105.86(14) . . ?
 O5 C56 H56A 110.6 . . ?
 O5 C56 H56B 110.6 . . ?
 C55 C56 H56A 110.6 . . ?
 C55 C56 H56B 110.6 . . ?
 H56A C56 H56B 108.7 . . ?
 O6 C57 H57A 110.6 . . ?
 O6 C57 H57B 110.6 . . ?
 O6 C57 C58 105.76(14) . . ?
 H57A C57 H57B 108.7 . . ?
 C58 C57 H57A 110.6 . . ?
 C58 C57 H57B 110.6 . . ?
 C57 C58 H58A 111.2 . . ?
 C57 C58 H58B 111.2 . . ?
 C57 C58 C59 102.95(15) . . ?
 H58A C58 H58B 109.1 . . ?
 C59 C58 H58A 111.2 . . ?
 C59 C58 H58B 111.2 . . ?
 C58 C59 H59A 111.3 . . ?
 C58 C59 H59B 111.3 . . ?
 H59A C59 H59B 109.2 . . ?
 C60 C59 C58 102.14(16) . . ?
 C60 C59 H59A 111.3 . . ?
 C60 C59 H59B 111.3 . . ?
 O6 C60 C59 105.83(15) . . ?
 O6 C60 H60A 110.6 . . ?
 O6 C60 H60B 110.6 . . ?
 C59 C60 H60A 110.6 . . ?
 C59 C60 H60B 110.6 . . ?
 H60A C60 H60B 108.7 . . ?
 O7 C61 H61A 110.4 . . ?
 O7 C61 H61B 110.4 . . ?
 O7 C61 H61C 110.8 . . ?
 O7 C61 H61D 110.8 . . ?
 O7 C61 C62 106.49(15) . . ?
 O7 C61 C62A 104.6(9) . . ?
 H61A C61 H61B 108.6 . . ?
 H61C C61 H61D 108.9 . . ?
 C62 C61 H61A 110.4 . . ?
 C62 C61 H61B 110.4 . . ?
 C62A C61 H61C 110.8 . . ?
 C62A C61 H61D 110.8 . . ?
 C61 C62 H62A 111.1 . . ?
 C61 C62 H62B 111.1 . . ?
 H62A C62 H62B 109.1 . . ?
 C63 C62 C61 103.17(19) . . ?
 C63 C62 H62A 111.1 . . ?
 C63 C62 H62B 111.1 . . ?
 C62 C63 H63A 111.3 . . ?
 C62 C63 H63B 111.3 . . ?
 C62 C63 C64 102.41(18) . . ?
 H63A C63 H63B 109.2 . . ?
 C64 C63 H63A 111.3 . . ?
 C64 C63 H63B 111.3 . . ?
 O7 C64 C63 105.49(17) . . ?
 O7 C64 H64A 110.6 . . ?
 O7 C64 H64B 110.6 . . ?
 C63 C64 H64A 110.6 . . ?
 C63 C64 H64B 110.6 . . ?
 H64A C64 H64B 108.8 . . ?
 O8 C65 H65A 110.4 . . ?
 O8 C65 H65B 110.4 . . ?
 O8 C65 C66 106.6(6) . . ?
 H65A C65 H65B 108.6 . . ?
 C66 C65 H65A 110.4 . . ?
 C66 C65 H65B 110.4 . . ?
 C65 C66 H66A 112.5 . . ?
 C65 C66 H66B 112.5 . . ?
 H66A C66 H66B 110.1 . . ?
 H66C C66 H66D 108.6 . . ?
 C67 C66 C65 96.0(5) . . ?
 C67 C66 H66A 112.5 . . ?
 C67 C66 H66B 112.5 . . ?
 C67 C66 H66C 110.3 . . ?
 C67 C66 H66D 110.3 . . ?
 C67 C66 C65A 107.1(4) . . ?
 C65A C66 H66C 110.3 . . ?
 C65A C66 H66D 110.3 . . ?
 C66 C67 H67A 111.3 . . ?
 C66 C67 H67B 111.3 . . ?
 C66 C67 C68 102.45(16) . . ?
 H67A C67 H67B 109.2 . . ?
 C68 C67 H67A 111.3 . . ?
 C68 C67 H67B 111.3 . . ?
 O8 C68 C67 104.96(16) . . ?
 O8 C68 H68A 110.8 . . ?
 O8 C68 H68B 110.8 . . ?
 C67 C68 H68A 110.8 . . ?
 C67 C68 H68B 110.8 . . ?
 H68A C68 H68B 108.8 . . ?
 O9 C69 H69A 110.8 . . ?
 O9 C69 H69B 110.8 . . ?
 O9 C69 C70 104.8(2) . . ?
 H69A C69 H69B 108.9 . . ?
 C70 C69 H69A 110.8 . . ?
 C70 C69 H69B 110.8 . . ?
 C69 C70 H70A 111.4 . . ?
 C69 C70 H70B 111.4 . . ?
 H70A C70 H70B 109.2 . . ?
 C71 C70 C69 102.0(3) . . ?
 C71 C70 H70A 111.4 . . ?
 C71 C70 H70B 111.4 . . ?
 C70 C71 H71A 111.5 . . ?
 C70 C71 H71B 111.5 . . ?
 C70 C71 C72 101.4(3) . . ?
 H71A C71 H71B 109.3 . . ?
 C72 C71 H71A 111.5 . . ?
 C72 C71 H71B 111.5 . . ?
 O9 C72 C71 107.7(2) . . ?
 O9 C72 H72A 110.2 . . ?
 O9 C72 H72B 110.2 . . ?
 C71 C72 H72A 110.2 . . ?
 C71 C72 H72B 110.2 . . ?
 H72A C72 H72B 108.5 . . ?
 C76 O10 C73 107.68(17) . . ?
 Li1 C1A H1A 109.8 . . ?
 C18 C1A Li1 86.1(5) . . ?
 C18 C1A H1A 110.9 . . ?
 C2A C1A Li1 80.0(7) . . ?
 C2A C1A C18 138.2(11) . . ?
 C2A C1A H1A 110.9 . . ?
 Li1 C2A H2A 91.8 . . ?
 C1A C2A Li1 60.0(6) . . ?
 C1A C2A H2A 118.6 . . ?
 C1A C2A C3A 122.9(11) . . ?
 C3A C2A Li1 118.1(7) . . ?
 C3A C2A H2A 118.6 . . ?
 C2A C3A H3A 114.8 . . ?
 C4A C3A C2A 130.4(11) . . ?
 C4A C3A H3A 114.8 . . ?
 Li2 C4A H4A 122.1 . . ?
 Li6 C4A Li2 130.7(6) . . ?
 Li6 C4A H4A 98.7 . . ?
 C5 C4A Li2 64.7(5) . . ?
 C5 C4A Li6 74.5(6) . . ?
 C5 C4A H4A 114.2 . . ?
 C3A C4A Li2 89.6(7) . . ?
 C3A C4A Li6 98.3(8) . . ?
 C3A C4A C5 131.6(11) . . ?
 C3A C4A H4A 114.2 . . ?
 Li1 C19A Li7 131.8(8) . . ?
 Li1 C19A H19A 106.7 . . ?
 Li7 C19A H19A 108.9 . . ?
 C20A C19A Li1 99.0(13) . . ?
 C20A C19A Li7 91.5(12) . . ?
 C20A C19A H19A 118.7 . . ?
 C20A C19A C36A 122.6(15) . . ?
 C36A C19A Li1 64.4(10) . . ?
 C36A C19A Li7 70.4(9) . . ?
 C36A C19A H19A 118.7 . . ?
 Li2 C20A H20A 86.5 . . ?
 C19A C20A Li2 125.2(15) . . ?
 C19A C20A H20A 114.0 . . ?
 C21A C20A Li2 58.2(10) . . ?
 C21A C20A C19A 131.9(19) . . ?
 C21A C20A H20A 114.0 . . ?
 Li2 C21A H21A 113.5 . . ?
 C20A C21A Li2 85.9(13) . . ?
 C20A C21A H21A 113.3 . . ?
 C22A C21A Li2 75.8(10) . . ?
 C22A C21A C20A 133.3(16) . . ?
 C22A C21A H21A 113.3 . . ?
 Li2 C22A H22A 127.1 . . ?
 C21A C22A Li2 65.6(9) . . ?
 C21A C22A H22A 112.3 . . ?
 C21A C22A C23A 135.4(15) . . ?
 C23A C22A Li2 87.4(11) . . ?
 C23A C22A H22A 112.3 . . ?
 Li2 C23A H23A 129.9 . . ?
 C22A C23A Li2 58.3(9) . . ?
 C22A C23A H23A 114.4 . . ?
 C24A C23A Li2 89.7(10) . . ?
 C24A C23A C22A 131.2(15) . . ?
 C24A C23A H23A 114.4 . . ?
 Li3 C24A H24A 93.8 . . ?
 C23A C24A Li3 116.5(11) . . ?
 C23A C24A H24A 115.3 . . ?
 C25A C24A Li3 59.8(9) . . ?
 C25A C24A C23A 129.5(17) . . ?
 C25A C24A H24A 115.3 . . ?
 Li3 C25A H25A 101.8 . . ?
 C24A C25A Li3 85.2(10) . . ?
 C24A C25A H25A 115.1 . . ?
 C24A C25A C26A 129.8(16) . . ?
 C26A C25A Li3 84.9(11) . . ?
 C26A C25A H25A 115.1 . . ?
 Li3 C26A H26A 108.7 . . ?
 C25A C26A Li3 60.0(9) . . ?
 C25A C26A H26A 114.4 . . ?
 C25A C26A C27A 131.3(17) . . ?
 C27A C26A Li3 103.6(12) . . ?
 C27A C26A H26A 114.4 . . ?
 Li4 C27A H27A 79.8 . . ?
 C26A C27A Li4 124.3(14) . . ?
 C26A C27A H27A 115.7 . . ?
 C26A C27A C28A 128.6(18) . . ?
 C28A C27A Li4 65.8(10) . . ?
 C28A C27A H27A 115.7 . . ?
 Li4 C28A Li8 131.8(9) . . ?
 Li4 C28A H28A 121.6 . . ?
 Li8 C28A H28A 92.7 . . ?
 C27A C28A Li4 78.0(11) . . ?
 C27A C28A Li8 119.9(12) . . ?
 C27A C28A H28A 114.7 . . ?
 C29A C28A Li4 76.7(10) . . ?
 C29A C28A Li8 57.4(10) . . ?
 C29A C28A C27A 130.6(15) . . ?
 C29A C28A H28A 114.7 . . ?
 Li4 C29A H29A 126.4 . . ?
 Li8 C29A Li4 154.5(8) . . ?
 Li8 C29A H29A 74.6 . . ?
 C28A C29A Li4 67.5(10) . . ?
 C28A C29A Li8 91.9(12) . . ?
 C28A C29A H29A 113.0 . . ?
 C28A C29A C30A 133.9(16) . . ?
 C30A C29A Li4 85.3(11) . . ?
 C30A C29A Li8 100.1(12) . . ?
 C30A C29A H29A 113.0 . . ?
 Li4 C30A H30A 128.9 . . ?
 C29A C30A Li4 61.8(10) . . ?
 C29A C30A H30A 112.6 . . ?
 C31A C30A Li4 89.5(12) . . ?
 C31A C30A C29A 134.9(17) . . ?
 C31A C30A H30A 112.6 . . ?
 Li5 C31A H31A 88.7 . . ?
 C30A C31A Li5 121.8(15) . . ?
 C30A C31A H31A 119.2 . . ?
 C32A C31A Li5 59.7(10) . . ?
 C32A C31A C30A 121.7(18) . . ?
 C32A C31A H31A 119.2 . . ?
 Li5 C32A H32A 113.4 . . ?
 C31A C32A Li5 87.6(13) . . ?
 C31A C32A H32A 111.8 . . ?
 C33A C32A Li5 75.3(11) . . ?
 C33A C32A C31A 136.4(17) . . ?
 C33A C32A H32A 111.8 . . ?
 Li5 C33A H33A 121.7 . . ?
 C32A C33A Li5 69.0(10) . . ?
 C32A C33A H33A 113.9 . . ?
 C34A C33A Li5 86.1(13) . . ?
 C34A C33A C32A 132.1(17) . . ?
 C34A C33A H33A 113.9 . . ?
 Li5 C34A H34A 122.0 . . ?
 C33A C34A Li5 62.8(11) . . ?
 C33A C34A H34A 111.7 . . ?
 C33A C34A C35A 136.6(18) . . ?
 C35A C34A Li5 93.7(12) . . ?
 C35A C34A H34A 111.7 . . ?
 Li1 C35A Li7 105.3(6) . . ?
 Li1 C35A H35A 96.3 . . ?
 Li7 C35A H35A 86.7 . . ?
 C34A C35A Li1 120.3(14) . . ?
 C34A C35A Li7 125.4(13) . . ?
 C34A C35A H35A 114.3 . . ?
 C34A C35A C36A 131.4(18) . . ?
 C36A C35A Li1 53.6(10) . . ?
 C36A C35A Li7 57.8(10) . . ?
 C36A C35A H35A 114.3 . . ?
 Li1 C36A Li7 147.4(9) . . ?
 Li1 C36A H36A 97.6 . . ?
 Li7 C36A H36A 108.4 . . ?
 C19A C36A Li1 78.4(10) . . ?
 C19A C36A Li7 73.7(10) . . ?
 C19A C36A H36A 112.5 . . ?
 C35A C36A Li1 95.7(13) . . ?
 C35A C36A Li7 92.2(12) . . ?
 C35A C36A C19A 135.0(16) . . ?
 C35A C36A H36A 112.5 . . ?
 C41 C42A H42C 112.3 . . ?
 C41 C42A H42D 112.3 . . ?
 H42C C42A H42D 109.9 . . ?
 C43A C42A C41 97.3(8) . . ?
 C43A C42A H42C 112.3 . . ?
 C43A C42A H42D 112.3 . . ?
 C44 C43A H43C 109.9 . . ?
 C44 C43A H43D 109.9 . . ?
 C42A C43A C44 109.1(7) . . ?
 C42A C43A H43C 109.9 . . ?
 C42A C43A H43D 109.9 . . ?
 H43C C43A H43D 108.3 . . ?
 O8 C65A C66 102.7(6) . . ?
 O8 C65A H65C 111.2 . . ?
 O8 C65A H65D 111.2 . . ?
 C66 C65A H65C 111.2 . . ?
 C66 C65A H65D 111.2 . . ?
 H65C C65A H65D 109.1 . . ?
 O9 C69A H69C 109.8 . . ?
 O9 C69A H69D 109.8 . . ?
 O9 C69A C70A 109.3(6) . . ?
 H69C C69A H69D 108.3 . . ?
 C70A C69A H69C 109.8 . . ?
 C70A C69A H69D 109.8 . . ?
 C69A C70A H70C 110.9 . . ?
 C69A C70A H70D 110.9 . . ?
 C69A C70A C71A 104.4(5) . . ?
 H70C C70A H70D 108.9 . . ?
 C71A C70A H70C 110.9 . . ?
 C71A C70A H70D 110.9 . . ?
 C70A C71A H71C 110.2 . . ?
 C70A C71A H71D 110.2 . . ?
 H71C C71A H71D 108.5 . . ?
 C72A C71A C70A 107.5(5) . . ?
 C72A C71A H71C 110.2 . . ?
 C72A C71A H71D 110.2 . . ?
 O9 C72A C71A 103.7(4) . . ?
 O9 C72A H72C 111.0 . . ?
 O9 C72A H72D 111.0 . . ?
 C71A C72A H72C 111.0 . . ?
 C71A C72A H72D 111.0 . . ?
 H72C C72A H72D 109.0 . . ?
 O10 C73 H73A 110.9 . . ?
 O10 C73 H73B 110.9 . . ?
 O10 C73 C74 104.45(18) . . ?
 H73A C73 H73B 108.9 . . ?
 C74 C73 H73A 110.9 . . ?
 C74 C73 H73B 110.9 . . ?
 C73 C74 H74A 111.5 . . ?
 C73 C74 H74B 111.5 . . ?
 C73 C74 C75 101.42(17) . . ?
 H74A C74 H74B 109.3 . . ?
 C75 C74 H74A 111.5 . . ?
 C75 C74 H74B 111.5 . . ?
 C74 C75 H75A 111.2 . . ?
 C74 C75 H75B 111.2 . . ?
 H75A C75 H75B 109.1 . . ?
 C76 C75 C74 103.02(19) . . ?
 C76 C75 H75A 111.2 . . ?
 C76 C75 H75B 111.2 . . ?
 O10 C76 C75 107.84(18) . . ?
 O10 C76 H76A 110.1 . . ?
 O10 C76 H76B 110.1 . . ?
 C75 C76 H76A 110.1 . . ?
 C75 C76 H76B 110.1 . . ?
 H76A C76 H76B 108.5 . . ?
 H63C C63A H63D 108.8 . . ?
 C62A C63A H63C 110.6 . . ?
 C62A C63A H63D 110.6 . . ?
 C62A C63A C64A 105.5(17) . . ?
 C64A C63A H63C 110.6 . . ?
 C64A C63A H63D 110.6 . . ?
 C61 C62A H62C 109.6 . . ?
 C61 C62A H62D 109.6 . . ?
 C63A C62A C61 110.2(18) . . ?
 C63A C62A H62C 109.6 . . ?
 C63A C62A H62D 109.6 . . ?
 H62C C62A H62D 108.1 . . ?
 O7 C64A C63A 107.7(15) . . ?
 O7 C64A H64C 110.2 . . ?
 O7 C64A H64D 110.2 . . ?
 C63A C64A H64C 110.2 . . ?
 C63A C64A H64D 110.2 . . ?
 H64C C64A H64D 108.5 . . ?

loop_
  _geom_torsion_atom_site_label_1
  _geom_torsion_atom_site_label_2
  _geom_torsion_atom_site_label_3
  _geom_torsion_atom_site_label_4
  _geom_torsion
  _geom_torsion_site_symmetry_1
  _geom_torsion_site_symmetry_2
  _geom_torsion_site_symmetry_3
  _geom_torsion_site_symmetry_4
  _geom_torsion_publ_flag
 Li1 C1 C2 C3 -55.9(2) . . . . ?
 Li1 C1 C18 C17 59.9(2) . . . . ?
 Li1 C2 C3 Li2 58.85(17) . . . . ?
 Li1 C2 C3 C4 123.2(2) . . . . ?
 Li1 C3 C4 Li2 -28.1(2) . . . . ?
 Li1 C3 C4 Li6 -172.64(17) . . . . ?
 Li1 C3 C4 C5 -100.8(3) . . . . ?
 Li1 C17 C18 C1 -55.0(2) . . . . ?
 Li1 C17 C18 C1A -50.8(5) . . . . ?
 Li1 C18 C1A C2A -70.3(13) . . . . ?
 Li1 C19 C20 Li2 -20.8(3) . . . . ?
 Li1 C19 C20 Li7 155.52(18) . . . . ?
 Li1 C19 C20 C21 -105.9(3) . . . . ?
 Li1 C19 C36 Li7 -163.65(15) . . . . ?
 Li1 C19 C36 C35 -83.7(2) . . . . ?
 Li1 C20 C21 Li2 59.3(2) . . . . ?
 Li1 C20 C21 C22 112.5(2) . . . . ?
 Li1 C1A C2A C3A 105.9(10) . . . . ?
 Li1 C2A C3A C4A -108.5(13) . . . . ?
 Li1 C19A C20A Li2 -32.8(16) . . . . ?
 Li1 C19A C20A C21A -109(2) . . . . ?
 Li1 C19A C36A Li7 -162.9(7) . . . . ?
 Li1 C19A C36A C35A -86(2) . . . . ?
 Li1 C35A C36A Li7 148.3(10) . . . . ?
 Li1 C35A C36A C19A 79(2) . . . . ?
 Li2 C3 C4 Li6 -144.57(18) . . . . ?
 Li2 C3 C4 C5 -72.8(3) . . . . ?
 Li2 C4 C5 Li6 -164.19(14) . . . . ?
 Li2 C4 C5 C6 -80.37(19) . . . . ?
 Li2 C5 C6 Li3 29.5(2) . . . . ?
 Li2 C5 C6 C7 112.05(19) . . . . ?
 Li2 C5 C4A Li6 151.7(3) . . . . ?
 Li2 C5 C4A C3A 64.4(13) . . . . ?
 Li2 C6 C7 Li3 -54.54(18) . . . . ?
 Li2 C6 C7 C8 -108.6(2) . . . . ?
 Li2 C20 C21 C22 53.2(2) . . . . ?
 Li2 C21 C22 C23 55.2(2) . . . . ?
 Li2 C22 C23 C24 59.4(2) . . . . ?
 Li2 C23 C24 Li3 -55.4(2) . . . . ?
 Li2 C23 C24 C25 -123.2(2) . . . . ?
 Li2 C24 C25 Li3 28.4(2) . . . . ?
 Li2 C24 C25 C26 97.6(3) . . . . ?
 Li2 C20A C21A C22A 66(2) . . . . ?
 Li2 C21A C22A C23A 58(2) . . . . ?
 Li2 C22A C23A C24A 56.8(18) . . . . ?
 Li2 C23A C24A Li3 -61.2(11) . . . . ?
 Li2 C23A C24A C25A -132.6(18) . . . . ?
 Li3 C6 C7 C8 -54.1(2) . . . . ?
 Li3 C7 C8 C9 -55.5(2) . . . . ?
 Li3 C8 C9 C10 -58.6(2) . . . . ?
 Li3 C9 C10 Li4 59.43(16) . . . . ?
 Li3 C9 C10 C11 125.59(17) . . . . ?
 Li3 C10 C11 Li4 -25.2(2) . . . . ?
 Li3 C10 C11 C12 -94.6(2) . . . . ?
 Li3 C24 C25 C26 69.2(2) . . . . ?
 Li3 C25 C26 C27 80.9(2) . . . . ?
 Li3 C26 C27 Li4 -23.5(3) . . . . ?
 Li3 C26 C27 C28 -105.6(2) . . . . ?
 Li3 C27 C28 Li4 62.85(18) . . . . ?
 Li3 C27 C28 C29 115.2(2) . . . . ?
 Li3 C24A C25A C26A 79.2(18) . . . . ?
 Li3 C25A C26A C27A 82(2) . . . . ?
 Li3 C26A C27A Li4 -31.2(17) . . . . ?
 Li3 C26A C27A C28A -116(2) . . . . ?
 Li4 C10 C11 C12 -69.40(18) . . . . ?
 Li4 C11 C12 C13 -80.17(19) . . . . ?
 Li4 C12 C13 Li5 32.0(2) . . . . ?
 Li4 C12 C13 C14 108.43(17) . . . . ?
 Li4 C13 C14 Li5 -57.04(17) . . . . ?
 Li4 C13 C14 C15 -114.1(2) . . . . ?
 Li4 C27 C28 C29 52.4(2) . . . . ?
 Li4 C28 C29 Li8 150.96(17) . . . . ?
 Li4 C28 C29 C30 56.4(2) . . . . ?
 Li4 C29 C30 Li8 162.77(14) . . . . ?
 Li4 C29 C30 C31 59.1(3) . . . . ?
 Li4 C30 C31 C32 -123.8(3) . . . . ?
 Li4 C31 C32 Li5 43.3(2) . . . . ?
 Li4 C31 C32 C33 100.6(3) . . . . ?
 Li4 C27A C28A Li8 131.6(12) . . . . ?
 Li4 C27A C28A C29A 60.5(19) . . . . ?
 Li4 C28A C29A Li8 164.5(7) . . . . ?
 Li4 C28A C29A C30A 59(2) . . . . ?
 Li4 C29A C30A C31A 57(2) . . . . ?
 Li4 C30A C31A Li5 -59.6(13) . . . . ?
 Li4 C30A C31A C32A -131(2) . . . . ?
 Li5 C13 C14 C15 -57.03(18) . . . . ?
 Li5 C14 C15 C16 -65.51(19) . . . . ?
 Li5 C15 C16 C17 -73.6(2) . . . . ?
 Li5 C16 C17 Li1 44.6(2) . . . . ?
 Li5 C16 C17 C18 122.83(16) . . . . ?
 Li5 C32 C33 C34 58.4(2) . . . . ?
 Li5 C33 C34 C35 63.2(3) . . . . ?
 Li5 C34 C35 C36 -118.7(2) . . . . ?
 Li5 C35 C36 Li1 38.7(2) . . . . ?
 Li5 C35 C36 Li7 168.02(17) . . . . ?
 Li5 C35 C36 C19 105.8(3) . . . . ?
 Li5 C31A C32A C33A 66(2) . . . . ?
 Li5 C32A C33A C34A 64(2) . . . . ?
 Li5 C33A C34A C35A 64(3) . . . . ?
 Li5 C34A C35A Li1 -55.7(13) . . . . ?
 Li5 C34A C35A Li7 162.2(12) . . . . ?
 Li5 C34A C35A C36A -122(2) . . . . ?
 Li6 O1 C37 C38 149.91(15) . . . . ?
 Li6 O1 C40 C39 -176.34(15) . . . . ?
 Li6 O2 C41 C42 154.5(2) . . . . ?
 Li6 O2 C41 C42A 129.1(6) . . . . ?
 Li6 O2 C44 C43 -176.5(2) . . . . ?
 Li6 O2 C44 C43A -146.1(5) . . . . ?
 Li6 O3 C45 C46 -168.59(16) . . . . ?
 Li6 O3 C48 C47 143.55(16) . . . . ?
 Li6 C4 C5 Li2 164.19(14) . . . . ?
 Li6 C4 C5 C6 83.82(18) . . . . ?
 Li6 C5 C6 Li2 139.30(15) . . . . ?
 Li6 C5 C6 Li3 168.75(16) . . . . ?
 Li6 C5 C6 C7 -108.65(18) . . . . ?
 Li6 C5 C4A Li2 -151.7(3) . . . . ?
 Li6 C5 C4A C3A -87.3(14) . . . . ?
 Li7 O4 C49 C50 -154.71(19) . . . . ?
 Li7 O4 C52 C51 176.10(17) . . . . ?
 Li7 O5 C53 C54 156.89(15) . . . . ?
 Li7 O5 C56 C55 -151.70(16) . . . . ?
 Li7 O6 C57 C58 146.48(18) . . . . ?
 Li7 O6 C60 C59 -171.99(17) . . . . ?
 Li7 C19 C20 Li1 -155.52(18) . . . . ?
 Li7 C19 C20 Li2 -176.3(2) . . . . ?
 Li7 C19 C20 C21 98.6(3) . . . . ?
 Li7 C19 C36 Li1 163.65(15) . . . . ?
 Li7 C19 C36 C35 79.9(2) . . . . ?
 Li7 C20 C21 Li2 -164.04(18) . . . . ?
 Li7 C20 C21 C22 -110.8(2) . . . . ?
 Li7 C19A C20A Li2 -165.6(13) . . . . ?
 Li7 C19A C20A C21A 118(2) . . . . ?
 Li7 C19A C36A Li1 162.9(7) . . . . ?
 Li7 C19A C36A C35A 76(2) . . . . ?
 Li7 C35A C36A Li1 -148.3(10) . . . . ?
 Li7 C35A C36A C19A -69(2) . . . . ?
 Li8 O7 C61 C62 142.15(18) . . . . ?
 Li8 O7 C61 C62A 132(2) . . . . ?
 Li8 O7 C64 C63 -165.68(16) . . . . ?
 Li8 O7 C64A C63A -139.8(19) . . . . ?
 Li8 O8 C65 C66 -161.8(4) . . . . ?
 Li8 O8 C68 C67 -167.60(17) . . . . ?
 Li8 O8 C65A C66 -173.7(4) . . . . ?
 Li8 O9 C69 C70 161.5(3) . . . . ?
 Li8 O9 C72 C71 173.1(2) . . . . ?
 Li8 O9 C69A C70A 167.7(4) . . . . ?
 Li8 O9 C72A C71A -176.0(4) . . . . ?
 Li8 C29 C30 Li4 -162.77(14) . . . . ?
 Li8 C29 C30 C31 -103.6(3) . . . . ?
 Li8 C30 C31 Li4 -131.9(2) . . . . ?
 Li8 C30 C31 C32 104.3(3) . . . . ?
 Li8 C28A C29A Li4 -164.5(7) . . . . ?
 Li8 C28A C29A C30A -106(2) . . . . ?
 Li8 C29A C30A Li4 -154.8(9) . . . . ?
 Li8 C29A C30A C31A -98(2) . . . . ?
 O1 C37 C38 C39 30.78(19) . . . . ?
 O2 C41 C42 C43 28.3(3) . . . . ?
 O2 C41 C42A C43A 38.4(10) . . . . ?
 O2 C44 C43A C42A 13.3(10) . . . . ?
 O3 C45 C46 C47 26.9(2) . . . . ?
 O4 C49 C50 C51 -37.6(3) . . . . ?
 O5 C53 C54 C55 14.78(16) . . . . ?
 O6 C57 C58 C59 29.2(2) . . . . ?
 O7 C61 C62 C63 24.3(2) . . . . ?
 O7 C61 C62A C63A -7(4) . . . . ?
 O8 C65 C66 C67 -44.2(9) . . . . ?
 O9 C69 C70 C71 34.4(4) . . . . ?
 O9 C69A C70A C71A 17.7(9) . . . . ?
 C1 C2 C3 Li1 50.6(2) . . . . ?
 C1 C2 C3 Li2 109.4(2) . . . . ?
 C1 C2 C3 C4 173.8(2) . . . . ?
 C2 C1 C18 Li1 -52.8(2) . . . . ?
 C2 C1 C18 C17 7.2(3) . . . . ?
 C2 C3 C4 Li2 -109.5(2) . . . . ?
 C2 C3 C4 Li6 105.96(18) . . . . ?
 C2 C3 C4 C5 177.8(2) . . . . ?
 C3 C4 C5 Li2 82.2(3) . . . . ?
 C3 C4 C5 Li6 -81.9(3) . . . . ?
 C3 C4 C5 C6 1.9(4) . . . . ?
 C4 C5 C6 Li2 67.2(2) . . . . ?
 C4 C5 C6 Li3 96.6(2) . . . . ?
 C4 C5 C6 C7 179.24(19) . . . . ?
 C5 C6 C7 Li3 -123.14(18) . . . . ?
 C5 C6 C7 C8 -177.25(18) . . . . ?
 C6 C5 C4A Li2 -82.3(8) . . . . ?
 C6 C5 C4A Li6 69.4(8) . . . . ?
 C6 C5 C4A C3A -18(2) . . . . ?
 C6 C7 C8 Li3 60.2(2) . . . . ?
 C6 C7 C8 C9 4.7(4) . . . . ?
 C7 C8 C9 Li3 55.6(2) . . . . ?
 C7 C8 C9 C10 -3.0(3) . . . . ?
 C8 C9 C10 Li3 52.9(2) . . . . ?
 C8 C9 C10 Li4 112.3(2) . . . . ?
 C8 C9 C10 C11 178.49(18) . . . . ?
 C9 C10 C11 Li4 -108.84(18) . . . . ?
 C9 C10 C11 C12 -178.24(16) . . . . ?
 C10 C11 C12 Li4 81.39(19) . . . . ?
 C10 C11 C12 C13 1.2(3) . . . . ?
 C11 C12 C13 Li4 70.56(18) . . . . ?
 C11 C12 C13 Li5 102.6(2) . . . . ?
 C11 C12 C13 C14 178.99(16) . . . . ?
 C12 C13 C14 Li5 -123.55(17) . . . . ?
 C12 C13 C14 C15 179.42(17) . . . . ?
 C13 C14 C15 Li5 67.4(2) . . . . ?
 C13 C14 C15 C16 1.9(3) . . . . ?
 C14 C15 C16 Li5 65.4(2) . . . . ?
 C14 C15 C16 C17 -8.2(3) . . . . ?
 C15 C16 C17 Li1 105.4(2) . . . . ?
 C15 C16 C17 C18 -176.39(17) . . . . ?
 C16 C17 C18 Li1 -122.73(16) . . . . ?
 C16 C17 C18 C1 -177.77(18) . . . . ?
 C16 C17 C18 C1A -173.5(5) . . . . ?
 C17 Li1 C1A C18 -34.8(4) . . . . ?
 C17 Li1 C1A C2A 105.6(8) . . . . ?
 C17 C18 C1A Li1 69.2(5) . . . . ?
 C17 C18 C1A C2A -1.2(14) . . . . ?
 C18 Li1 C1A C2A 140.4(10) . . . . ?
 C18 C1 C2 Li1 51.0(2) . . . . ?
 C18 C1 C2 C3 -4.9(4) . . . . ?
 C18 C1A C2A Li1 72.5(12) . . . . ?
 C18 C1A C2A C3A 178.4(10) . . . . ?
 C19 C20 C21 Li2 125.9(3) . . . . ?
 C19 C20 C21 C22 179.2(2) . . . . ?
 C20 C19 C36 Li1 84.0(2) . . . . ?
 C20 C19 C36 Li7 -79.6(2) . . . . ?
 C20 C19 C36 C35 0.3(4) . . . . ?
 C20 C21 C22 Li2 -59.9(3) . . . . ?
 C20 C21 C22 C23 -4.7(4) . . . . ?
 C21 C22 C23 Li2 -56.5(2) . . . . ?
 C21 C22 C23 C24 2.9(4) . . . . ?
 C22 C23 C24 Li2 -54.4(2) . . . . ?
 C22 C23 C24 Li3 -109.8(3) . . . . ?
 C22 C23 C24 C25 -177.5(2) . . . . ?
 C23 C24 C25 Li3 111.6(2) . . . . ?
 C23 C24 C25 C26 -179.2(2) . . . . ?
 C24 C25 C26 Li3 -81.2(2) . . . . ?
 C24 C25 C26 C27 -0.4(4) . . . . ?
 C25 C26 C27 Li3 -71.5(2) . . . . ?
 C25 C26 C27 Li4 -95.1(3) . . . . ?
 C25 C26 C27 C28 -177.1(2) . . . . ?
 C26 C27 C28 Li4 127.7(2) . . . . ?
 C26 C27 C28 C29 -179.9(2) . . . . ?
 C27 C28 C29 Li4 -58.4(3) . . . . ?
 C27 C28 C29 Li8 92.6(3) . . . . ?
 C27 C28 C29 C30 -2.0(4) . . . . ?
 C28 C29 C30 Li4 -56.4(2) . . . . ?
 C28 C29 C30 Li8 106.4(3) . . . . ?
 C28 C29 C30 C31 2.8(4) . . . . ?
 C29 C30 C31 Li4 -52.5(2) . . . . ?
 C29 C30 C31 C32 -176.3(2) . . . . ?
 C30 C31 C32 Li5 121.6(2) . . . . ?
 C30 C31 C32 C33 178.9(2) . . . . ?
 C31 C32 C33 Li5 -67.5(3) . . . . ?
 C31 C32 C33 C34 -9.1(4) . . . . ?
 C32 C33 C34 Li5 -59.8(2) . . . . ?
 C32 C33 C34 C35 3.4(4) . . . . ?
 C33 C34 C35 Li5 -56.6(2) . . . . ?
 C33 C34 C35 C36 -175.2(2) . . . . ?
 C34 C35 C36 Li1 114.2(2) . . . . ?
 C34 C35 C36 Li7 -116.4(2) . . . . ?
 C34 C35 C36 C19 -178.6(2) . . . . ?
 C36 C19 C20 Li1 -76.4(2) . . . . ?
 C36 C19 C20 Li2 -97.2(3) . . . . ?
 C36 C19 C20 Li7 79.1(2) . . . . ?
 C36 C19 C20 C21 177.7(2) . . . . ?
 C37 O1 C40 C39 -17.4(2) . . . . ?
 C37 C38 C39 C40 -39.77(19) . . . . ?
 C38 C39 C40 O1 36.0(2) . . . . ?
 C40 O1 C37 C38 -8.5(2) . . . . ?
 C41 O2 C44 C43 -17.6(3) . . . . ?
 C41 O2 C44 C43A 12.8(6) . . . . ?
 C41 C42 C43 C44 -38.1(3) . . . . ?
 C41 C42A C43A C44 -29.1(11) . . . . ?
 C42 C43 C44 O2 34.0(3) . . . . ?
 C44 O2 C41 C42 -7.2(3) . . . . ?
 C44 O2 C41 C42A -32.6(7) . . . . ?
 C45 O3 C48 C47 -16.05(18) . . . . ?
 C45 C46 C47 C48 -35.66(19) . . . . ?
 C46 C47 C48 O3 32.13(18) . . . . ?
 C48 O3 C45 C46 -6.9(2) . . . . ?
 C49 O4 C52 C51 -5.9(2) . . . . ?
 C49 C50 C51 C52 33.1(2) . . . . ?
 C50 C51 C52 O4 -18.0(2) . . . . ?
 C52 O4 C49 C50 27.3(3) . . . . ?
 C53 O5 C56 C55 36.80(18) . . . . ?
 C53 C54 C55 C56 6.74(17) . . . . ?
 C54 C55 C56 O5 -26.30(18) . . . . ?
 C56 O5 C53 C54 -32.09(17) . . . . ?
 C57 O6 C60 C59 -13.7(2) . . . . ?
 C57 C58 C59 C60 -36.6(2) . . . . ?
 C58 C59 C60 O6 31.3(2) . . . . ?
 C60 O6 C57 C58 -9.9(2) . . . . ?
 C61 O7 C64 C63 -20.5(2) . . . . ?
 C61 O7 C64A C63A -7(3) . . . . ?
 C61 C62 C63 C64 -35.7(2) . . . . ?
 C62 C63 C64 O7 35.3(2) . . . . ?
 C64 O7 C61 C62 -2.2(2) . . . . ?
 C65 O8 C68 C67 5.7(6) . . . . ?
 C65 C66 C67 C68 45.9(5) . . . . ?
 C66 C67 C68 O8 -33.9(2) . . . . ?
 C67 C66 C65A O8 -16.5(9) . . . . ?
 C68 O8 C65 C66 24.9(10) . . . . ?
 C68 O8 C65A C66 -5.5(9) . . . . ?
 C69 O9 C72 C71 -10.3(4) . . . . ?
 C69 C70 C71 C72 -39.4(4) . . . . ?
 C70 C71 C72 O9 31.7(4) . . . . ?
 C72 O9 C69 C70 -15.1(4) . . . . ?
 O10 C73 C74 C75 -39.7(2) . . . . ?
 C1A C2A C3A C4A -179.2(12) . . . . ?
 C2A Li1 C1A C18 -140.4(10) . . . . ?
 C2A C3A C4A Li2 62.3(12) . . . . ?
 C2A C3A C4A Li6 -68.9(12) . . . . ?
 C2A C3A C4A C5 8(2) . . . . ?
 C4A C5 C6 Li2 77.6(9) . . . . ?
 C4A C5 C6 Li3 107.1(9) . . . . ?
 C4A C5 C6 C7 -170.3(9) . . . . ?
 C19A Li1 C1A C18 132.0(7) . . . . ?
 C19A Li1 C1A C2A -87.6(10) . . . . ?
 C19A C20A C21A Li2 111(2) . . . . ?
 C19A C20A C21A C22A 177(2) . . . . ?
 C20A C19A C36A Li1 84.2(18) . . . . ?
 C20A C19A C36A Li7 -78.7(17) . . . . ?
 C20A C19A C36A C35A -2(3) . . . . ?
 C20A C21A C22A Li2 -70(2) . . . . ?
 C20A C21A C22A C23A -12(4) . . . . ?
 C21A C22A C23A Li2 -50.6(18) . . . . ?
 C21A C22A C23A C24A 6(3) . . . . ?
 C22A C23A C24A Li3 -106.6(18) . . . . ?
 C22A C23A C24A C25A -178.0(17) . . . . ?
 C23A C24A C25A Li3 100.9(18) . . . . ?
 C23A C24A C25A C26A -179.9(17) . . . . ?
 C24A C25A C26A Li3 -79.4(18) . . . . ?
 C24A C25A C26A C27A 2(3) . . . . ?
 C25A C26A C27A Li4 -93(2) . . . . ?
 C25A C26A C27A C28A -177.9(19) . . . . ?
 C26A C27A C28A Li4 116(2) . . . . ?
 C26A C27A C28A Li8 -113(2) . . . . ?
 C26A C27A C28A C29A 176.1(19) . . . . ?
 C27A C28A C29A Li4 -61.1(19) . . . . ?
 C27A C28A C29A Li8 103(2) . . . . ?
 C27A C28A C29A C30A -2(4) . . . . ?
 C28A C29A C30A Li4 -52(2) . . . . ?
 C28A C29A C30A C31A 4(4) . . . . ?
 C29A C30A C31A Li5 -107(2) . . . . ?
 C29A C30A C31A C32A -179(2) . . . . ?
 C30A C31A C32A Li5 111(2) . . . . ?
 C30A C31A C32A C33A 177(2) . . . . ?
 C31A C32A C33A Li5 -70(2) . . . . ?
 C31A C32A C33A C34A -7(4) . . . . ?
 C32A C33A C34A Li5 -57(2) . . . . ?
 C32A C33A C34A C35A 7(4) . . . . ?
 C33A C34A C35A Li1 -109(3) . . . . ?
 C33A C34A C35A Li7 109(3) . . . . ?
 C33A C34A C35A C36A -175(2) . . . . ?
 C34A C35A C36A Li1 101(2) . . . . ?
 C34A C35A C36A Li7 -111(2) . . . . ?
 C34A C35A C36A C19A 180(2) . . . . ?
 C36A Li1 C1A C18 73.8(13) . . . . ?
 C36A Li1 C1A C2A -145.8(12) . . . . ?
 C36A C19A C20A Li2 -98.1(19) . . . . ?
 C36A C19A C20A C21A -175(2) . . . . ?
 C65A O8 C68 C67 25.0(6) . . . . ?
 C65A C66 C67 C68 31.0(6) . . . . ?
 C69A O9 C72A C71A 7.5(7) . . . . ?
 C69A C70A C71A C72A -12.9(9) . . . . ?
 C70A C71A C72A O9 3.7(7) . . . . ?
 C72A O9 C69A C70A -16.5(9) . . . . ?
 C73 O10 C76 C75 -11.4(2) . . . . ?
 C73 C74 C75 C76 31.9(2) . . . . ?
 C74 C75 C76 O10 -13.7(2) . . . . ?
 C76 O10 C73 C74 32.4(2) . . . . ?
 C62A C63A C64A O7 3(4) . . . . ?
 C64A O7 C61 C62A 8(3) . . . . ?
 C64A C63A C62A C61 2(4) . . . . ?

_shelx_res_file
;
TITL 1_a.res in C2/c
    1.res
    created by SHELXL-2019/2 at 22:58:14 on 29-Mar-2023
REM Old TITL 1 in C2/c
REM SHELXT solution in C2/c: R1 0.242, Rweak 0.010, Alpha 0.024
REM <I/s> 0.326 for 772 systematic absences, Orientation as input
REM Formula found by SHELXT: C80 C64 O9
CELL 0.49594 46.1055 11.5268 27.3333 90 90.201 90
ZERR 8 0.0016 0.0004 0.001 0 0.002 0
LATT 7
SYMM -X,+Y,0.5-Z
SFAC C H Li O
DISP C 0.0007 0.0007 6.2428
DISP H -0 0 0.6076
DISP Li 0.0002 0 1.9817
DISP O 0.0039 0.0027 13.9484
UNIT 608 928 64 80
SIMU 0.01 0.02 2 O9 C69 > C72 C69X > C72X
SIMU 0.01 0.02 2 O2 C41 > C44 C42A C43A
SIMU 0.01 0.02 2 C1 > C5 C18 C1A > C4A
SADI C1A C18 C18 C1
SIMU 0.01 0.02 2 O8 C65 > C68 C65A
SADI C5 C4 C4A C5
SADI C4A C3A C4 C3
SADI C3A C2A C3 C2
SADI C2 C1 C2A C1A
SADI C18 C1 C1A C18
SADI 0.04 C17 C1 C17 C1A
SADI 0.04 C18 C2 C18 C2A
SADI 0.04 C1 C3 C1A C3A
SADI 0.04 C2 C4 C2A C4A
SADI 0.04 C3 C5 C3A C5
SADI 0.04 C4 C6 C4A C6
SADI C19 C20 C19A C20A
SADI C19 C36 C19A C36A
SADI C20 C21 C20A C21A
SADI C21 C22 C21A C22A
SADI C22 C23 C22A C23A
SADI C23 C24 C23A C24A
SADI C24 C25 C24A C25A
SADI C25 C26 C25A C26A
SADI C26 C27 C26A C27A
SADI C27 C28 C27A C28A
SADI C28 C29 C28A C29A
SADI C29 C30 C29A C30A
SADI C30 C31 C30A C31A
SADI C31 C32 C31A C32A
SADI C32 C33 C32A C33A
SADI C33 C34 C33A C34A
SADI C34 C35 C34A C35A
SADI C35 C36 C35A C36A
SADI 0.04 C19 C21 C19A C21A
SADI 0.04 C19 C35 C19A C35A
SADI 0.04 C20 C22 C20A C22A
SADI 0.04 C20 C36 C20A C36A
SADI 0.04 C21 C23 C21A C23A
SADI 0.04 C22 C24 C22A C24A
SADI 0.04 C23 C25 C23A C25A
SADI 0.04 C24 C26 C24A C26A
SADI 0.04 C25 C27 C25A C27A
SADI 0.04 C26 C28 C26A C28A
SADI 0.04 C27 C29 C27A C29A
SADI 0.04 C28 C30 C28A C30A
SADI 0.04 C29 C31 C29A C31A
SADI 0.04 C30 C32 C30A C32A
SADI 0.04 C31 C33 C31A C33A
SADI 0.04 C32 C34 C32A C34A
SADI 0.04 C33 C35 C33A C35A
SADI 0.04 C34 C36 C34A C36A
SIMU 0.01 0.02 2 C19 > C36 C19A > C36A
SADI O7 C64 O7 C64A
SADI C62 C63 C62A C63A
SADI C63 C64 C63A C64A
SADI 0.04 O7 C62 O7 C62A
SADI 0.04 O7 C63 O7 C63A
SADI 0.04 C62 C64 C62A C64A
SIMU 0.01 0.02 2 O7 C61 C62 C63 C64 C63A C62A C64A

L.S. 12
PLAN  30
SIZE 0.02 0.05 0.11
TEMP -173(2)
CONF
FREE C64A Li8
FREE Li1 H2A
FREE Li2 Li1
FREE Li4 Li3
FREE Li4 H27A
FREE Li8 H29A
FREE Li3 Li2
LIST 4
BOND $H
MORE -1
fmap 2
acta
OMIT 8 2 3
OMIT 1 1 3
REM <olex2.extras>
REM <HklSrc "%.\\1.hkl">
REM </olex2.extras>

WGHT    0.083100   17.068399
FVAR       0.11152   0.64551   0.75354   0.52558   0.84326   0.87337   0.92839
LI1   3    0.675016    0.831996    0.655317    11.00000    0.04324    0.02558 =
         0.06670    0.00307    0.00883    0.00400
LI2   3    0.626776    0.686608    0.725959    11.00000    0.07676    0.03094 =
         0.03683    0.00243    0.00723    0.01194
LI3   3    0.561469    0.682567    0.666566    11.00000    0.04608    0.03027 =
         0.04651   -0.00345    0.00294   -0.00184
LI4   3    0.574002    0.749570    0.544981    11.00000    0.04488    0.02770 =
         0.04654   -0.00826   -0.00563    0.00714
LI5   3    0.647091    0.851676    0.528197    11.00000    0.04980    0.02541 =
         0.04472   -0.00034    0.00781   -0.00107
LI6   3    0.600789    1.016222    0.787342    11.00000    0.03444    0.02323 =
         0.03432    0.00347    0.00087   -0.00138
LI7   3    0.705324    0.479727    0.625988    11.00000    0.03459    0.02184 =
         0.04548   -0.00502   -0.00120   -0.00120
LI8   3    0.572210    0.443434    0.448581    11.00000    0.03276    0.02830 =
         0.03542   -0.00027    0.00094    0.00334
O1    4    0.631215    1.117425    0.816135    11.00000    0.03084    0.02309 =
         0.03862    0.00506   -0.00202   -0.00391
O2    4    0.574998    1.012456    0.844660    11.00000    0.03713    0.03223 =
         0.04093   -0.00341    0.01100   -0.01016
O3    4    0.579839    1.118328    0.742791    11.00000    0.03502    0.03223 =
         0.04038    0.01061   -0.00412   -0.00093
O4    4    0.723970    0.394973    0.680509    11.00000    0.03964    0.03141 =
         0.05199    0.00792   -0.00746   -0.00194
O5    4    0.674371    0.387338    0.601137    11.00000    0.03984    0.03854 =
         0.03643   -0.01464    0.00638   -0.01447
O6    4    0.737723    0.461722    0.579099    11.00000    0.03280    0.02089 =
         0.05566   -0.00320    0.00760   -0.00043
O7    4    0.552370    0.310444    0.477609    11.00000    0.02789    0.02892 =
         0.03585    0.00203   -0.00156   -0.00145
O8    4    0.607237    0.376501    0.423018    11.00000    0.03314    0.02043 =
         0.05877    0.00193    0.01137    0.00086
O9    4    0.550314    0.480203    0.387258    11.00000    0.04252    0.04431 =
         0.02735    0.00030   -0.00208    0.00312
PART 1
C1    1    0.689733    0.995716    0.689887    51.00000    0.02723    0.02055 =
         0.04047   -0.00768   -0.00010   -0.00086
AFIX  43
H1    2    0.708275    1.018140    0.701846    51.00000   -1.20000
AFIX   0
C2    1    0.671483    0.947320    0.725205    51.00000    0.02953    0.02384 =
         0.03070   -0.00739   -0.00339    0.00226
AFIX  43
H2    2    0.680361    0.936863    0.756311    51.00000   -1.20000
AFIX   0
C3    1    0.642123    0.911060    0.722944    51.00000    0.02917    0.01738 =
         0.02869   -0.00509   -0.00332    0.00249
AFIX  43
H3    2    0.631100    0.925607    0.694162    51.00000   -1.20000
AFIX   0
C4    1    0.629008    0.853701    0.762766    51.00000    0.03721    0.02227 =
         0.02403   -0.00441   -0.00260    0.00390
AFIX  43
H4    2    0.641449    0.839412    0.789883    51.00000   -1.20000
AFIX   0
PART 0
C5    1    0.600305    0.814440    0.768427    11.00000    0.04060    0.02284 =
         0.03543    0.00005    0.00533    0.00054
PART 1
AFIX  43
H5A   2    0.594965    0.779112    0.798477    51.00000   -1.20000
AFIX  43
PART 2
H5B   2    0.592892    0.765705    0.793468   -51.00000   -1.20000
AFIX   0
PART 0
C6    1    0.579000    0.825471    0.731062    11.00000    0.03881    0.02586 =
         0.03602   -0.00550    0.00761    0.00200
AFIX  43
H6    2    0.584572    0.861821    0.701351    11.00000   -1.20000
AFIX   0
C7    1    0.550331    0.786412    0.735022    11.00000    0.04366    0.03871 =
         0.03475   -0.00571    0.01069   -0.00428
AFIX  43
H7    2    0.545509    0.753884    0.765875    11.00000   -1.20000
AFIX   0
C8    1    0.527542    0.787577    0.700710    11.00000    0.03629    0.04298 =
         0.04419   -0.00849    0.00773   -0.00271
AFIX  43
H8    2    0.509379    0.761360    0.712732    11.00000   -1.20000
AFIX   0
C9    1    0.527538    0.821876    0.650963    11.00000    0.03000    0.03369 =
         0.04832   -0.01098   -0.00083    0.00139
AFIX  43
H9    2    0.509548    0.811242    0.634514    11.00000   -1.20000
AFIX   0
C10   1    0.549500    0.868663    0.622020    11.00000    0.03447    0.02249 =
         0.04336   -0.00834   -0.00296    0.00285
AFIX  43
H10   2    0.567843    0.882977    0.636766    11.00000   -1.20000
AFIX   0
C11   1    0.545963    0.895522    0.572623    11.00000    0.03164    0.02427 =
         0.04880   -0.00855   -0.00193    0.00372
AFIX  43
H11   2    0.527203    0.882248    0.559271    11.00000   -1.20000
AFIX   0
C12   1    0.566825    0.939924    0.540143    11.00000    0.04146    0.02358 =
         0.03643   -0.00169   -0.00588    0.00695
AFIX  43
H12   2    0.560284    0.954385    0.507715    11.00000   -1.20000
AFIX   0
C13   1    0.596469    0.965879    0.549747    11.00000    0.04309    0.01834 =
         0.03946   -0.00317   -0.00416    0.00808
AFIX  43
H13   2    0.603802    0.953855    0.581873    11.00000   -1.20000
AFIX   0
C14   1    0.615215    1.008184    0.514059    11.00000    0.04835    0.02197 =
         0.04366    0.00015    0.00132    0.00892
AFIX  43
H14   2    0.606700    1.017711    0.482615    11.00000   -1.20000
AFIX   0
C15   1    0.644329    1.038707    0.516961    11.00000    0.04837    0.02172 =
         0.04532    0.00244    0.01064    0.00904
AFIX  43
H15   2    0.652191    1.067908    0.487334    11.00000   -1.20000
AFIX   0
C16   1    0.664245    1.033927    0.556178    11.00000    0.03768    0.01755 =
         0.04877   -0.00143    0.01040    0.00379
AFIX  43
H16   2    0.683618    1.050491    0.546738    11.00000   -1.20000
AFIX   0
C17   1    0.661365    1.009521    0.606806    11.00000    0.03490    0.01407 =
         0.04784   -0.00112    0.01156    0.00290
AFIX  43
H17   2    0.642980    0.987540    0.619362    11.00000   -1.20000
AFIX   0
C18   1    0.685274    1.017339    0.638687    11.00000    0.03754    0.01957 =
         0.04510   -0.00079    0.01130    0.00358
PART 2
AFIX  43
H18A  2    0.703983    1.045629    0.630449   -51.00000   -1.20000
AFIX  43
PART 1
H18   2    0.702397    1.042740    0.622695    51.00000   -1.20000
AFIX   0
C19   1    0.695345    0.660644    0.655687    61.00000    0.04600    0.01581 =
         0.03219   -0.00379   -0.01204    0.00457
AFIX  43
H19   2    0.711430    0.674147    0.676744    61.00000   -1.20000
AFIX   0
C20   1    0.670249    0.607230    0.676745    61.00000    0.04424    0.01622 =
         0.02918   -0.00390   -0.00959    0.00737
AFIX  43
H20   2    0.653842    0.596238    0.656139    61.00000   -1.20000
AFIX   0
C21   1    0.668046    0.569937    0.725431    61.00000    0.04628    0.02199 =
         0.02965   -0.00490   -0.01039    0.00954
AFIX  43
H21   2    0.684912    0.581204    0.744922    61.00000   -1.20000
AFIX   0
C22   1    0.644584    0.518554    0.749391    61.00000    0.05556    0.02240 =
         0.02453   -0.00111   -0.00707    0.00934
AFIX  43
H22   2    0.648477    0.494688    0.782026    61.00000   -1.20000
AFIX   0
C23   1    0.615979    0.496304    0.732944    61.00000    0.04948    0.02052 =
         0.02943    0.00074    0.00068    0.00318
AFIX  43
H23   2    0.603465    0.463369    0.756735    61.00000   -1.20000
AFIX   0
C24   1    0.603171    0.515447    0.686708    61.00000    0.04412    0.01649 =
         0.02903   -0.00016    0.00236    0.00162
AFIX  43
H24   2    0.615097    0.545376    0.661401    61.00000   -1.20000
AFIX   0
C25   1    0.573745    0.492987    0.675592    61.00000    0.04653    0.01970 =
         0.03199    0.00241    0.00331   -0.00125
AFIX  43
H25   2    0.562123    0.464026    0.701495    61.00000   -1.20000
AFIX   0
C26   1    0.560005    0.508864    0.630645    61.00000    0.03783    0.01985 =
         0.03729   -0.00023   -0.00041   -0.00226
AFIX  43
H26   2    0.540027    0.488791    0.629623    61.00000   -1.20000
AFIX   0
C27   1    0.571764    0.550877    0.586237    61.00000    0.03653    0.01753 =
         0.03212   -0.00341   -0.00429    0.00192
AFIX  43
H27   2    0.591847    0.568905    0.584709    61.00000   -1.20000
AFIX   0
C28   1    0.554275    0.566626    0.544065    61.00000    0.03405    0.02128 =
         0.03643   -0.00594   -0.00428    0.00257
AFIX  43
H28   2    0.534439    0.546914    0.548346    61.00000   -1.20000
AFIX   0
C29   1    0.561224    0.606235    0.497207    61.00000    0.03585    0.02643 =
         0.03039   -0.00666   -0.00843    0.00655
AFIX  43
H29   2    0.545322    0.606118    0.475011    61.00000   -1.20000
AFIX   0
C30   1    0.587619    0.646683    0.476496    61.00000    0.04064    0.02643 =
         0.02574   -0.00371   -0.00399    0.00829
AFIX  43
H30   2    0.585786    0.671836    0.443532    61.00000   -1.20000
AFIX   0
C31   1    0.616111    0.656650    0.495594    61.00000    0.04019    0.01745 =
         0.02753   -0.00326   -0.00185    0.00515
AFIX  43
H31   2    0.620219    0.629245    0.527655    61.00000   -1.20000
AFIX   0
C32   1    0.638460    0.706853    0.467506    61.00000    0.04598    0.02432 =
         0.02736   -0.00222   -0.00192    0.00396
AFIX  43
H32   2    0.632331    0.730254    0.435788    61.00000   -1.20000
AFIX   0
C33   1    0.668023    0.729400    0.476869    61.00000    0.04417    0.02517 =
         0.02905   -0.00134    0.00490    0.00286
AFIX  43
H33   2    0.678584    0.753723    0.448906    61.00000   -1.20000
AFIX   0
C34   1    0.684631    0.722705    0.519389    61.00000    0.04039    0.02198 =
         0.02987   -0.00206    0.00069    0.00522
AFIX  43
H34   2    0.704135    0.747526    0.515493    61.00000   -1.20000
AFIX   0
C35   1    0.677778    0.685532    0.567621    61.00000    0.02722    0.01358 =
         0.03313   -0.00215   -0.00180    0.00322
AFIX  43
H35   2    0.659179    0.653754    0.574157    61.00000   -1.20000
AFIX   0
C36   1    0.698261    0.695285    0.605851    61.00000    0.03266    0.01498 =
         0.03650   -0.00189   -0.00463    0.00178
AFIX  43
H36   2    0.716317    0.729290    0.597310    61.00000   -1.20000
AFIX   0
PART 0
C37   1    0.653729    1.078355    0.848804    11.00000    0.04405    0.02687 =
         0.03971    0.00600   -0.00895   -0.00273
AFIX  23
H37A  2    0.658884    0.996648    0.841835    11.00000   -1.20000
H37B  2    0.647319    1.084257    0.883245    11.00000   -1.20000
AFIX   0
C38   1    0.679536    1.157669    0.839635    11.00000    0.03715    0.03402 =
         0.05282    0.00134   -0.01176   -0.00258
AFIX  23
H38A  2    0.691425    1.167659    0.869570    11.00000   -1.20000
H38B  2    0.691928    1.127641    0.812976    11.00000   -1.20000
AFIX   0
C39   1    0.664851    1.269548    0.825109    11.00000    0.03814    0.02930 =
         0.04272    0.00429   -0.00406   -0.00605
AFIX  23
H39A  2    0.677988    1.320370    0.806175    11.00000   -1.20000
H39B  2    0.657567    1.312269    0.853985    11.00000   -1.20000
AFIX   0
C40   1    0.640223    1.223887    0.793735    11.00000    0.04565    0.03621 =
         0.05929    0.02043   -0.01681   -0.01512
AFIX  23
H40A  2    0.624002    1.280131    0.792834    11.00000   -1.20000
H40B  2    0.646899    1.209874    0.759861    11.00000   -1.20000
AFIX   0
C41   1    0.573869    1.114289    0.875249    11.00000    0.04507    0.04338 =
         0.04913   -0.01238    0.01497   -0.01323
PART 1
AFIX  23
H41A  2    0.575861    1.185702    0.855422    31.00000   -1.20000
H41B  2    0.589496    1.112657    0.900172    31.00000   -1.20000
AFIX  23
PART 2
H41C  2    0.584500    1.178971    0.859620   -31.00000   -1.20000
H41D  2    0.582981    1.098011    0.907373   -31.00000   -1.20000
AFIX   0
PART 1
C42   1    0.544679    1.108966    0.898880    31.00000    0.04034    0.04126 =
         0.03949   -0.00794    0.01068   -0.00365
AFIX  23
H42A  2    0.530018    1.150859    0.879089    31.00000   -1.20000
H42B  2    0.545281    1.143015    0.932119    31.00000   -1.20000
AFIX   0
C43   1    0.537894    0.980119    0.901010    31.00000    0.04790    0.04283 =
         0.03638   -0.00353    0.01215   -0.01499
AFIX  23
H43A  2    0.547750    0.942106    0.928970    31.00000   -1.20000
H43B  2    0.516762    0.965771    0.903027    31.00000   -1.20000
AFIX   0
PART 0
C44   1    0.549849    0.941030    0.853776    11.00000    0.03995    0.03840 =
         0.05212   -0.00038    0.01137   -0.01384
PART 1
AFIX  23
H44A  2    0.555416    0.858179    0.855515    31.00000   -1.20000
H44B  2    0.535328    0.950866    0.827332    31.00000   -1.20000
AFIX  23
PART 2
H44C  2    0.554982    0.871091    0.872963   -31.00000   -1.20000
H44D  2    0.540334    0.917119    0.822855   -31.00000   -1.20000
AFIX   0
PART 0
C45   1    0.548660    1.108045    0.738653    11.00000    0.03430    0.03595 =
         0.05410    0.00586   -0.00189    0.00249
AFIX  23
H45A  2    0.539120    1.137853    0.768511    11.00000   -1.20000
H45B  2    0.542969    1.025983    0.733921    11.00000   -1.20000
AFIX   0
C46   1    0.540112    1.180206    0.694420    11.00000    0.04143    0.04586 =
         0.06883    0.01431   -0.01715   -0.00027
AFIX  23
H46A  2    0.523372    1.145328    0.677054    11.00000   -1.20000
H46B  2    0.535111    1.260488    0.704110    11.00000   -1.20000
AFIX   0
C47   1    0.567005    1.178177    0.662835    11.00000    0.05416    0.02543 =
         0.03955    0.00042   -0.01260   -0.00138
AFIX  23
H47A  2    0.567836    1.106957    0.642645    11.00000   -1.20000
H47B  2    0.567897    1.246959    0.641201    11.00000   -1.20000
AFIX   0
C48   1    0.590954    1.180190    0.700562    11.00000    0.04089    0.02351 =
         0.03547    0.00533   -0.00212    0.00144
AFIX  23
H48A  2    0.608539    1.141481    0.687799    11.00000   -1.20000
H48B  2    0.595948    1.261060    0.709414    11.00000   -1.20000
AFIX   0
C49   1    0.750988    0.423923    0.702149    11.00000    0.06041    0.04158 =
         0.06928    0.01025   -0.02414   -0.01831
AFIX  23
H49A  2    0.748436    0.482967    0.728082    11.00000   -1.20000
H49B  2    0.764553    0.454569    0.677304    11.00000   -1.20000
AFIX   0
C50   1    0.762201    0.311693    0.723464    11.00000    0.04754    0.05773 =
         0.06055    0.01148   -0.01628   -0.00604
AFIX  23
H50A  2    0.771514    0.262986    0.698158    11.00000   -1.20000
H50B  2    0.776193    0.326001    0.750351    11.00000   -1.20000
AFIX   0
C51   1    0.735087    0.257448    0.741877    11.00000    0.05335    0.04648 =
         0.04456    0.01002   -0.01344   -0.00835
AFIX  23
H51A  2    0.730608    0.284672    0.775361    11.00000   -1.20000
H51B  2    0.736716    0.171811    0.742148    11.00000   -1.20000
AFIX   0
C52   1    0.711963    0.297227    0.705639    11.00000    0.04272    0.04007 =
         0.04299    0.00962   -0.00579   -0.00774
AFIX  23
H52A  2    0.707273    0.234337    0.682247    11.00000   -1.20000
H52B  2    0.694019    0.319633    0.723038    11.00000   -1.20000
AFIX   0
C53   1    0.654285    0.314352    0.627790    11.00000    0.03206    0.01806 =
         0.04097   -0.00314   -0.00281    0.00033
AFIX  23
H53A  2    0.649090    0.350576    0.659409    11.00000   -1.20000
H53B  2    0.662999    0.237360    0.634291    11.00000   -1.20000
AFIX   0
C54   1    0.627620    0.302477    0.595243    11.00000    0.03079    0.02032 =
         0.03461   -0.00494   -0.00176    0.00111
AFIX  23
H54A  2    0.611516    0.350823    0.607728    11.00000   -1.20000
H54B  2    0.621112    0.220699    0.593790    11.00000   -1.20000
AFIX   0
C55   1    0.637258    0.344497    0.544618    11.00000    0.04259    0.03135 =
         0.04084    0.00210   -0.00106    0.00314
AFIX  23
H55A  2    0.633105    0.285335    0.519289    11.00000   -1.20000
H55B  2    0.627323    0.417637    0.535633    11.00000   -1.20000
AFIX   0
C56   1    0.669595    0.363341    0.550216    11.00000    0.04341    0.04129 =
         0.03604   -0.01558    0.00668   -0.00588
AFIX  23
H56A  2    0.680405    0.293125    0.540155    11.00000   -1.20000
H56B  2    0.676043    0.429468    0.529861    11.00000   -1.20000
AFIX   0
C57   1    0.759189    0.547123    0.567294    11.00000    0.03723    0.02683 =
         0.04150   -0.00442    0.00392   -0.00572
AFIX  23
H57A  2    0.762042    0.601361    0.594979    11.00000   -1.20000
H57B  2    0.753234    0.592128    0.538091    11.00000   -1.20000
AFIX   0
C58   1    0.786728    0.480234    0.557246    11.00000    0.03680    0.04205 =
         0.07085   -0.01838    0.01527   -0.00717
AFIX  23
H58A  2    0.798280    0.469580    0.587514    11.00000   -1.20000
H58B  2    0.798775    0.520080    0.532486    11.00000   -1.20000
AFIX   0
C59   1    0.775570    0.365467    0.538165    11.00000    0.04048    0.03877 =
         0.06394   -0.01443    0.01015   -0.00050
AFIX  23
H59A  2    0.770694    0.370148    0.502918    11.00000   -1.20000
H59B  2    0.789901    0.302678    0.543382    11.00000   -1.20000
AFIX   0
C60   1    0.748889    0.347066    0.568672    11.00000    0.03990    0.02399 =
         0.07117   -0.00678    0.01345    0.00244
AFIX  23
H60A  2    0.734350    0.300692    0.550475    11.00000   -1.20000
H60B  2    0.753834    0.305937    0.599384    11.00000   -1.20000
AFIX   0
C61   1    0.560958    0.264692    0.525246    11.00000    0.03116    0.02430 =
         0.04388    0.00306   -0.00852    0.00138
PART 1
AFIX  23
H61A  2    0.571353    0.324673    0.544401    71.00000   -1.20000
H61B  2    0.573894    0.196823    0.521251    71.00000   -1.20000
AFIX  23
PART 2
H61C  2    0.574244    0.318966    0.542231   -71.00000   -1.20000
H61D  2    0.570727    0.188676    0.521738   -71.00000   -1.20000
AFIX   0
PART 1
C62   1    0.533200    0.229478    0.550981    71.00000    0.04084    0.03628 =
         0.03421   -0.00203    0.00127    0.00376
AFIX  23
H62A  2    0.536111    0.158280    0.570651    71.00000   -1.20000
H62B  2    0.526133    0.292298    0.572572    71.00000   -1.20000
AFIX   0
C63   1    0.512586    0.208350    0.509602    71.00000    0.02786    0.04506 =
         0.03256   -0.00243    0.00054   -0.00420
AFIX  23
H63A  2    0.492218    0.218960    0.520043    71.00000   -1.20000
H63B  2    0.514969    0.129340    0.495996    71.00000   -1.20000
AFIX   0
C64   1    0.521464    0.300260    0.472843    71.00000    0.03027    0.05285 =
         0.03720    0.00195   -0.00672   -0.00431
AFIX  23
H64A  2    0.516083    0.276320    0.439232    71.00000   -1.20000
H64B  2    0.511910    0.375130    0.480218    71.00000   -1.20000
AFIX   0
C65   1    0.633407    0.437315    0.410769    41.00000    0.03821    0.03154 =
         0.06823   -0.00809    0.01192   -0.00715
AFIX  23
H65A  2    0.644681    0.455298    0.440714    41.00000   -1.20000
H65B  2    0.628798    0.510947    0.393795    41.00000   -1.20000
AFIX   0
PART 0
C66   1    0.650425    0.358592    0.377807    11.00000    0.04503    0.04972 =
         0.05295   -0.00899    0.01188    0.00069
PART 1
AFIX  23
H66A  2    0.641967    0.353275    0.344542    41.00000   -1.20000
H66B  2    0.671140    0.380659    0.375842    41.00000   -1.20000
AFIX  23
PART 2
H66C  2    0.647373    0.342717    0.342568   -41.00000   -1.20000
H66D  2    0.670453    0.387584    0.382516   -41.00000   -1.20000
AFIX   0
PART 0
C67   1    0.645744    0.250343    0.407196    11.00000    0.06154    0.05758 =
         0.04267    0.00445    0.01361    0.02820
AFIX  23
H67A  2    0.657350    0.251408    0.437735    11.00000   -1.20000
H67B  2    0.650743    0.180197    0.388102    11.00000   -1.20000
AFIX   0
C68   1    0.613670    0.255245    0.417913    11.00000    0.05391    0.02217 =
         0.03689   -0.00123   -0.00191    0.00447
AFIX  23
H68A  2    0.602332    0.220825    0.390727    11.00000   -1.20000
H68B  2    0.609150    0.212854    0.448450    11.00000   -1.20000
AFIX   0
PART 1
C69   1    0.533007    0.586883    0.377141    21.00000    0.06348    0.04480 =
         0.04142   -0.01326   -0.01847    0.02464
AFIX  23
H69A  2    0.543275    0.656811    0.389128    21.00000   -1.20000
H69B  2    0.513797    0.582488    0.393103    21.00000   -1.20000
AFIX   0
C70   1    0.529796    0.590009    0.322186    21.00000    0.07964    0.04541 =
         0.04649   -0.00099   -0.02267    0.01790
AFIX  23
H70A  2    0.512021    0.632101    0.312192    21.00000   -1.20000
H70B  2    0.546838    0.626592    0.306552    21.00000   -1.20000
AFIX   0
C71   1    0.527823    0.463997    0.309852    21.00000    0.06424    0.05201 =
         0.03619   -0.00728   -0.00977   -0.00104
AFIX  23
H71A  2    0.533125    0.449317    0.275335    21.00000   -1.20000
H71B  2    0.508137    0.433118    0.316033    21.00000   -1.20000
AFIX   0
C72   1    0.550062    0.412153    0.345037    21.00000    0.08108    0.03280 =
         0.02687   -0.00582   -0.00451    0.01649
AFIX  23
H72A  2    0.544742    0.331243    0.353197    21.00000   -1.20000
H72B  2    0.569516    0.411835    0.329821    21.00000   -1.20000
AFIX   0

PART 0
O10   4    0.777594    0.092011    0.597565    11.00000    0.05520    0.03261 =
         0.10270   -0.00195    0.00066    0.00196

PART 2
C1A   1    0.676841    0.976560    0.684351   -51.00000    0.02630    0.01485 =
         0.04748   -0.01253   -0.00311   -0.00161
AFIX  43
H1A   2    0.692563    0.978976    0.706886   -51.00000   -1.20000
AFIX   0
C2A   1    0.652334    0.933876    0.706151   -51.00000    0.03226    0.01595 =
         0.03762   -0.00966    0.00210    0.00224
AFIX  43
H2A   2    0.635000    0.929280    0.687358   -51.00000   -1.20000
AFIX   0
C3A   1    0.651736    0.896989    0.754596   -51.00000    0.03309    0.02150 =
         0.03073   -0.00932   -0.00103    0.00279
AFIX  43
H3A   2    0.669618    0.904611    0.771670   -51.00000   -1.20000
AFIX   0
C4A   1    0.629262    0.850908    0.781977   -51.00000    0.03907    0.01405 =
         0.02726   -0.00622    0.00699   -0.00014
AFIX  43
H4A   2    0.633669    0.841594    0.815727   -51.00000   -1.20000
AFIX   0
C19A  1    0.692471    0.643685    0.675843   -61.00000    0.04749    0.01940 =
         0.03974   -0.01377   -0.00968    0.00649
AFIX  43
H19A  2    0.706927    0.654013    0.700311   -61.00000   -1.20000
AFIX   0
C20A  1    0.665629    0.590892    0.689200   -61.00000    0.04945    0.01803 =
         0.02976   -0.01016   -0.01007    0.00555
AFIX  43
H20A  2    0.652927    0.577012    0.662392   -61.00000   -1.20000
AFIX   0
C21A  1    0.654783    0.556514    0.733521   -61.00000    0.04809    0.01829 =
         0.02721    0.00112   -0.00546    0.00540
AFIX  43
H21A  2    0.668050    0.567019    0.759821   -61.00000   -1.20000
AFIX   0
C22A  1    0.628971    0.510478    0.747680   -61.00000    0.04964    0.01676 =
         0.02771   -0.00053   -0.00210    0.00510
AFIX  43
H22A  2    0.629627    0.481262    0.780164   -61.00000   -1.20000
AFIX   0
C23A  1    0.601648    0.495734    0.725934   -61.00000    0.04867    0.01362 =
         0.03192   -0.00134    0.00140    0.00157
AFIX  43
H23A  2    0.587191    0.466512    0.747329   -61.00000   -1.20000
AFIX   0
C24A  1    0.591986    0.516590    0.678202   -61.00000    0.04240    0.01528 =
         0.03184   -0.00251    0.00211   -0.00046
AFIX  43
H24A  2    0.606388    0.543442    0.656160   -61.00000   -1.20000
AFIX   0
C25A  1    0.564596    0.503890    0.658414   -61.00000    0.03943    0.02073 =
         0.03043    0.00073   -0.00252   -0.00244
AFIX  43
H25A  2    0.550219    0.477203    0.680537   -61.00000   -1.20000
AFIX   0
C26A  1    0.554934    0.524103    0.611334   -61.00000    0.04410    0.02147 =
         0.03772   -0.00648   -0.00066    0.00272
AFIX  43
H26A  2    0.534737    0.511808    0.606687   -61.00000   -1.20000
AFIX   0
C27A  1    0.569493    0.559083    0.569790   -61.00000    0.03593    0.01879 =
         0.03630   -0.00446   -0.00309    0.00278
AFIX  43
H27A  2    0.589836    0.569287    0.573387   -61.00000   -1.20000
AFIX   0
C28A  1    0.558308    0.581399    0.523293   -61.00000    0.03090    0.02255 =
         0.03372   -0.00521   -0.00849    0.00138
AFIX  43
H28A  2    0.538170    0.566021    0.519699   -61.00000   -1.20000
AFIX   0
C29A  1    0.571524    0.621639    0.482175   -61.00000    0.03778    0.02558 =
         0.03133   -0.00282   -0.00414    0.00483
AFIX  43
H29A  2    0.558822    0.625883    0.454792   -61.00000   -1.20000
AFIX   0
C30A  1    0.599663    0.657984    0.471526   -61.00000    0.04017    0.02131 =
         0.02798   -0.00646   -0.00609    0.00498
AFIX  43
H30A  2    0.601451    0.686953    0.439139   -61.00000   -1.20000
AFIX   0
C31A  1    0.625676    0.661661    0.497275   -61.00000    0.04601    0.01889 =
         0.02982   -0.00360   -0.00777    0.00942
AFIX  43
H31A  2    0.626294    0.633071    0.529859   -61.00000   -1.20000
AFIX   0
C32A  1    0.650606    0.705731    0.476744   -61.00000    0.04127    0.02339 =
         0.04059   -0.00237   -0.00485    0.00225
AFIX  43
H32A  2    0.647708    0.727603    0.443576   -61.00000   -1.20000
AFIX   0
C33A  1    0.678574    0.726149    0.491936   -61.00000    0.04543    0.02745 =
         0.03823   -0.00166   -0.00162    0.00078
AFIX  43
H33A  2    0.691196    0.750244    0.466486   -61.00000   -1.20000
AFIX   0
C34A  1    0.691243    0.718605    0.535277   -61.00000    0.04005    0.02185 =
         0.03201   -0.00155   -0.00302    0.00360
AFIX  43
H34A  2    0.710505    0.747809    0.534608   -61.00000   -1.20000
AFIX   0
C35A  1    0.683767    0.679279    0.581344   -61.00000    0.03667    0.02065 =
         0.02982    0.00048    0.00113    0.00320
AFIX  43
H35A  2    0.665215    0.643652    0.582982   -61.00000   -1.20000
AFIX   0
C36A  1    0.698636    0.682704    0.625736   -61.00000    0.03810    0.01869 =
         0.03568   -0.00488   -0.00599    0.00211
AFIX  43
H36A  2    0.717097    0.718696    0.623014   -61.00000   -1.20000
AFIX   0
C42A  1    0.539881    1.149245    0.882511   -31.00000    0.05511    0.04380 =
         0.07181   -0.00957    0.02710    0.00456
AFIX  23
H42C  2    0.536671    1.194998    0.912662   -31.00000   -1.20000
H42D  2    0.531903    1.191342    0.853905   -31.00000   -1.20000
AFIX   0
C43A  1    0.528505    1.032287    0.886366   -31.00000    0.04773    0.03671 =
         0.07521    0.00000    0.01960    0.00310
AFIX  23
H43C  2    0.508412    1.029770    0.873520   -31.00000   -1.20000
H43D  2    0.528160    1.007989    0.921099   -31.00000   -1.20000
AFIX   0
C65A  1    0.628434    0.448587    0.395913   -41.00000    0.04262    0.02321 =
         0.05453   -0.00066    0.02116   -0.00650
AFIX  23
H65C  2    0.637767    0.506307    0.417683   -41.00000   -1.20000
H65D  2    0.619061    0.489437    0.368197   -41.00000   -1.20000
AFIX   0
C69X  1    0.521128    0.481039    0.376581   -21.00000    0.05362    0.09375 =
         0.05424    0.02871   -0.00682   -0.00239
AFIX  23
H69C  2    0.510466    0.522822    0.402555   -21.00000   -1.20000
H69D  2    0.513721    0.400495    0.375108   -21.00000   -1.20000
AFIX   0
C70X  1    0.516570    0.537154    0.330571   -21.00000    0.04256    0.07065 =
         0.04029    0.01471   -0.00115    0.00433
AFIX  23
H70C  2    0.509577    0.617571    0.335287   -21.00000   -1.20000
H70D  2    0.502240    0.494135    0.310524   -21.00000   -1.20000
AFIX   0
C71X  1    0.545904    0.536341    0.306695   -21.00000    0.05093    0.05676 =
         0.02982    0.00535    0.00767    0.01067
AFIX  23
H71C  2    0.546247    0.479387    0.279592   -21.00000   -1.20000
H71D  2    0.550403    0.613987    0.293227   -21.00000   -1.20000
AFIX   0
C72X  1    0.567650    0.503907    0.344979   -21.00000    0.04604    0.06523 =
         0.03500    0.00445    0.01170    0.00484
AFIX  23
H72C  2    0.578810    0.434461    0.335055   -21.00000   -1.20000
H72D  2    0.581299    0.568535    0.351302   -21.00000   -1.20000
AFIX   0

PART 0
C73   1    0.781328    0.008789    0.559206    11.00000    0.05046    0.05728 =
         0.05086    0.00853   -0.00150   -0.00953
AFIX  23
H73A  2    0.801392   -0.021808    0.559071    11.00000   -1.20000
H73B  2    0.777076    0.043804    0.526895    11.00000   -1.20000
AFIX   0
C74   1    0.759991   -0.085470    0.570827    11.00000    0.03954    0.04419 =
         0.04521   -0.00501    0.00428   -0.00358
AFIX  23
H74A  2    0.765379   -0.159569    0.554959    11.00000   -1.20000
H74B  2    0.740070   -0.063728    0.560777    11.00000   -1.20000
AFIX   0
C75   1    0.762795   -0.092934    0.625999    11.00000    0.04442    0.05308 =
         0.04722    0.00688   -0.00413    0.00052
AFIX  23
H75A  2    0.744426   -0.119086    0.641063    11.00000   -1.20000
H75B  2    0.778565   -0.146626    0.635664    11.00000   -1.20000
AFIX   0
C76   1    0.769864    0.030670    0.640537    11.00000    0.04278    0.09211 =
         0.06308   -0.03402    0.01214   -0.01908
AFIX  23
H76A  2    0.752807    0.067398    0.656062    11.00000   -1.20000
H76B  2    0.786149    0.031633    0.664237    11.00000   -1.20000
AFIX   0

PART 2
C63A  1    0.508291    0.302795    0.524447   -71.00000    0.02925    0.03768 =
         0.03174    0.00062   -0.00301   -0.00322
AFIX  23
H63C  2    0.499530    0.368925    0.542164   -71.00000   -1.20000
H63D  2    0.493089    0.243874    0.518282   -71.00000   -1.20000
AFIX   0
C62A  1    0.532603    0.252103    0.553186   -71.00000    0.03227    0.03368 =
         0.02314   -0.00919   -0.01181   -0.00666
AFIX  23
H62C  2    0.528714    0.168984    0.559500   -71.00000   -1.20000
H62D  2    0.534204    0.292223    0.585106   -71.00000   -1.20000
AFIX   0
C64A  1    0.521604    0.342976    0.476815   -71.00000    0.03004    0.04386 =
         0.03511    0.00037   -0.00434   -0.00932
AFIX  23
H64C  2    0.511672    0.305611    0.448776   -71.00000   -1.20000
H64D  2    0.519596    0.428119    0.473464   -71.00000   -1.20000
AFIX   0
HKLF 4


REM  1_a.res in C2/c
REM wR2 = 0.1745, GooF = S = 1.044, Restrained GooF = 1.041 for all data
REM R1 = 0.0590 for 13758 Fo > 4sig(Fo) and 0.0693 for all 16675 data
REM 1141 parameters refined using 1079 restraints

END

WGHT      0.0830     17.0830

REM Highest difference peak  0.600,  deepest hole -0.377,  1-sigma level  0.049
Q1    1   0.5669  0.8421  0.7018  11.00000  0.05    0.60
Q2    1   0.5392  0.8200  0.6818  11.00000  0.05    0.59
Q3    1   0.5867  0.9724  0.5040  11.00000  0.05    0.56
Q4    1   0.5265  0.1985  0.5288  11.00000  0.05    0.49
Q5    1   0.5244  0.4258  0.3658  11.00000  0.05    0.49
Q6    1   0.6327  1.0090  0.5293  11.00000  0.05    0.45
Q7    1   0.5683  0.8102  0.7518  11.00000  0.05    0.44
Q8    1   0.5212  0.5321  0.3860  11.00000  0.05    0.43
Q9    1   0.7644  0.0632  0.5678  11.00000  0.05    0.42
Q10   1   0.5536  0.4228  0.3811  11.00000  0.05    0.41
Q11   1   0.7831  0.3739  0.5737  11.00000  0.05    0.41
Q12   1   0.7136  0.6694  0.6519  11.00000  0.05    0.40
Q13   1   0.6112  0.9786  0.5364  11.00000  0.05    0.39
Q14   1   0.6520  0.4215  0.4021  11.00000  0.05    0.37
Q15   1   0.7510  0.3799  0.7483  11.00000  0.05    0.37
Q16   1   0.5391  0.8994  0.5387  11.00000  0.05    0.36
Q17   1   0.6559  0.3219  0.4172  11.00000  0.05    0.36
Q18   1   0.5334  0.2242  0.4665  11.00000  0.05    0.34
Q19   1   0.6899  0.6176  0.6970  11.00000  0.05    0.33
Q20   1   0.7433  0.3984  0.6554  11.00000  0.05    0.31
Q21   1   0.6585  1.0008  0.5785  11.00000  0.05    0.31
Q22   1   0.7800 -0.1089  0.6093  11.00000  0.05    0.31
Q23   1   0.6398  1.0887  0.8709  11.00000  0.05    0.31
Q24   1   0.5783  1.0353  0.8682  11.00000  0.05    0.30
Q25   1   0.5233  1.0392  0.8614  11.00000  0.05    0.30
Q26   1   0.6506  0.6989  0.4991  11.00000  0.05    0.29
Q27   1   0.6918  0.3839  0.6060  11.00000  0.05    0.29
Q28   1   0.5514  0.9620  0.8816  11.00000  0.05    0.29
Q29   1   0.5218  0.5848  0.3473  11.00000  0.05    0.28
Q30   1   0.6403  0.3022  0.6110  11.00000  0.05    0.28
;
_shelx_res_checksum                89490
_shelx_hkl_file
;
   1  -1   0    4.70    0.40
   1  -1   0    4.20    0.40
  -1   1   0    3.90    0.40
  -1   1   0    4.40    0.40
   2  -2   0   87.29    7.30
   2  -2   0   90.69    7.30
  -2   2   0   85.39    7.40
   3  -3   0 4180.78  367.56
   3  -3   0 4474.35  367.56
   3  -3   0 4329.27  367.56
   3  -3   0 5002.20  367.56
  -3   3   0 4370.16  367.56
  -3   3   0 4107.79  367.66
   4  -4   0   14.20    1.30
   4  -4   0   13.50    1.30
   4  -4   0   14.10    1.20
   4  -4   0   13.50    1.20
  -4   4   0   13.70    1.20
  -4   4   0   13.10    1.30
   5  -5   0  143.29   11.70
   5  -5   0  138.69   11.70
   5  -5   0  137.29   11.60
   5  -5   0  140.69   11.60
  -5   5   0  137.59   11.60
  -5   5   0  136.19   11.70
   6  -6   0   13.60    1.20
   6  -6   0   11.90    1.10
   6  -6   0    9.20    1.00
   6  -6   0    9.70    1.00
  -6   6   0    9.90    1.00
  -6   6   0   12.70    1.20
   7  -7   0   41.40    3.80
   7  -7   0   43.90    3.70
   7  -7   0   43.30    3.70
   7  -7   0   44.20    3.80
  -7   7   0   44.50    3.80
  -7   7   0   45.30    3.70
   8  -8   0    0.70    0.40
   8  -8   0    0.70    0.60
   8  -8   0    1.00    0.50
   8  -8   0    0.50    0.50
  -8   8   0    0.80    0.40
  -8   8   0    0.30    0.60
   9  -9   0    1.40    0.60
   9  -9   0    1.90    0.60
   9  -9   0    1.40    0.60
   9  -9   0    1.60    0.50
  -9   9   0    1.70    0.70
  -9   9   0    1.80    0.50
  10 -10   0    6.00    0.90
  10 -10   0    5.40    0.90
  10 -10   0    5.30    0.70
  10 -10   0    5.30    0.90
 -10  10   0    6.20    0.80
 -10  10   0    5.90    1.00
  11 -11   0  104.19    8.80
  11 -11   0  103.09    8.70
  11 -11   0  106.19    8.70
  11 -11   0  103.59    8.70
 -11  11   0  100.79    8.80
 -11  11   0   99.79    8.70
  12 -12   0    0.30    0.70
  12 -12   0    0.60    0.60
  12 -12   0    0.60    0.70
 -12  12   0    0.40    0.50
 -12  12   0    0.30    0.80
  13 -13   0    2.60    0.90
  13 -13   0    1.60    0.80
 -13  13   0    1.90    0.60
  14 -14   0    3.50    0.90
  14 -14   0    5.90    1.10
 -14  14   0    4.50    0.80
 -16  14   0   12.20    1.70
 -16  14   0   11.10    1.30
  16 -14   0   10.30    1.40
  16 -14   0   13.80    1.60
 -15  13   0    3.00    0.70
  15 -13   0    5.50    1.00
  15 -13   0    3.00    0.90
  15 -13   0    4.20    0.90
 -14  12   0    0.40    0.50
  14 -12   0    0.20    0.70
 -13  11   0    3.00    0.90
 -13  11   0    2.20    0.60
  13 -11   0    3.00    0.70
  13 -11   0    2.20    0.80
  13 -11   0    2.80    0.80
  13 -11   0    2.00    0.80
 -12  10   0   60.29    5.10
 -12  10   0   59.29    5.20
  12 -10   0   59.29    5.10
  12 -10   0   57.19    5.10
  12 -10   0   60.59    5.10
  12 -10   0   59.49    5.10
 -11   9   0   21.60    2.20
 -11   9   0   22.00    2.00
  11  -9   0   21.10    2.00
  11  -9   0   22.20    2.10
  11  -9   0   24.00    2.10
  11  -9   0   22.60    2.10
 -10   8   0   54.69    4.90
 -10   8   0   54.59    4.80
  10  -8   0   57.99    4.80
  10  -8   0   57.39    4.80
  10  -8   0   57.29    4.80
  10  -8   0   54.69    4.80
  -9   7   0   16.70    1.70
  -9   7   0   18.10    1.60
   9  -7   0   17.90    1.70
   9  -7   0   17.80    1.60
   9  -7   0   18.70    1.70
   9  -7   0   18.90    1.70
  -8   6   0   41.40    3.50
  -8   6   0   40.80    3.60
   8  -6   0   41.30    3.50
   8  -6   0   39.80    3.50
   8  -6   0   41.30    3.50
   8  -6   0   40.90    3.50
  -7   5   0   13.00    1.20
  -7   5   0   14.10    1.30
   7  -5   0   12.70    1.30
   7  -5   0   12.60    1.10
   7  -5   0   12.20    1.20
   7  -5   0   13.50    1.30
  -6   4   0   46.60    3.80
  -6   4   0   44.60    3.80
  -6   4   0   46.10    3.90
  -6   4   0   45.10    3.80
   6  -4   0   43.60    3.90
   6  -4   0   45.10    3.80
   6  -4   0   44.30    3.80
   6  -4   0   45.40    3.80
  -5   3   0  590.34   49.20
  -5   3   0  585.74   49.20
  -5   3   0  586.64   49.20
   5  -3   0  592.14   49.20
   5  -3   0  583.74   49.20
   5  -3   0  582.44   49.20
   5  -3   0  606.84   49.20
  -4   2   0   41.70    3.50
  -4   2   0   41.80    3.50
  -4   2   0   41.70    3.50
   4  -2   0   43.70    3.50
   4  -2   0   43.40    3.50
   4  -2   0   42.00    3.50
   4  -2   0   37.30    3.50
  -3   1   0   29.10    2.60
  -3   1   0   29.30    2.50
   3  -1   0   30.80    2.50
   3  -1   0   31.50    2.50
   0   2   0 1177.28   98.09
   1  -3   0  258.87   20.70
   1  -3   0  258.37   20.70
   1  -3   0  225.98   20.70
  -1   3   0  240.28   20.70
  -1   3   0  256.87   20.70
   2  -4   0   13.90    1.30
   2  -4   0   14.30    1.20
   2  -4   0   14.70    1.30
   2  -4   0   14.60    1.20
  -2   4   0   14.60    1.30
  -2   4   0   13.90    1.30
   3  -5   0   12.50    1.30
   3  -5   0   13.00    1.30
   3  -5   0   13.40    1.20
   3  -5   0   12.80    1.10
  -3   5   0   13.00    1.20
  -3   5   0   15.30    1.30
   4  -6   0  267.77   22.90
   4  -6   0  278.67   22.80
   4  -6   0  284.67   22.90
   4  -6   0  272.87   22.80
  -4   6   0  255.67   22.90
  -4   6   0  279.77   22.80
   5  -7   0  113.39    9.70
   5  -7   0  113.39    9.60
   5  -7   0  118.89    9.70
   5  -7   0  114.29    9.70
  -5   7   0  114.99    9.70
  -5   7   0  116.09    9.70
   6  -8   0   14.30    1.30
   6  -8   0   12.70    1.30
   6  -8   0   13.90    1.30
   6  -8   0   13.40    1.40
  -6   8   0   13.70    1.30
  -6   8   0   13.60    1.40
   7  -9   0   17.30    1.70
   7  -9   0   18.00    1.60
   7  -9   0   18.70    1.70
   7  -9   0   18.10    1.70
  -7   9   0   17.40    1.70
  -7   9   0   18.10    1.80
   8 -10   0   27.60    2.40
   8 -10   0   26.10    2.50
   8 -10   0   27.20    2.50
  -8  10   0   26.40    2.40
  -8  10   0   27.80    2.50
   9 -11   0   -0.10    0.70
   9 -11   0    0.30    0.50
   9 -11   0    0.90    0.70
  -9  11   0   -0.10    0.50
  -9  11   0    1.50    0.80
  10 -12   0    1.00    0.60
  10 -12   0    0.40    0.80
  10 -12   0   -0.80    0.60
 -10  12   0    0.40    0.70
 -10  12   0    0.50    0.50
  11 -13   0   -0.50    0.70
 -11  13   0    1.80    0.90
 -11  13   0    0.60    0.60
  12 -14   0    3.00    0.90
  12 -14   0    3.70    1.00
 -12  14   0    2.60    0.70
 -18  14   0    0.70    0.70
 -18  14   0    0.60    1.10
  18 -14   0    0.30    1.00
  18 -14   0    1.00    0.70
 -17  13   0    0.20    0.60
 -17  13   0   -1.00    1.00
  17 -13   0   -0.40    0.70
  17 -13   0    0.00    0.70
  17 -13   0    0.70    0.90
 -16  12   0    2.40    0.70
  16 -12   0    3.20    0.80
  16 -12   0    2.30    0.90
 -15  11   0    6.50    0.90
  15 -11   0    6.00    1.00
  15 -11   0    6.40    0.90
  15 -11   0    8.70    1.10
 -14  10   0    2.60    0.60
 -14  10   0    3.50    0.90
  14 -10   0    2.90    0.80
  14 -10   0    2.50    0.80
  14 -10   0    2.30    0.70
  14 -10   0    2.90    0.60
 -13   9   0   19.80    1.80
 -13   9   0   19.00    2.00
  13  -9   0   21.30    1.90
  13  -9   0   20.00    1.90
  13  -9   0   19.40    1.90
  13  -9   0   19.00    1.80
 -12   8   0   18.90    1.90
 -12   8   0   20.50    1.80
  12  -8   0   17.40    1.80
  12  -8   0   19.80    1.90
  12  -8   0   19.00    1.80
  12  -8   0   18.90    1.70
 -11   7   0    1.60    0.50
 -11   7   0    1.00    0.60
  11  -7   0    1.00    0.60
  11  -7   0    1.90    0.40
  11  -7   0    2.00    0.60
  11  -7   0    1.80    0.60
 -10   6   0  494.85   42.30
 -10   6   0  505.25   42.20
  10  -6   0  512.95   42.20
  10  -6   0  510.65   42.20
  10  -6   0  496.65   42.30
  10  -6   0  514.75   42.30
  -9   5   0  110.79    9.40
  -9   5   0  112.39    9.30
  -9   5   0  109.69    9.40
   9  -5   0  110.59    9.40
   9  -5   0  114.09    9.30
   9  -5   0  106.69    9.30
   9  -5   0  115.19    9.40
  -8   4   0    6.60    0.80
  -8   4   0    8.50    0.80
  -8   4   0    6.70    0.70
   8  -4   0    6.70    0.80
   8  -4   0    6.90    0.80
   8  -4   0    6.30    0.60
   8  -4   0    4.40    0.70
  -7   3   0  520.45   43.70
  -7   3   0  511.05   43.70
  -7   3   0  518.65   43.60
  -7   3   0  542.75   43.70
   7  -3   0  522.25   43.70
   7  -3   0  531.05   43.70
   7  -3   0  517.85   43.70
   7  -3   0  523.95   43.70
  -6   2   0 1183.68  101.69
  -6   2   0 1222.88  101.79
  -6   2   0 1194.58  101.79
  -6   2   0 1208.18  101.79
   6  -2   0 1252.77  101.79
   6  -2   0 1219.08  101.79
   6  -2   0 1246.78  101.79
   6  -2   0 1237.08  101.69
  -5   1   0  167.98   14.40
  -5   1   0  152.08   14.40
  -5   1   0  155.58   14.40
  -5   1   0  174.38   14.30
   5  -1   0  183.18   14.40
   5  -1   0  173.68   14.40
   5  -1   0  179.98   14.30
   5  -1   0  188.08   14.40
  -4   0   0  512.65   43.10
  -4   0   0  520.75   43.10
   4   0   0  517.05   43.10
   4   0   0  515.05   43.10
  -3  -1   0   33.50    2.70
  -3  -1   0   32.60    2.70
   3   1   0   31.90    2.70
   3   1   0   31.60    2.70
   2   2   0   98.89    8.30
  -1  -3   0  206.58   17.90
   1   3   0  204.78   17.90
   1   3   0  231.48   17.90
   0  -4   0  214.78   18.60
   0  -4   0  222.28   18.60
   0   4   0  229.38   18.60
   0   4   0  224.28   18.60
   1  -5   0   10.10    0.90
   1  -5   0   12.60    1.10
   1  -5   0   10.60    0.90
  -1   5   0   10.30    1.00
  -1   5   0   10.90    1.00
   2  -6   0   27.70    2.40
   2  -6   0   27.20    2.40
   2  -6   0   28.10    2.40
  -2   6   0   27.80    2.40
  -2   6   0   28.50    2.40
   3  -7   0   83.59    7.10
   3  -7   0   83.79    7.20
   3  -7   0   84.29    7.10
  -3   7   0   85.19    7.20
  -3   7   0   89.19    7.20
   4  -8   0  127.89   10.90
   4  -8   0  133.59   10.90
   4  -8   0  125.19   10.80
  -4   8   0  128.99   10.90
  -4   8   0  131.79   10.90
   5  -9   0   14.00    1.30
   5  -9   0   17.00    1.50
   5  -9   0   15.00    1.40
  -5   9   0   13.60    1.50
  -5   9   0   13.70    1.40
   6 -10   0   -0.10    0.50
   6 -10   0    0.30    0.50
   6 -10   0    1.80    0.70
  -6  10   0    0.60    0.60
  -6  10   0    0.80    0.50
   7 -11   0    0.50    0.70
   7 -11   0    1.20    0.50
   7 -11   0    1.30    0.70
  -7  11   0    1.20    0.70
  -7  11   0    1.00    0.50
   8 -12   0    2.60    0.80
   8 -12   0    2.10    0.60
   8 -12   0    2.70    0.80
  -8  12   0    2.60    0.60
  -8  12   0    2.70    0.80
   9 -13   0    0.20    0.70
   9 -13   0    0.00    0.70
  -9  13   0    0.20    0.60
  -9  13   0    0.60    0.60
  10 -14   0    0.70    0.90
  10 -14   0    1.50    1.30
 -10  14   0    0.10    0.60
 -10  14   0    0.20    0.60
 -20  14   0    1.40    1.20
  20 -14   0    0.60    0.90
  20 -14   0    2.10    1.10
 -19  13   0    2.60    1.10
 -19  13   0    2.00    0.70
  19 -13   0    1.00    0.90
  19 -13   0    1.80    1.00
  19 -13   0    1.90    0.80
 -18  12   0    0.50    0.60
 -18  12   0    1.00    1.00
  18 -12   0   -0.10    0.80
  18 -12   0    0.70    0.90
  18 -12   0    0.50    0.80
  18 -12   0    0.80    0.70
 -17  11   0    5.60    0.80
  17 -11   0    7.10    1.00
 -16  10   0   11.10    1.20
  16 -10   0   10.90    1.30
  16 -10   0   11.90    1.20
  16 -10   0   11.50    1.30
 -15   9   0   89.99    7.80
 -15   9   0   83.59    7.70
  15  -9   0   91.69    7.80
  15  -9   0   95.79    7.80
  15  -9   0   93.79    7.80
  15  -9   0   93.59    7.70
 -14   8   0   -0.20    0.70
 -14   8   0    0.40    0.40
  14  -8   0   -0.20    0.40
  14  -8   0    0.40    0.60
  14  -8   0    0.50    0.60
  14  -8   0   -0.10    0.60
 -13   7   0    1.20    0.70
 -13   7   0    0.50    0.50
  13  -7   0    0.40    0.60
  13  -7   0    1.10    0.60
  13  -7   0    1.20    0.40
  13  -7   0    0.40    0.60
 -12   6   0   29.00    2.60
 -12   6   0   29.60    2.70
 -12   6   0   30.40    2.60
  12  -6   0   30.80    2.70
  12  -6   0   30.40    2.70
  12  -6   0   32.70    2.70
  12  -6   0   30.10    2.60
 -11   5   0  540.25   44.70
 -11   5   0  534.55   44.70
 -11   5   0  540.45   44.80
 -11   5   0  519.55   44.80
  11  -5   0  525.25   44.70
  11  -5   0  559.34   44.80
  11  -5   0  534.15   44.80
  11  -5   0  537.65   44.80
 -10   4   0  159.98   13.20
 -10   4   0  155.78   13.20
 -10   4   0  159.38   13.20
 -10   4   0  161.28   13.20
  10  -4   0  157.38   13.20
  10  -4   0  147.79   13.20
  10  -4   0  162.28   13.20
  10  -4   0  156.48   13.20
  -9   3   0   81.19    6.80
  -9   3   0   80.19    6.80
  -9   3   0   82.09    6.70
  -9   3   0   78.19    6.80
   9  -3   0   79.59    6.80
   9  -3   0   78.69    6.70
   9  -3   0   81.09    6.80
   9  -3   0   82.09    6.80
  -8   2   0  149.09   12.20
  -8   2   0  145.99   12.20
  -8   2   0  147.29   12.20
  -8   2   0  142.39   12.20
   8  -2   0  147.29   12.20
   8  -2   0  147.39   12.20
   8  -2   0  149.09   12.20
   8  -2   0  140.59   12.20
  -7   1   0  121.39    9.80
  -7   1   0  109.49    9.80
  -7   1   0  104.59    9.80
   7  -1   0  121.79    9.80
   7  -1   0  124.59    9.80
   7  -1   0  120.29    9.80
   7  -1   0  119.29    9.80
  -6   0   0  700.33   61.49
  -6   0   0  812.02   61.49
  -6   0   0  781.62   61.49
  -6   0   0  703.53   61.49
   6   0   0  679.43   61.49
   6   0   0  681.83   61.49
   6   0   0  751.02   61.49
   6   0   0  791.82   61.49
  -5  -1   0  185.18   14.80
  -5  -1   0  188.58   14.80
  -5  -1   0  163.58   14.80
  -5  -1   0  182.38   14.80
   5   1   0  166.88   14.80
   5   1   0  173.68   14.80
   5   1   0  179.38   14.80
  -4  -2   0   43.80    3.60
  -4  -2   0   40.40    3.60
  -4  -2   0   45.00    3.60
   4   2   0   43.00    3.60
   4   2   0   43.70    3.60
   4   2   0   43.60    3.60
   4   2   0   41.90    3.60
  -3  -3   0 4340.97  356.86
  -3  -3   0 4323.67  356.86
   3   3   0 4181.88  356.86
  -2  -4   0   13.80    1.20
  -2  -4   0   15.00    1.30
   2   4   0   14.20    1.30
  -1  -5   0   10.70    1.10
  -1  -5   0   11.30    0.90
  -1  -5   0   10.50    1.00
   1   5   0   11.70    1.10
   1   5   0   10.30    1.00
   0  -6   0  467.25   39.60
   0  -6   0  486.55   39.60
   0  -6   0  469.75   39.70
   0   6   0  468.45   39.70
   0   6   0  482.75   39.70
   1  -7   0   17.70    1.60
   1  -7   0   18.90    1.70
   1  -7   0   17.30    1.60
  -1   7   0   18.40    1.60
  -1   7   0   19.40    1.70
   2  -8   0    1.30    0.40
   2  -8   0    0.80    0.60
   2  -8   0    1.20    0.40
  -2   8   0    0.70    0.40
  -2   8   0    1.20    0.50
   3  -9   0   38.70    3.30
   3  -9   0   37.00    3.30
   3  -9   0   40.40    3.30
  -3   9   0   38.40    3.30
  -3   9   0   35.40    3.30
   4 -10   0    7.90    0.90
   4 -10   0    7.30    1.00
   4 -10   0    6.90    0.80
  -4  10   0    6.70    0.90
  -4  10   0    8.20    0.90
   5 -11   0   16.30    1.50
   5 -11   0   15.20    1.60
   5 -11   0   16.30    1.60
  -5  11   0   15.90    1.60
  -5  11   0   16.10    1.50
   6 -12   0    3.90    0.80
   6 -12   0    4.60    0.80
   6 -12   0    4.60    0.80
  -6  12   0    2.60    0.70
  -6  12   0    3.00    0.70
   7 -13   0   16.40    1.60
   7 -13   0   14.00    1.60
   7 -13   0   16.30    1.60
  -7  13   0   12.70    1.60
  -7  13   0   14.30    1.50
   8 -14   0    3.90    1.10
  -8  14   0    3.10    0.90
  -8  14   0    4.50    0.80
 -21  13   0    0.50    1.10
  21 -13   0   -0.70    0.90
  21 -13   0    0.10    0.80
  21 -13   0   -0.20    1.00
 -20  12   0    0.40    1.00
 -20  12   0    1.00    0.60
  20 -12   0    0.40    0.80
  20 -12   0    0.00    0.70
  20 -12   0   -0.50    0.90
 -19  11   0    5.40    0.80
 -19  11   0    5.20    1.20
  19 -11   0    6.40    1.10
  19 -11   0    4.40    1.00
  19 -11   0    6.90    1.00
  19 -11   0    5.20    0.90
 -18  10   0   20.10    1.90
  18 -10   0   22.50    2.10
  18 -10   0   20.30    2.10
 -17   9   0   50.89    4.70
  17  -9   0   57.59    4.80
  17  -9   0   58.79    4.80
  17  -9   0   55.69    4.70
 -16   8   0    3.00    0.60
 -16   8   0    3.30    0.90
  16  -8   0    3.30    0.70
  16  -8   0    3.60    0.80
  16  -8   0    2.20    0.50
  16  -8   0    2.80    0.70
 -15   7   0    2.90    0.50
 -15   7   0    2.30    0.80
 -15   7   0    2.40    0.40
  15  -7   0    2.80    0.70
  15  -7   0    2.20    0.50
  15  -7   0    2.60    0.70
  15  -7   0    3.60    0.70
 -14   6   0    5.20    0.60
 -14   6   0    7.20    0.80
 -14   6   0    7.20    0.90
 -14   6   0    5.30    0.70
  14  -6   0    6.70    0.80
  14  -6   0    6.10    0.80
  14  -6   0    5.30    0.70
  14  -6   0    6.20    0.80
 -13   5   0   16.70    1.40
 -13   5   0   15.40    1.70
 -13   5   0   17.20    1.50
 -13   5   0   16.30    1.50
  13  -5   0   17.70    1.50
  13  -5   0   17.40    1.60
  13  -5   0   16.00    1.60
  13  -5   0   15.80    1.60
 -12   4   0   22.00    1.90
 -12   4   0   21.10    2.00
 -12   4   0   22.60    1.90
 -12   4   0   21.20    1.90
  12  -4   0   20.70    1.90
  12  -4   0   23.00    2.00
  12  -4   0   20.40    2.00
  12  -4   0   22.50    2.00
 -11   3   0  811.92   67.49
 -11   3   0  799.02   67.49
 -11   3   0  820.12   67.49
 -11   3   0  800.42   67.49
  11  -3   0  790.12   67.49
  11  -3   0  806.52   67.49
  11  -3   0  810.62   67.49
  11  -3   0  836.22   67.49
 -10   2   0  194.98   16.30
 -10   2   0  187.48   16.30
 -10   2   0  193.28   16.30
 -10   2   0  189.38   16.30
  10  -2   0  199.88   16.30
  10  -2   0  196.08   16.30
  10  -2   0  205.48   16.30
  -9   1   0  780.42   57.29
  -9   1   0  667.23   57.29
   9  -1   0  663.33   57.29
   9  -1   0  662.03   57.29
   9  -1   0  649.54   57.29
   9  -1   0  700.23   57.29
  -8   0   0 1243.18   99.79
  -8   0   0 1152.98   99.79
  -8   0   0 1269.97   99.79
  -8   0   0 1104.49   99.79
   8   0   0 1113.49   99.79
   8   0   0 1302.17   99.79
   8   0   0 1288.77   99.79
   8   0   0 1100.19   99.79
  -7  -1   0  129.19   10.30
  -7  -1   0  124.09   10.30
  -7  -1   0  125.69   10.30
  -7  -1   0  124.59   10.30
   7   1   0  124.79   10.30
   7   1   0  112.59   10.30
   7   1   0  117.99   10.30
   7   1   0  124.29   10.30
  -6  -2   0 1344.37  105.19
  -6  -2   0 1244.48  105.19
  -6  -2   0 1267.67  105.19
  -6  -2   0 1235.28  105.19
   6   2   0 1257.77  105.19
   6   2   0 1227.88  105.19
   6   2   0 1255.67  105.19
  -5  -3   0  576.34   48.30
  -5  -3   0  595.14   48.30
  -5  -3   0  591.44   48.30
  -5  -3   0  561.64   48.30
   5   3   0  570.14   48.30
  -4  -4   0   14.20    1.30
  -4  -4   0   14.30    1.30
  -4  -4   0   14.10    1.20
  -4  -4   0   13.40    1.20
   4   4   0   15.00    1.30
  -3  -5   0   12.50    1.20
  -3  -5   0   13.60    1.30
  -3  -5   0   13.10    1.10
   3   5   0   13.60    1.20
  -2  -6   0   28.50    2.50
  -2  -6   0   28.70    2.50
  -2  -6   0   28.20    2.40
   2   6   0   30.00    2.50
   2   6   0   29.60    2.50
  -1  -7   0   18.50    1.70
  -1  -7   0   18.40    1.60
  -1  -7   0   18.00    1.60
   1   7   0   18.50    1.70
   1   7   0   17.80    1.70
   0  -8   0   68.19    5.80
   0  -8   0   67.49    5.70
   0  -8   0   66.99    5.70
   0   8   0   67.39    5.70
   0   8   0   68.19    5.70
   1  -9   0    0.50    0.40
   1  -9   0   -0.10    0.40
   1  -9   0    0.30    0.60
  -1   9   0    0.00    0.40
  -1   9   0    0.10    0.40
   2 -10   0   11.20    1.30
   2 -10   0   11.10    1.20
   2 -10   0   13.10    1.20
  -2  10   0   10.10    1.20
  -2  10   0   10.80    1.20
   3 -11   0    2.00    0.60
   3 -11   0    2.20    0.60
   3 -11   0    1.80    0.70
  -3  11   0    1.70    0.50
  -3  11   0    1.90    0.60
   4 -12   0    4.90    0.80
   4 -12   0    5.00    0.80
   4 -12   0    5.50    0.90
  -4  12   0    4.40    0.70
  -4  12   0    5.20    0.90
   5 -13   0   23.20    2.10
   5 -13   0   22.30    2.10
   5 -13   0   21.40    2.10
  -5  13   0   21.20    2.00
  -5  13   0   21.50    2.10
   6 -14   0    9.80    1.70
  -6  14   0   12.40    1.40
  -6  14   0   11.50    1.30
 -23  13   0    1.70    0.70
 -23  13   0    2.40    1.20
  23 -13   0    1.90    0.80
  23 -13   0    2.00    1.10
  23 -13   0    2.10    0.90
  23 -13   0    1.80    1.00
 -22  12   0   18.20    2.10
  22 -12   0   17.40    1.90
  22 -12   0   14.80    1.90
  22 -12   0   17.60    1.70
 -21  11   0   -0.50    1.00
 -21  11   0    1.00    0.60
  21 -11   0    0.60    0.80
  21 -11   0    0.70    0.60
  21 -11   0    0.60    0.90
 -20  10   0    0.70    0.50
 -20  10   0   -1.30    0.80
  20 -10   0    0.10    0.50
  20 -10   0    0.20    0.70
  20 -10   0    0.00    0.70
 -19   9   0   21.40    2.10
  19  -9   0   24.80    2.20
  19  -9   0   24.30    2.30
 -18   8   0   83.59    6.70
 -18   8   0   79.19    6.60
 -18   8   0   83.69    7.00
  18  -8   0   83.59    6.80
  18  -8   0   63.79    6.80
  18  -8   0   79.29    6.70
  18  -8   0   80.29    6.70
 -17   7   0   46.40    3.90
 -17   7   0   45.70    4.00
 -17   7   0   47.10    4.00
 -17   7   0   45.10    4.10
  17  -7   0   45.30    4.00
  17  -7   0   48.30    4.00
  17  -7   0   47.60    4.00
  17  -7   0   46.10    4.10
 -16   6   0    3.10    0.60
 -16   6   0    2.90    0.40
 -16   6   0    5.00    0.80
 -16   6   0    3.80    0.60
  16  -6   0    3.80    0.70
  16  -6   0    2.40    0.70
  16  -6   0    3.50    0.70
  16  -6   0    3.20    0.50
 -15   5   0 1087.69   89.59
 -15   5   0 1087.79   89.59
 -15   5   0 1114.29   89.49
 -15   5   0 1019.70   89.59
  15  -5   0 1052.49   89.49
  15  -5   0 1086.39   89.59
  15  -5   0 1060.19   89.59
  15  -5   0 1082.19   89.59
 -14   4   0   13.70    1.30
 -14   4   0   14.50    1.40
 -14   4   0   15.50    1.50
 -14   4   0   15.00    1.30
  14  -4   0   15.40    1.40
  14  -4   0   14.20    1.40
  14  -4   0   13.40    1.40
  14  -4   0   13.80    1.30
 -13   3   0   62.79    5.40
 -13   3   0   64.89    5.40
 -13   3   0   63.99    5.50
 -13   3   0   60.99    5.40
  13  -3   0   63.69    5.40
  13  -3   0   63.09    5.40
  13  -3   0   64.19    5.40
  13  -3   0   69.39    5.40
 -12   2   0   44.30    3.80
 -12   2   0   48.90    3.90
 -12   2   0   48.20    3.90
 -12   2   0   43.20    3.90
  12  -2   0   44.60    3.90
  12  -2   0   47.90    3.90
  12  -2   0   44.70    3.90
  12  -2   0   45.00    3.90
 -11   1   0  434.76   35.10
 -11   1   0  402.46   35.10
  11  -1   0  434.36   35.10
  11  -1   0  407.96   35.10
  11  -1   0  441.46   35.10
  11  -1   0  404.36   35.10
 -10   0   0 8953.00  777.82
 -10   0   0 8949.90  777.82
 -10   0   0 9583.04  777.82
 -10   0   0 9839.02  777.72
  10   0   0 9666.93  777.82
  10   0   0 8614.34  777.72
  10   0   0 9999.00  777.82
  10   0   0 9054.89  777.82
  -9  -1   0  672.13   56.99
  -9  -1   0  722.03   57.09
  -9  -1   0  676.13   57.09
  -9  -1   0  670.33   57.09
   9   1   0  661.53   56.99
   9   1   0  692.13   56.99
   9   1   0  723.33   57.09
   9   1   0  655.73   57.09
  -8  -2   0  142.49   12.70
  -8  -2   0  152.18   12.70
  -8  -2   0  152.28   12.80
  -8  -2   0  149.88   12.80
   8   2   0  168.28   12.80
   8   2   0  148.79   12.70
   8   2   0  147.59   12.80
   8   2   0  159.78   12.80
  -7  -3   0  534.55   45.30
  -7  -3   0  593.94   45.30
  -7  -3   0  525.65   45.30
  -7  -3   0  514.15   45.30
   7   3   0  556.24   45.30
   7   3   0  540.65   45.30
   7   3   0  538.75   45.30
  -6  -4   0   45.10    3.80
  -6  -4   0   46.60    3.90
  -6  -4   0   46.70    3.80
  -6  -4   0   44.50    3.80
   6   4   0   44.60    3.80
  -5  -5   0  149.29   12.20
  -5  -5   0  146.29   12.20
  -5  -5   0  143.19   12.10
  -5  -5   0  144.89   12.20
   5   5   0  143.89   12.20
  -4  -6   0  271.57   22.70
  -4  -6   0  275.57   22.70
  -4  -6   0  273.17   22.70
   4   6   0  265.97   22.70
  -3  -7   0   89.99    7.30
  -3  -7   0   85.59    7.30
  -3  -7   0   87.29    7.20
   3   7   0   84.59    7.30
   3   7   0   83.99    7.30
  -2  -8   0    0.40    0.40
  -2  -8   0    1.10    0.30
  -2  -8   0    1.60    0.60
   2   8   0    0.70    0.40
   2   8   0    0.50    0.40
  -1  -9   0    0.10    0.60
  -1  -9   0    0.30    0.40
  -1  -9   0    0.00    0.40
   1   9   0    0.50    0.50
   1   9   0    0.20    0.40
   0 -10   0  125.49   10.00
   0 -10   0  122.99   10.00
   0 -10   0  125.79   10.10
   0  10   0  118.29   10.10
   0  10   0  105.49   10.10
   1 -11   0    2.20    0.60
   1 -11   0    2.50    0.70
   1 -11   0    2.60    0.60
  -1  11   0    2.70    0.60
  -1  11   0    3.10    0.70
   2 -12   0    3.50    0.70
   2 -12   0    2.60    0.70
   2 -12   0    2.40    0.80
  -2  12   0    2.80    0.60
  -2  12   0    2.30    0.80
   3 -13   0    6.80    1.10
   3 -13   0    7.80    1.10
   3 -13   0   10.20    1.20
  -3  13   0    8.20    1.10
  -3  13   0    8.60    1.00
   4 -14   0    3.80    1.30
   4 -14   0    3.20    0.90
  -4  14   0    3.10    0.90
  -4  14   0    2.30    0.70
 -25  13   0   -0.10    1.20
 -25  13   0    1.60    0.70
  25 -13   0    1.30    1.10
  25 -13   0    2.40    1.10
  25 -13   0    1.10    0.80
  25 -13   0    1.00    0.80
 -24  12   0    2.40    0.70
 -24  12   0    3.00    1.20
  24 -12   0    0.90    1.00
  24 -12   0    3.20    0.80
  24 -12   0    3.00    1.00
  24 -12   0    2.80    0.80
 -23  11   0   17.30    2.00
  23 -11   0   18.60    1.80
  23 -11   0   16.40    1.60
  23 -11   0   13.20    1.80
 -22  10   0    7.00    0.90
 -22  10   0    5.40    1.20
  22 -10   0    5.50    1.10
  22 -10   0    5.80    0.90
  22 -10   0    5.70    1.10
 -21   9   0   27.80    2.60
 -21   9   0   25.60    2.40
  21  -9   0   25.70    2.50
  21  -9   0   27.00    2.40
 -20   8   0   22.40    2.00
 -20   8   0   23.40    2.10
 -20   8   0   23.90    2.10
  20  -8   0   22.70    2.20
  20  -8   0   25.30    2.20
 -19   7   0  124.49   10.20
 -19   7   0  121.89   10.10
 -19   7   0  124.19   10.10
 -19   7   0  116.89   10.30
  19  -7   0  124.69   10.20
  19  -7   0  122.69   10.10
  19  -7   0   99.79   10.20
  19  -7   0  129.69   10.20
 -18   6   0   71.49    6.00
 -18   6   0   69.79    6.10
 -18   6   0   70.49    6.00
 -18   6   0   69.59    6.00
  18  -6   0   71.89    6.10
  18  -6   0   75.19    6.10
  18  -6   0   68.89    6.00
  18  -6   0   73.29    6.10
 -17   5   0    0.90    0.30
 -17   5   0    0.70    0.50
 -17   5   0    0.40    0.60
 -17   5   0    1.30    0.50
  17  -5   0    1.10    0.50
  17  -5   0    1.10    0.40
  17  -5   0    1.50    0.60
  17  -5   0    1.40    0.60
 -16   4   0    5.00    0.70
 -16   4   0    6.30    0.90
 -16   4   0    4.60    0.60
 -16   4   0    4.40    0.50
  16  -4   0    3.90    0.70
  16  -4   0    4.60    0.60
  16  -4   0    3.80    0.70
 -15   3   0    1.00    0.40
 -15   3   0    0.80    0.50
 -15   3   0    0.90    0.30
 -15   3   0    0.50    0.60
  15  -3   0    0.80    0.30
  15  -3   0    0.60    0.50
 -14   2   0   10.80    1.00
 -14   2   0    8.50    0.80
 -14   2   0    8.20    0.80
 -14   2   0    8.30    0.90
  14  -2   0    6.90    0.80
  14  -2   0    7.80    0.90
  14  -2   0    6.30    0.80
  14  -2   0    7.00    0.90
 -13   1   0   57.29    5.00
  13  -1   0   62.99    5.00
  13  -1   0   60.69    5.00
  13  -1   0   57.69    5.00
  13  -1   0   58.09    5.00
 -12   0   0   24.30    2.00
 -12   0   0   25.90    2.10
 -12   0   0   21.80    2.10
 -12   0   0   23.10    2.10
  12   0   0   24.90    2.10
  12   0   0   18.90    2.00
  12   0   0   26.60    2.10
  12   0   0   24.00    2.10
 -11  -1   0  441.86   36.10
 -11  -1   0  435.56   36.10
 -11  -1   0  412.46   36.10
 -11  -1   0  459.25   36.10
  11   1   0  421.16   36.10
  11   1   0  423.66   36.10
  11   1   0  414.86   36.10
  11   1   0  452.05   36.10
 -10  -2   0  198.58   17.10
 -10  -2   0  204.68   17.10
 -10  -2   0  224.28   17.10
 -10  -2   0  198.68   17.10
  10   2   0  207.68   17.10
  10   2   0  204.58   17.10
  10   2   0  195.48   17.10
  10   2   0  201.18   17.10
  -9  -3   0   82.89    6.90
  -9  -3   0   93.19    6.90
  -9  -3   0   80.39    6.90
  -9  -3   0   81.59    6.90
   9   3   0   80.49    6.90
   9   3   0   81.89    6.90
   9   3   0   79.29    6.90
   9   3   0   77.79    6.90
  -8  -4   0    6.80    0.60
  -8  -4   0    8.00    0.70
  -8  -4   0    7.10    0.70
  -8  -4   0    7.10    0.70
   8   4   0    5.50    0.70
   8   4   0    4.20    0.60
   8   4   0    6.50    0.70
  -7  -5   0   14.10    1.20
  -7  -5   0   11.70    1.20
  -7  -5   0   13.70    1.20
  -7  -5   0   13.10    1.10
   7   5   0   13.10    1.20
  -6  -6   0    9.40    0.90
  -6  -6   0    9.70    1.00
  -6  -6   0    9.40    0.90
  -6  -6   0   11.00    1.00
   6   6   0    9.20    1.00
  -5  -7   0  115.09    9.80
  -5  -7   0  111.19    9.80
  -5  -7   0  117.69    9.70
  -5  -7   0  122.99    9.80
   5   7   0  115.09    9.80
  -4  -8   0  124.49   10.80
  -4  -8   0  126.39   10.80
  -4  -8   0  132.89   10.80
   4   8   0  130.49   10.80
   4   8   0  129.79   10.80
  -3  -9   0   41.50    3.40
  -3  -9   0   40.80    3.50
  -3  -9   0   40.30    3.50
   3   9   0   39.40    3.50
   3   9   0   38.90    3.50
  -2 -10   0   10.60    1.10
  -2 -10   0   13.40    1.20
  -2 -10   0   12.90    1.30
   2  10   0   10.90    1.20
   2  10   0    9.30    1.10
  -1 -11   0    2.80    0.80
  -1 -11   0    2.50    0.60
  -1 -11   0    3.50    0.70
   1  11   0    3.10    0.70
   1  11   0    3.70    0.70
   0 -12   0   10.20    1.10
   0 -12   0   10.40    1.20
   0 -12   0    9.30    1.10
   0  12   0   10.00    1.20
   0  12   0    9.20    1.10
   1 -13   0   17.40    1.60
   1 -13   0   14.60    1.60
   1 -13   0   14.20    1.60
  -1  13   0   14.10    1.50
  -1  13   0   15.50    1.60
   2 -14   0    2.80    1.40
   2 -14   0    1.80    0.90
  -2  14   0    1.30    0.60
  -2  14   0    0.50    0.80
 -27  13   0    6.50    1.00
 -27  13   0    8.50    1.60
  27 -13   0    6.80    1.40
  27 -13   0    7.50    1.10
  27 -13   0    7.40    1.20
  27 -13   0    6.00    1.40
 -26  12   0   13.30    1.80
 -26  12   0    8.90    1.20
  26 -12   0    9.00    1.50
  26 -12   0   13.10    1.40
  26 -12   0   13.90    1.60
  26 -12   0   13.00    1.40
 -25  11   0   14.40    1.50
 -25  11   0   18.20    2.10
  25 -11   0   14.80    1.70
  25 -11   0   14.30    1.60
  25 -11   0   17.10    1.80
  25 -11   0   12.60    1.70
 -24  10   0    0.90    1.00
  24 -10   0    1.90    0.60
  24 -10   0    0.40    0.80
  24 -10   0    3.30    0.90
 -23   9   0    0.50    0.30
 -23   9   0    0.40    0.50
 -23   9   0    0.00    0.40
 -23   9   0   -0.40    0.90
  23  -9   0    0.90    0.80
  23  -9   0    0.50    0.50
  23  -9   0   -0.20    0.70
 -22   8   0    6.10    1.10
 -22   8   0    3.80    0.50
 -22   8   0    5.00    0.70
 -22   8   0    3.90    0.70
  22  -8   0    3.80    0.90
  22  -8   0    4.40    1.00
  22  -8   0    2.90    0.80
 -21   7   0   36.40    3.10
 -21   7   0   35.50    3.10
 -21   7   0   34.50    3.00
  21  -7   0   35.40    3.20
 -20   6   0    7.80    0.80
 -20   6   0    6.80    0.90
 -20   6   0    4.20    1.20
 -20   6   0    5.90    0.70
  20  -6   0    7.70    1.00
  20  -6   0    7.40    0.80
  20  -6   0    5.30    1.00
 -19   5   0   34.80    3.10
 -19   5   0   35.90    3.10
 -19   5   0   36.20    3.10
 -19   5   0   36.60    3.20
  19  -5   0   35.00    3.10
  19  -5   0   36.60    3.20
  19  -5   0   37.00    3.20
 -18   4   0    2.80    0.50
 -18   4   0    2.60    0.60
 -18   4   0    3.40    0.40
 -18   4   0    2.80    0.80
  18  -4   0    2.30    0.60
  18  -4   0    2.90    0.50
  18  -4   0    2.30    0.70
 -17   3   0   14.40    1.30
 -17   3   0   14.10    1.50
 -17   3   0   14.60    1.40
 -17   3   0   15.10    1.50
  17  -3   0   16.00    1.50
  17  -3   0   14.90    1.40
  17  -3   0   15.40    1.40
  17  -3   0   15.80    1.50
 -16   2   0    2.10    0.40
 -16   2   0    2.90    0.60
 -16   2   0    1.20    0.50
 -16   2   0    2.10    0.40
  16  -2   0    2.40    0.50
  16  -2   0    2.20    0.60
  16  -2   0    1.30    0.50
  16  -2   0    2.30    0.40
 -15   1   0   43.90    3.60
  15  -1   0   39.90    3.60
  15  -1   0   40.70    3.70
  15  -1   0   44.80    3.60
  15  -1   0   44.10    3.60
 -14   0   0  218.18   17.90
 -14   0   0  207.98   17.90
 -14   0   0  224.28   17.90
 -14   0   0  211.38   17.90
  14   0   0  228.58   17.90
  14   0   0  200.38   17.90
  14   0   0  215.98   17.90
  14   0   0  208.18   17.90
 -13  -1   0   58.99    5.00
 -13  -1   0   60.49    5.00
 -13  -1   0   60.19    5.10
 -13  -1   0   58.99    5.00
  13   1   0   58.99    5.00
  13   1   0   59.19    5.00
  13   1   0   59.09    5.10
  13   1   0   62.69    5.00
 -12  -2   0   44.70    3.80
 -12  -2   0   45.00    3.90
 -12  -2   0   45.80    3.90
 -12  -2   0   47.50    3.90
  12   2   0   46.50    3.90
  12   2   0   44.70    3.80
  12   2   0   45.40    3.90
  12   2   0   44.80    3.90
 -11  -3   0  822.62   67.19
 -11  -3   0  778.62   67.19
 -11  -3   0  827.22   67.19
 -11  -3   0  826.12   67.19
  11   3   0  792.52   67.19
  11   3   0  801.22   67.19
  11   3   0  828.22   67.19
  11   3   0  769.52   67.19
 -10  -4   0  149.88   13.10
 -10  -4   0  159.68   13.20
 -10  -4   0  161.58   13.20
 -10  -4   0  149.29   13.10
  10   4   0  150.18   13.10
  10   4   0  157.18   13.20
  10   4   0  162.08   13.10
  10   4   0  167.88   13.10
  -9  -5   0  113.79    9.60
  -9  -5   0  116.19    9.70
  -9  -5   0  113.99    9.60
  -9  -5   0  116.29    9.60
   9   5   0  113.99    9.60
  -8  -6   0   44.40    3.60
  -8  -6   0   40.90    3.50
  -8  -6   0   42.40    3.60
  -8  -6   0   41.90    3.60
   8   6   0   41.70    3.60
  -7  -7   0   43.40    3.80
  -7  -7   0   44.10    3.80
  -7  -7   0   45.10    3.70
  -7  -7   0   45.00    3.80
   7   7   0   44.80    3.80
  -6  -8   0   13.50    1.30
  -6  -8   0   13.40    1.40
  -6  -8   0   14.40    1.20
  -6  -8   0   13.00    1.30
   6   8   0   13.70    1.30
   6   8   0   14.40    1.30
  -5  -9   0   15.50    1.40
  -5  -9   0   14.60    1.40
  -5  -9   0   16.10    1.40
  -5  -9   0   15.70    1.50
   5   9   0   13.90    1.40
   5   9   0   14.30    1.50
  -4 -10   0    8.30    0.90
  -4 -10   0    8.50    1.00
  -4 -10   0    9.20    1.00
  -4 -10   0    7.80    1.10
   4  10   0    8.70    1.00
   4  10   0    7.80    1.00
  -3 -11   0    2.40    0.70
  -3 -11   0    2.00    0.60
  -3 -11   0    2.10    0.50
  -3 -11   0    1.70    0.80
   3  11   0    2.00    0.60
   3  11   0    2.00    0.60
  -2 -12   0    1.70    0.60
  -2 -12   0    2.40    0.70
  -2 -12   0    1.90    0.80
  -2 -12   0    2.40    0.60
   2  12   0    2.20    0.70
   2  12   0    1.90    0.70
  -1 -13   0   15.40    1.70
  -1 -13   0   17.10    1.60
  -1 -13   0   18.60    1.70
  -1 -13   0   14.60    1.60
   1  13   0   15.30    1.60
   1  13   0   14.70    1.60
   0 -14   0   12.30    1.40
   0  14   0   10.80    1.30
   0  14   0    9.40    1.20
 -29  13   0    0.20    0.60
 -29  13   0   -0.20    1.40
  29 -13   0   -0.40    0.80
  29 -13   0    1.30    1.20
  29 -13   0    1.00    1.10
  29 -13   0   -0.90    0.80
 -28  12   0    3.80    0.80
 -28  12   0    4.50    1.40
  28 -12   0    4.20    1.00
  28 -12   0    3.60    1.20
  28 -12   0    6.40    1.30
  28 -12   0    6.30    1.10
 -27  11   0   12.60    1.70
 -27  11   0    8.20    1.20
  27 -11   0    8.70    1.40
  27 -11   0   12.50    1.30
  27 -11   0   11.30    1.30
  27 -11   0   11.90    1.50
 -26  10   0    0.50    1.00
 -26  10   0   -0.20    0.50
  26 -10   0    0.00    0.70
  26 -10   0    0.20    0.90
  26 -10   0   -0.30    0.80
  26 -10   0   -0.40    0.60
 -25   9   0   83.09    6.60
 -25   9   0   79.59    6.30
 -25   9   0   71.89    6.30
  25  -9   0   80.99    6.40
  25  -9   0   64.19    6.40
  25  -9   0   70.99    6.30
 -24   8   0    0.30    0.60
 -24   8   0    0.30    0.30
 -24   8   0   -0.80    0.90
 -24   8   0    0.20    0.50
  24  -8   0    0.70    0.80
  24  -8   0    0.50    0.70
  24  -8   0    0.10    0.50
 -23   7   0   58.39    4.80
 -23   7   0   59.69    5.00
 -23   7   0   56.29    4.70
 -23   7   0   53.09    4.80
  23  -7   0   55.09    4.90
  23  -7   0   54.99    4.90
  23  -7   0   54.99    4.80
  23  -7   0   55.49    4.80
 -22   6   0   11.40    1.10
 -22   6   0    9.90    1.10
 -22   6   0    7.90    0.90
  22  -6   0    9.80    1.10
  22  -6   0    9.70    1.10
 -21   5   0   74.39    6.00
 -21   5   0   71.39    6.00
 -21   5   0   70.49    6.00
  21  -5   0   68.09    6.00
  21  -5   0   69.99    6.00
 -20   4   0   27.30    2.40
 -20   4   0   26.60    2.30
 -20   4   0   26.60    2.20
 -20   4   0   26.30    2.40
  20  -4   0   25.80    2.30
  20  -4   0   25.30    2.40
  20  -4   0   26.30    2.40
  20  -4   0   24.90    2.30
 -19   3   0  211.58   17.70
 -19   3   0  200.58   17.70
 -19   3   0  207.98   17.70
 -19   3   0  217.68   17.80
  19  -3   0  209.08   17.70
  19  -3   0  217.18   17.70
  19  -3   0  210.28   17.70
  19  -3   0  219.08   17.70
 -18   2   0  202.18   17.50
 -18   2   0  209.68   17.50
 -18   2   0  208.58   17.60
  18  -2   0  218.48   17.60
  18  -2   0  207.78   17.50
  18  -2   0  209.98   17.60
  18  -2   0  211.48   17.50
 -17   1   0  877.21   73.19
  17  -1   0  865.11   73.29
  17  -1   0  891.61   73.19
  17  -1   0  883.61   73.29
  17  -1   0  873.21   73.19
 -16   0   0   13.90    1.30
 -16   0   0   15.50    1.30
 -16   0   0   13.00    1.30
 -16   0   0   14.10    1.30
  16   0   0   13.50    1.30
  16   0   0   14.90    1.30
  16   0   0   14.10    1.30
 -15  -1   0   43.60    3.60
 -15  -1   0   42.00    3.60
 -15  -1   0   44.50    3.60
 -15  -1   0   39.70    3.60
  15   1   0   41.90    3.60
  15   1   0   41.10    3.60
  15   1   0   45.20    3.60
  15   1   0   44.00    3.60
 -14  -2   0    8.70    0.80
 -14  -2   0    9.10    0.90
 -14  -2   0    8.30    0.90
 -14  -2   0    9.60    0.80
  14   2   0    7.10    0.80
  14   2   0    6.20    0.80
  14   2   0    7.00    0.80
  14   2   0    8.40    0.80
 -13  -3   0   64.19    5.40
 -13  -3   0   62.39    5.40
 -13  -3   0   64.79    5.40
 -13  -3   0   64.09    5.40
  13   3   0   61.79    5.40
  13   3   0   64.39    5.40
  13   3   0   66.09    5.40
  13   3   0   64.89    5.40
 -12  -4   0   21.50    1.90
 -12  -4   0   24.20    2.00
 -12  -4   0   21.60    1.90
 -12  -4   0   22.50    2.00
  12   4   0   21.90    1.90
  12   4   0   21.50    1.90
  12   4   0   22.70    1.90
  12   4   0   22.10    2.00
 -11  -5   0  513.65   44.90
 -11  -5   0  532.35   44.90
 -11  -5   0  603.64   44.90
 -11  -5   0  549.25   44.90
  11   5   0  506.75   44.90
  11   5   0  519.15   44.90
  11   5   0  541.65   44.80
 -10  -6   0  521.75   42.90
 -10  -6   0  521.85   42.90
 -10  -6   0  493.55   42.90
 -10  -6   0  515.65   43.00
  10   6   0  518.35   42.90
  -9  -7   0   19.30    1.80
  -9  -7   0   19.00    1.70
  -9  -7   0   19.70    1.60
  -9  -7   0   18.30    1.70
   9   7   0   18.40    1.70
  -8  -8   0    0.60    0.50
  -8  -8   0    0.40    0.30
  -8  -8   0    0.60    0.40
  -8  -8   0    0.40    0.50
   8   8   0    0.70    0.40
  -7  -9   0   18.00    1.80
  -7  -9   0   18.60    1.60
  -7  -9   0   18.70    1.70
  -7  -9   0   18.00    1.70
   7   9   0   18.90    1.80
   7   9   0   19.00    1.70
  -6 -10   0    0.30    0.40
  -6 -10   0    1.50    0.60
  -6 -10   0    0.60    0.50
  -6 -10   0   -0.10    0.50
   6  10   0    1.10    0.60
   6  10   0    0.50    0.50
  -5 -11   0   16.40    1.70
  -5 -11   0   19.00    1.70
  -5 -11   0   17.60    1.60
  -5 -11   0   18.70    1.80
   5  11   0   16.70    1.70
   5  11   0   17.00    1.70
  -4 -12   0    5.20    1.00
  -4 -12   0    4.80    0.80
  -4 -12   0    6.40    0.90
  -4 -12   0    5.80    0.90
   4  12   0    5.70    0.80
   4  12   0    5.40    0.80
  -3 -13   0    9.40    1.20
  -3 -13   0    9.00    1.10
  -3 -13   0    9.00    1.20
  -3 -13   0    7.50    1.10
   3  13   0    7.80    1.10
   3  13   0   10.40    1.10
  -2 -14   0    2.20    0.90
   2  14   0    1.40    0.70
   2  14   0    1.20    0.60
 -30  12   0   10.10    1.80
 -30  12   0    6.20    1.00
  30 -12   0    5.90    1.40
  30 -12   0    8.10    1.20
  30 -12   0    7.30    1.20
  30 -12   0    9.50    1.40
 -29  11   0   -0.20    1.20
 -29  11   0    1.30    0.60
  29 -11   0    0.30    1.00
  29 -11   0    1.10    1.00
  29 -11   0    2.50    0.90
  29 -11   0    0.70    0.70
 -28  10   0    0.70    0.40
 -28  10   0    1.20    0.50
 -28  10   0    1.00    0.60
 -28  10   0    1.30    1.20
  28 -10   0    2.10    0.90
  28 -10   0    0.20    0.70
  28 -10   0    0.70    0.70
  28 -10   0    1.90    1.00
 -27   9   0    0.40    1.00
 -27   9   0    0.50    0.50
 -27   9   0    1.20    0.60
 -27   9   0    0.50    0.40
  27  -9   0    0.80    0.90
  27  -9   0    1.30    0.90
  27  -9   0    1.80    0.80
  27  -9   0    1.30    0.60
 -26   8   0   59.49    5.20
 -26   8   0   65.49    5.30
 -26   8   0   66.99    5.50
  26  -8   0   63.89    5.40
  26  -8   0   57.89    5.40
  26  -8   0   61.39    5.30
 -25   7   0   10.20    1.00
 -25   7   0    8.50    1.40
 -25   7   0   12.10    1.50
 -25   7   0   10.40    1.10
  25  -7   0   11.20    1.30
  25  -7   0   10.60    1.10
  25  -7   0   11.00    1.20
 -24   6   0    1.40    0.40
 -24   6   0    1.80    0.50
 -24   6   0    1.50    0.80
  24  -6   0    1.00    0.50
  24  -6   0    0.30    0.60
  24  -6   0    1.50    0.60
 -23   5   0    5.00    0.70
 -23   5   0    5.70    0.60
 -23   5   0    4.70    0.90
  23  -5   0    3.60    0.70
  23  -5   0    4.90    0.80
 -22   4   0  275.87   22.70
 -22   4   0  280.67   22.70
 -22   4   0  259.07   22.70
  22  -4   0  279.97   22.70
  22  -4   0  276.07   22.70
  22  -4   0  256.97   22.70
 -21   3   0   36.00    3.10
 -21   3   0   35.00    3.10
 -21   3   0   34.90    3.10
 -21   3   0   36.50    3.00
  21  -3   0   36.80    3.10
  21  -3   0   35.80    3.10
  21  -3   0   34.00    3.10
  21  -3   0   33.30    3.00
 -20   2   0   17.80    1.70
 -20   2   0   16.70    1.50
 -20   2   0   16.90    1.70
 -20   2   0   16.60    1.60
  20  -2   0   17.50    1.50
  20  -2   0   17.50    1.60
  20  -2   0   16.60    1.60
  20  -2   0   17.10    1.60
 -19   1   0   34.50    3.00
  19  -1   0   36.50    3.00
  19  -1   0   34.30    3.00
  19  -1   0   33.40    3.00
  19  -1   0   34.60    3.00
 -18   0   0   99.79    8.30
 -18   0   0   99.59    8.30
 -18   0   0  103.79    8.30
 -18   0   0   93.39    8.30
  18   0   0   90.39    8.30
  18   0   0  112.49    8.40
  18   0   0   94.49    8.30
 -17  -1   0  904.61   74.29
 -17  -1   0  997.60   74.39
 -17  -1   0  863.31   74.29
 -17  -1   0  840.02   74.29
  17   1   0  912.71   74.29
  17   1   0  866.01   74.29
  17   1   0  877.61   74.29
  17   1   0  867.91   74.29
 -16  -2   0    1.90    0.40
 -16  -2   0    2.90    0.60
 -16  -2   0    1.70    0.50
 -16  -2   0    1.60    0.40
  16   2   0    1.70    0.40
  16   2   0    1.60    0.40
  16   2   0    1.80    0.50
  16   2   0    1.60    0.40
 -15  -3   0    0.90    0.30
 -15  -3   0    0.90    0.40
 -15  -3   0    0.50    0.40
 -15  -3   0    1.30    0.40
  15   3   0    0.80    0.40
  15   3   0    0.90    0.40
  15   3   0    0.20    0.30
  15   3   0    1.10    0.40
 -14  -4   0   14.60    1.30
 -14  -4   0   15.20    1.40
 -14  -4   0   16.30    1.40
 -14  -4   0   16.00    1.40
  14   4   0   14.30    1.40
  14   4   0   14.30    1.30
  14   4   0   15.00    1.40
  14   4   0   16.00    1.40
 -13  -5   0   17.10    1.50
 -13  -5   0   19.50    1.60
 -13  -5   0   18.00    1.60
 -13  -5   0   17.90    1.60
  13   5   0   17.30    1.50
  13   5   0   17.00    1.60
  13   5   0   17.70    1.60
  13   5   0   16.40    1.60
 -12  -6   0   30.70    2.70
 -12  -6   0   29.20    2.60
 -12  -6   0   29.80    2.70
 -12  -6   0   36.00    2.80
  12   6   0   30.70    2.70
 -11  -7   0    1.90    0.40
 -11  -7   0    1.80    0.50
 -11  -7   0    1.90    0.50
 -11  -7   0    2.90    0.60
  11   7   0    2.60    0.50
 -10  -8   0   62.09    5.10
 -10  -8   0   61.39    5.10
 -10  -8   0   55.99    5.00
 -10  -8   0   63.49    5.10
  10   8   0   56.39    5.00
  -9  -9   0    2.10    0.50
  -9  -9   0    1.20    0.60
  -9  -9   0    1.20    0.50
  -9  -9   0    1.30    0.30
   9   9   0    1.60    0.50
  -8 -10   0   27.60    2.50
  -8 -10   0   27.90    2.60
  -8 -10   0   29.10    2.50
  -8 -10   0   27.90    2.40
   8  10   0   28.30    2.50
   8  10   0   27.00    2.50
  -7 -11   0    1.50    0.60
  -7 -11   0    0.90    0.70
  -7 -11   0    0.60    0.60
  -7 -11   0    0.70    0.50
   7  11   0    0.90    0.60
   7  11   0    0.60    0.50
  -6 -12   0    2.50    0.80
  -6 -12   0    5.00    0.70
  -6 -12   0    3.30    0.70
  -6 -12   0    4.10    0.80
   6  12   0    2.90    0.70
   6  12   0    4.50    0.70
  -5 -13   0   21.90    2.00
  -5 -13   0   21.60    2.10
  -5 -13   0   21.10    2.00
  -5 -13   0   21.50    2.10
   5  13   0   22.70    2.00
   5  13   0   20.30    2.00
  -4 -14   0    3.60    0.90
   4  14   0    3.00    0.70
   4  14   0    3.10    0.70
 -32  12   0   15.40    1.70
 -32  12   0   17.20    2.20
  32 -12   0   15.90    1.80
  32 -12   0   14.50    1.90
  32 -12   0   18.00    2.00
  32 -12   0   17.10    1.80
 -31  11   0   -0.10    0.60
 -31  11   0    0.60    1.30
  31 -11   0   -0.40    0.70
  31 -11   0    0.50    1.00
  31 -11   0    0.00    1.00
  31 -11   0    0.10    0.80
 -30  10   0    6.90    1.40
 -30  10   0    5.30    0.70
 -30  10   0    7.40    0.90
 -30  10   0    5.90    0.90
  30 -10   0    6.10    1.20
  30 -10   0    5.60    1.00
  30 -10   0    6.10    0.90
  30 -10   0    4.90    1.10
 -29   9   0   36.70    3.40
 -29   9   0   33.50    2.90
 -29   9   0   32.40    3.00
  29  -9   0   27.80    3.10
  29  -9   0   39.70    3.20
  29  -9   0   33.70    3.00
  29  -9   0   38.40    3.20
 -28   8   0   39.50    3.40
 -28   8   0   33.60    3.10
 -28   8   0   32.70    3.20
  28  -8   0   39.20    3.30
  28  -8   0   38.00    3.20
  28  -8   0   37.00    3.20
 -27   7   0    7.10    1.30
 -27   7   0    5.00    0.60
  27  -7   0    6.10    0.80
  27  -7   0    5.80    1.00
 -26   6   0    5.70    0.80
 -26   6   0    5.60    1.10
 -26   6   0    5.00    0.60
  26  -6   0    5.30    0.90
  26  -6   0    4.50    0.70
  26  -6   0    5.60    0.90
 -25   5   0    5.90    1.00
 -25   5   0    5.20    0.60
 -25   5   0    5.50    0.70
  25  -5   0    5.20    0.80
  25  -5   0    4.00    0.80
  25  -5   0    5.40    0.70
  25  -5   0    4.10    0.90
 -24   4   0  115.39    9.40
 -24   4   0  118.79    9.40
 -24   4   0  105.59    9.50
  24  -4   0  115.99    9.40
  24  -4   0   97.39    9.40
  24  -4   0  114.79    9.40
 -23   3   0   26.70    2.40
 -23   3   0   28.70    2.40
  23  -3   0   27.80    2.50
  23  -3   0   26.10    2.40
 -22   2   0   23.40    2.20
 -22   2   0   23.20    2.20
 -22   2   0   23.70    2.10
 -22   2   0   24.10    2.10
  22  -2   0   23.50    2.20
  22  -2   0   24.60    2.20
  22  -2   0   24.00    2.10
  22  -2   0   25.10    2.20
 -21   1   0   98.09    8.00
  21  -1   0   91.59    8.10
  21  -1   0   92.99    8.10
  21  -1   0   96.99    8.00
  21  -1   0   97.69    8.10
 -20   0   0  145.79   12.50
 -20   0   0  149.99   12.50
 -20   0   0  144.39   12.50
 -20   0   0  165.68   12.50
  20   0   0  160.18   12.50
  20   0   0  138.89   12.50
  20   0   0  138.89   12.50
 -19  -1   0   34.40    3.00
 -19  -1   0   35.10    3.00
 -19  -1   0   34.40    3.00
 -19  -1   0   36.80    3.00
  19   1   0   36.60    3.00
  19   1   0   35.20    3.00
  19   1   0   34.20    3.00
  19   1   0   34.40    3.00
 -18  -2   0  202.98   17.60
 -18  -2   0  210.08   17.60
 -18  -2   0  209.88   17.60
 -18  -2   0  213.18   17.60
  18   2   0  220.48   17.60
  18   2   0  210.38   17.60
  18   2   0  206.18   17.60
  18   2   0  210.08   17.60
 -17  -3   0   15.40    1.40
 -17  -3   0   15.10    1.40
 -17  -3   0   14.50    1.30
 -17  -3   0   16.10    1.40
  17   3   0   15.20    1.30
  17   3   0   13.90    1.40
  17   3   0   14.70    1.40
  17   3   0   14.00    1.40
 -16  -4   0    5.40    0.70
 -16  -4   0    5.90    0.70
 -16  -4   0    3.90    0.60
 -16  -4   0    4.20    0.60
  16   4   0    4.60    0.60
  16   4   0    4.80    0.60
  16   4   0    4.30    0.60
  16   4   0    5.50    0.70
 -15  -5   0 1095.19   87.79
 -15  -5   0 1058.19   87.69
 -15  -5   0 1052.69   87.69
 -15  -5   0 1019.30   87.69
  15   5   0 1046.00   87.69
  15   5   0 1013.10   87.69
  15   5   0 1051.09   87.69
  15   5   0 1079.19   87.69
 -14  -6   0    6.10    0.70
 -14  -6   0    6.70    0.70
 -14  -6   0    7.40    0.80
 -14  -6   0    6.30    0.80
  14   6   0    6.20    0.70
  14   6   0    6.20    0.60
  14   6   0    6.60    0.80
 -13  -7   0    0.50    0.40
 -13  -7   0    1.40    0.60
 -13  -7   0    0.60    0.50
 -13  -7   0    0.80    0.30
  13   7   0    0.50    0.40
 -12  -8   0   18.70    1.80
 -12  -8   0   20.50    1.90
 -12  -8   0   21.20    1.80
 -12  -8   0   20.10    1.80
  12   8   0   20.20    1.80
 -11  -9   0   21.90    2.00
 -11  -9   0   21.60    1.90
 -11  -9   0   21.80    2.00
 -11  -9   0   21.20    2.10
  11   9   0   22.80    2.00
 -10 -10   0    6.60    0.80
 -10 -10   0    4.60    0.90
 -10 -10   0    5.90    0.70
 -10 -10   0    6.40    0.80
  10  10   0    5.20    0.80
  -9 -11   0    0.90    0.60
  -9 -11   0    0.20    0.40
  -9 -11   0    0.00    0.60
  -9 -11   0    0.60    0.70
   9  11   0    0.90    0.60
   9  11   0   -0.30    0.50
  -8 -12   0    2.70    0.70
  -8 -12   0    3.10    0.80
  -8 -12   0    2.70    0.90
  -8 -12   0    3.30    0.60
   8  12   0    2.30    0.70
   8  12   0    2.00    0.60
  -7 -13   0   16.40    1.70
  -7 -13   0   16.10    1.60
  -7 -13   0   14.00    1.50
  -7 -13   0   17.60    1.70
   7  13   0   15.60    1.60
   7  13   0   14.20    1.50
  -6 -14   0   11.40    1.40
   6  14   0   11.90    1.30
   6  14   0   11.10    1.30
 -34  12   0    2.20    0.70
 -34  12   0    7.80    1.70
  34 -12   0    3.30    1.20
  34 -12   0    4.20    1.00
  34 -12   0    3.90    1.00
 -33  11   0    2.80    1.40
 -33  11   0    0.70    0.40
 -33  11   0    0.70    0.60
 -33  11   0    1.20    0.60
  33 -11   0    0.70    0.80
  33 -11   0    0.50    0.80
  33 -11   0    1.70    1.00
 -32  10   0    0.90    1.20
 -32  10   0   -0.50    0.40
 -32  10   0    0.20    0.60
  32 -10   0    0.00    0.80
  32 -10   0    0.10    0.70
  32 -10   0   -0.10    0.90
 -31   9   0    2.80    0.70
 -31   9   0    2.40    0.50
 -31   9   0    4.70    1.40
 -31   9   0    3.40    1.30
  31  -9   0    2.80    0.70
  31  -9   0    4.60    0.90
  31  -9   0    3.30    1.00
 -30   8   0    6.20    0.80
 -30   8   0    9.00    1.00
 -30   8   0    8.20    1.40
 -30   8   0    9.60    1.20
  30  -8   0    7.10    1.00
  30  -8   0    6.90    1.20
  30  -8   0    9.20    1.10
  30  -8   0    8.10    1.20
 -29   7   0    9.50    1.00
 -29   7   0   15.00    1.40
 -29   7   0   10.90    1.20
 -29   7   0   12.00    1.50
  29  -7   0   12.70    1.30
  29  -7   0    8.60    1.10
  29  -7   0   10.90    1.30
  29  -7   0    8.90    1.30
 -28   6   0    0.90    0.90
 -28   6   0    1.60    0.80
 -28   6   0    1.40    0.40
  28  -6   0    1.00    0.60
  28  -6   0    1.90    0.70
  28  -6   0    1.90    0.70
 -27   5   0   60.59    5.30
 -27   5   0   65.39    5.30
 -27   5   0   64.99    5.40
 -27   5   0   60.49    5.20
  27  -5   0   59.59    5.20
  27  -5   0   62.39    5.30
  27  -5   0   60.69    5.30
 -26   4   0    6.90    1.10
 -26   4   0    6.40    0.90
 -26   4   0    7.40    0.80
 -26   4   0    5.90    0.70
  26  -4   0    5.50    0.70
  26  -4   0    5.90    0.80
  26  -4   0    6.10    0.90
  26  -4   0    5.40    0.80
 -25   3   0   -0.50    0.30
 -25   3   0   -0.30    0.70
 -25   3   0   -0.10    0.40
 -25   3   0   -0.20    0.70
  25  -3   0    0.20    0.50
  25  -3   0    0.00    0.40
  25  -3   0   -0.40    0.40
  25  -3   0    0.20    0.60
 -24   2   0    0.40    0.40
 -24   2   0    0.50    0.40
  24  -2   0    0.50    0.50
  24  -2   0    0.80    0.50
 -23   1   0  115.49    9.90
  23  -1   0  120.49    9.90
  23  -1   0  117.49    9.90
 -22   0   0   63.59    5.80
 -22   0   0   64.79    5.70
 -22   0   0   77.29    5.80
 -22   0   0   67.59    5.70
  22   0   0   64.99    5.70
  22   0   0   72.49    5.80
  22   0   0   68.19    5.70
  22   0   0   63.69    5.80
 -21  -1   0   94.49    8.00
 -21  -1   0   90.49    8.00
 -21  -1   0   96.49    8.00
 -21  -1   0   96.69    7.90
  21   1   0   93.49    7.90
  21   1   0   95.49    8.00
  21   1   0   97.69    8.00
  21   1   0   91.89    8.00
 -20  -2   0   17.00    1.70
 -20  -2   0   18.60    1.70
 -20  -2   0   18.30    1.60
 -20  -2   0   18.40    1.70
  20   2   0   17.30    1.70
  20   2   0   19.20    1.70
  20   2   0   17.90    1.60
  20   2   0   17.30    1.60
 -19  -3   0  212.28   18.10
 -19  -3   0  213.48   18.10
 -19  -3   0  211.28   18.10
 -19  -3   0  216.98   18.10
  19   3   0  216.28   18.10
  19   3   0  225.38   18.10
  19   3   0  224.38   18.20
  19   3   0  214.28   18.10
 -18  -4   0    2.60    0.40
 -18  -4   0    2.10    0.50
 -18  -4   0    2.10    0.50
 -18  -4   0    2.90    0.50
  18   4   0    2.70    0.40
  18   4   0    2.40    0.50
  18   4   0    2.20    0.50
  18   4   0    2.20    0.50
 -17  -5   0    0.60    0.40
 -17  -5   0    1.20    0.30
 -17  -5   0    0.90    0.50
 -17  -5   0    0.90    0.40
  17   5   0    0.50    0.40
  17   5   0    0.70    0.40
  17   5   0    0.10    0.50
  17   5   0    1.10    0.30
 -16  -6   0    3.70    0.60
 -16  -6   0    3.40    0.50
 -16  -6   0    4.00    0.50
 -16  -6   0    3.90    0.70
  16   6   0    3.40    0.50
  16   6   0    4.50    0.60
  16   6   0    3.60    0.50
  16   6   0    4.10    0.60
 -15  -7   0    2.40    0.50
 -15  -7   0    2.50    0.60
 -15  -7   0    2.90    0.40
 -15  -7   0    2.10    0.50
  15   7   0    2.30    0.50
 -14  -8   0    0.50    0.50
 -14  -8   0    0.10    0.40
 -14  -8   0    0.10    0.60
 -14  -8   0   -0.10    0.30
  14   8   0    0.80    0.50
 -13  -9   0   20.60    1.90
 -13  -9   0   18.90    1.90
 -13  -9   0   20.60    1.80
 -13  -9   0   20.40    2.00
  13   9   0   20.90    1.80
 -12 -10   0   66.09    5.30
 -12 -10   0   65.09    5.40
 -12 -10   0   60.09    5.40
 -12 -10   0   58.99    5.30
  12  10   0   62.99    5.30
 -11 -11   0   99.39    8.60
 -11 -11   0  102.89    8.60
 -11 -11   0  105.89    8.70
 -11 -11   0   94.79    8.60
  11  11   0  107.39    8.70
  11  11   0  102.29    8.60
 -10 -12   0    0.60    0.70
 -10 -12   0    0.10    0.50
 -10 -12   0    0.40    0.50
 -10 -12   0    0.50    0.70
  10  12   0    0.90    0.60
  10  12   0   -0.10    0.50
  -9 -13   0    0.90    0.70
  -9 -13   0    0.80    0.50
  -9 -13   0   -0.10    0.80
  -9 -13   0    0.70    0.60
   9  13   0   -0.50    0.60
   9  13   0   -0.60    0.50
  -8 -14   0    4.90    1.10
   8  14   0    4.20    0.70
   8  14   0    4.00    0.90
 -35  11   0    4.80    0.70
 -35  11   0    5.50    0.90
 -35  11   0    5.10    1.00
 -35  11   0    5.70    1.50
  35 -11   0    4.70    1.00
  35 -11   0    7.70    1.30
  35 -11   0    4.50    1.20
  35 -11   0    6.60    1.10
 -34  10   0   11.00    1.30
 -34  10   0   14.20    1.60
 -34  10   0   14.20    1.90
 -34  10   0    9.00    1.10
  34 -10   0    8.80    1.50
  34 -10   0   12.40    1.40
  34 -10   0   14.00    1.60
  34 -10   0   12.50    1.40
 -33   9   0   18.20    1.90
 -33   9   0   21.10    2.00
 -33   9   0   24.80    2.20
 -33   9   0   24.40    2.50
  33  -9   0   20.50    2.00
  33  -9   0   25.00    2.20
  33  -9   0   16.30    2.10
  33  -9   0   24.00    2.10
 -32   8   0   18.90    1.80
 -32   8   0   22.20    2.20
 -32   8   0   22.20    2.00
 -32   8   0   17.00    1.70
  32  -8   0   19.80    1.90
  32  -8   0   18.90    1.80
  32  -8   0   17.60    2.00
  32  -8   0   17.30    2.00
 -31   7   0   29.80    2.80
 -31   7   0   33.50    3.10
 -31   7   0   35.30    3.00
 -31   7   0   30.80    2.90
  31  -7   0   31.70    3.00
  31  -7   0   30.20    2.80
  31  -7   0   35.20    2.90
  31  -7   0   33.50    3.00
 -30   6   0   18.60    1.70
 -30   6   0   18.30    1.80
 -30   6   0   19.70    2.00
 -30   6   0   21.20    2.10
  30  -6   0   19.30    2.00
  30  -6   0   20.90    1.90
  30  -6   0   17.10    1.80
  30  -6   0   18.70    1.90
 -29   5   0  113.69    9.50
 -29   5   0  118.39    9.40
 -29   5   0  109.09    9.30
  29  -5   0  109.09    9.40
  29  -5   0  108.89    9.40
  29  -5   0  106.69    9.30
 -28   4   0    0.80    0.80
 -28   4   0    1.30    0.40
 -28   4   0    0.90    0.80
 -28   4   0    0.30    0.50
  28  -4   0    1.90    0.70
  28  -4   0    0.50    0.50
  28  -4   0    1.10    0.50
 -27   3   0    1.60    0.40
 -27   3   0    1.20    0.70
 -27   3   0    1.50    0.70
 -27   3   0    1.30    0.50
  27  -3   0    1.50    0.70
  27  -3   0    1.80    0.50
  27  -3   0    1.30    0.60
  27  -3   0    0.90    0.60
 -26   2   0   38.70    3.50
 -26   2   0   42.40    3.60
 -26   2   0   40.10    3.60
 -26   2   0   44.00    3.60
  26  -2   0   41.50    3.60
  26  -2   0   41.10    3.60
  26  -2   0   41.50    3.50
  26  -2   0   41.10    3.60
 -25   1   0  152.08   12.70
  25  -1   0  153.88   12.70
  25  -1   0  148.99   12.70
 -24   0   0   49.30    4.30
  24   0   0   50.19    4.30
  24   0   0   50.59    4.30
 -23  -1   0   96.39    9.30
 -23  -1   0  113.99    9.30
 -23  -1   0  111.09    9.30
 -23  -1   0  112.09    9.20
  23   1   0  117.39    9.30
  23   1   0  121.09    9.30
  23   1   0   99.09    9.30
  23   1   0  110.89    9.30
 -22  -2   0   23.70    2.10
 -22  -2   0   23.80    2.10
 -22  -2   0   23.60    2.10
 -22  -2   0   23.00    2.10
  22   2   0   25.30    2.10
  22   2   0   23.70    2.10
  22   2   0   22.70    2.10
  22   2   0   25.00    2.20
 -21  -3   0   35.00    3.00
 -21  -3   0   34.10    3.00
 -21  -3   0   34.90    3.00
 -21  -3   0   33.00    3.00
  21   3   0   35.80    3.00
  21   3   0   33.60    3.00
  21   3   0   36.30    3.00
  21   3   0   33.90    3.00
 -20  -4   0   28.00    2.30
 -20  -4   0   26.50    2.30
 -20  -4   0   25.50    2.30
 -20  -4   0   25.90    2.30
  20   4   0   24.70    2.30
  20   4   0   27.00    2.40
  20   4   0   25.90    2.30
  20   4   0   27.10    2.30
 -19  -5   0   34.90    3.10
 -19  -5   0   34.70    3.10
 -19  -5   0   35.50    3.10
 -19  -5   0   36.30    3.10
  19   5   0   37.30    3.10
  19   5   0   37.50    3.10
  19   5   0   36.60    3.10
  19   5   0   35.10    3.10
 -18  -6   0   68.89    6.10
 -18  -6   0   73.09    6.10
 -18  -6   0   71.99    6.10
 -18  -6   0   70.49    6.10
  18   6   0   72.29    6.10
  18   6   0   72.89    6.10
  18   6   0   71.19    6.00
  18   6   0   74.29    6.10
 -17  -7   0   44.30    4.00
 -17  -7   0   45.20    4.00
 -17  -7   0   46.40    3.90
 -17  -7   0   44.50    4.00
  17   7   0   49.99    4.00
 -16  -8   0    2.90    0.60
 -16  -8   0    3.00    0.70
 -16  -8   0    3.30    0.50
 -16  -8   0    2.30    0.60
  16   8   0    3.20    0.60
 -15  -9   0   94.49    8.00
 -15  -9   0   98.09    8.10
 -15  -9   0   89.89    8.10
 -15  -9   0   96.99    8.10
  15   9   0   96.79    8.00
 -14 -10   0    2.20    0.70
 -14 -10   0    2.30    0.40
 -14 -10   0    3.00    0.70
 -14 -10   0    2.00    0.50
  14  10   0    3.40    0.60
 -13 -11   0    2.30    0.70
 -13 -11   0    1.90    0.50
 -13 -11   0    2.60    0.60
 -13 -11   0    2.50    0.80
  13  11   0    2.80    0.60
 -12 -12   0    0.30    0.50
 -12 -12   0    0.50    0.70
 -12 -12   0    0.10    0.80
 -12 -12   0    0.60    0.50
  12  12   0    0.30    0.70
  12  12   0    0.90    0.50
 -11 -13   0    0.90    0.60
 -11 -13   0    0.80    0.60
 -11 -13   0    0.90    0.70
 -11 -13   0    1.30    0.80
  11  13   0    0.00    0.60
  11  13   0    1.00    0.60
  10  14   0    0.60    0.60
  10  14   0   -0.10    0.60
 -37  11   0    0.70    0.50
 -37  11   0    4.10    1.60
 -37  11   0    1.90    0.70
  37 -11   0    0.80    1.10
  37 -11   0    1.00    0.90
  37 -11   0    1.90    1.10
  37 -11   0    0.80    1.10
 -36  10   0    0.10    0.50
 -36  10   0    0.90    0.60
 -36  10   0    0.80    1.00
 -36  10   0    3.90    1.50
  36 -10   0    0.60    0.90
  36 -10   0    0.70    0.90
  36 -10   0    0.60    0.80
  36 -10   0    0.70    1.10
 -35   9   0   19.60    2.20
 -35   9   0   18.80    1.70
 -35   9   0   14.50    1.60
 -35   9   0   19.90    1.90
  35  -9   0   14.90    1.90
  35  -9   0   17.70    1.90
  35  -9   0   14.30    1.70
  35  -9   0   20.90    1.90
 -34   8   0   33.40    3.00
 -34   8   0   33.10    2.90
 -34   8   0   26.10    2.60
 -34   8   0   26.60    2.50
  34  -8   0   27.80    2.80
  34  -8   0   28.30    2.60
  34  -8   0   31.00    2.70
  34  -8   0   29.30    2.80
 -33   7   0    3.00    1.20
 -33   7   0    1.70    0.60
 -33   7   0    2.30    0.90
 -33   7   0    2.40    0.50
  33  -7   0    2.30    0.80
  33  -7   0    2.30    0.90
  33  -7   0    2.10    0.90
  33  -7   0    2.70    0.70
 -32   6   0   23.90    2.20
 -32   6   0   20.60    1.80
 -32   6   0   23.20    2.20
 -32   6   0   18.80    1.90
  32  -6   0   20.00    2.10
  32  -6   0   20.30    2.00
  32  -6   0   21.60    2.10
  32  -6   0   18.20    1.90
 -31   5   0   43.20    3.80
 -31   5   0   46.60    3.90
 -31   5   0   43.30    3.70
 -31   5   0   44.90    4.00
  31  -5   0   43.80    3.90
  31  -5   0   43.70    3.90
  31  -5   0   42.40    3.80
  31  -5   0   43.30    3.90
 -30   4   0   31.30    2.80
 -30   4   0   34.70    3.00
 -30   4   0   32.20    3.00
  30  -4   0   30.80    2.90
  30  -4   0   32.30    2.90
  30  -4   0   32.50    2.80
 -29   3   0   20.60    1.70
 -29   3   0   13.30    1.40
 -29   3   0   17.40    1.60
  29  -3   0   13.40    1.40
  29  -3   0   15.10    1.60
 -28   2   0   17.30    1.80
 -28   2   0   18.30    1.80
 -28   2   0   18.00    1.60
 -28   2   0   18.00    1.70
  28  -2   0   18.20    1.70
  28  -2   0   18.60    1.70
  28  -2   0   17.50    1.70
  28  -2   0   18.30    1.80
 -27   1   0   97.59    8.30
  27  -1   0   98.99    8.40
  27  -1   0   98.49    8.40
  27  -1   0   99.89    8.30
  27  -1   0   99.39    8.30
 -26   0   0   43.50    3.90
 -26   0   0   40.80    3.90
 -26   0   0   47.40    3.90
  26   0   0   47.40    3.90
  26   0   0   44.40    3.90
  26   0   0   47.60    3.90
  26   0   0   45.00    3.90
 -25  -1   0  155.68   12.80
 -25  -1   0  148.09   12.80
  25   1   0  150.88   12.80
  25   1   0  156.08   12.80
 -24  -2   0    0.80    0.40
 -24  -2   0    1.10    0.40
  24   2   0    0.80    0.50
  24   2   0    0.50    0.40
 -23  -3   0   25.90    2.30
 -23  -3   0   25.90    2.30
 -23  -3   0   27.80    2.40
  23   3   0   25.30    2.30
  23   3   0   26.30    2.40
  23   3   0   26.90    2.30
 -22  -4   0  265.87   23.10
 -22  -4   0  273.37   23.10
 -22  -4   0  274.37   23.10
 -22  -4   0  283.47   23.10
  22   4   0  280.87   23.10
  22   4   0  282.27   23.10
  22   4   0  271.57   23.10
  22   4   0  278.97   23.10
 -21  -5   0   72.69    6.00
 -21  -5   0   71.09    6.00
 -21  -5   0   67.39    6.00
 -21  -5   0   70.49    6.00
  21   5   0   73.19    6.00
  21   5   0   71.79    6.00
  21   5   0   69.29    6.10
  21   5   0   72.49    6.00
 -20  -6   0    7.30    0.90
 -20  -6   0    6.70    0.90
 -20  -6   0    7.80    0.80
 -20  -6   0    7.40    0.90
  20   6   0    7.40    0.80
  20   6   0    6.80    0.80
  20   6   0    6.80    0.90
  20   6   0    7.60    0.90
 -19  -7   0  124.89   10.50
 -19  -7   0  127.99   10.40
 -19  -7   0  122.49   10.40
 -19  -7   0  119.39   10.40
  19   7   0  128.09   10.40
  19   7   0  119.69   10.50
  19   7   0  125.29   10.40
  19   7   0  123.39   10.40
 -18  -8   0   83.29    6.90
 -18  -8   0   79.79    7.00
 -18  -8   0   79.99    7.00
 -18  -8   0   83.69    7.00
  18   8   0   83.69    7.00
 -17  -9   0   57.19    4.60
 -17  -9   0   48.80    4.70
 -17  -9   0   52.89    4.70
 -17  -9   0   55.59    4.70
  17   9   0   55.79    4.60
 -16 -10   0   11.00    1.20
 -16 -10   0    9.30    1.30
 -16 -10   0   11.70    1.20
 -16 -10   0   10.40    1.00
  16  10   0   10.70    1.10
 -15 -11   0    6.60    1.00
 -15 -11   0    6.90    0.90
 -15 -11   0    6.50    0.80
 -15 -11   0    6.70    1.10
  15  11   0    9.00    0.90
 -14 -12   0    0.90    0.90
 -14 -12   0    0.60    0.70
 -14 -12   0   -0.50    0.50
 -14 -12   0    0.40    0.50
  14  12   0   -0.30    0.60
  14  12   0    0.50    0.50
 -13 -13   0    1.10    0.60
 -13 -13   0    1.50    0.80
  13  13   0    2.40    0.80
  13  13   0    1.60    0.60
 -12 -14   0    2.40    0.70
  12  14   0    3.00    0.80
  12  14   0    2.90    0.70
 -39  11   0    0.60    0.60
 -39  11   0    1.40    0.70
 -39  11   0    2.80    1.60
 -39  11   0    2.60    1.10
  39 -11   0    2.60    1.20
  39 -11   0    3.60    1.00
  39 -11   0    1.90    1.20
 -38  10   0    6.10    1.00
 -38  10   0   13.90    1.90
 -38  10   0    9.20    1.40
 -38  10   0    6.20    0.90
  38 -10   0   10.50    1.40
  38 -10   0    8.60    1.20
  38 -10   0    9.80    1.40
  38 -10   0    7.70    1.40
 -37   9   0   20.40    2.20
 -37   9   0   22.10    2.30
 -37   9   0   24.80    2.80
 -37   9   0   30.60    2.60
  37  -9   0   28.60    2.50
  37  -9   0   25.30    2.50
  37  -9   0   23.90    2.30
  37  -9   0   28.60    2.50
 -36   8   0   40.00    3.60
 -36   8   0   34.50    3.30
 -36   8   0   33.20    3.20
 -36   8   0   42.30    3.50
  36  -8   0   40.20    3.40
  36  -8   0   35.00    3.30
  36  -8   0   35.30    3.40
  36  -8   0   42.50    3.40
 -35   7   0   42.70    3.60
 -35   7   0   35.40    3.40
 -35   7   0   36.40    3.40
 -35   7   0   41.50    3.80
  35  -7   0   37.10    3.60
  35  -7   0   39.90    3.60
  35  -7   0   40.10    3.50
  35  -7   0   44.40    3.60
 -34   6   0    0.90    0.90
 -34   6   0    1.50    0.60
 -34   6   0    1.80    1.10
  34  -6   0    1.60    0.60
  34  -6   0    2.10    0.80
  34  -6   0    0.80    0.80
  34  -6   0    1.60    0.90
 -33   5   0    2.50    1.00
 -33   5   0    2.50    0.90
 -33   5   0    2.30    0.60
  33  -5   0    1.60    0.60
  33  -5   0    1.90    0.80
  33  -5   0    2.70    0.80
  33  -5   0    2.20    0.70
 -32   4   0   10.20    1.30
 -32   4   0   10.30    1.20
 -32   4   0   11.60    1.50
  32  -4   0   10.60    1.20
  32  -4   0   10.90    1.30
  32  -4   0   12.20    1.30
  32  -4   0   12.60    1.40
 -31   3   0    7.40    1.10
 -31   3   0   11.60    1.30
 -31   3   0    9.80    1.00
 -31   3   0   12.60    1.30
  31  -3   0    9.00    1.20
  31  -3   0    7.90    1.00
  31  -3   0    7.20    1.10
  31  -3   0    9.60    1.00
 -30   2   0    0.00    0.60
 -30   2   0    0.30    0.40
 -30   2   0    1.20    0.70
  30  -2   0    0.00    0.50
  30  -2   0    0.00    0.60
 -29   1   0    0.20    0.40
  29  -1   0    0.20    0.60
  29  -1   0    0.30    0.50
  29  -1   0    0.30    0.50
  29  -1   0   -0.40    0.60
 -28   0   0   32.70    2.70
 -28   0   0   29.60    2.70
 -28   0   0   26.80    2.70
  28   0   0   32.20    2.70
  28   0   0   30.70    2.70
  28   0   0   29.60    2.70
  28   0   0   30.70    2.60
 -27  -1   0  102.09    8.50
 -27  -1   0  101.79    8.40
 -27  -1   0  104.49    8.50
 -27  -1   0  103.89    8.50
  27   1   0   94.29    8.50
  27   1   0   95.19    8.40
  27   1   0  100.19    8.50
  27   1   0   99.29    8.40
 -26  -2   0   41.20    3.60
 -26  -2   0   42.10    3.50
 -26  -2   0   43.30    3.60
 -26  -2   0   41.30    3.60
  26   2   0   39.60    3.60
  26   2   0   41.20    3.60
  26   2   0   41.10    3.50
  26   2   0   38.20    3.50
 -25  -3   0    0.20    0.50
 -25  -3   0    0.10    0.40
  25   3   0   -0.20    0.50
  25   3   0    0.80    0.50
 -24  -4   0  108.09    9.40
 -24  -4   0  116.49    9.40
  24   4   0  104.39    9.40
  24   4   0  113.09    9.40
  24   4   0  116.69    9.40
 -23  -5   0    4.20    0.70
 -23  -5   0    5.20    0.60
 -23  -5   0    5.80    0.80
  23   5   0    4.00    0.70
  23   5   0    4.60    0.60
  23   5   0    5.70    0.80
 -22  -6   0   10.10    1.10
 -22  -6   0    8.80    0.90
 -22  -6   0    8.70    1.00
  22   6   0    8.90    1.10
  22   6   0   10.50    1.00
  22   6   0   10.00    1.00
 -21  -7   0   33.40    3.10
 -21  -7   0   36.00    3.20
 -21  -7   0   36.80    3.10
  21   7   0   35.90    3.10
  21   7   0   37.70    3.10
  21   7   0   34.10    3.20
 -20  -8   0   22.60    2.10
 -20  -8   0   22.10    2.00
 -20  -8   0   22.80    1.90
 -20  -8   0   19.00    2.00
  20   8   0   20.90    2.00
 -19  -9   0   24.30    2.00
 -19  -9   0   23.80    2.10
 -19  -9   0   21.70    2.10
 -19  -9   0   21.90    2.20
  19   9   0   20.80    2.00
 -18 -10   0   21.70    1.80
 -18 -10   0   18.30    1.90
 -18 -10   0   19.80    2.00
 -18 -10   0   18.60    1.80
  18  10   0   19.70    1.80
 -17 -11   0    4.90    0.80
 -17 -11   0    6.00    0.90
 -17 -11   0    4.90    0.70
 -17 -11   0    4.90    1.00
  17  11   0    5.60    0.80
 -16 -12   0    1.40    0.80
 -16 -12   0    2.80    0.60
  16  12   0    2.30    0.70
 -15 -13   0    3.90    0.70
 -15 -13   0    2.80    1.00
  15  13   0    3.80    0.70
  15  13   0    4.10    0.90
 -14 -14   0    4.30    0.80
  14  14   0    4.10    0.80
  14  14   0    4.70    1.00
 -40  10   0    2.10    1.60
 -40  10   0    0.30    0.60
 -40  10   0    2.60    1.20
 -40  10   0    1.10    0.60
  40 -10   0    1.30    1.10
  40 -10   0    1.10    1.00
  40 -10   0    1.90    0.90
  40 -10   0    2.00    1.10
 -39   9   0   11.70    1.40
 -39   9   0   18.20    2.10
 -39   9   0   17.50    1.80
 -39   9   0    8.40    1.20
  39  -9   0   12.40    1.40
  39  -9   0   14.50    1.60
  39  -9   0   17.60    1.70
  39  -9   0   10.60    1.60
 -38   8   0   -0.10    0.60
 -38   8   0    0.10    1.10
 -38   8   0    0.20    1.30
  38  -8   0    0.80    0.90
  38  -8   0    1.50    0.90
  38  -8   0    1.80    1.00
  38  -8   0    0.40    0.70
 -37   7   0   33.70    2.90
 -37   7   0   27.70    3.00
 -37   7   0   25.50    2.60
  37  -7   0   27.30    2.80
  37  -7   0   28.80    2.60
  37  -7   0   29.60    2.80
  37  -7   0   30.50    2.80
 -36   6   0   23.10    2.20
 -36   6   0   20.60    2.10
 -36   6   0   17.40    1.90
  36  -6   0   18.90    1.90
  36  -6   0   20.20    2.00
  36  -6   0   18.80    1.90
  36  -6   0   17.40    2.00
 -35   5   0   10.50    1.40
 -35   5   0    6.90    0.90
 -35   5   0   10.20    1.30
 -35   5   0    6.90    1.00
  35  -5   0    8.30    1.10
  35  -5   0    7.70    1.10
  35  -5   0    6.50    1.00
  35  -5   0    8.00    1.20
 -34   4   0    8.90    1.10
 -34   4   0   12.80    1.40
 -34   4   0    9.40    1.10
 -34   4   0   11.50    1.50
  34  -4   0    9.90    1.30
  34  -4   0    9.90    1.10
  34  -4   0    9.30    1.20
  34  -4   0    9.20    1.10
 -33   3   0   11.10    1.30
 -33   3   0   10.40    1.20
 -33   3   0   12.50    1.40
  33  -3   0    9.30    1.30
  33  -3   0    9.90    1.20
  33  -3   0    8.10    1.10
  33  -3   0    9.00    1.20
 -32   2   0    5.80    0.80
 -32   2   0    6.60    1.00
 -32   2   0    6.10    1.00
  32  -2   0    5.00    0.90
  32  -2   0    5.80    0.80
  32  -2   0    6.40    0.90
  32  -2   0    6.00    0.90
 -31   1   0    8.00    1.00
  31  -1   0    6.40    0.80
  31  -1   0    6.90    1.00
 -30   0   0   -0.10    0.50
 -30   0   0    0.80    0.50
  30   0   0    1.00    0.50
  30   0   0    0.50    0.60
 -29  -1   0    0.50    0.50
 -29  -1   0    0.30    0.60
 -29  -1   0   -0.20    0.50
 -29  -1   0   -0.20    0.50
  29   1   0    0.00    0.50
  29   1   0    0.20    0.50
  29   1   0   -0.10    0.50
  29   1   0   -0.40    0.60
 -28  -2   0   18.90    1.80
 -28  -2   0   18.30    1.80
 -28  -2   0   17.40    1.70
 -28  -2   0   18.50    1.80
  28   2   0   19.00    1.80
  28   2   0   19.40    1.80
  28   2   0   20.70    1.80
  28   2   0   18.70    1.70
 -27  -3   0    1.30    0.50
 -27  -3   0    0.80    0.50
 -27  -3   0    0.80    0.50
 -27  -3   0    1.40    0.40
  27   3   0    1.20    0.50
  27   3   0    1.70    0.60
  27   3   0    1.30    0.50
  27   3   0    0.50    0.50
 -26  -4   0    4.00    0.70
 -26  -4   0    5.20    0.70
 -26  -4   0    5.60    0.70
 -26  -4   0    5.70    0.80
  26   4   0    4.50    0.80
  26   4   0    5.30    0.70
  26   4   0    5.40    0.80
 -25  -5   0    5.90    0.70
 -25  -5   0    6.00    0.80
 -25  -5   0    6.10    0.90
  25   5   0    5.30    0.80
  25   5   0    5.30    0.80
  25   5   0    5.70    0.80
 -24  -6   0    1.30    0.40
 -24  -6   0    1.00    0.50
 -24  -6   0    1.80    0.60
  24   6   0    0.70    0.50
  24   6   0    0.60    0.60
  24   6   0    1.30    0.50
  24   6   0    1.50    0.50
 -23  -7   0   55.29    5.00
 -23  -7   0   58.89    4.90
  23   7   0   58.89    4.90
  23   7   0   57.39    5.00
  23   7   0   58.89    4.90
 -22  -8   0    4.80    0.80
 -22  -8   0    4.40    0.60
  22   8   0    2.30    0.70
  22   8   0    5.30    0.50
 -21  -9   0   24.90    2.40
 -21  -9   0   26.20    2.30
 -20 -10   0   -0.10    0.40
 -20 -10   0    0.50    0.80
 -19 -11   0    4.70    0.90
 -18 -12   0    1.10    0.90
 -17 -13   0   -0.70    0.80
 -17 -13   0    1.20    1.00
 -17 -13   0   -0.70    0.60
  17  13   0    0.00    0.70
 -16 -14   0   11.20    1.30
  16  14   0   11.20    1.40
 -42  10   0    0.00    0.60
 -42  10   0   -0.30    1.30
 -42  10   0    0.20    0.70
  42 -10   0   -0.70    1.10
  42 -10   0   -0.50    1.00
 -41   9   0    0.30    0.60
 -41   9   0   -0.10    1.20
 -41   9   0   -0.90    1.30
  41  -9   0    0.70    1.00
  41  -9   0    0.60    1.00
  41  -9   0   -0.10    1.00
  41  -9   0   -0.80    0.80
 -40   8   0   15.30    1.70
 -40   8   0   10.30    1.30
 -40   8   0   10.50    1.20
 -40   8   0   14.40    1.90
  40  -8   0   15.90    1.60
  40  -8   0   11.00    1.60
  40  -8   0   13.00    1.50
  40  -8   0   10.10    1.30
 -39   7   0   22.30    2.30
 -39   7   0   16.20    1.70
 -39   7   0   24.40    2.20
 -39   7   0   17.80    1.90
  39  -7   0   14.70    2.00
  39  -7   0   21.30    2.00
  39  -7   0   20.30    1.90
  39  -7   0   21.70    2.10
 -38   6   0    4.30    0.80
 -38   6   0    4.70    1.20
 -38   6   0    2.30    1.10
 -38   6   0    3.00    0.60
  38  -6   0    3.50    0.90
  38  -6   0    4.40    1.00
  38  -6   0    2.70    0.70
  38  -6   0    2.40    1.00
 -37   5   0    0.90    0.60
 -37   5   0    1.70    0.90
 -37   5   0    0.90    0.50
 -37   5   0    1.50    1.10
  37  -5   0    1.60    0.80
  37  -5   0    0.30    0.60
  37  -5   0   -0.70    0.70
  37  -5   0   -0.50    0.80
 -36   4   0   15.10    1.60
 -36   4   0   16.90    1.80
 -36   4   0   19.10    1.90
 -36   4   0   15.70    1.50
  36  -4   0   16.30    1.70
  36  -4   0   13.10    1.70
  36  -4   0   13.80    1.60
  36  -4   0   16.00    1.70
 -35   3   0    3.50    0.70
 -35   3   0    3.50    0.60
 -35   3   0    3.60    1.00
  35  -3   0    3.40    0.80
  35  -3   0    2.20    0.90
  35  -3   0    3.60    0.70
  35  -3   0    2.40    0.80
 -34   2   0   69.09    5.80
 -34   2   0   70.59    5.90
 -34   2   0   65.29    5.70
 -34   2   0   64.59    5.80
  34  -2   0   63.59    5.70
  34  -2   0   72.19    5.80
  34  -2   0   70.29    5.80
  34  -2   0   66.79    5.80
 -33   1   0    2.10    0.70
 -33   1   0    2.70    0.60
  33  -1   0    2.70    0.60
  33  -1   0    2.60    0.70
  33  -1   0    2.40    0.80
 -32   0   0  222.28   17.90
 -32   0   0  195.38   17.90
 -32   0   0  211.88   17.90
 -32   0   0  205.48   17.90
  32   0   0  221.88   17.90
  32   0   0  223.78   17.90
  32   0   0  213.38   17.90
 -31  -1   0    8.10    1.00
 -31  -1   0    9.00    1.00
  31   1   0    7.40    1.00
  31   1   0    7.80    0.90
 -30  -2   0    0.20    0.40
 -30  -2   0    0.80    0.60
  30   2   0    1.20    0.50
  30   2   0   -0.30    0.60
  30   2   0    0.00    0.60
 -29  -3   0   12.90    1.30
 -29  -3   0   13.10    1.30
 -29  -3   0   14.60    1.40
  29   3   0   13.30    1.30
  29   3   0   11.40    1.30
  29   3   0   14.10    1.40
  29   3   0   12.90    1.40
 -28  -4   0    1.10    0.50
 -28  -4   0    0.90    0.60
 -28  -4   0    0.90    0.50
  28   4   0    0.80    0.60
  28   4   0    1.40    0.50
  28   4   0    0.80    0.60
  28   4   0    0.90    0.50
 -27  -5   0   58.09    5.20
 -27  -5   0   59.19    5.20
 -27  -5   0   62.49    5.20
  27   5   0   63.79    5.20
  27   5   0   59.49    5.20
  27   5   0   61.39    5.20
 -26  -6   0    5.10    0.70
 -26  -6   0    5.60    0.90
 -26  -6   0    4.60    0.80
 -26  -6   0    5.30    0.80
  26   6   0    4.90    0.80
  26   6   0    4.00    0.80
  26   6   0    4.60    0.70
  26   6   0    5.50    0.70
 -25  -7   0    9.60    1.20
 -25  -7   0   11.30    1.20
 -25  -7   0   10.60    1.20
 -25  -7   0    8.60    1.20
  25   7   0   12.70    1.20
  25   7   0   13.00    1.10
  25   7   0   11.00    1.20
  25   7   0   10.00    1.20
 -24  -8   0   -0.90    0.60
 -24  -8   0    0.50    0.50
 -24  -8   0   -0.30    0.70
  24   8   0    0.40    0.40
  24   8   0   -0.50    0.60
  24   8   0   -0.20    0.60
  24   8   0    0.50    0.40
 -23  -9   0    0.70    0.60
 -23  -9   0    1.10    0.80
  23   9   0    0.70    0.60
 -22 -10   0    5.10    0.80
 -22 -10   0    4.00    0.90
 -22 -10   0    5.20    1.10
  22  10   0    6.10    0.90
 -21 -11   0    1.30    0.70
 -21 -11   0    0.00    0.80
 -21 -11   0    0.30    0.60
  21  11   0    0.30    0.70
 -20 -12   0    0.20    0.60
 -20 -12   0   -0.20    0.40
 -20 -12   0   -0.20    0.70
 -20 -12   0   -0.80    0.70
  20  12   0   -0.10    0.70
 -19 -13   0    1.60    0.80
 -19 -13   0    1.30    0.90
 -19 -13   0    1.40    0.60
 -19 -13   0    2.30    0.70
  19  13   0    1.70    1.00
 -18 -14   0    1.00    0.70
  18  14   0    1.30    0.90
 -44  10   0    1.00    1.60
 -44  10   0   -0.80    1.40
 -44  10   0    0.30    0.70
  44 -10   0   -0.90    1.00
  44 -10   0    0.10    1.10
  44 -10   0   -0.60    0.90
  44 -10   0   -0.10    1.10
 -43   9   0   11.10    1.30
 -43   9   0    6.00    1.00
 -43   9   0   15.80    1.80
  43  -9   0   12.50    1.50
  43  -9   0   11.20    1.80
 -42   8   0   -1.00    1.10
 -42   8   0   -0.10    0.50
 -42   8   0   -0.20    0.60
 -42   8   0    1.90    1.40
  42  -8   0    0.10    0.70
  42  -8   0   -0.20    0.90
  42  -8   0   -0.80    0.90
  42  -8   0    0.80    1.00
 -41   7   0    3.10    0.80
 -41   7   0    3.10    1.20
 -41   7   0    2.00    0.60
 -41   7   0    3.70    1.40
  41  -7   0    3.80    1.00
  41  -7   0    1.90    0.80
  41  -7   0    3.10    1.00
  41  -7   0    2.00    1.00
 -40   6   0    1.40    0.70
 -40   6   0    2.60    1.10
 -40   6   0    2.70    1.30
 -40   6   0    1.40    0.50
  40  -6   0    1.80    1.00
  40  -6   0    1.90    0.90
  40  -6   0    1.30    0.70
  40  -6   0    0.20    0.80
 -39   5   0   68.69    5.90
 -39   5   0   64.89    5.70
 -39   5   0   66.39    5.70
 -39   5   0   69.09    5.80
  39  -5   0   64.39    5.80
  39  -5   0   67.99    5.80
  39  -5   0   66.39    5.80
  39  -5   0   65.79    5.70
 -38   4   0   17.10    1.80
 -38   4   0   16.50    1.70
 -38   4   0   19.80    1.90
 -38   4   0   21.60    2.20
  38  -4   0   16.60    1.90
  38  -4   0   17.10    1.90
  38  -4   0   17.60    1.80
  38  -4   0   17.20    1.80
 -37   3   0   13.10    1.60
 -37   3   0   11.60    1.20
 -37   3   0   12.80    1.30
  37  -3   0   10.40    1.30
  37  -3   0   11.10    1.40
  37  -3   0   11.70    1.40
  37  -3   0   15.00    1.50
 -36   2   0    6.80    0.80
 -36   2   0   10.00    1.10
 -36   2   0    6.80    1.10
 -36   2   0    7.60    1.10
  36  -2   0    7.70    1.10
  36  -2   0    7.30    1.00
  36  -2   0    7.80    1.10
  36  -2   0    5.40    0.90
 -35   1   0  161.38   13.60
 -35   1   0  154.38   13.60
  35  -1   0  168.48   13.60
  35  -1   0  162.98   13.60
  35  -1   0  160.78   13.60
 -34   0   0   31.90    2.80
 -34   0   0   29.70    2.80
 -34   0   0   33.20    2.80
  34   0   0   32.70    2.80
  34   0   0   28.90    2.80
  34   0   0   32.70    2.90
  34   0   0   32.70    2.90
 -33  -1   0    2.60    0.70
 -33  -1   0    2.60    0.70
 -33  -1   0    3.50    0.60
 -33  -1   0    2.40    0.60
  33   1   0    2.30    0.70
  33   1   0    3.20    0.70
  33   1   0    1.60    0.60
  33   1   0    2.00    0.60
 -32  -2   0    6.40    0.80
 -32  -2   0    6.30    0.80
 -32  -2   0    5.70    0.80
 -32  -2   0    5.80    0.80
  32   2   0    6.10    0.90
  32   2   0    6.00    0.80
  32   2   0    6.00    0.90
 -31  -3   0   10.70    1.00
 -31  -3   0    8.80    1.10
 -31  -3   0    6.60    1.00
  31   3   0    8.30    1.00
  31   3   0    9.60    1.10
  31   3   0    8.60    1.00
 -30  -4   0   32.20    2.80
 -30  -4   0   31.00    2.90
 -30  -4   0   32.50    2.90
  30   4   0   34.80    2.90
  30   4   0   29.50    2.80
  30   4   0   32.30    2.90
 -29  -5   0  108.19    9.10
 -29  -5   0  101.49    9.10
  29   5   0  111.49    9.10
  29   5   0  109.79    9.00
  29   5   0  105.39    9.10
 -28  -6   0    1.30    0.60
 -28  -6   0    1.60    0.60
 -28  -6   0    1.30    0.70
  28   6   0    1.30    0.60
  28   6   0    1.40    0.60
  28   6   0    1.50    0.60
 -27  -7   0    4.40    0.90
 -27  -7   0    5.20    0.80
 -27  -7   0    5.60    0.80
  27   7   0    7.70    0.90
  27   7   0    5.80    0.80
  27   7   0    6.90    0.80
  27   7   0    4.90    0.90
 -26  -8   0   60.49    5.40
 -26  -8   0   59.49    5.40
 -26  -8   0   62.99    5.50
  26   8   0   64.39    5.40
  26   8   0   65.79    5.30
  26   8   0   65.99    5.30
  26   8   0   59.19    5.40
 -25  -9   0   70.79    6.40
 -25  -9   0   66.39    6.30
 -25  -9   0   72.39    6.30
 -25  -9   0   75.69    6.30
  25   9   0   83.19    6.30
 -24 -10   0    0.80    0.70
 -24 -10   0    1.10    0.60
 -24 -10   0    0.40    0.60
 -24 -10   0    1.20    0.50
  24  10   0    1.60    0.70
 -23 -11   0   14.70    1.90
 -23 -11   0   17.10    1.70
 -23 -11   0   17.20    1.80
 -23 -11   0   17.50    1.60
  23  11   0   18.60    1.70
 -22 -12   0   16.00    1.60
 -22 -12   0   13.80    1.80
 -22 -12   0   15.60    1.50
 -22 -12   0   16.70    1.70
  22  12   0   17.50    1.70
 -21 -13   0    0.10    1.00
 -21 -13   0    0.70    0.70
 -21 -13   0    0.70    0.60
 -21 -13   0    0.70    0.80
  21  13   0   -0.10    0.70
 -20 -14   0    1.40    0.70
  20  14   0    0.50    0.70
  20  14   0    1.40    0.90
 -45   9   0    0.60    1.50
 -45   9   0    0.70    0.60
 -45   9   0    0.50    1.40
 -45   9   0    0.80    0.70
  45  -9   0    2.00    1.20
  45  -9   0    0.90    1.00
  45  -9   0    0.60    0.90
  45  -9   0    0.10    1.10
 -44   8   0    0.60    1.20
 -44   8   0    0.00    0.50
 -44   8   0    1.00    0.70
  44  -8   0    0.20    0.90
  44  -8   0    0.40    1.00
 -43   7   0    1.50    0.50
 -43   7   0    0.90    0.70
 -43   7   0    1.60    1.30
 -43   7   0    2.10    1.20
  43  -7   0    0.90    0.70
  43  -7   0    0.40    0.90
  43  -7   0    0.80    0.90
  43  -7   0    1.90    1.00
 -42   6   0    2.10    0.70
 -42   6   0    1.30    0.60
 -42   6   0    4.40    1.20
 -42   6   0    3.70    1.30
  42  -6   0    2.00    0.70
  42  -6   0    2.40    0.90
  42  -6   0    1.60    0.90
  42  -6   0    2.80    1.00
 -41   5   0    1.00    1.10
 -41   5   0    1.00    0.70
 -41   5   0    1.00    1.00
 -41   5   0    0.60    0.50
  41  -5   0   -0.40    0.90
  41  -5   0    0.80    0.90
  41  -5   0    0.30    0.70
  41  -5   0   -0.40    0.80
 -40   4   0  108.49    9.10
 -40   4   0  101.59    8.90
 -40   4   0  105.89    9.00
 -40   4   0  112.99    9.00
  40  -4   0  109.29    9.00
  40  -4   0  102.69    9.00
  40  -4   0  107.79    9.00
  40  -4   0   98.49    8.90
 -39   3   0   46.20    4.00
 -39   3   0   46.30    3.90
 -39   3   0   41.50    3.80
  39  -3   0   42.90    3.90
  39  -3   0   44.20    3.90
  39  -3   0   45.20    3.90
  39  -3   0   42.30    3.80
 -38   2   0    4.50    0.90
 -38   2   0    4.80    0.70
 -38   2   0    5.00    0.90
 -38   2   0    5.90    1.10
  38  -2   0    3.90    1.00
  38  -2   0    4.40    0.90
  38  -2   0    4.00    0.90
  38  -2   0    3.10    0.80
 -37   1   0    2.00    0.50
 -37   1   0    1.30    0.70
  37  -1   0    1.00    0.90
  37  -1   0    1.40    0.70
  37  -1   0    0.60    0.70
  37  -1   0    2.20    0.70
 -36   0   0    2.60    0.60
 -36   0   0    2.30    0.70
 -36   0   0    2.70    0.70
  36   0   0    2.90    0.80
  36   0   0    1.10    0.70
  36   0   0    2.90    0.80
 -35  -1   0  156.08   13.50
 -35  -1   0  170.48   13.40
 -35  -1   0  166.78   13.50
 -35  -1   0  159.78   13.50
  35   1   0  156.58   13.50
  35   1   0  156.48   13.40
  35   1   0  159.68   13.50
  35   1   0  153.38   13.50
 -34  -2   0   67.39    5.70
 -34  -2   0   65.79    5.70
 -34  -2   0   66.19    5.70
 -34  -2   0   72.59    5.80
  34   2   0   65.39    5.80
  34   2   0   64.29    5.70
  34   2   0   60.09    5.70
  34   2   0   74.39    5.80
 -33  -3   0    8.70    1.10
 -33  -3   0   11.80    1.10
 -33  -3   0   10.20    1.10
 -33  -3   0   11.30    1.20
  33   3   0    9.10    1.10
  33   3   0    9.00    1.20
  33   3   0    7.40    1.10
 -32  -4   0    8.80    1.20
 -32  -4   0   11.30    1.30
 -32  -4   0   11.90    1.30
 -32  -4   0   13.00    1.20
  32   4   0   12.30    1.20
  32   4   0   10.80    1.30
  32   4   0    9.80    1.20
  32   4   0   11.20    1.30
 -31  -5   0   42.20    3.80
 -31  -5   0   41.10    3.80
 -31  -5   0   43.10    3.80
 -31  -5   0   46.20    3.80
  31   5   0   45.90    3.80
  31   5   0   39.60    3.90
  31   5   0   43.50    3.80
  31   5   0   46.40    3.80
 -30  -6   0   15.90    1.70
 -30  -6   0   15.10    1.70
 -30  -6   0   17.80    1.60
  30   6   0   17.10    1.70
  30   6   0   19.90    1.70
  30   6   0   17.50    1.70
 -29  -7   0   13.00    1.20
 -29  -7   0    9.70    1.20
 -29  -7   0   11.20    1.30
  29   7   0   11.50    1.30
  29   7   0   10.60    1.20
 -28  -8   0   35.20    3.30
 -28  -8   0   33.50    3.30
 -28  -8   0   36.60    3.20
  28   8   0   37.60    3.20
  28   8   0   41.20    3.30
  28   8   0   39.80    3.30
 -27  -9   0    0.90    0.60
 -27  -9   0    0.70    0.60
 -27  -9   0    1.20    0.50
  27   9   0    1.30    0.40
  27   9   0    0.70    0.70
  27   9   0    1.10    0.60
 -26 -10   0    0.60    0.60
 -26 -10   0    0.20    0.50
 -26 -10   0   -0.40    0.60
  26  10   0    0.20    0.60
 -25 -11   0   14.00    1.60
 -25 -11   0   15.00    1.40
 -25 -11   0   14.10    1.60
  25  11   0   16.60    1.60
 -24 -12   0    3.40    1.30
 -24 -12   0    2.60    0.80
 -24 -12   0    1.70    0.70
 -24 -12   0    1.50    0.50
  24  12   0    3.40    0.80
 -23 -13   0    1.60    1.00
 -23 -13   0    2.10    0.70
 -23 -13   0    2.40    0.70
 -23 -13   0    3.00    0.90
  23  13   0    2.10    0.80
 -47   9   0   14.60    1.60
 -47   9   0   18.10    2.10
 -47   9   0    9.30    1.40
 -47   9   0   18.50    2.30
  47  -9   0   13.80    1.70
  47  -9   0   19.60    1.90
  47  -9   0   17.20    1.90
  47  -9   0   14.30    1.90
 -46   8   0    6.20    1.50
 -46   8   0    6.10    1.70
 -46   8   0    4.50    0.90
 -46   8   0    3.60    0.70
  46  -8   0    5.60    1.00
  46  -8   0    5.60    1.20
  46  -8   0    4.20    1.30
 -45   7   0    2.80    0.80
 -45   7   0    1.80    0.60
 -45   7   0    4.10    1.30
  45  -7   0    3.20    1.10
  45  -7   0    2.90    1.00
 -44   6   0    4.20    1.30
 -44   6   0    2.80    1.30
 -44   6   0    2.60    0.60
 -44   6   0    2.80    0.80
  44  -6   0    4.90    1.10
  44  -6   0    2.60    1.20
  44  -6   0    3.30    1.10
  44  -6   0    3.80    1.00
 -43   5   0    2.30    0.80
 -43   5   0    3.20    1.20
 -43   5   0    1.80    1.10
 -43   5   0    0.80    0.60
  43  -5   0    1.30    0.90
  43  -5   0    1.80    1.00
  43  -5   0    1.30    0.70
  43  -5   0    1.40    0.90
 -42   4   0   99.89    8.70
 -42   4   0  110.59    8.80
 -42   4   0  103.49    8.60
 -42   4   0  100.19    8.50
  42  -4   0   96.69    8.70
  42  -4   0  104.29    8.70
  42  -4   0  105.49    8.60
  42  -4   0   91.89    8.60
 -41   3   0    5.10    1.00
 -41   3   0    5.50    1.20
 -41   3   0    6.00    0.80
  41  -3   0    3.80    1.00
  41  -3   0    4.90    0.90
  41  -3   0    5.00    1.00
  41  -3   0    5.20    1.00
 -40   2   0    1.00    0.80
 -40   2   0    1.30    0.90
 -40   2   0    1.20    0.50
 -40   2   0    0.10    0.70
  40  -2   0    0.80    0.80
  40  -2   0    0.90    0.80
  40  -2   0    1.40    0.80
  40  -2   0    1.30    0.70
 -39   1   0    0.70    0.60
 -39   1   0   -0.10    0.70
  39  -1   0    0.80    0.70
  39  -1   0    0.90    0.70
  39  -1   0   -0.40    0.70
  39  -1   0    0.50    0.90
 -38   0   0   35.00    3.00
 -38   0   0   37.90    3.10
 -38   0   0   29.10    3.10
  38   0   0   35.10    3.10
  38   0   0   36.10    3.20
  38   0   0   34.00    3.20
 -37  -1   0    2.00    0.60
 -37  -1   0    2.40    0.70
 -37  -1   0    2.10    0.70
 -37  -1   0    1.70    0.70
  37   1   0    2.00    0.80
  37   1   0    2.30    0.70
  37   1   0    1.30    0.80
  37   1   0    1.60    0.70
 -36  -2   0    7.10    1.00
 -36  -2   0    7.60    1.00
 -36  -2   0    8.00    0.90
 -36  -2   0    7.70    1.00
  36   2   0    5.50    0.90
  36   2   0    5.00    0.90
  36   2   0    6.10    1.00
  36   2   0    6.40    1.00
 -35  -3   0    4.10    0.60
 -35  -3   0    3.30    0.70
 -35  -3   0    3.50    0.70
 -35  -3   0    3.20    0.80
  35   3   0    3.70    0.70
  35   3   0    2.60    0.70
  35   3   0    2.80    0.80
  35   3   0    3.40    0.80
 -34  -4   0   12.50    1.20
 -34  -4   0   14.20    1.40
 -34  -4   0   10.40    1.20
 -34  -4   0    7.20    1.10
  34   4   0   11.80    1.30
  34   4   0   11.70    1.20
  34   4   0   10.20    1.30
 -33  -5   0    1.80    0.70
 -33  -5   0    2.00    0.70
 -33  -5   0    2.20    0.70
 -33  -5   0    3.10    0.60
  33   5   0    2.20    0.70
  33   5   0    2.30    0.80
  33   5   0    2.00    0.60
  33   5   0    3.30    0.80
 -32  -6   0   17.50    2.00
 -32  -6   0   20.60    1.90
 -32  -6   0   20.50    2.10
 -32  -6   0   21.30    2.00
  32   6   0   22.00    2.10
  32   6   0   21.00    2.00
  32   6   0   21.60    2.00
  32   6   0   23.20    2.10
 -31  -7   0   31.10    2.90
 -31  -7   0   33.70    2.90
 -31  -7   0   30.40    2.90
 -31  -7   0   32.80    3.00
  31   7   0   34.80    2.90
  31   7   0   33.90    2.90
  31   7   0   31.80    2.90
  31   7   0   31.30    3.00
 -30  -8   0    6.90    1.00
 -30  -8   0    8.10    1.00
 -30  -8   0   10.40    1.00
 -30  -8   0    6.00    1.10
  30   8   0    7.30    1.20
  30   8   0    8.30    1.10
  30   8   0    7.30    1.00
  30   8   0    9.30    1.00
 -29  -9   0   37.00    3.00
 -29  -9   0   32.00    3.10
 -29  -9   0   31.60    3.20
 -29  -9   0   33.00    3.10
  29   9   0   36.80    3.00
  29   9   0   34.80    3.00
  29   9   0   32.60    3.20
  29   9   0   37.20    3.10
 -28 -10   0    0.60    0.50
 -28 -10   0    1.40    0.60
 -28 -10   0    1.70    1.00
 -28 -10   0    0.90    0.70
  28  10   0    0.90    0.80
 -27 -11   0   10.10    1.10
 -27 -11   0   11.30    1.30
 -27 -11   0    9.20    1.30
  27  11   0   15.00    1.40
 -26 -12   0   12.10    1.30
 -26 -12   0    9.80    1.40
 -26 -12   0   11.10    1.40
  26  12   0   16.10    1.50
 -25 -13   0   -0.50    0.80
 -25 -13   0    0.80    0.60
 -25 -13   0    0.80    0.70
  25  13   0    1.30    0.80
 -48   8   0    8.80    1.20
 -48   8   0   11.90    1.40
 -48   8   0   13.20    2.10
 -48   8   0   16.20    1.90
  48  -8   0   13.10    1.70
  48  -8   0   14.80    1.60
  48  -8   0   10.80    1.40
  48  -8   0    9.40    1.60
 -47   7   0    0.70    1.40
 -47   7   0   -0.80    0.50
 -47   7   0   -0.90    0.70
 -47   7   0    0.30    1.30
  47  -7   0   -0.70    1.10
  47  -7   0    0.40    1.00
  47  -7   0    0.30    0.80
 -46   6   0   -0.20    0.70
 -46   6   0    0.70    1.20
 -46   6   0   -0.30    0.50
  46  -6   0    1.00    0.80
  46  -6   0   -2.00    1.00
  46  -6   0   -0.20    1.00
 -45   5   0   29.70    2.50
 -45   5   0   29.70    2.70
 -45   5   0   25.80    2.30
 -45   5   0   20.90    2.80
  45  -5   0   27.80    2.60
  45  -5   0   28.20    2.60
  45  -5   0   16.60    2.60
 -44   4   0    2.10    1.10
 -44   4   0    2.20    0.80
 -44   4   0    1.80    0.60
 -44   4   0    3.40    1.30
  44  -4   0    2.40    0.90
  44  -4   0    1.20    0.70
  44  -4   0    1.40    1.00
  44  -4   0    2.80    1.00
 -43   3   0    0.10    0.70
 -43   3   0    0.50    0.50
 -43   3   0   -0.70    1.00
  43  -3   0    0.40    0.80
  43  -3   0    0.40    0.90
  43  -3   0   -0.80    0.90
  43  -3   0    0.10    0.70
 -42   2   0   57.19    4.80
 -42   2   0   58.79    4.90
 -42   2   0   56.29    4.90
 -42   2   0   54.69    5.00
  42  -2   0   55.09    4.90
  42  -2   0   53.39    4.80
  42  -2   0   57.69    4.90
  42  -2   0   53.99    4.90
 -41   1   0    0.20    0.50
 -41   1   0    0.10    0.70
  41  -1   0   -0.50    0.90
  41  -1   0    0.00    0.70
  41  -1   0   -0.10    0.60
  41  -1   0    0.40    0.80
 -40   0   0   73.99    5.60
 -40   0   0   64.99    5.50
 -40   0   0   60.39    5.60
  40   0   0   64.09    5.60
  40   0   0   64.59    5.60
  40   0   0   60.49    5.60
 -39  -1   0    0.50    0.60
 -39  -1   0    0.40    0.70
 -39  -1   0    0.50    0.70
 -39  -1   0    0.30    0.70
  39   1   0    0.80    0.90
  39   1   0    0.80    0.80
  39   1   0    2.10    0.80
  39   1   0    0.10    0.70
 -38  -2   0    4.00    0.80
 -38  -2   0    5.60    0.90
 -38  -2   0    3.80    0.70
 -38  -2   0    3.60    0.80
  38   2   0    3.60    0.90
  38   2   0    3.70    0.90
  38   2   0    2.80    0.80
  38   2   0    4.00    0.90
 -37  -3   0   11.80    1.40
 -37  -3   0   12.70    1.40
 -37  -3   0   14.80    1.40
 -37  -3   0   12.80    1.30
  37   3   0   10.60    1.40
  37   3   0    9.50    1.30
  37   3   0   11.90    1.40
  37   3   0   12.80    1.30
 -36  -4   0   14.30    1.60
 -36  -4   0   17.30    1.60
 -36  -4   0   15.80    1.50
 -36  -4   0   13.60    1.60
  36   4   0   12.20    1.50
  36   4   0   17.00    1.70
  36   4   0   15.70    1.70
  36   4   0   16.50    1.60
 -35  -5   0    7.70    1.10
 -35  -5   0    6.60    1.10
 -35  -5   0    8.50    1.10
 -35  -5   0   10.60    1.00
  35   5   0    9.00    1.20
  35   5   0    9.10    1.00
  35   5   0    8.10    1.10
 -34  -6   0    1.40    0.80
 -34  -6   0    2.20    0.60
 -34  -6   0    1.70    0.60
 -34  -6   0    1.10    0.60
  34   6   0    1.80    0.80
  34   6   0    1.50    0.70
  34   6   0    1.10    0.70
  34   6   0    1.80    0.70
 -33  -7   0    1.50    0.70
 -33  -7   0    2.40    0.70
 -33  -7   0    1.80    0.60
 -33  -7   0    1.60    0.60
  33   7   0    1.60    0.70
  33   7   0    2.30    0.80
  33   7   0    3.50    0.70
  33   7   0    2.30    0.70
 -32  -8   0   18.20    1.80
 -32  -8   0   17.30    1.90
 -32  -8   0   20.40    1.70
 -32  -8   0   15.20    1.70
  32   8   0   18.00    1.80
  32   8   0   17.70    1.70
  32   8   0   14.40    1.80
 -31  -9   0    5.00    0.70
 -31  -9   0    3.00    0.70
 -31  -9   0    2.50    0.90
 -31  -9   0    2.00    0.70
  31   9   0    2.40    0.80
  31   9   0    2.90    0.70
  31   9   0    3.60    0.80
  31   9   0    4.10    0.70
 -30 -10   0    6.30    0.80
 -30 -10   0    6.80    1.20
 -30 -10   0    5.30    0.90
 -30 -10   0    5.00    1.00
  30  10   0    6.50    1.00
 -29 -11   0    0.80    0.70
 -29 -11   0    0.70    0.60
 -29 -11   0    1.00    0.60
 -29 -11   0    0.30    0.80
  29  11   0    2.50    0.80
 -28 -12   0    3.90    0.80
 -28 -12   0    3.70    1.20
 -28 -12   0    5.10    0.90
 -28 -12   0    4.40    0.80
  28  12   0    7.00    1.00
 -27 -13   0    5.00    1.20
 -27 -13   0    5.70    1.10
 -27 -13   0    6.20    0.90
 -27 -13   0    6.40    1.00
  27  13   0    8.50    1.10
 -50   8   0    0.50    1.60
 -50   8   0    0.30    0.80
 -50   8   0   -0.10    0.60
  50  -8   0   -0.10    1.10
  50  -8   0    0.90    1.20
  50  -8   0   -0.40    0.90
  50  -8   0   -1.20    1.10
 -49   7   0    2.20    1.50
 -49   7   0    0.60    0.60
  49  -7   0    1.50    0.90
  49  -7   0    2.90    1.10
  49  -7   0    1.10    1.00
 -48   6   0    0.40    0.60
 -48   6   0    0.80    1.40
 -48   6   0   -0.20    0.80
  48  -6   0    1.60    0.80
  48  -6   0    0.10    1.10
  48  -6   0    0.00    1.00
 -47   5   0    4.30    1.50
 -47   5   0    3.00    0.70
 -47   5   0    3.90    0.90
 -47   5   0    3.40    1.40
  47  -5   0    3.90    1.10
  47  -5   0    4.10    1.10
  47  -5   0    3.80    1.10
  47  -5   0    4.10    0.90
 -46   4   0   98.69    8.60
 -46   4   0   96.59    8.50
 -46   4   0   96.49    8.40
  46  -4   0  104.09    8.50
  46  -4   0  101.69    8.50
 -45   3   0   -0.30    0.50
 -45   3   0    0.30    0.70
 -45   3   0    0.70    1.00
  45  -3   0    0.50    0.90
  45  -3   0   -0.10    0.90
  45  -3   0   -0.50    0.70
  45  -3   0   -0.70    0.90
 -44   2   0   -0.10    0.90
 -44   2   0    0.10    0.90
 -44   2   0   -0.10    0.60
 -44   2   0    0.60    0.80
  44  -2   0   -1.10    0.90
  44  -2   0    1.10    0.80
  44  -2   0   -0.60    0.70
  44  -2   0   -0.60    0.90
 -43   1   0   33.40    3.00
 -43   1   0   34.20    3.10
  43  -1   0   35.20    3.20
  43  -1   0   30.10    3.00
  43  -1   0   34.70    3.10
  43  -1   0   36.30    3.10
 -42   0   0   51.99    5.30
 -42   0   0   65.69    5.20
 -42   0   0   64.09    5.30
 -42   0   0   61.99    5.30
  42   0   0   59.09    5.30
  42   0   0   62.29    5.30
  42   0   0   63.69    5.40
  42   0   0   58.79    5.30
 -41  -1   0   -0.10    0.70
 -41  -1   0    1.00    0.50
 -41  -1   0   -0.50    0.70
  41   1   0   -1.20    0.80
  41   1   0   -0.30    0.70
  41   1   0    0.10    0.70
  41   1   0    0.20    0.70
 -40  -2   0    0.30    0.70
 -40  -2   0    1.50    0.80
 -40  -2   0    2.30    0.60
 -40  -2   0    1.60    0.70
  40   2   0    0.50    0.80
  40   2   0    1.50    0.70
  40   2   0    0.30    0.80
  40   2   0    0.60    0.70
 -39  -3   0   39.50    3.70
 -39  -3   0   41.20    3.70
 -39  -3   0   42.10    3.70
 -39  -3   0   44.70    3.60
  39   3   0   41.70    3.80
  39   3   0   43.30    3.70
  39   3   0   42.00    3.80
  39   3   0   38.80    3.70
 -38  -4   0   22.50    1.90
 -38  -4   0   17.10    1.80
 -38  -4   0   18.50    1.70
 -38  -4   0   14.20    1.80
  38   4   0   20.20    1.90
  38   4   0   17.40    1.80
  38   4   0   18.10    1.90
  38   4   0   20.00    1.80
 -37  -5   0    0.60    0.60
 -37  -5   0    1.20    0.70
 -37  -5   0   -0.80    0.60
 -37  -5   0    0.90    0.60
  37   5   0   -0.70    0.70
  37   5   0    1.50    0.80
  37   5   0    0.30    0.70
 -36  -6   0   21.10    2.10
 -36  -6   0   19.90    2.00
 -36  -6   0   22.70    2.00
 -36  -6   0   19.50    2.00
  36   6   0   22.70    2.00
  36   6   0   20.20    2.10
  36   6   0   18.70    2.00
  36   6   0   21.10    2.10
 -35  -7   0   36.10    3.50
 -35  -7   0   41.70    3.40
 -35  -7   0   35.30    3.50
 -35  -7   0   40.00    3.60
  35   7   0   38.90    3.60
  35   7   0   40.20    3.50
  35   7   0   40.20    3.50
  35   7   0   43.70    3.50
 -34  -8   0   26.40    2.60
 -34  -8   0   23.90    2.70
 -34  -8   0   28.90    2.50
 -34  -8   0   27.40    2.60
  34   8   0   32.60    2.60
  34   8   0   26.50    2.70
  34   8   0   30.30    2.70
  34   8   0   29.50    2.60
 -33  -9   0   23.50    2.10
 -33  -9   0   20.90    2.10
 -33  -9   0   21.80    2.20
 -33  -9   0   20.20    2.10
  33   9   0   23.60    2.20
  33   9   0   22.10    2.10
  33   9   0   25.30    2.10
  33   9   0   18.60    2.20
 -32 -10   0    0.10    0.60
 -32 -10   0   -0.20    0.60
 -32 -10   0    0.30    0.70
 -32 -10   0   -0.70    0.80
  32  10   0    0.50    0.40
  32  10   0   -0.40    0.70
 -31 -11   0    0.30    0.60
 -31 -11   0   -0.10    0.70
 -31 -11   0   -0.50    0.60
 -31 -11   0    0.90    0.90
  31  11   0    0.30    0.80
 -30 -12   0    4.30    1.10
 -30 -12   0    7.50    1.00
 -30 -12   0    6.40    1.10
 -30 -12   0    7.00    0.90
  30  12   0   10.00    1.20
 -29 -13   0    1.00    0.60
 -29 -13   0   -0.10    0.60
 -29 -13   0   -0.40    1.10
 -29 -13   0    0.20    0.80
  29  13   0   -0.60    0.80
 -51   7   0    0.50    1.40
 -51   7   0   -0.40    1.50
 -51   7   0    0.20    0.60
 -51   7   0    0.50    0.80
  51  -7   0   -0.90    1.10
  51  -7   0    0.60    0.90
  51  -7   0    0.60    1.10
  51  -7   0    0.30    1.20
 -50   6   0    2.70    0.70
 -50   6   0    4.10    1.50
 -50   6   0    4.70    1.40
  50  -6   0    5.50    1.20
  50  -6   0    5.20    1.00
  50  -6   0    3.60    1.20
 -49   5   0   -0.10    0.60
 -49   5   0   -0.60    1.30
 -49   5   0   -0.70    0.70
  49  -5   0   -1.40    1.00
  49  -5   0   -0.40    1.10
  49  -5   0   -0.20    0.80
 -48   4   0    1.70    1.30
 -48   4   0   -0.20    0.70
 -48   4   0   -0.60    0.60
  48  -4   0   -0.20    0.70
  48  -4   0    0.00    1.00
  48  -4   0   -0.10    0.90
  48  -4   0   -0.60    0.90
 -47   3   0    2.70    0.90
 -47   3   0    2.30    0.70
  47  -3   0    2.90    1.10
  47  -3   0    2.80    1.00
 -46   2   0    1.80    0.60
 -46   2   0    2.70    1.10
 -46   2   0    2.00    0.80
 -46   2   0    1.30    1.00
  46  -2   0    2.00    0.80
  46  -2   0    2.90    1.00
  46  -2   0    3.70    1.10
 -45   1   0    3.90    0.70
 -45   1   0    3.60    0.90
  45  -1   0    3.10    1.00
  45  -1   0    4.60    1.00
  45  -1   0    3.80    0.80
  45  -1   0    3.20    1.00
 -44   0   0   14.30    1.60
 -44   0   0   14.80    1.50
 -44   0   0   16.20    1.60
 -44   0   0   13.40    1.70
  44   0   0   13.80    1.50
  44   0   0   15.40    1.70
  44   0   0   14.90    1.60
  44   0   0   14.10    1.70
 -43  -1   0   35.00    3.20
 -43  -1   0   35.30    3.10
  43   1   0   35.30    3.20
  43   1   0   35.60    3.20
  43   1   0   33.70    3.10
  43   1   0   33.10    3.20
 -42  -2   0   61.49    4.90
 -42  -2   0   51.09    4.90
 -42  -2   0   57.39    4.80
 -42  -2   0   51.89    4.80
  42   2   0   56.79    4.90
  42   2   0   52.49    4.80
  42   2   0   59.19    4.80
  42   2   0   54.19    4.90
 -41  -3   0    4.20    0.90
 -41  -3   0    4.20    0.90
 -41  -3   0    5.70    0.80
 -41  -3   0    4.10    0.90
  41   3   0    6.10    0.90
  41   3   0    5.70    1.00
  41   3   0    4.50    0.90
  41   3   0    3.50    1.00
 -40  -4   0  112.99    8.80
 -40  -4   0   98.39    8.80
 -40  -4   0  107.89    8.70
  40   4   0  107.49    8.70
  40   4   0   88.89    8.80
  40   4   0  101.69    8.80
  40   4   0  105.29    8.80
 -39  -5   0   57.69    5.80
 -39  -5   0   70.79    5.80
 -39  -5   0   66.89    5.90
  39   5   0   73.79    5.90
  39   5   0   67.79    5.90
  39   5   0   71.09    5.80
 -38  -6   0    3.70    0.80
 -38  -6   0    4.70    0.70
 -38  -6   0    2.70    0.90
 -38  -6   0    4.80    0.90
  38   6   0    5.00    0.90
  38   6   0    3.20    1.00
  38   6   0    4.70    0.90
 -37  -7   0   29.20    2.70
 -37  -7   0   27.70    2.70
 -37  -7   0   25.10    2.60
 -37  -7   0   30.90    2.60
  37   7   0   26.70    2.70
  37   7   0   31.90    2.60
  37   7   0   24.40    2.60
  37   7   0   29.90    2.70
 -36  -8   0   33.60    3.30
 -36  -8   0   34.30    3.30
 -36  -8   0   38.50    3.20
 -36  -8   0   34.30    3.40
  36   8   0   36.50    3.30
  36   8   0   32.20    3.30
  36   8   0   39.30    3.20
  36   8   0   40.50    3.30
 -35  -9   0   18.10    2.10
 -35  -9   0   13.60    1.70
 -35  -9   0   17.50    1.80
 -35  -9   0   20.00    1.70
  35   9   0   13.30    1.80
  35   9   0   22.50    1.90
  35   9   0   19.60    1.80
 -34 -10   0   11.50    1.40
 -34 -10   0    8.60    1.50
 -34 -10   0   14.60    1.30
 -34 -10   0   10.20    1.40
  34  10   0   15.90    1.30
  34  10   0    8.30    1.40
  34  10   0   15.20    1.50
  34  10   0   13.80    1.30
 -33 -11   0    0.20    0.60
 -33 -11   0    1.50    0.70
 -33 -11   0    0.30    0.70
 -33 -11   0    0.40    1.00
  33  11   0    0.80    0.80
 -32 -12   0   11.20    1.80
 -32 -12   0   15.70    1.70
 -32 -12   0   18.00    1.60
 -32 -12   0   13.90    1.70
  32  12   0   20.60    1.80
  53  -7   0    8.30    1.50
 -52   6   0    5.90    0.90
 -52   6   0    5.60    1.50
 -52   6   0    7.50    1.70
 -52   6   0    7.00    1.20
  52  -6   0    9.20    1.50
  52  -6   0    8.50    1.40
  52  -6   0    8.90    1.50
  52  -6   0    5.00    1.10
 -51   5   0    0.80    1.30
 -51   5   0    0.10    0.60
 -51   5   0    0.50    1.20
  51  -5   0    1.80    1.00
  51  -5   0    0.60    0.80
  51  -5   0    1.10    1.00
 -50   4   0    5.80    0.90
 -50   4   0    4.60    1.00
 -50   4   0    7.30    1.50
 -50   4   0    6.40    1.50
  50  -4   0    9.30    1.40
  50  -4   0    4.60    1.00
  50  -4   0    5.40    1.30
 -49   3   0    0.80    0.80
 -49   3   0   -0.50    0.60
 -49   3   0    0.60    1.10
  49  -3   0    0.40    1.00
  49  -3   0   -0.10    1.00
  49  -3   0    0.30    0.80
  49  -3   0   -0.60    1.00
 -48   2   0   -0.50    0.80
 -48   2   0   -0.60    0.60
  48  -2   0    1.00    1.00
  48  -2   0    0.20    0.90
  48  -2   0    0.50    1.30
 -47   1   0    1.60    0.60
  47  -1   0    3.40    0.90
  47  -1   0    2.40    0.90
 -46   0   0    2.60    0.70
 -46   0   0    2.30    0.80
 -46   0   0    2.00    0.90
 -46   0   0    2.40    0.80
  46   0   0    2.40    1.00
  46   0   0    1.90    0.90
  46   0   0    1.80    0.90
  46   0   0    1.20    0.80
 -45  -1   0    5.30    0.90
 -45  -1   0    4.00    0.90
  45   1   0    3.20    1.10
  45   1   0    4.60    1.00
  45   1   0    4.30    0.90
  45   1   0    4.20    1.00
 -44  -2   0   -0.10    0.70
 -44  -2   0    0.30    0.80
 -44  -2   0    0.00    0.60
 -44  -2   0   -0.20    0.70
  44   2   0   -0.30    0.80
  44   2   0    0.80    0.80
  44   2   0    0.10    0.80
  44   2   0    1.20    1.00
 -43  -3   0   -0.10    0.60
 -43  -3   0   -0.80    0.70
 -43  -3   0    0.60    0.70
 -43  -3   0    0.20    0.70
  43   3   0   -0.20    0.90
  43   3   0   -0.60    0.70
  43   3   0   -0.30    0.70
  43   3   0    1.30    0.80
 -42  -4   0  106.99    8.50
 -42  -4   0   91.99    8.60
 -42  -4   0  110.49    8.60
 -42  -4   0   93.99    8.50
  42   4   0  100.69    8.60
  42   4   0  105.09    8.50
  42   4   0  102.59    8.60
  42   4   0   92.29    8.50
 -41  -5   0    0.70    0.80
 -41  -5   0    1.00    0.60
 -41  -5   0    0.90    0.70
 -41  -5   0    1.20    0.60
  41   5   0    0.50    0.80
  41   5   0    0.80    0.90
  41   5   0    0.90    0.70
  41   5   0    0.70    0.70
 -40  -6   0    2.40    0.90
 -40  -6   0    1.30    0.70
 -40  -6   0    0.90    0.60
 -40  -6   0    0.60    0.70
  40   6   0    1.50    0.90
  40   6   0    2.00    0.80
  40   6   0    1.00    0.90
  40   6   0    0.80    0.70
 -39  -7   0   17.20    1.90
 -39  -7   0   20.00    1.80
 -39  -7   0   20.90    2.10
 -39  -7   0   19.60    2.00
  39   7   0   22.60    1.90
  39   7   0   14.70    2.00
  39   7   0   20.50    2.00
 -38  -8   0    0.70    0.70
 -38  -8   0    1.00    0.90
 -38  -8   0    1.40    0.60
 -38  -8   0    0.70    0.70
  38   8   0    0.50    0.80
  38   8   0    0.40    0.70
  38   8   0    0.70    0.70
  38   8   0    0.40    0.90
 -37  -9   0   25.00    2.30
 -37  -9   0   23.30    2.40
 -37  -9   0   22.20    2.30
 -37  -9   0   21.90    2.50
  37   9   0   26.70    2.40
  37   9   0   28.50    2.30
  37   9   0   26.60    2.40
  37   9   0   21.30    2.40
 -36 -10   0    0.50    0.70
 -36 -10   0    0.20    0.60
 -36 -10   0    0.30    0.70
 -36 -10   0    0.10    0.90
  36  10   0    1.70    0.90
  36  10   0    1.40    0.60
  36  10   0    0.80    0.80
  36  10   0    1.80    0.60
 -35 -11   0    4.10    1.00
 -35 -11   0    5.10    1.00
 -35 -11   0    3.90    1.10
 -35 -11   0    5.30    0.80
  35  11   0    8.00    1.20
 -34 -12   0    3.10    0.80
 -34 -12   0    3.70    0.70
 -34 -12   0    2.90    0.90
 -34 -12   0    1.80    1.00
  34  12   0    4.30    1.10
 -54   6   0    5.40    1.10
 -54   6   0    7.90    1.60
 -54   6   0    6.20    1.70
 -54   6   0    3.50    0.80
  54  -6   0    6.30    1.40
  54  -6   0    8.00    1.30
  54  -6   0    4.80    1.40
  54  -6   0    5.70    1.10
 -53   5   0    2.80    1.30
 -53   5   0   -0.20    0.80
 -53   5   0    2.10    1.50
 -53   5   0    0.50    0.60
  53  -5   0   -0.40    1.10
  53  -5   0   -1.30    1.10
  53  -5   0   -0.80    1.10
  53  -5   0    0.20    0.90
 -52   4   0    1.60    1.40
 -52   4   0   -0.20    0.60
 -52   4   0   -1.10    1.20
  52  -4   0    0.20    0.80
  52  -4   0   -1.60    1.00
  52  -4   0   -0.70    1.10
 -51   3   0    8.90    1.50
 -51   3   0    6.30    1.50
 -51   3   0    6.50    1.30
 -51   3   0    7.50    1.00
  51  -3   0    7.90    1.50
  51  -3   0    6.00    1.10
  51  -3   0    8.10    1.40
 -50   2   0   -0.10    1.20
 -50   2   0    0.50    0.60
 -50   2   0    0.40    0.80
 -50   2   0    1.10    1.00
  50  -2   0    0.50    1.00
  50  -2   0   -0.20    0.80
  50  -2   0    1.20    1.10
  50  -2   0    0.40    0.90
 -49   1   0    4.10    1.10
 -49   1   0    4.30    0.80
  49  -1   0    4.50    1.10
  49  -1   0    4.50    1.10
  49  -1   0    4.20    0.90
  49  -1   0    5.40    1.00
 -48   0   0   42.50    3.70
 -48   0   0   43.30    3.60
  48   0   0   38.50    3.80
  48   0   0   40.80    3.80
 -47  -1   0    2.60    0.70
 -47  -1   0    4.20    0.90
  47   1   0    2.70    0.90
  47   1   0    2.50    0.90
  47   1   0    2.60    1.10
 -46  -2   0    2.60    0.80
 -46  -2   0    2.10    0.90
 -46  -2   0    2.30    0.70
  46   2   0    1.30    0.80
  46   2   0    1.70    0.90
  46   2   0    1.50    0.80
  46   2   0    3.50    1.00
 -45  -3   0    0.00    0.70
 -45  -3   0    1.30    0.80
 -45  -3   0    0.20    0.80
 -45  -3   0    0.30    0.60
  45   3   0    0.10    0.80
  45   3   0    0.00    0.80
  45   3   0    0.40    0.80
  45   3   0    0.20    1.00
 -44  -4   0    3.20    0.90
 -44  -4   0    3.30    0.70
 -44  -4   0    1.70    0.80
 -44  -4   0    2.40    0.80
  44   4   0    1.20    0.90
  44   4   0    1.80    0.80
  44   4   0    2.40    1.00
  44   4   0    1.20    0.80
 -43  -5   0   -0.20    0.60
 -43  -5   0    2.60    0.70
 -43  -5   0    2.30    0.80
 -43  -5   0    2.40    0.90
  43   5   0    1.90    0.90
  43   5   0    1.00    0.80
  43   5   0    2.10    0.80
  43   5   0    2.30    1.00
 -42  -6   0    1.70    0.70
 -42  -6   0    1.50    0.70
 -42  -6   0    2.70    0.70
 -42  -6   0    1.50    0.80
  42   6   0    2.90    1.00
  42   6   0    1.80    0.90
  42   6   0    1.60    0.80
  42   6   0    2.20    0.90
 -41  -7   0    1.60    0.80
 -41  -7   0    3.60    0.80
 -41  -7   0    2.80    0.70
 -41  -7   0    3.30    1.00
  41   7   0    3.40    1.00
  41   7   0    2.50    0.90
  41   7   0    3.90    0.90
 -40  -8   0    9.70    1.40
 -40  -8   0   12.10    1.40
 -40  -8   0   15.40    1.40
 -40  -8   0   11.60    1.50
  40   8   0    8.10    1.30
  40   8   0   14.00    1.50
  40   8   0   16.10    1.40
  40   8   0   10.50    1.50
 -39  -9   0   13.50    1.60
 -39  -9   0   16.50    1.50
 -39  -9   0   12.10    1.50
 -39  -9   0    9.50    1.60
  39   9   0   10.80    1.50
  39   9   0   19.10    1.60
  39   9   0   12.80    1.70
  39   9   0   18.40    1.70
 -38 -10   0    5.90    1.10
 -38 -10   0    8.00    1.00
 -38 -10   0    7.30    1.30
 -38 -10   0    8.80    1.20
  38  10   0    5.90    1.20
  38  10   0    8.70    1.10
  38  10   0   11.70    1.30
 -37 -11   0    1.00    0.60
 -37 -11   0    1.10    0.80
 -37 -11   0    0.50    0.80
 -37 -11   0    0.30    1.00
  37  11   0    1.70    1.00
 -55   5   0    1.20    1.50
 -55   5   0    0.30    1.30
 -55   5   0    0.50    0.60
 -55   5   0    1.30    0.90
  55  -5   0   -0.30    1.20
  55  -5   0    0.50    1.10
  55  -5   0    0.60    1.20
  55  -5   0    0.50    0.90
 -54   4   0    1.60    1.30
 -54   4   0    1.90    1.40
 -54   4   0    1.60    0.90
 -54   4   0    0.90    0.60
  54  -4   0    2.00    0.90
  54  -4   0    1.30    1.10
  54  -4   0    2.70    1.20
  54  -4   0    1.30    1.20
 -53   3   0   13.20    1.50
 -53   3   0    9.60    1.60
 -53   3   0    9.00    1.20
 -53   3   0    8.70    1.60
  53  -3   0    9.30    1.50
  53  -3   0   10.80    1.60
  53  -3   0   11.40    1.50
  53  -3   0   10.10    1.30
 -52   2   0   -0.30    1.00
 -52   2   0   -0.80    1.20
 -52   2   0   -0.60    0.60
  52  -2   0    0.60    0.80
  52  -2   0    0.80    1.20
 -51   1   0    1.30    1.20
 -51   1   0   -0.10    1.00
 -51   1   0    0.40    0.60
  51  -1   0    0.00    1.00
  51  -1   0    2.70    1.00
  51  -1   0    1.60    1.00
  51  -1   0    1.20    0.80
 -50   0   0   16.60    2.10
 -50   0   0   20.40    1.80
 -50   0   0   20.30    2.00
 -50   0   0   18.70    2.00
  50   0   0   17.70    1.90
  50   0   0   19.10    2.00
  50   0   0   17.00    2.10
  50   0   0   18.80    2.10
 -49  -1   0    3.20    1.00
 -49  -1   0    6.60    0.90
 -49  -1   0    4.20    1.00
 -49  -1   0    6.00    1.10
  49   1   0    5.80    1.10
  49   1   0    4.50    1.20
  49   1   0    5.50    1.20
 -48  -2   0    0.00    0.60
 -48  -2   0    0.50    0.80
  48   2   0   -0.80    0.80
  48   2   0   -0.20    0.80
 -47  -3   0    3.40    0.70
 -47  -3   0    1.70    0.90
  47   3   0    2.60    0.90
  47   3   0    2.40    1.00
  47   3   0    3.20    0.90
 -46  -4   0   78.99    8.40
 -46  -4   0   98.99    8.50
 -46  -4   0  102.39    8.30
 -46  -4   0  105.19    8.40
  46   4   0  102.79    8.30
  46   4   0   97.19    8.40
  46   4   0  102.09    8.40
 -45  -5   0   22.30    2.50
 -45  -5   0   23.40    2.50
 -45  -5   0   28.90    2.40
 -45  -5   0   28.90    2.60
  45   5   0   26.80    2.70
  45   5   0   29.70    2.70
  45   5   0   28.60    2.50
  45   5   0   23.50    2.60
 -44  -6   0    4.00    0.80
 -44  -6   0    2.90    0.90
 -44  -6   0    3.80    1.00
 -44  -6   0    2.70    0.80
  44   6   0    3.00    1.00
  44   6   0    2.00    0.90
  44   6   0    3.30    0.90
  44   6   0    3.40    1.00
 -43  -7   0    1.10    0.70
 -43  -7   0    0.70    0.90
 -43  -7   0    0.50    0.70
 -43  -7   0    1.00    0.70
  43   7   0    1.40    0.90
  43   7   0    1.20    1.00
  43   7   0    1.10    0.80
  43   7   0    1.20    0.80
 -42  -8   0    0.80    0.70
 -42  -8   0    1.00    0.80
 -42  -8   0    1.00    1.00
 -42  -8   0    0.20    0.70
  42   8   0    0.70    0.90
  42   8   0    1.30    1.00
  42   8   0    1.00    0.80
 -41  -9   0   -0.60    0.70
 -41  -9   0    0.40    0.70
 -41  -9   0    1.00    0.70
 -41  -9   0    0.10    0.90
  41   9   0   -0.50    0.80
  41   9   0   -1.00    0.90
  41   9   0    0.60    0.80
  41   9   0   -0.40    0.80
 -40 -10   0    2.70    1.10
 -40 -10   0    1.30    0.70
 -40 -10   0   -0.50    0.70
 -40 -10   0    1.50    0.90
  40  10   0    0.50    0.80
  40  10   0    1.10    1.00
  40  10   0    1.90    0.80
  40  10   0    2.00    0.80
 -39 -11   0    1.50    0.80
 -39 -11   0    1.90    1.10
 -39 -11   0    0.90    0.70
 -39 -11   0    1.30    0.90
  39  11   0    1.80    1.10
 -56   4   0    4.50    1.60
 -56   4   0    5.50    1.20
 -56   4   0    3.70    1.50
  56  -4   0    5.60    1.40
  56  -4   0    8.30    1.40
  56  -4   0    4.70    1.10
  56  -4   0    2.90    1.30
 -55   3   0    1.50    1.00
 -55   3   0    0.90    1.40
 -55   3   0    0.00    1.20
  55  -3   0    0.70    1.10
  55  -3   0    0.60    1.10
  55  -3   0    0.60    0.90
 -54   2   0    6.60    1.40
 -54   2   0    9.30    1.70
 -54   2   0    9.10    1.30
  54  -2   0    6.20    1.40
  54  -2   0    8.50    1.50
  54  -2   0   10.10    1.50
  54  -2   0    9.10    1.20
 -53   1   0    1.40    1.10
 -53   1   0    0.40    1.30
  53  -1   0    0.20    1.10
  53  -1   0    1.10    0.90
 -52   0   0    3.00    0.90
 -52   0   0    4.60    0.80
 -52   0   0    3.70    1.10
  52   0   0    5.10    1.00
  52   0   0    2.90    1.10
  52   0   0    4.90    1.10
 -51  -1   0    0.70    0.90
 -51  -1   0    0.90    0.70
 -51  -1   0    0.60    0.90
 -51  -1   0    0.90    0.90
  51   1   0    1.20    1.00
  51   1   0    1.70    1.10
  51   1   0    0.20    0.80
  51   1   0    0.60    1.00
 -50  -2   0   -1.00    0.80
 -50  -2   0    0.10    0.70
 -50  -2   0    0.90    0.80
  50   2   0    0.80    0.90
  50   2   0   -0.10    0.80
  50   2   0    0.70    1.10
  50   2   0    0.10    0.90
 -49  -3   0    0.40    0.80
 -49  -3   0   -0.20    0.70
 -49  -3   0   -0.30    0.80
  49   3   0    0.70    0.90
  49   3   0   -0.40    1.00
  49   3   0   -1.30    1.00
 -48  -4   0    0.10    0.70
 -48  -4   0   -0.10    0.80
 -48  -4   0   -0.20    0.80
  48   4   0    0.90    0.80
  48   4   0   -0.30    0.80
  48   4   0   -0.60    0.90
 -47  -5   0    4.00    1.00
 -47  -5   0    4.40    0.80
  47   5   0    4.40    1.10
  47   5   0    4.60    1.00
  47   5   0    3.20    0.90
 -46  -6   0   -0.40    0.70
 -46  -6   0    0.70    0.90
  46   6   0    0.60    0.80
  46   6   0    1.00    0.90
  46   6   0   -0.30    0.90
 -45  -7   0    2.30    0.80
 -45  -7   0    3.60    1.10
 -45  -7   0    1.30    0.70
  45   7   0    3.40    0.90
  45   7   0    2.10    0.90
  45   7   0    4.90    1.00
  45   7   0    3.80    1.10
 -44  -8   0    0.30    0.70
 -44  -8   0   -0.80    1.40
 -44  -8   0    0.40    1.00
 -44  -8   0   -0.30    0.70
  44   8   0    0.00    0.90
  44   8   0   -0.90    0.80
  44   8   0    1.00    0.90
  44   8   0    0.00    1.00
 -43  -9   0    8.30    1.30
 -43  -9   0    7.50    1.40
 -43  -9   0    9.10    1.40
 -43  -9   0   12.70    1.30
  43   9   0    9.90    1.30
  43   9   0   18.30    1.50
  43   9   0    9.30    1.40
  43   9   0   14.80    1.60
 -42 -10   0    0.20    0.70
 -42 -10   0    0.70    0.70
 -42 -10   0    0.70    1.00
 -42 -10   0    0.90    0.80
  42  10   0    0.60    0.90
  42  10   0   -0.40    0.90
  42  10   0    0.30    0.80
  42  10   0    1.60    1.10
 -57   3   0    8.60    1.30
 -57   3   0    5.80    1.50
 -57   3   0    6.00    1.00
 -57   3   0    7.90    1.70
  57  -3   0    6.00    1.40
  57  -3   0    9.20    1.60
  57  -3   0    7.40    1.20
 -56   2   0    1.90    1.10
 -56   2   0    0.80    0.70
 -56   2   0    1.20    1.30
 -56   2   0    2.20    1.10
  56  -2   0    0.70    1.20
  56  -2   0    1.20    0.90
  56  -2   0    2.80    1.20
  56  -2   0    1.90    1.20
 -55   1   0    7.70    1.60
 -55   1   0    8.80    1.10
 -55   1   0    9.10    1.50
  55  -1   0   11.00    1.60
  55  -1   0    7.70    1.40
  55  -1   0    9.00    1.50
 -54   0   0    2.70    1.10
 -54   0   0    4.60    1.00
  54   0   0    3.10    1.00
  54   0   0    2.90    1.20
 -53  -1   0    2.10    1.00
 -53  -1   0    2.10    1.10
  53   1   0    0.00    1.30
  53   1   0    0.90    1.00
  53   1   0    1.70    0.90
 -52  -2   0   -1.50    0.80
 -52  -2   0   -0.20    0.90
  52   2   0    0.20    0.90
  52   2   0   -1.30    1.00
  52   2   0    0.10    1.10
 -51  -3   0    8.20    1.30
 -51  -3   0    5.30    1.20
  51   3   0    8.50    1.40
  51   3   0    9.10    1.20
  51   3   0    8.40    1.30
  51   3   0    8.60    1.50
 -50  -4   0    5.00    1.10
 -50  -4   0    3.70    1.00
 -50  -4   0    5.10    1.00
  50   4   0    8.30    1.40
  50   4   0    6.60    1.20
  50   4   0    5.50    1.10
 -49  -5   0    0.20    0.90
 -49  -5   0    0.20    0.80
 -49  -5   0   -0.30    0.80
  49   5   0   -0.10    1.00
  49   5   0    0.00    0.80
  49   5   0   -1.20    1.00
  49   5   0   -0.10    1.10
 -48  -6   0   -1.10    0.70
 -48  -6   0   -1.00    0.90
 -48  -6   0    0.50    0.70
  48   6   0   -1.30    1.10
  48   6   0   -0.70    0.80
  48   6   0    0.50    1.00
  48   6   0   -0.20    0.90
 -47  -7   0    0.00    0.70
 -47  -7   0    0.60    1.00
  47   7   0    1.40    0.90
  47   7   0    0.10    1.00
  47   7   0    0.80    0.90
 -46  -8   0    4.50    1.10
 -46  -8   0    5.30    1.20
  46   8   0    6.90    1.10
  46   8   0    3.60    1.00
  46   8   0    3.60    1.10
 -45  -9   0    0.60    1.20
 -45  -9   0    0.20    0.90
  45   9   0    0.10    0.90
  45   9   0    0.40    1.00
 -44 -10   0    0.30    1.10
  44  10   0    1.40    1.00
  44  10   0    0.20    0.80
  44  10   0    0.20    0.90
 -58   2   0    6.10    1.30
 -58   2   0    6.10    1.10
 -58   2   0    5.10    1.50
 -58   2   0    3.40    0.90
  58  -2   0    3.80    1.30
  58  -2   0    4.60    1.30
  58  -2   0    5.80    1.10
  58  -2   0    6.60    1.40
 -57   1   0    2.70    1.20
 -57   1   0    2.50    0.80
 -57   1   0    2.00    1.40
 -57   1   0    3.10    1.20
  57  -1   0    3.40    1.30
  57  -1   0    3.70    1.50
  57  -1   0    2.30    1.30
  57  -1   0    3.70    1.20
 -56   0   0    6.70    1.50
 -56   0   0   10.10    1.40
 -56   0   0    6.90    1.10
  56   0   0    8.50    1.30
  56   0   0    6.10    1.30
 -55  -1   0    7.50    1.40
 -55  -1   0    7.70    1.40
 -55  -1   0   11.00    1.40
 -55  -1   0    9.90    1.20
  55   1   0    8.30    1.50
  55   1   0    9.70    1.40
  55   1   0   10.00    1.50
 -54  -2   0    6.90    1.30
 -54  -2   0    9.90    1.40
 -54  -2   0    6.10    1.30
 -54  -2   0    9.90    1.20
  54   2   0    8.90    1.50
  54   2   0    9.50    1.40
  54   2   0   11.70    1.40
  54   2   0   10.40    1.60
 -53  -3   0    9.20    1.40
 -53  -3   0   11.00    1.30
  53   3   0   12.20    1.50
  53   3   0   11.90    1.70
  53   3   0   10.40    1.50
 -52  -4   0   -0.30    0.70
 -52  -4   0    0.40    0.90
  52   4   0    1.40    1.20
  52   4   0    0.50    0.90
  52   4   0    1.40    1.00
 -51  -5   0   -0.20    0.70
 -51  -5   0    0.50    0.80
 -51  -5   0    0.80    1.00
 -51  -5   0    1.50    0.90
  51   5   0   -0.10    0.90
  51   5   0   -1.50    1.20
  51   5   0    0.30    1.20
  51   5   0    0.80    1.20
 -50  -6   0    2.90    1.00
 -50  -6   0    3.40    1.10
 -50  -6   0    4.90    0.90
 -50  -6   0    3.20    0.90
  50   6   0    3.40    1.20
  50   6   0    3.20    1.00
  50   6   0    4.60    1.30
 -49  -7   0    2.30    0.90
 -49  -7   0    0.50    0.80
 -49  -7   0    2.40    1.10
 -49  -7   0    1.40    0.90
  49   7   0    1.70    1.20
  49   7   0    1.80    1.00
  49   7   0    1.50    1.00
  49   7   0    0.30    1.10
 -48  -8   0    9.50    1.50
 -48  -8   0   14.80    1.30
 -48  -8   0    8.20    1.30
 -48  -8   0    6.20    1.20
  48   8   0   15.00    1.70
  48   8   0   10.10    1.40
  48   8   0    9.00    1.50
  48   8   0   16.60    1.50
 -47  -9   0   11.80    1.70
 -47  -9   0    9.90    1.60
 -47  -9   0   14.00    1.90
 -47  -9   0   19.50    1.60
  47   9   0   13.80    1.80
  47   9   0   19.50    1.80
  47   9   0   11.20    1.90
  47   9   0   18.90    1.90
 -59   1   0   10.40    1.60
 -59   1   0    7.40    1.70
 -59   1   0    9.30    1.20
  59  -1   0    7.50    1.60
  59  -1   0   10.20    1.70
  59  -1   0    8.30    1.50
  59  -1   0    7.70    1.30
 -58   0   0   -0.60    1.20
 -58   0   0    0.70    1.70
 -58   0   0   -1.50    0.70
 -58   0   0   -0.40    1.00
  58   0   0    1.20    1.20
  58   0   0   -1.10    0.90
 -57  -1   0    1.60    1.20
 -57  -1   0    4.00    1.10
 -57  -1   0    2.10    1.00
 -57  -1   0    3.20    0.80
  57   1   0    2.20    1.00
  57   1   0    3.30    1.20
  57   1   0    4.00    1.30
  57   1   0    2.80    1.30
 -56  -2   0    0.60    1.00
 -56  -2   0    0.10    1.10
 -56  -2   0    1.00    1.00
 -56  -2   0    2.70    1.00
  56   2   0    0.80    1.10
  56   2   0    1.50    1.00
  56   2   0    0.30    1.20
 -55  -3   0    0.70    1.10
 -55  -3   0    0.10    0.80
 -55  -3   0   -0.20    0.90
 -55  -3   0    0.30    1.00
  55   3   0    0.70    1.00
  55   3   0    0.20    1.10
  55   3   0    1.50    1.20
  55   3   0   -1.50    1.00
 -54  -4   0    2.40    0.80
 -54  -4   0    1.50    1.00
 -54  -4   0    1.10    0.90
  54   4   0    2.00    1.10
  54   4   0    1.90    1.20
  54   4   0    1.80    1.00
  54   4   0    2.10    1.20
 -53  -5   0    0.60    1.00
 -53  -5   0    2.00    0.80
 -53  -5   0    0.50    0.90
 -53  -5   0    0.00    1.00
  53   5   0   -0.60    1.00
  53   5   0    1.00    1.20
  53   5   0    0.50    1.30
  53   5   0    0.50    0.90
 -52  -6   0    5.30    1.20
 -52  -6   0    9.60    1.10
 -52  -6   0    5.80    1.10
  52   6   0    7.80    1.30
  52   6   0    5.70    1.20
  52   6   0    7.90    1.50
 -51  -7   0    0.30    0.80
 -51  -7   0    0.90    0.80
 -51  -7   0    0.10    0.80
  51   7   0    1.20    1.20
  51   7   0    0.50    0.90
 -50  -8   0    0.00    0.80
 -50  -8   0   -0.50    0.80
 -50  -8   0   -0.60    0.80
  50   8   0    1.20    1.00
  50   8   0    0.20    1.50
  50   8   0   -0.60    1.20
  50   8   0    0.30    1.00
 -59  -1   0   10.40    1.30
 -59  -1   0   10.00    1.70
 -59  -1   0    9.00    1.50
 -59  -1   0   11.00    1.60
  59   1   0    9.70    1.60
  59   1   0   11.20    1.50
  59   1   0   10.00    1.60
  59   1   0    9.70    1.70
 -58  -2   0    5.40    1.30
 -58  -2   0    7.30    1.30
 -58  -2   0    5.50    1.20
  58   2   0    5.20    1.50
  58   2   0    5.60    1.30
  58   2   0    6.60    1.50
  58   2   0    4.10    1.30
 -57  -3   0   10.90    1.60
 -57  -3   0    8.30    1.10
 -57  -3   0    7.30    1.30
 -57  -3   0    4.30    1.30
  57   3   0   10.80    1.60
  57   3   0    8.30    1.60
  57   3   0    9.20    1.40
 -56  -4   0    4.50    0.90
 -56  -4   0    4.60    1.20
 -56  -4   0    2.70    1.00
  56   4   0    5.40    1.20
  56   4   0    4.70    1.40
  56   4   0    4.90    1.30
  56   4   0    7.00    1.40
 -55  -5   0   -0.40    0.80
 -55  -5   0   -0.10    0.90
 -55  -5   0    0.50    1.00
  55   5   0   -0.60    1.00
  55   5   0   -0.40    1.00
  55   5   0   -0.60    1.30
  55   5   0    0.90    1.30
 -54  -6   0    3.70    1.10
 -54  -6   0    5.80    1.00
 -54  -6   0    6.10    1.10
 -54  -6   0    5.40    1.30
  54   6   0    4.30    1.20
  54   6   0    6.50    1.30
  54   6   0    7.50    1.50
  54   6   0    6.80    1.50
  54   6   1    1.20    1.20
  54   6   1    1.60    1.30
  54   6   1    1.50    1.30
  54   6   1    0.70    1.00
 -54  -6  -1    0.10    0.80
 -54  -6  -1   -0.40    1.10
 -54  -6  -1    0.20    0.90
  55   5   1    0.60    1.10
  55   5   1   -0.40    1.10
  55   5   1    2.10    1.40
  55   5   1    0.90    1.20
 -55  -5  -1    0.20    0.80
 -55  -5  -1    0.10    1.10
 -55  -5  -1    0.40    0.90
  56   4   1    0.60    1.00
  56   4   1    0.40    1.10
  56   4   1    2.80    1.30
  56   4   1    3.40    1.40
 -56  -4  -1    3.30    1.10
 -56  -4  -1    3.20    0.90
 -56  -4  -1    2.40    1.10
 -56  -4  -1    2.20    1.00
  57   3   1    4.90    1.40
  57   3   1    2.90    1.20
  57   3   1    2.50    1.40
 -57  -3  -1    3.30    1.10
 -57  -3  -1    2.50    1.10
 -57  -3  -1    2.30    0.80
 -57  -3  -1    0.40    1.10
  58   2   1    3.40    1.10
  58   2   1    1.80    1.20
  58   2   1    2.40    1.40
  58   2   1    1.00    1.10
 -58  -2  -1    1.20    1.10
 -58  -2  -1    2.00    1.00
 -58  -2  -1    1.60    1.00
 -58  -2  -1    0.80    1.10
  59   1   1    3.10    1.30
  59   1   1    2.40    1.30
  59   1   1    2.10    1.20
  59   1   1    2.50    1.20
 -59  -1  -1    3.50    1.10
 -59  -1  -1    1.40    1.30
 -59  -1  -1    2.50    1.00
 -59  -1  -1    1.80    0.80
  50   8   1    6.90    1.30
  50   8   1    5.50    1.20
  50   8   1    8.60    1.50
  50   8   1    4.70    1.20
 -50  -8  -1    5.50    1.30
 -50  -8  -1    7.10    1.00
 -50  -8  -1    4.90    1.00
 -50  -8  -1    4.30    1.10
  51   7   1    4.30    1.10
  51   7   1    7.40    1.30
  51   7   1    6.40    1.40
 -51  -7  -1    6.50    1.00
 -51  -7  -1    4.30    1.00
 -51  -7  -1    4.80    1.10
  52   6   1    9.20    1.50
  52   6   1    4.50    1.20
 -52  -6  -1    7.20    1.20
 -52  -6  -1    9.40    1.10
  53   5   1    2.20    1.20
  53   5   1    3.10    1.10
  53   5   1    1.60    1.10
 -53  -5  -1    0.60    0.90
 -53  -5  -1    0.60    1.40
 -53  -5  -1    0.50    0.80
  54   4   1    0.70    1.30
  54   4   1   -0.90    1.10
  54   4   1    0.80    1.00
  54   4   1   -0.10    1.00
 -54  -4  -1   -0.60    0.70
 -54  -4  -1   -0.50    0.80
 -54  -4  -1    1.40    0.90
 -54  -4  -1   -1.00    1.00
  55   3   1    1.70    1.10
  55   3   1    2.80    1.40
  55   3   1    0.00    1.20
  55   3   1    1.30    1.00
 -55  -3  -1    1.60    1.10
 -55  -3  -1    2.00    0.80
 -55  -3  -1    1.10    1.00
 -55  -3  -1    1.20    1.00
  56   2   1    4.60    1.20
  56   2   1    5.00    1.40
  56   2   1    4.00    1.20
 -56  -2  -1    3.60    1.20
 -56  -2  -1    4.40    0.90
 -56  -2  -1    6.30    1.20
 -56  -2  -1    2.70    1.10
  57   1   1    0.70    1.30
  57   1   1   -0.40    1.20
  57   1   1    0.10    1.10
  57   1   1    0.60    1.10
 -57  -1  -1    0.10    1.20
 -57  -1  -1    0.10    0.90
 -57  -1  -1   -0.10    0.70
 -57  -1  -1    2.40    1.10
  58   0   1    2.00    1.20
  58   0   1    0.50    1.10
  58   0   1   -0.90    1.30
 -58   0  -1   -0.80    0.80
 -58   0  -1   -0.80    0.90
 -58   0  -1   -0.20    1.10
  59  -1   1    2.50    1.20
  59  -1   1    2.10    1.30
  59  -1   1    4.30    1.20
  59  -1   1    2.80    1.20
 -59   1  -1    3.80    1.40
 -59   1  -1    2.40    0.80
 -59   1  -1    1.80    1.20
 -59   1  -1    2.00    1.00
  47   9   1   16.00    1.80
  47   9   1    9.60    1.50
  47   9   1   15.30    1.60
 -47  -9  -1    9.30    1.40
 -47  -9  -1   10.20    1.70
 -47  -9  -1   13.80    1.40
 -47  -9  -1    9.70    1.50
  48   8   1    3.00    1.10
  48   8   1    3.30    1.20
  48   8   1    2.70    1.00
  48   8   1    1.70    1.00
 -48  -8  -1    1.80    0.80
 -48  -8  -1    2.40    0.90
 -48  -8  -1    2.50    0.80
 -48  -8  -1    2.80    1.10
  49   7   1   11.10    1.50
  49   7   1   13.20    1.80
  49   7   1   17.90    1.60
  49   7   1   15.60    1.80
 -49  -7  -1    9.00    1.40
 -49  -7  -1   15.00    1.50
 -49  -7  -1   10.70    1.50
 -49  -7  -1   10.90    1.60
  50   6   1    8.40    1.40
  50   6   1    8.00    1.40
  50   6   1    3.20    1.10
  50   6   1    8.90    1.30
 -50  -6  -1    5.30    1.10
 -50  -6  -1    7.20    1.40
 -50  -6  -1    6.10    1.20
 -50  -6  -1    7.40    1.10
  51   5   1    6.50    1.40
  51   5   1    5.80    1.30
  51   5   1    8.00    1.50
 -51  -5  -1    7.00    1.20
 -51  -5  -1    7.80    1.30
 -51  -5  -1    8.50    1.10
  52   4   1    1.20    1.20
  52   4   1    1.10    0.90
  52   4   1    2.10    1.00
 -52  -4  -1    0.90    0.80
 -52  -4  -1    1.80    0.90
  53   3   1   -0.70    1.00
  53   3   1    0.80    1.00
  53   3   1    0.70    1.20
 -53  -3  -1    0.20    0.90
 -53  -3  -1    1.40    0.70
 -53  -3  -1    1.60    1.00
  54   2   1   -0.80    1.00
  54   2   1    0.10    1.10
  54   2   1    0.80    1.10
  54   2   1   -0.10    0.90
 -54  -2  -1   -0.20    0.70
 -54  -2  -1    0.90    1.00
 -54  -2  -1    0.30    1.00
 -54  -2  -1    0.70    1.10
  55   1   1    0.40    1.00
  55   1   1    0.90    1.10
  55   1   1    1.70    1.20
 -55  -1  -1    0.40    0.70
 -55  -1  -1    0.50    1.00
 -55  -1  -1    1.10    1.00
 -55  -1  -1    0.30    1.00
  56   0   1   -1.20    1.10
  56   0   1    0.40    1.40
  56   0   1    0.00    1.00
 -56   0  -1   -0.80    0.70
 -56   0  -1   -0.10    1.00
 -56   0  -1   -0.70    0.90
 -56   0  -1   -1.10    1.10
  57  -1   1    0.60    1.10
  57  -1   1    0.80    1.10
  57  -1   1    1.40    1.20
  57  -1   1    0.90    1.20
 -57   1  -1    0.30    1.20
 -57   1  -1   -0.30    1.10
 -57   1  -1    0.80    1.00
 -57   1  -1    0.20    0.70
  58  -2   1    1.30    1.10
  58  -2   1    3.60    1.40
  58  -2   1    1.50    1.00
  58  -2   1    2.60    1.30
 -58   2  -1    2.20    1.00
 -58   2  -1    2.00    0.80
 -58   2  -1    4.70    1.60
  44  10   1    0.90    0.90
  44  10   1    1.20    1.20
  44  10   1    1.80    0.90
  44  10   1    1.80    0.90
 -44 -10  -1    0.10    1.00
 -44 -10  -1    0.40    0.80
  45   9   1    3.20    1.10
  45   9   1    4.80    1.00
  45   9   1    7.40    1.10
 -45  -9  -1    4.50    1.20
  46   8   1    4.40    1.10
  46   8   1    2.60    1.00
  46   8   1    4.30    1.00
 -46  -8  -1    3.50    1.00
 -46  -8  -1    2.10    1.00
  47   7   1    2.10    0.90
  47   7   1    3.20    1.00
  47   7   1    2.20    1.10
 -47  -7  -1    2.00    0.80
 -47  -7  -1    1.70    1.00
 -47  -7  -1    2.90    0.90
  48   6   1    3.30    1.00
  48   6   1    4.20    1.20
  48   6   1    1.30    0.90
  48   6   1    4.30    1.30
 -48  -6  -1    2.50    0.90
 -48  -6  -1    2.20    0.90
 -48  -6  -1    1.90    1.10
 -48  -6  -1    2.40    0.90
  49   5   1    3.00    1.10
  49   5   1    3.10    1.20
  49   5   1    3.00    1.00
  49   5   1    2.30    1.00
 -49  -5  -1    2.30    0.90
 -49  -5  -1    2.50    1.00
 -49  -5  -1    1.50    0.90
  50   4   1    2.20    1.20
  50   4   1    3.80    1.10
  50   4   1    1.90    0.90
 -50  -4  -1    3.70    1.10
 -50  -4  -1    1.80    0.90
  51   3   1    5.30    1.20
  51   3   1    4.60    1.20
  51   3   1    5.30    1.30
  51   3   1    4.30    1.10
 -51  -3  -1    7.50    1.20
 -51  -3  -1    4.10    1.00
 -51  -3  -1    4.10    1.10
  52   2   1    4.60    1.40
  52   2   1    5.10    1.10
  52   2   1    4.30    1.00
 -52  -2  -1    3.20    1.00
 -52  -2  -1    3.50    1.00
  53   1   1   -0.30    0.90
  53   1   1   -0.10    1.10
  53   1   1    0.30    1.00
 -53  -1  -1    0.20    1.00
 -53  -1  -1    1.00    1.10
  54   0   1   -0.50    0.90
 -54   0  -1   -1.50    1.10
 -54   0  -1   -0.60    0.90
 -54   0  -1   -0.10    0.80
 -54   0  -1    0.30    1.00
  55  -1   1   -0.10    1.10
  55  -1   1   -0.70    1.00
  55  -1   1    1.70    1.10
  55  -1   1    0.50    1.00
 -55   1  -1    0.00    0.90
 -55   1  -1   -0.20    1.20
 -55   1  -1    0.40    0.70
 -55   1  -1    0.90    1.10
  56  -2   1    2.40    1.10
  56  -2   1    4.00    1.30
  56  -2   1    4.50    1.30
  56  -2   1    4.10    1.00
 -56   2  -1    4.20    1.10
 -56   2  -1    3.40    0.80
 -56   2  -1    3.50    1.40
  57  -3   1    2.80    1.20
  57  -3   1    1.70    1.20
  57  -3   1    4.70    1.40
  57  -3   1    4.00    1.20
 -57   3  -1    3.60    1.50
 -57   3  -1    2.30    0.80
 -57   3  -1    4.10    1.50
 -57   3  -1    4.00    1.20
  42  10   1   12.40    1.50
  42  10   1    5.80    1.20
  42  10   1   11.30    1.20
  42  10   1    9.10    1.20
 -42 -10  -1    5.90    1.10
 -42 -10  -1    7.80    1.50
 -42 -10  -1    5.80    1.10
 -42 -10  -1   10.00    1.10
  43   9   1    0.40    0.90
  43   9   1    1.10    1.10
  43   9   1    0.70    0.80
  43   9   1    2.00    0.90
 -43  -9  -1    0.60    0.80
 -43  -9  -1    0.00    0.80
 -43  -9  -1    1.60    1.00
 -43  -9  -1    1.20    0.70
  44   8   1    1.20    1.00
  44   8   1    1.60    0.90
  44   8   1    2.10    0.90
 -44  -8  -1    1.00    0.80
 -44  -8  -1    1.40    0.70
 -44  -8  -1    3.00    0.80
 -44  -8  -1    0.60    0.90
  45   7   1    8.10    1.30
  45   7   1   12.00    1.50
  45   7   1   12.60    1.30
  45   7   1   10.80    1.50
 -45  -7  -1    7.50    1.20
 -45  -7  -1    8.70    1.30
 -45  -7  -1   11.30    1.20
 -45  -7  -1    7.10    1.40
  46   6   1    6.90    1.20
  46   6   1    7.60    1.40
  46   6   1    5.20    1.10
  46   6   1    7.70    1.30
 -46  -6  -1    8.10    1.00
 -46  -6  -1    8.60    1.30
 -46  -6  -1    5.60    1.10
  47   5   1    1.50    1.00
  47   5   1    0.40    0.80
  47   5   1    0.90    0.90
 -47  -5  -1    0.70    0.90
 -47  -5  -1    1.10    0.70
  48   4   1   -0.10    0.80
  48   4   1    0.30    1.00
  48   4   1    0.50    0.90
 -48  -4  -1    0.30    0.70
 -48  -4  -1    0.90    0.90
  49   3   1    2.80    1.00
  49   3   1    4.00    1.20
  49   3   1    2.20    1.00
 -49  -3  -1    3.70    1.00
 -49  -3  -1    2.70    0.90
 -49  -3  -1    1.90    0.70
  50   2   1    0.70    1.00
  50   2   1    1.00    0.90
  50   2   1    0.50    0.90
  50   2   1    0.80    1.10
 -50  -2  -1    2.20    1.00
 -50  -2  -1   -0.20    0.80
 -50  -2  -1    0.80    0.70
 -50  -2  -1    0.70    0.90
  51   1   1    4.60    1.00
  51   1   1    3.10    1.00
  51   1   1    4.00    1.20
  51   1   1    4.20    1.10
 -51  -1  -1    3.70    0.80
 -51  -1  -1    3.40    1.00
 -51  -1  -1    5.20    1.00
 -51  -1  -1    1.80    1.10
  52   0   1    1.10    0.90
  52   0   1    0.20    1.00
 -52   0  -1    0.40    0.70
 -52   0  -1    0.10    0.80
 -52   0  -1   -0.90    1.00
  53  -1   1    0.30    1.10
 -53   1  -1    0.00    1.00
 -53   1  -1    0.50    1.20
  54  -2   1   -0.30    1.10
  54  -2   1   -0.30    1.00
  54  -2   1    0.80    1.10
  54  -2   1    0.90    0.90
 -54   2  -1    1.80    1.20
 -54   2  -1   -0.40    1.10
 -54   2  -1    0.80    0.90
  55  -3   1    2.60    1.00
  55  -3   1    2.30    1.20
  55  -3   1    1.20    1.20
 -55   3  -1    0.80    1.20
 -55   3  -1    4.00    1.50
 -55   3  -1    2.60    1.00
  56  -4   1    2.40    1.10
  56  -4   1    1.00    1.20
  56  -4   1    2.90    1.20
  56  -4   1    2.40    1.30
 -56   4  -1    2.40    1.00
 -56   4  -1    2.20    1.50
 -56   4  -1    4.70    1.50
  39  11   1    1.80    0.90
  39  11   1    4.30    1.20
 -39 -11  -1    2.70    0.80
 -39 -11  -1    2.00    1.10
 -39 -11  -1    2.70    0.90
 -39 -11  -1    2.40    0.80
  40  10   1    2.60    1.00
  40  10   1    5.20    1.20
  40  10   1    2.70    0.80
 -40 -10  -1    4.40    0.80
 -40 -10  -1    2.60    1.10
 -40 -10  -1    4.20    0.90
 -40 -10  -1    2.20    0.80
  41   9   1    0.30    0.80
  41   9   1    0.50    0.80
  41   9   1   -0.90    0.70
  41   9   1    0.00    0.90
 -41  -9  -1    0.60    0.90
 -41  -9  -1   -0.50    0.70
 -41  -9  -1    0.20    0.70
 -41  -9  -1    0.00    0.70
  42   8   1    1.10    0.90
  42   8   1   -0.10    0.80
  42   8   1   -0.30    0.90
  42   8   1    0.20    0.70
 -42  -8  -1    1.00    0.90
 -42  -8  -1    0.00    0.80
 -42  -8  -1    0.80    0.70
 -42  -8  -1   -0.40    0.70
  43   7   1   42.70    3.40
  43   7   1   32.40    3.40
  43   7   1   37.50    3.50
  43   7   1   39.60    3.50
 -43  -7  -1   40.40    3.30
 -43  -7  -1   37.20    3.40
 -43  -7  -1   32.00    3.40
  44   6   1    9.40    1.40
  44   6   1    6.40    1.10
  44   6   1   12.50    1.30
  44   6   1   11.20    1.40
 -44  -6  -1    5.90    1.10
 -44  -6  -1    7.90    1.20
 -44  -6  -1   12.10    1.20
 -44  -6  -1   10.30    1.40
  45   5   1    3.00    0.90
  45   5   1    6.30    1.20
  45   5   1    4.10    1.10
  45   5   1    4.90    1.00
 -45  -5  -1    2.60    0.90
 -45  -5  -1    4.90    1.00
 -45  -5  -1    4.60    0.80
 -45  -5  -1    4.70    1.00
  46   4   1   32.40    2.80
  46   4   1   30.80    2.90
  46   4   1   33.10    3.00
  46   4   1   25.50    2.80
 -46  -4  -1   26.00    2.80
 -46  -4  -1   31.70    2.80
 -46  -4  -1   24.40    2.80
 -46  -4  -1   34.20    2.70
  47   3   1   24.30    2.30
  47   3   1   18.20    2.30
  47   3   1   22.60    2.30
 -47  -3  -1   25.60    2.20
 -47  -3  -1   25.10    2.30
  48   2   1   20.00    2.30
  48   2   1   18.40    2.20
 -48  -2  -1   24.50    2.30
 -48  -2  -1   24.00    2.10
  49   1   1    5.30    1.10
  49   1   1    6.70    1.20
  49   1   1    6.90    1.30
 -49  -1  -1    3.50    1.10
 -49  -1  -1    4.60    1.00
 -49  -1  -1    6.70    1.00
 -49  -1  -1    5.80    1.10
  50   0   1   -0.40    0.90
  50   0   1    0.50    0.90
 -50   0  -1    0.50    1.00
 -50   0  -1    0.20    0.80
 -50   0  -1   -0.20    0.60
 -50   0  -1   -0.10    0.80
  51  -1   1    2.90    1.10
  51  -1   1    2.80    1.00
  51  -1   1    4.40    1.10
 -51   1  -1    3.70    1.30
 -51   1  -1    4.20    1.10
 -51   1  -1    2.10    1.00
 -51   1  -1    4.10    0.80
  52  -2   1    3.70    1.00
  52  -2   1    3.90    1.20
 -52   2  -1    5.20    0.80
 -52   2  -1    4.90    1.30
 -52   2  -1    2.40    1.10
  53  -3   1    1.50    0.90
  53  -3   1    2.00    1.20
  53  -3   1    1.10    1.70
  53  -3   1    0.90    1.10
 -53   3  -1    2.10    1.30
 -53   3  -1    0.00    0.60
 -53   3  -1    1.60    0.90
 -53   3  -1    1.20    1.30
  54  -4   1    0.50    0.90
  54  -4   1    0.00    1.10
  54  -4   1   -0.70    1.10
  54  -4   1    0.60    1.10
 -54   4  -1   -0.20    1.40
 -54   4  -1    0.00    0.60
 -54   4  -1   -1.70    1.30
 -54   4  -1    0.50    0.90
  55  -5   1    0.30    1.00
  55  -5   1    1.30    1.20
  55  -5   1   -0.10    1.20
  55  -5   1    1.20    1.20
 -55   5  -1    1.20    1.40
 -55   5  -1    0.20    0.70
 -55   5  -1    0.20    0.90
 -55   5  -1    0.40    1.40
  37  11   1   -0.80    1.00
 -37 -11  -1    0.70    0.80
 -37 -11  -1   -0.30    1.00
 -37 -11  -1   -1.20    0.60
 -37 -11  -1   -0.30    0.70
  38  10   1   58.69    4.90
  38  10   1   63.99    4.90
  38  10   1   48.70    5.10
  38  10   1   66.09    5.10
 -38 -10  -1   53.59    5.10
 -38 -10  -1   52.79    5.00
 -38 -10  -1   59.29    5.00
 -38 -10  -1   55.19    5.00
  39   9   1   13.50    1.20
  39   9   1    8.10    1.20
  39   9   1   14.00    1.50
  39   9   1    7.50    1.30
 -39  -9  -1   12.20    1.20
 -39  -9  -1    9.30    1.20
 -39  -9  -1    7.90    1.20
 -39  -9  -1    8.30    1.30
  40   8   1    6.30    1.00
  40   8   1    5.40    1.10
  40   8   1   10.70    1.10
  40   8   1    8.70    1.30
 -40  -8  -1    8.90    1.00
 -40  -8  -1    6.30    1.00
 -40  -8  -1    6.20    1.10
 -40  -8  -1    5.90    1.00
  41   7   1   66.09    5.30
  41   7   1   65.09    5.40
  41   7   1   64.69    5.40
 -41  -7  -1   56.89    5.30
 -41  -7  -1   63.29    5.20
 -41  -7  -1   59.99    5.40
 -41  -7  -1   52.59    5.30
  42   6   1    6.60    1.20
  42   6   1    4.60    1.00
  42   6   1    7.60    1.10
  42   6   1    5.60    1.20
 -42  -6  -1    5.20    0.90
 -42  -6  -1    5.70    0.90
 -42  -6  -1    6.40    0.90
 -42  -6  -1    6.40    1.20
  43   5   1    0.60    0.80
  43   5   1    1.10    0.90
  43   5   1    0.80    0.70
  43   5   1    1.20    1.00
 -43  -5  -1    0.30    0.70
 -43  -5  -1    0.60    0.70
 -43  -5  -1    1.10    0.70
 -43  -5  -1    0.10    0.80
  44   4   1    2.60    0.90
  44   4   1    2.40    1.00
  44   4   1    2.10    1.00
  44   4   1    1.10    0.80
 -44  -4  -1    1.10    0.80
 -44  -4  -1    2.10    0.90
 -44  -4  -1    1.60    0.80
 -44  -4  -1    1.70    0.70
  45   3   1   33.90    3.10
  45   3   1   34.70    3.20
  45   3   1   32.80    3.10
  45   3   1   30.40    3.10
 -45  -3  -1   36.50    3.00
 -45  -3  -1   30.70    3.00
 -45  -3  -1   33.90    3.10
  46   2   1    3.60    1.10
  46   2   1    1.70    1.00
  46   2   1    2.60    1.00
  46   2   1    2.00    0.90
 -46  -2  -1    2.90    0.90
 -46  -2  -1    1.30    0.60
 -46  -2  -1    1.00    0.80
  47   1   1    6.40    1.10
  47   1   1    5.10    1.10
  47   1   1    5.20    1.00
 -47  -1  -1    6.00    1.00
  48   0   1    0.60    0.90
 -48   0  -1   -0.10    0.60
 -48   0  -1   -0.90    0.80
  49  -1   1    6.80    1.20
  49  -1   1    6.40    1.10
  49  -1   1    5.60    1.00
  49  -1   1    2.90    1.10
 -49   1  -1    5.30    0.80
 -49   1  -1    6.50    1.10
 -49   1  -1    5.80    1.30
 -49   1  -1    4.30    1.10
  50  -2   1    1.00    0.80
  50  -2   1    1.10    1.00
  50  -2   1    1.40    1.00
  50  -2   1    1.30    1.00
 -50   2  -1    1.40    0.80
 -50   2  -1   -0.40    1.00
 -50   2  -1    0.60    1.00
 -50   2  -1    1.10    0.60
  51  -3   1    4.40    1.30
  51  -3   1    5.00    1.00
 -51   3  -1    4.10    1.20
 -51   3  -1    4.60    0.80
 -51   3  -1    6.00    1.50
  52  -4   1    1.60    1.20
  52  -4   1    1.70    0.90
  52  -4   1    1.10    1.20
 -52   4  -1    2.00    0.70
 -52   4  -1    0.50    1.20
 -52   4  -1    2.80    1.40
  53  -5   1    2.80    1.10
  53  -5   1    2.20    1.20
  53  -5   1    1.50    1.30
  53  -5   1    0.90    0.90
 -53   5  -1    1.00    0.90
 -53   5  -1    2.30    1.50
 -53   5  -1    1.80    0.70
 -53   5  -1    3.10    1.40
  54  -6   1    0.30    1.20
  54  -6   1    1.80    1.20
  54  -6   1    1.40    1.30
  54  -6   1    1.20    1.00
 -54   6  -1    1.60    0.90
 -54   6  -1    1.80    1.50
 -54   6  -1    0.40    0.60
 -54   6  -1    1.50    1.40
  34  12   1    4.70    1.00
 -34 -12  -1    2.60    0.70
 -34 -12  -1    0.90    1.00
 -34 -12  -1    2.20    0.80
 -34 -12  -1    1.30    0.80
  35  11   1    0.30    0.90
 -35 -11  -1   -0.40    0.80
 -35 -11  -1    0.90    0.60
 -35 -11  -1    0.20    0.70
 -35 -11  -1   -0.60    0.90
  36  10   1    3.60    1.00
  36  10   1    3.40    0.70
  36  10   1    2.30    0.60
  36  10   1    2.00    0.80
 -36 -10  -1    2.10    1.00
 -36 -10  -1    1.30    0.80
 -36 -10  -1    3.30    0.70
 -36 -10  -1    2.00    0.80
  37   9   1   41.80    3.30
  37   9   1   30.10    3.30
  37   9   1   40.10    3.20
  37   9   1   35.70    3.20
 -37  -9  -1   28.60    3.30
 -37  -9  -1   34.70    3.20
 -37  -9  -1   38.50    3.20
 -37  -9  -1   37.10    3.30
  38   8   1   -0.80    0.80
  38   8   1    1.20    0.70
  38   8   1    0.40    0.70
  38   8   1   -0.40    0.80
 -38  -8  -1    0.60    0.80
 -38  -8  -1    0.00    0.60
 -38  -8  -1    0.50    0.70
 -38  -8  -1   -0.20    0.70
  39   7   1    3.00    0.80
  39   7   1    4.80    0.90
  39   7   1    4.10    1.00
  39   7   1    3.20    1.10
 -39  -7  -1    2.10    0.70
 -39  -7  -1    3.50    0.90
 -39  -7  -1    3.90    0.90
 -39  -7  -1    4.30    0.70
  40   6   1    2.80    0.90
  40   6   1    5.80    1.00
  40   6   1    4.70    1.00
  40   6   1    5.40    1.10
 -40  -6  -1    4.20    0.90
 -40  -6  -1    5.50    0.80
 -40  -6  -1    5.10    0.90
 -40  -6  -1    4.80    1.10
  41   5   1    9.60    1.30
  41   5   1    9.20    1.30
  41   5   1    8.30    1.20
  41   5   1   12.60    1.20
 -41  -5  -1    9.50    1.20
 -41  -5  -1   12.40    1.10
 -41  -5  -1    6.70    1.10
 -41  -5  -1    7.50    1.10
  42   4   1   16.20    1.60
  42   4   1   15.70    1.70
  42   4   1   16.00    1.80
  42   4   1   12.10    1.60
 -42  -4  -1   17.30    1.60
 -42  -4  -1   16.70    1.70
 -42  -4  -1   14.80    1.60
 -42  -4  -1   11.80    1.60
  43   3   1   10.10    1.30
  43   3   1    8.80    1.30
  43   3   1   12.10    1.40
  43   3   1   10.70    1.40
 -43  -3  -1    8.30    1.30
 -43  -3  -1   13.00    1.40
 -43  -3  -1   12.20    1.20
 -43  -3  -1    7.90    1.20
  44   2   1    7.50    1.30
  44   2   1    7.90    1.10
  44   2   1    6.50    1.20
  44   2   1    6.90    1.10
 -44  -2  -1    8.40    1.10
 -44  -2  -1    9.20    1.00
 -44  -2  -1    6.50    1.10
  45   1   1    2.20    1.00
  45   1   1    3.10    0.90
  45   1   1    2.40    0.80
  45   1   1    2.20    0.90
 -45  -1  -1    2.00    0.70
 -45  -1  -1    2.10    1.00
 -45  -1  -1    2.20    0.80
 -45  -1  -1    2.10    0.80
  46   0   1   -0.30    0.80
  46   0   1    0.30    0.80
 -46   0  -1   -1.20    0.90
 -46   0  -1   -0.60    0.70
 -46   0  -1   -0.30    0.80
 -46   0  -1    0.60    0.60
  47  -1   1    7.00    1.10
  47  -1   1    5.80    1.10
 -47   1  -1    6.50    0.90
 -47   1  -1    5.40    1.00
  48  -2   1   16.40    2.10
  48  -2   1   24.50    2.20
  48  -2   1   22.60    2.30
 -48   2  -1   18.60    2.80
 -48   2  -1   21.30    2.10
 -48   2  -1   21.60    2.00
  49  -3   1    3.60    1.10
  49  -3   1    2.80    0.90
  49  -3   1    4.90    1.10
  49  -3   1    3.20    1.10
 -49   3  -1    1.20    1.20
 -49   3  -1    3.40    0.90
 -49   3  -1    3.40    1.20
 -49   3  -1    2.30    0.70
  50  -4   1    1.90    1.10
  50  -4   1    3.50    1.10
  50  -4   1    1.50    0.80
 -50   4  -1    1.30    0.60
 -50   4  -1    2.20    0.90
 -50   4  -1    2.00    1.20
 -50   4  -1    2.90    1.30
  51  -5   1   10.60    1.40
  51  -5   1    6.20    1.10
  51  -5   1    7.50    1.50
 -51   5  -1    5.90    1.00
 -51   5  -1    8.40    1.60
 -51   5  -1    9.20    1.70
  52  -6   1    7.60    1.50
  52  -6   1    9.10    1.40
  52  -6   1    8.60    1.20
  52  -6   1    8.90    1.40
 -52   6  -1    8.20    1.20
 -52   6  -1    9.00    1.70
 -52   6  -1    8.90    1.80
 -52   6  -1    4.00    0.90
  32  12   1    1.70    0.90
 -32 -12  -1    0.50    0.60
 -32 -12  -1    0.60    0.80
 -32 -12  -1    0.60    0.80
 -32 -12  -1    0.80    1.00
  33  11   1   22.30    1.90
 -33 -11  -1   17.90    1.80
 -33 -11  -1   14.90    1.80
 -33 -11  -1   12.90    1.90
 -33 -11  -1   18.30    1.70
  34  10   1    0.00    0.80
  34  10   1    0.10    0.70
 -34 -10  -1    0.10    0.60
 -34 -10  -1    0.80    0.90
 -34 -10  -1   -0.40    0.70
 -34 -10  -1    0.40    0.70
  35   9   1    5.80    1.10
  35   9   1    6.40    0.90
  35   9   1    7.10    1.10
 -35  -9  -1    5.40    1.00
 -35  -9  -1    5.30    1.00
 -35  -9  -1    7.50    0.90
 -35  -9  -1    5.30    1.00
  36   8   1    1.40    0.70
  36   8   1    1.50    0.90
  36   8   1    0.20    0.80
  36   8   1    1.30    0.70
 -36  -8  -1    1.20    0.60
 -36  -8  -1    0.00    0.60
 -36  -8  -1    1.10    0.80
 -36  -8  -1    1.00    0.60
  37   7   1   98.59    7.70
  37   7   1   93.49    7.80
  37   7   1   97.99    7.80
  37   7   1   76.59    7.70
 -37  -7  -1   96.79    7.70
 -37  -7  -1   84.89    7.70
 -37  -7  -1   85.99    7.70
 -37  -7  -1   92.59    7.80
  38   6   1   23.10    2.20
  38   6   1   22.70    2.10
  38   6   1   20.50    2.20
 -38  -6  -1   22.50    2.00
 -38  -6  -1   23.10    2.20
 -38  -6  -1   19.20    2.10
 -38  -6  -1   20.00    2.10
  39   5   1    5.10    1.00
  39   5   1    3.80    0.90
  39   5   1    4.80    0.90
  39   5   1    4.60    1.00
 -39  -5  -1    3.60    0.80
 -39  -5  -1    5.70    0.80
 -39  -5  -1    4.50    0.90
 -39  -5  -1    4.90    0.90
  40   4   1   66.09    5.50
  40   4   1   65.29    5.50
  40   4   1   66.79    5.50
  40   4   1   56.49    5.50
 -40  -4  -1   67.49    5.40
 -40  -4  -1   59.59    5.50
 -40  -4  -1   66.09    5.50
 -40  -4  -1   58.39    5.50
  41   3   1    5.40    0.90
  41   3   1    5.30    1.00
  41   3   1    4.60    0.90
  41   3   1    4.90    1.10
 -41  -3  -1    4.40    0.90
 -41  -3  -1    6.10    0.80
 -41  -3  -1    5.30    0.90
 -41  -3  -1    5.40    1.00
  42   2   1   43.50    3.80
  42   2   1   40.40    3.80
  42   2   1   41.80    3.70
  42   2   1   38.70    3.80
 -42  -2  -1   43.90    3.70
 -42  -2  -1   45.60    3.80
 -42  -2  -1   40.10    3.80
  43   1   1    0.80    1.00
  43   1   1   -0.30    0.80
  43   1   1    1.40    0.80
  43   1   1   -1.20    0.70
 -43  -1  -1    0.40    0.80
 -43  -1  -1    0.20    0.60
 -43  -1  -1    0.10    0.90
 -43  -1  -1   -0.10    0.70
  44   0   1    0.10    0.70
  44   0   1    0.10    0.80
 -44   0  -1   -0.90    0.70
 -44   0  -1    0.10    0.60
 -44   0  -1   -0.40    0.70
 -44   0  -1    1.10    0.80
  45  -1   1   -0.10    0.90
  45  -1   1    1.90    0.70
  45  -1   1    2.00    0.90
  45  -1   1    0.30    0.90
 -45   1  -1    1.80    0.60
 -45   1  -1    2.40    0.90
 -45   1  -1    2.80    1.10
 -45   1  -1    3.30    0.90
  46  -2   1    1.80    1.00
  46  -2   1    2.60    1.10
  46  -2   1    2.10    1.00
  46  -2   1    2.60    0.90
 -46   2  -1    1.50    0.60
 -46   2  -1    2.10    0.80
 -46   2  -1    2.30    1.00
 -46   2  -1    0.50    1.10
  47  -3   1   25.00    2.50
  47  -3   1   23.50    2.50
 -47   3  -1   24.80    2.20
 -47   3  -1   23.80    2.40
  48  -4   1    0.80    1.00
  48  -4   1   -0.70    1.00
  48  -4   1   -0.10    0.80
  48  -4   1    0.00    0.90
 -48   4  -1    0.50    0.80
 -48   4  -1    0.10    0.60
 -48   4  -1    0.40    1.20
  49  -5   1    3.20    1.20
  49  -5   1    4.30    1.20
  49  -5   1    3.50    0.90
 -49   5  -1    4.80    1.10
 -49   5  -1    2.90    1.40
 -49   5  -1    2.30    0.70
 -49   5  -1    3.70    1.30
  50  -6   1    6.60    1.30
  50  -6   1    6.30    1.40
  50  -6   1    4.70    1.10
 -50   6  -1    7.70    1.70
 -50   6  -1    5.10    0.90
 -50   6  -1    8.90    1.60
  51  -7   1    6.10    1.40
  51  -7   1    3.70    1.30
  51  -7   1    8.30    1.40
  51  -7   1    5.40    1.20
 -51   7  -1    4.30    0.80
 -51   7  -1    5.40    1.10
 -51   7  -1    6.30    1.70
 -51   7  -1    6.90    1.60
  29  13   1   -0.50    0.80
 -29 -13  -1    0.10    0.80
 -29 -13  -1    1.00    0.70
 -29 -13  -1    0.40    1.00
 -29 -13  -1   -0.30    0.60
  30  12   1    3.10    0.90
 -30 -12  -1    2.20    0.60
 -30 -12  -1    1.50    0.90
 -30 -12  -1    2.00    0.80
 -30 -12  -1    2.50    0.70
  31  11   1    3.50    0.90
 -31 -11  -1    2.80    0.80
 -31 -11  -1    3.10    0.70
 -31 -11  -1    2.40    0.80
 -31 -11  -1    2.50    1.00
  32  10   1    0.00    0.80
  32  10   1   -1.40    0.60
 -32 -10  -1    0.90    0.70
 -32 -10  -1    0.40    0.60
 -32 -10  -1    0.40    0.90
 -32 -10  -1    0.00    0.60
  33   9   1   41.40    4.30
  33   9   1   54.09    4.30
  33   9   1   47.70    4.20
  33   9   1   53.69    4.20
 -33  -9  -1   47.10    4.30
 -33  -9  -1   43.60    4.20
 -33  -9  -1   51.29    4.20
 -33  -9  -1   47.30    4.30
  34   8   1   -0.50    0.70
  34   8   1    0.40    0.60
  34   8   1   -1.20    0.60
  34   8   1    0.40    0.70
 -34  -8  -1    0.80    0.70
 -34  -8  -1    1.00    0.60
 -34  -8  -1    0.70    0.70
 -34  -8  -1    0.30    0.70
  35   7   1   27.60    2.70
  35   7   1   32.10    2.70
  35   7   1   27.60    2.70
  35   7   1   31.80    2.70
 -35  -7  -1   27.10    2.70
 -35  -7  -1   25.80    2.70
 -35  -7  -1   30.20    2.80
 -35  -7  -1   32.90    2.60
  36   6   1    4.10    0.80
  36   6   1    3.20    0.80
  36   6   1    3.40    0.90
  36   6   1    4.80    0.90
 -36  -6  -1    4.20    0.80
 -36  -6  -1    3.60    0.90
 -36  -6  -1    3.90    0.70
 -36  -6  -1    2.90    0.80
  37   5   1   17.50    1.60
  37   5   1   17.10    1.70
  37   5   1   15.70    1.70
 -37  -5  -1   14.00    1.60
 -37  -5  -1   17.00    1.60
 -37  -5  -1   12.70    1.60
 -37  -5  -1   17.30    1.70
  38   4   1  151.68   12.50
  38   4   1  132.29   12.40
  38   4   1  153.88   12.40
  38   4   1  154.28   12.50
 -38  -4  -1  155.78   12.50
 -38  -4  -1  139.39   12.40
 -38  -4  -1  159.48   12.40
 -38  -4  -1  134.79   12.50
  39   3   1   11.60    1.40
  39   3   1    8.90    1.30
  39   3   1   10.80    1.20
  39   3   1   10.80    1.30
 -39  -3  -1    9.70    1.30
 -39  -3  -1   10.00    1.30
 -39  -3  -1   12.20    1.20
 -39  -3  -1   12.30    1.30
  40   2   1    6.20    1.00
  40   2   1    6.80    1.10
  40   2   1    7.20    1.00
  40   2   1    5.90    1.10
 -40  -2  -1    6.30    1.00
 -40  -2  -1    8.40    0.90
 -40  -2  -1    8.10    1.00
  41   1   1    7.30    1.20
  41   1   1    7.60    1.20
  41   1   1    9.70    1.20
  41   1   1    9.80    1.30
 -41  -1  -1   11.10    1.10
 -41  -1  -1   11.10    1.20
 -41  -1  -1   11.70    1.30
  42   0   1   -0.20    0.70
  42   0   1    0.60    0.70
  42   0   1    2.40    1.40
 -42   0  -1    0.40    0.60
 -42   0  -1    1.00    0.80
 -42   0  -1    1.30    0.80
 -42   0  -1    0.10    0.80
  43  -1   1    0.50    0.80
  43  -1   1    1.10    0.90
  43  -1   1   -0.90    0.80
  43  -1   1    0.90    0.70
 -43   1  -1    0.30    0.70
 -43   1  -1   -0.80    0.80
 -43   1  -1    1.00    0.60
 -43   1  -1   -1.00    0.90
  44  -2   1    6.30    1.30
  44  -2   1    6.70    1.20
  44  -2   1    7.60    1.10
 -44   2  -1    9.30    1.10
 -44   2  -1    7.90    1.20
 -44   2  -1    7.60    1.00
 -44   2  -1    8.80    1.40
  45  -3   1   33.00    3.10
  45  -3   1   32.80    3.10
  45  -3   1   30.10    3.00
  45  -3   1   35.00    3.10
 -45   3  -1   33.00    3.20
 -45   3  -1   35.10    3.00
 -45   3  -1   31.90    2.90
 -45   3  -1   32.70    3.20
  46  -4   1   34.30    2.90
  46  -4   1   31.50    2.80
 -46   4  -1   27.40    2.60
 -46   4  -1   23.00    2.80
 -46   4  -1   29.00    2.70
  47  -5   1    0.70    0.80
  47  -5   1    0.00    1.00
  47  -5   1   -0.40    1.00
  47  -5   1    0.10    1.00
 -47   5  -1   -0.10    0.70
 -47   5  -1    2.60    1.30
 -47   5  -1    0.20    0.60
  48  -6   1    2.00    1.10
  48  -6   1    1.20    1.10
  48  -6   1    1.70    0.80
 -48   6  -1    3.10    0.70
 -48   6  -1    2.10    1.40
 -48   6  -1    2.00    0.80
  49  -7   1    9.50    1.60
  49  -7   1   16.50    1.70
  49  -7   1   13.60    1.50
 -49   7  -1   14.30    2.10
 -49   7  -1   10.00    1.20
  50  -8   1    9.40    1.40
  50  -8   1    5.20    1.10
  50  -8   1    4.20    1.40
  50  -8   1    6.80    1.40
 -50   8  -1    8.20    1.80
 -50   8  -1    4.50    0.80
 -50   8  -1    6.20    1.10
  27  13   1    0.60    0.80
 -27 -13  -1   -0.60    0.80
 -27 -13  -1    0.30    0.70
 -27 -13  -1   -0.30    0.50
  28  12   1   52.89    3.80
 -28 -12  -1   41.60    3.70
 -28 -12  -1   41.80    3.70
 -28 -12  -1   32.80    3.80
 -28 -12  -1   42.40    3.80
  29  11   1    0.10    0.70
 -29 -11  -1   -0.10    0.80
 -29 -11  -1   -0.20    0.50
 -29 -11  -1    0.00    0.70
 -29 -11  -1    0.00    0.60
  30  10   1   13.40    1.40
 -30 -10  -1   10.80    1.30
 -30 -10  -1    9.80    1.30
 -30 -10  -1   12.90    1.20
 -30 -10  -1    9.30    1.40
  31   9   1    2.20    0.80
  31   9   1    2.70    0.60
  31   9   1    3.00    0.60
  31   9   1    3.30    0.80
 -31  -9  -1    2.90    0.90
 -31  -9  -1    2.60    0.60
 -31  -9  -1    2.20    0.70
 -31  -9  -1    2.50    0.70
  32   8   1   16.40    1.70
  32   8   1   17.90    1.60
  32   8   1   17.60    1.70
 -32  -8  -1   16.10    1.70
 -32  -8  -1   18.30    1.60
 -32  -8  -1   14.60    1.70
 -32  -8  -1   14.30    1.80
  33   7   1   20.20    1.90
  33   7   1   17.70    1.80
  33   7   1   20.10    1.90
  33   7   1   17.20    1.90
 -33  -7  -1   20.20    2.00
 -33  -7  -1   16.80    1.90
 -33  -7  -1   20.70    1.90
 -33  -7  -1   20.70    1.80
  34   6   1    7.40    1.10
  34   6   1    8.80    1.00
  34   6   1    5.70    1.00
  34   6   1    6.00    0.90
 -34  -6  -1    7.70    0.90
 -34  -6  -1    6.20    0.90
 -34  -6  -1    6.90    1.00
 -34  -6  -1    6.10    0.90
  35   5   1    2.90    0.80
  35   5   1    3.50    0.90
  35   5   1    4.90    0.80
  35   5   1    2.60    0.70
 -35  -5  -1    3.60    0.80
 -35  -5  -1    4.40    0.70
 -35  -5  -1    3.50    0.80
 -35  -5  -1    3.30    0.70
  36   4   1    4.90    0.90
  36   4   1    4.80    0.90
  36   4   1    5.10    0.90
 -36  -4  -1    4.50    0.90
 -36  -4  -1    4.20    0.80
 -36  -4  -1    6.10    0.80
 -36  -4  -1    4.80    0.90
  37   3   1   23.20    2.10
  37   3   1   24.70    2.20
  37   3   1   22.00    2.20
  37   3   1   23.70    2.30
 -37  -3  -1   20.40    2.20
 -37  -3  -1   24.70    2.20
 -37  -3  -1   21.80    2.20
 -37  -3  -1   23.30    2.10
  38   2   1   55.49    4.60
  38   2   1   54.09    4.70
  38   2   1   52.79    4.70
  38   2   1   49.99    4.70
 -38  -2  -1   50.79    4.70
 -38  -2  -1   50.99    4.60
 -38  -2  -1   56.99    4.70
 -38  -2  -1   56.49    4.60
  39   1   1   18.00    2.10
  39   1   1   18.60    2.00
  39   1   1   20.20    2.00
  39   1   1   19.10    2.00
 -39  -1  -1   23.70    2.00
 -39  -1  -1   21.80    1.90
 -39  -1  -1   19.70    2.00
  40   0   1   -0.60    0.80
  40   0   1   -0.30    0.70
  40   0   1    0.30    0.70
 -40   0  -1   -1.00    0.60
 -40   0  -1    0.10    0.70
 -40   0  -1   -0.10    0.50
 -40   0  -1   -0.50    0.80
  41  -1   1   10.30    1.30
  41  -1   1    8.70    1.30
  41  -1   1    7.80    1.20
  41  -1   1   10.40    1.30
 -41   1  -1   10.90    1.30
 -41   1  -1   10.60    1.10
 -41   1  -1    9.90    1.40
 -41   1  -1   10.40    1.20
  42  -2   1   39.00    3.70
  42  -2   1   43.40    3.70
  42  -2   1   42.30    3.80
  42  -2   1   40.80    3.80
 -42   2  -1   40.60    3.80
 -42   2  -1   42.30    3.60
 -42   2  -1   41.00    3.90
 -42   2  -1   42.40    3.70
  43  -3   1    9.10    1.40
  43  -3   1    8.40    1.20
  43  -3   1   11.50    1.50
  43  -3   1   11.40    1.40
 -43   3  -1   10.30    1.40
 -43   3  -1   10.80    1.20
 -43   3  -1   11.80    1.60
 -43   3  -1   11.30    1.30
  44  -4   1    0.90    0.70
  44  -4   1    2.00    1.00
  44  -4   1    1.70    0.90
  44  -4   1    1.20    0.90
 -44   4  -1    1.80    1.10
 -44   4  -1    2.10    0.80
 -44   4  -1    2.50    1.20
 -44   4  -1    1.90    0.60
  45  -5   1    4.70    1.10
  45  -5   1    6.40    1.20
 -45   5  -1    4.50    1.20
 -45   5  -1    4.70    0.80
 -45   5  -1    6.00    1.00
  46  -6   1    3.80    1.00
  46  -6   1    7.70    2.20
  46  -6   1    7.80    1.20
  46  -6   1    6.20    1.20
 -46   6  -1    6.10    1.00
 -46   6  -1    9.50    1.50
 -46   6  -1    6.60    2.00
 -46   6  -1    5.00    0.80
  47  -7   1    4.10    1.20
  47  -7   1    2.80    1.00
  47  -7   1    3.30    1.20
 -47   7  -1    3.70    1.40
 -47   7  -1    2.40    0.80
 -47   7  -1    2.40    0.60
 -47   7  -1    3.90    1.60
  48  -8   1    3.40    1.00
  48  -8   1    1.50    1.20
  48  -8   1    2.70    1.20
 -48   8  -1    1.30    0.60
 -48   8  -1    1.60    1.60
 -48   8  -1    3.10    1.50
  25  13   1    3.00    0.80
 -25 -13  -1    2.40    0.70
 -25 -13  -1    2.10    0.60
 -25 -13  -1    2.30    0.90
  26  12   1   41.80    3.30
 -26 -12  -1   36.50    3.20
 -26 -12  -1   32.20    3.20
 -26 -12  -1   34.60    3.30
  27  11   1   16.10    1.50
 -27 -11  -1   13.40    1.30
 -27 -11  -1   13.00    1.50
 -27 -11  -1   10.50    1.40
  28  10   1   52.59    4.30
 -28 -10  -1   54.29    4.30
 -28 -10  -1   45.30    4.30
 -28 -10  -1   45.00    4.30
  29   9   1   22.90    2.10
  29   9   1   23.50    1.90
  29   9   1   20.20    2.00
 -29  -9  -1   18.70    2.00
 -29  -9  -1   23.70    2.00
 -29  -9  -1   18.50    2.10
  30   8   1   12.50    1.20
  30   8   1   14.50    1.50
  30   8   1   11.30    1.30
 -30  -8  -1   10.60    1.30
 -30  -8  -1   12.70    1.20
 -30  -8  -1   11.00    1.50
 -30  -8  -1   12.20    1.40
  31   7   1    1.10    0.70
  31   7   1    1.00    0.70
  31   7   1    1.00    0.60
 -31  -7  -1    1.90    0.50
 -31  -7  -1    1.40    0.60
 -31  -7  -1    1.60    0.60
 -31  -7  -1    0.90    0.70
  32   6   1   66.09    6.00
  32   6   1   75.59    6.00
  32   6   1   72.89    6.10
  32   6   1   66.29    6.10
 -32  -6  -1   72.29    6.10
 -32  -6  -1   71.09    6.10
 -32  -6  -1   74.19    6.00
 -32  -6  -1   66.09    6.00
  33   5   1   15.70    1.60
  33   5   1   12.50    1.40
  33   5   1   13.30    1.50
  33   5   1   15.90    1.50
 -33  -5  -1   14.40    1.50
 -33  -5  -1   12.30    1.50
 -33  -5  -1   13.00    1.40
 -33  -5  -1   13.50    1.40
  34   4   1   58.99    6.10
  34   4   1   71.79    6.10
  34   4   1   74.99    6.10
  34   4   1   73.79    6.10
 -34  -4  -1   76.49    6.10
 -34  -4  -1   66.29    6.10
 -34  -4  -1   77.69    6.10
 -34  -4  -1   68.99    6.10
  35   3   1  134.49   11.40
  35   3   1  137.89   11.50
  35   3   1  128.69   11.50
 -35  -3  -1  145.59   11.50
 -35  -3  -1  144.09   11.40
 -35  -3  -1  136.69   11.40
 -35  -3  -1  123.59   11.50
  36   2   1   42.90    4.00
  36   2   1   46.20    4.10
  36   2   1   44.70    4.00
  36   2   1   48.20    4.00
 -36  -2  -1   44.80    4.00
 -36  -2  -1   49.00    4.00
 -36  -2  -1   46.70    4.00
 -36  -2  -1   43.10    4.00
  37   1   1    0.10    0.70
  37   1   1    1.90    0.70
  37   1   1    1.00    0.70
  37   1   1    1.00    0.80
 -37  -1  -1    1.80    0.70
 -37  -1  -1    0.90    0.50
 -37  -1  -1    1.90    0.70
  38   0   1   -0.40    0.70
  38   0   1   -0.10    0.60
  38   0   1    0.10    0.70
  38   0   1   -0.90    0.80
 -38   0  -1    0.70    0.60
 -38   0  -1    0.10    0.80
 -38   0  -1   -0.20    0.60
 -38   0  -1   -0.10    0.60
  39  -1   1   18.60    2.10
  39  -1   1   21.30    2.00
  39  -1   1   18.90    1.90
  39  -1   1   22.10    2.10
 -39   1  -1   18.20    1.90
 -39   1  -1   19.80    1.90
 -39   1  -1   21.20    2.10
 -39   1  -1   21.60    2.10
  40  -2   1    7.10    1.20
  40  -2   1    7.60    1.20
  40  -2   1    7.00    1.10
  40  -2   1    6.90    1.00
 -40   2  -1    7.60    1.20
 -40   2  -1    7.50    0.90
 -40   2  -1   10.00    1.40
 -40   2  -1    8.30    1.10
  41  -3   1    6.60    1.00
  41  -3   1    6.10    1.00
  41  -3   1    4.70    1.00
  41  -3   1    2.90    0.80
 -41   3  -1    4.60    1.10
 -41   3  -1    5.00    1.20
 -41   3  -1    5.90    0.90
 -41   3  -1    4.70    0.70
  42  -4   1   20.80    1.80
  42  -4   1   13.10    1.70
  42  -4   1   12.80    1.60
  42  -4   1   15.60    1.70
 -42   4  -1   13.30    1.80
 -42   4  -1   15.30    1.60
 -42   4  -1   15.80    1.90
 -42   4  -1   15.00    1.50
  43  -5   1    0.80    1.00
  43  -5   1    1.10    0.70
  43  -5   1    0.90    0.90
  43  -5   1    1.10    0.90
 -43   5  -1    1.20    1.10
 -43   5  -1    1.30    1.10
 -43   5  -1    1.70    0.70
 -43   5  -1    0.80    0.50
  44  -6   1    9.30    1.40
  44  -6   1   11.00    1.40
  44  -6   1    7.60    1.40
 -44   6  -1   12.80    1.60
 -44   6  -1    7.80    1.20
 -44   6  -1    8.00    1.00
 -44   6  -1    8.70    1.70
  45  -7   1   10.90    1.30
  45  -7   1   11.00    1.40
  45  -7   1    8.30    1.20
 -45   7  -1    8.80    1.20
 -45   7  -1   10.60    1.60
 -45   7  -1    6.30    1.00
  46  -8   1    3.60    1.20
  46  -8   1    3.80    1.30
  46  -8   1    3.00    1.00
 -46   8  -1    3.50    0.70
 -46   8  -1    2.90    0.90
 -46   8  -1    5.10    1.40
 -46   8  -1    3.10    1.60
  47  -9   1    9.50    1.40
  47  -9   1    9.00    1.60
  47  -9   1   13.20    1.50
 -47   9  -1   15.30    2.10
 -47   9  -1    7.30    1.10
 -47   9  -1   17.30    2.00
  23  13   1    0.10    0.70
 -23 -13  -1   -0.30    0.80
 -23 -13  -1   -0.10    0.80
 -23 -13  -1   -0.30    0.60
 -23 -13  -1    0.10    0.50
  24  12   1    0.40    0.70
 -24 -12  -1   -0.10    0.90
 -24 -12  -1    0.40    0.60
 -24 -12  -1    0.40    0.70
 -24 -12  -1    0.10    0.50
  25  11   1    6.90    1.00
 -25 -11  -1    7.50    0.90
 -25 -11  -1    6.90    1.00
 -25 -11  -1    7.30    0.90
 -25 -11  -1    5.20    1.00
  26  10   1    1.60    0.70
 -26 -10  -1    0.90    0.80
 -26 -10  -1    2.50    0.60
 -26 -10  -1    2.70    0.70
 -26 -10  -1    1.30    0.60
  27   9   1   35.80    3.50
  27   9   1   45.30    3.40
 -27  -9  -1   32.70    3.50
 -27  -9  -1   42.70    3.40
 -27  -9  -1   36.60    3.40
 -27  -9  -1   38.60    3.40
  28   8   1   69.89    5.80
  28   8   1   71.89    5.70
  28   8   1   72.29    5.80
 -28  -8  -1   59.49    5.80
 -28  -8  -1   61.39    5.80
 -28  -8  -1   70.39    5.70
  29   7   1    2.90    0.70
  29   7   1    0.90    0.60
 -29  -7  -1    2.20    0.70
 -29  -7  -1    2.40    0.60
 -29  -7  -1    3.50    0.60
  30   6   1  100.59    8.10
  30   6   1  101.49    8.00
  30   6   1   90.39    8.10
 -30  -6  -1   88.29    8.10
 -30  -6  -1   96.19    8.00
 -30  -6  -1   93.79    8.10
  31   5   1    2.10    0.60
  31   5   1    1.30    0.60
  31   5   1    2.00    0.70
 -31  -5  -1    0.40    0.50
 -31  -5  -1    2.20    0.60
 -31  -5  -1    1.70    0.50
  32   4   1   54.39    5.00
  32   4   1   62.19    5.10
  32   4   1   55.99    5.10
  32   4   1   62.19    5.00
 -32  -4  -1   56.89    5.00
 -32  -4  -1   59.39    5.00
 -32  -4  -1   55.09    5.00
 -32  -4  -1   61.59    5.00
  33   3   1    2.40    0.70
  33   3   1    3.60    0.80
  33   3   1    3.10    0.70
 -33  -3  -1    2.80    0.70
 -33  -3  -1    3.80    0.60
 -33  -3  -1    3.10    0.70
 -33  -3  -1    3.90    0.80
  34   2   1    1.70    0.80
  34   2   1    0.00    0.60
  34   2   1    0.60    0.60
 -34  -2  -1    0.60    0.50
 -34  -2  -1    1.80    0.60
 -34  -2  -1    0.80    0.60
 -34  -2  -1    0.60    0.60
  35   1   1   68.49    6.00
  35   1   1   65.79    5.90
  35   1   1   69.89    6.00
  35   1   1   68.99    5.90
 -35  -1  -1   69.19    5.90
 -35  -1  -1   71.59    5.90
 -35  -1  -1   69.79    5.90
  36   0   1    0.30    0.70
  36   0   1   -0.50    0.60
  36   0   1   -0.30    0.70
 -36   0  -1   -0.20    0.70
 -36   0  -1    0.20    0.50
 -36   0  -1   -0.80    0.60
 -36   0  -1    0.50    0.60
  37  -1   1    0.50    0.80
  37  -1   1    0.10    0.50
  37  -1   1    1.50    0.80
  37  -1   1    0.60    0.70
 -37   1  -1    1.50    0.70
 -37   1  -1    1.30    0.50
 -37   1  -1    1.30    0.90
  38  -2   1   49.20    4.70
  38  -2   1   56.09    4.70
  38  -2   1   53.59    4.70
  38  -2   1   52.09    4.60
 -38   2  -1   58.09    4.80
 -38   2  -1   53.69    4.70
 -38   2  -1   54.59    4.60
 -38   2  -1   53.49    4.70
  39  -3   1    8.50    1.20
  39  -3   1    9.20    1.30
  39  -3   1   12.80    1.30
  39  -3   1    9.30    1.30
 -39   3  -1    9.80    1.10
 -39   3  -1   10.90    1.20
 -39   3  -1    9.60    1.40
 -39   3  -1   12.00    1.40
  40  -4   1   64.89    5.50
  40  -4   1   61.89    5.60
  40  -4   1   63.29    5.50
  40  -4   1   61.39    5.50
 -40   4  -1   61.39    5.40
 -40   4  -1   64.79    5.50
 -40   4  -1   67.09    5.70
 -40   4  -1   65.49    5.60
  41  -5   1    9.70    1.50
  41  -5   1   13.00    1.40
  41  -5   1   10.70    1.30
  41  -5   1    8.10    1.20
 -41   5  -1   10.70    1.50
 -41   5  -1   10.00    1.60
 -41   5  -1    9.70    1.10
 -41   5  -1    9.20    1.20
  42  -6   1    4.40    0.90
  42  -6   1    6.70    1.20
  42  -6   1    5.10    1.20
  42  -6   1    7.10    1.10
 -42   6  -1    5.30    1.40
 -42   6  -1    4.50    0.80
 -42   6  -1    5.80    0.90
 -42   6  -1    5.70    1.30
  43  -7   1   33.40    3.40
  43  -7   1   38.60    3.40
  43  -7   1   40.00    3.40
 -43   7  -1   38.60    3.70
 -43   7  -1   33.40    3.30
 -43   7  -1   41.20    3.60
 -43   7  -1   33.50    3.20
  44  -8   1    2.70    1.00
  44  -8   1    2.30    0.90
  44  -8   1    3.70    1.10
 -44   8  -1    0.20    0.50
 -44   8  -1    1.20    0.70
 -44   8  -1    1.80    1.20
  45  -9   1    3.90    1.30
  45  -9   1    6.50    1.30
  45  -9   1    4.50    1.10
  45  -9   1    7.80    1.30
 -45   9  -1    7.70    1.60
 -45   9  -1    6.00    1.00
 -45   9  -1    4.10    1.70
 -45   9  -1    4.20    0.80
  20  14   1   10.00    1.30
 -20 -14  -1    9.30    1.20
  21  13   1    0.10    0.90
 -21 -13  -1   -0.70    0.90
 -21 -13  -1   -0.30    0.80
 -21 -13  -1    0.10    0.50
 -21 -13  -1    0.40    0.60
  22  12   1   21.30    1.80
 -22 -12  -1   16.20    1.80
 -22 -12  -1   17.30    1.70
 -22 -12  -1   18.10    1.80
 -22 -12  -1   15.40    1.90
  23  11   1    1.70    0.70
 -23 -11  -1    2.10    0.50
 -23 -11  -1    1.90    0.80
 -23 -11  -1    1.60    0.90
 -23 -11  -1    1.70    0.60
  24  10   1    7.40    0.90
 -24 -10  -1    4.20    0.90
 -24 -10  -1    5.30    0.80
 -24 -10  -1    5.50    0.90
 -24 -10  -1    6.60    1.10
  25   9   1   10.70    1.10
  25   9   1    7.70    1.10
 -25  -9  -1    8.90    1.20
 -25  -9  -1    9.30    1.10
 -25  -9  -1   10.70    1.10
  26   8   1   -0.40    0.40
  26   8   1    0.10    0.60
  26   8   1    0.20    0.40
  26   8   1    1.10    0.60
 -26  -8  -1    0.20    0.50
 -26  -8  -1    0.00    0.60
 -26  -8  -1   -0.40    0.60
  27   7   1  117.69    9.10
  27   7   1  110.39    9.10
  27   7   1  107.29    9.20
  27   7   1  116.99    9.10
 -27  -7  -1   95.49    9.10
 -27  -7  -1  106.99    9.20
 -27  -7  -1  100.99    9.10
  28   6   1   34.10    3.20
  28   6   1   32.30    3.10
  28   6   1   38.20    3.10
 -28  -6  -1   36.70    3.10
 -28  -6  -1   35.30    3.10
 -28  -6  -1   35.10    3.10
  29   5   1   11.90    1.30
  29   5   1   14.80    1.30
  29   5   1   12.80    1.30
  29   5   1    9.10    1.30
 -29  -5  -1   11.60    1.30
 -29  -5  -1   14.20    1.30
 -29  -5  -1    9.30    1.30
  30   4   1    5.70    0.90
  30   4   1    7.40    0.90
  30   4   1    8.00    1.00
 -30  -4  -1    8.10    1.00
 -30  -4  -1    7.50    0.90
 -30  -4  -1    7.30    1.00
  31   3   1    3.30    0.70
  31   3   1    3.30    0.70
  31   3   1    3.10    0.70
 -31  -3  -1    3.50    0.60
 -31  -3  -1    3.30    0.70
 -31  -3  -1    2.40    0.60
  32   2   1    2.10    0.60
  32   2   1    1.70    0.70
  32   2   1    2.00    0.60
 -32  -2  -1    2.60    0.70
 -32  -2  -1    2.00    0.70
 -32  -2  -1    1.80    0.60
 -32  -2  -1    3.00    0.60
  33   1   1   11.10    1.30
  33   1   1    8.80    1.20
  33   1   1    9.00    1.10
 -33  -1  -1    9.70    1.10
 -33  -1  -1    9.50    1.10
 -33  -1  -1   11.70    1.10
 -33  -1  -1   10.40    1.30
  34   0   1   -0.30    0.70
  34   0   1    0.40    0.70
  34   0   1    0.10    0.60
 -34   0  -1   -0.10    0.70
 -34   0  -1   -0.40    0.50
 -34   0  -1   -0.10    0.40
 -34   0  -1   -0.50    0.60
  35  -1   1   62.39    5.90
  35  -1   1   73.09    6.00
  35  -1   1   76.69    6.00
  35  -1   1   70.19    6.00
 -35   1  -1   72.89    5.90
 -35   1  -1   64.59    5.90
 -35   1  -1   67.79    6.00
  36  -2   1   42.50    4.00
  36  -2   1   46.40    4.00
  36  -2   1   44.90    3.90
  36  -2   1   44.90    4.00
 -36   2  -1   44.50    3.90
 -36   2  -1   44.50    3.90
 -36   2  -1   47.90    4.00
 -36   2  -1   45.50    4.10
  37  -3   1   21.60    2.30
  37  -3   1   22.20    2.20
  37  -3   1   21.90    2.10
  37  -3   1   23.40    2.20
 -37   3  -1   22.40    2.20
 -37   3  -1   24.60    2.10
 -37   3  -1   23.40    2.40
 -37   3  -1   23.90    2.30
  38  -4   1  143.19   12.80
  38  -4   1  150.28   12.80
  38  -4   1  154.38   12.80
  38  -4   1  145.49   12.70
 -38   4  -1  157.68   12.90
 -38   4  -1  148.19   12.70
 -38   4  -1  163.88   12.80
 -38   4  -1  149.99   12.80
  39  -5   1    3.70    1.00
  39  -5   1    4.30    0.90
  39  -5   1    4.40    1.10
  39  -5   1    3.60    0.80
 -39   5  -1    4.10    1.10
 -39   5  -1    6.60    1.30
 -39   5  -1    4.20    0.80
 -39   5  -1    4.10    0.70
  40  -6   1    4.60    1.10
  40  -6   1    4.60    1.00
  40  -6   1    3.90    0.80
  40  -6   1    6.90    1.10
 -40   6  -1    3.60    0.70
 -40   6  -1    4.60    0.80
 -40   6  -1    7.10    1.30
 -40   6  -1    4.00    1.30
  41  -7   1   56.99    5.10
  41  -7   1   59.09    5.20
  41  -7   1   65.29    5.20
  41  -7   1   53.79    5.20
 -41   7  -1   65.49    5.30
 -41   7  -1   63.69    5.40
 -41   7  -1   52.89    5.10
  42  -8   1    0.20    1.00
  42  -8   1    0.30    0.90
  42  -8   1   -0.20    1.00
 -42   8  -1    0.90    0.70
 -42   8  -1   -1.20    1.40
 -42   8  -1    0.10    0.50
 -42   8  -1   -0.10    1.20
  43  -9   1    0.40    0.80
  43  -9   1    0.20    1.00
 -43   9  -1    2.70    1.40
 -43   9  -1    1.60    0.80
 -43   9  -1    0.50    0.50
  44 -10   1    1.50    1.20
  44 -10   1    0.30    0.90
  44 -10   1    0.60    1.10
  44 -10   1    0.90    1.10
 -44  10  -1    1.60    1.60
 -44  10  -1    0.20    1.40
 -44  10  -1    1.00    0.70
 -44  10  -1    0.20    0.60
  18  14   1   21.10    2.20
  18  14   1   25.10    2.30
 -18 -14  -1   19.30    2.00
 -19 -13  -1   -0.20    0.50
 -19 -13  -1    1.10    0.70
 -19 -13  -1    0.10    0.80
 -20 -12  -1    2.50    0.60
 -20 -12  -1    3.00    0.90
 -21 -11  -1   14.40    1.70
 -22 -10  -1   20.10    2.00
  23   9   1    2.70    0.70
 -23  -9  -1    2.90    0.60
 -23  -9  -1    2.70    0.50
 -23  -9  -1    3.60    0.80
  24   8   1   16.40    1.70
  24   8   1   17.70    1.50
  24   8   1   17.60    1.70
 -24  -8  -1   16.10    1.60
 -24  -8  -1   16.60    1.70
 -24  -8  -1   17.20    1.60
  25   7   1   70.79    6.00
  25   7   1   74.89    6.00
  25   7   1   65.29    6.00
  25   7   1   72.59    5.90
 -25  -7  -1   71.69    6.00
 -25  -7  -1   66.19    6.00
 -25  -7  -1   70.69    6.00
  26   6   1   19.50    1.80
  26   6   1   19.70    1.80
  26   6   1   18.00    1.70
  26   6   1   17.30    1.70
 -26  -6  -1   17.70    1.70
 -26  -6  -1   18.00    1.70
 -26  -6  -1   17.50    1.80
 -26  -6  -1   20.50    1.80
  27   5   1   16.10    1.50
  27   5   1   15.80    1.60
  27   5   1   16.80    1.60
 -27  -5  -1   15.40    1.50
 -27  -5  -1   15.10    1.50
 -27  -5  -1   14.90    1.50
 -27  -5  -1   14.50    1.50
  28   4   1   16.30    1.60
  28   4   1   14.90    1.50
  28   4   1   15.40    1.60
  28   4   1   17.20    1.60
 -28  -4  -1   16.60    1.60
 -28  -4  -1   15.60    1.60
 -28  -4  -1   15.50    1.60
  29   3   1    3.60    0.70
  29   3   1    4.10    0.70
  29   3   1    5.60    0.80
  29   3   1    5.10    0.70
 -29  -3  -1    4.60    0.80
 -29  -3  -1    3.50    0.70
 -29  -3  -1    4.50    0.70
  30   2   1   35.70    3.20
  30   2   1   36.20    3.10
  30   2   1   34.30    3.10
 -30  -2  -1   36.20    3.20
 -30  -2  -1   36.50    3.10
  31   1   1    4.60    0.70
  31   1   1    4.50    0.80
 -31  -1  -1    3.30    0.70
 -31  -1  -1    4.90    0.80
  32   0   1   -0.10    0.70
  32   0   1   -0.50    0.50
 -32   0  -1    0.50    0.50
 -32   0  -1    0.10    0.60
  33  -1   1    8.70    1.10
  33  -1   1   10.50    1.40
  33  -1   1    9.70    1.20
  33  -1   1    9.00    1.10
 -33   1  -1   10.30    1.10
 -33   1  -1   10.00    1.20
 -33   1  -1    9.80    1.00
  34  -2   1    0.60    0.70
  34  -2   1    0.20    0.60
  34  -2   1    0.20    0.70
  34  -2   1    0.80    0.60
 -34   2  -1    0.40    0.60
 -34   2  -1    0.20    0.80
 -34   2  -1    0.30    0.80
 -34   2  -1    1.10    0.50
  35  -3   1  133.79   11.30
  35  -3   1  130.19   11.40
  35  -3   1  127.79   11.30
  35  -3   1  141.19   11.30
 -35   3  -1  130.49   11.30
 -35   3  -1  137.49   11.30
 -35   3  -1  134.69   11.40
 -35   3  -1  137.89   11.40
  36  -4   1    4.70    0.90
  36  -4   1    3.80    0.90
  36  -4   1    4.50    0.80
  36  -4   1    4.50    0.90
 -36   4  -1    6.30    1.10
 -36   4  -1    5.00    0.80
 -36   4  -1    3.40    0.60
 -36   4  -1    3.30    1.10
  37  -5   1   18.60    1.80
  37  -5   1   15.50    1.70
  37  -5   1   13.20    1.60
  37  -5   1   13.50    1.70
 -37   5  -1   17.60    2.00
 -37   5  -1   18.50    1.90
 -37   5  -1   15.60    1.50
 -37   5  -1   15.60    1.60
  38  -6   1   22.30    2.20
  38  -6   1   22.50    2.20
  38  -6   1   20.00    2.00
  38  -6   1   24.00    2.20
 -38   6  -1   19.00    1.90
 -38   6  -1   21.70    2.40
 -38   6  -1   25.70    2.30
 -38   6  -1   20.10    2.10
  39  -7   1    4.40    1.00
  39  -7   1    3.20    1.00
  39  -7   1    3.70    1.00
  39  -7   1    4.00    0.80
 -39   7  -1    4.00    1.20
 -39   7  -1    2.80    0.80
 -39   7  -1    4.00    1.40
 -39   7  -1    3.40    0.60
  40  -8   1    8.40    1.20
  40  -8   1    8.10    1.30
  40  -8   1    9.80    1.30
  40  -8   1    7.10    1.30
 -40   8  -1    6.50    1.00
 -40   8  -1   11.50    1.70
 -40   8  -1    9.40    1.50
 -40   8  -1    6.20    0.90
  41  -9   1   -0.50    1.00
  41  -9   1    0.40    1.10
  41  -9   1    0.10    1.10
 -41   9  -1   -0.80    0.60
 -41   9  -1    0.00    1.20
 -41   9  -1   -0.30    0.50
 -41   9  -1    0.00    1.40
  42 -10   1    7.20    1.20
  42 -10   1   10.20    1.40
 -42  10  -1    5.40    1.00
 -42  10  -1    9.70    1.60
  16  14   1   30.80    2.80
  16  14   1   30.50    2.70
 -16 -14  -1   28.50    2.70
  17  13   1    0.90    0.60
  17  13   1    0.60    0.70
 -17 -13  -1    0.20    0.90
 -17 -13  -1    0.20    0.60
  18  12   1   22.20    1.90
 -18 -12  -1   17.80    2.10
 -18 -12  -1   20.40    1.90
  19  11   1    5.30    0.90
 -19 -11  -1    3.40    1.00
 -19 -11  -1    4.30    0.60
 -19 -11  -1    5.00    0.80
 -19 -11  -1    3.90    0.90
 -20 -10  -1    2.30    0.70
 -20 -10  -1    4.20    0.80
 -20 -10  -1    4.50    0.60
 -21  -9  -1    0.30    0.70
 -21  -9  -1    0.00    0.60
 -21  -9  -1   -0.10    0.40
  22   8   1   36.50    3.40
 -22  -8  -1   38.50    3.40
 -22  -8  -1   36.60    3.30
 -22  -8  -1   39.80    3.30
  23   7   1   33.30    2.80
  23   7   1   32.70    2.70
  23   7   1   30.40    2.80
 -23  -7  -1   28.60    2.80
 -23  -7  -1   33.30    2.70
 -23  -7  -1   29.90    2.80
  24   6   1   -0.20    0.50
  24   6   1    0.50    0.50
  24   6   1    0.60    0.50
 -24  -6  -1    0.80    0.40
 -24  -6  -1    1.60    0.60
  25   5   1   29.00    2.60
  25   5   1   31.50    2.60
  25   5   1   27.40    2.60
  25   5   1   31.60    2.70
 -25  -5  -1   25.60    2.60
 -25  -5  -1   30.30    2.60
 -25  -5  -1   29.80    2.60
  26   4   1    0.90    0.60
  26   4   1    1.00    0.50
  26   4   1    1.00    0.50
 -26  -4  -1    1.00    0.40
 -26  -4  -1    0.90    0.50
 -26  -4  -1    0.80    0.60
 -26  -4  -1    1.40    0.60
  27   3   1    2.90    0.60
  27   3   1    2.60    0.60
  27   3   1    2.50    0.60
  27   3   1    3.50    0.60
 -27  -3  -1    3.90    0.60
 -27  -3  -1    1.90    0.50
 -27  -3  -1    2.70    0.60
 -27  -3  -1    2.80    0.60
  28   2   1    3.20    0.60
  28   2   1    2.90    0.60
  28   2   1    3.20    0.70
  28   2   1    3.60    0.70
 -28  -2  -1    3.40    0.60
 -28  -2  -1    4.20    0.70
 -28  -2  -1    3.60    0.70
 -28  -2  -1    3.10    0.60
  29   1   1   26.40    2.40
  29   1   1   27.10    2.40
  29   1   1   27.30    2.40
  29   1   1   26.50    2.40
 -29  -1  -1   25.00    2.40
 -29  -1  -1   26.20    2.40
 -29  -1  -1   27.70    2.40
 -29  -1  -1   27.20    2.40
  30   0   1    0.20    0.60
  30   0   1    0.80    0.90
 -30   0  -1   -0.40    0.60
  31  -1   1    4.20    0.70
  31  -1   1    4.30    0.90
 -31   1  -1    3.90    0.80
  32  -2   1    2.10    0.70
  32  -2   1    2.00    0.70
  32  -2   1    2.50    0.70
  32  -2   1    1.70    0.70
 -32   2  -1    1.90    0.80
 -32   2  -1    3.80    0.80
 -32   2  -1    1.40    0.60
  33  -3   1    1.70    0.60
  33  -3   1    3.80    0.70
  33  -3   1    3.30    0.90
  33  -3   1    2.60    0.70
 -33   3  -1    2.90    0.60
 -33   3  -1    2.60    0.50
 -33   3  -1    3.50    0.90
 -33   3  -1    4.80    0.90
  34  -4   1   66.69    6.10
  34  -4   1   72.49    6.10
  34  -4   1   64.99    6.10
  34  -4   1   77.99    6.20
 -34   4  -1   76.39    6.20
 -34   4  -1   69.79    6.10
 -34   4  -1   71.09    6.00
 -34   4  -1   71.99    6.20
  35  -5   1    2.80    0.90
  35  -5   1    2.40    0.70
  35  -5   1    3.00    0.80
  35  -5   1    3.50    0.90
 -35   5  -1    1.90    1.10
 -35   5  -1    2.60    0.50
 -35   5  -1    4.20    1.00
 -35   5  -1    3.10    0.70
  36  -6   1    3.50    0.70
  36  -6   1    4.00    1.00
  36  -6   1    3.80    0.90
  36  -6   1    3.40    0.90
 -36   6  -1    3.40    0.70
 -36   6  -1    4.00    1.20
 -36   6  -1    2.70    0.60
 -36   6  -1    4.70    1.10
  37  -7   1   94.29    7.70
  37  -7   1   81.59    7.70
  37  -7   1   82.99    7.60
  37  -7   1   93.49    7.70
 -37   7  -1   94.69    7.90
 -37   7  -1  102.39    7.80
 -37   7  -1   86.69    7.60
 -37   7  -1   86.59    7.60
  38  -8   1    0.90    1.00
  38  -8   1   -0.50    0.80
  38  -8   1   -0.80    0.70
  38  -8   1    0.50    1.00
 -38   8  -1    0.20    0.60
 -38   8  -1   -0.40    1.20
 -38   8  -1   -1.00    1.00
  39  -9   1   10.40    1.40
  39  -9   1   10.30    1.60
  39  -9   1   13.50    1.60
  39  -9   1   13.70    1.60
 -39   9  -1   10.40    1.30
 -39   9  -1   15.60    1.70
 -39   9  -1   10.70    1.90
  40 -10   1    3.40    1.10
  40 -10   1    1.90    0.90
  40 -10   1    2.20    1.20
 -40  10  -1    2.80    0.80
 -40  10  -1    2.50    1.30
 -40  10  -1    7.70    1.70
 -40  10  -1    2.30    0.60
  14  14   1    1.70    0.80
  14  14   1    2.20    0.60
 -14 -14  -1    0.70    0.60
  15  13   1    0.20    0.60
  15  13   1    0.00    0.70
 -15 -13  -1   -0.70    0.80
 -15 -13  -1    0.80    0.70
 -15 -13  -1    0.80    0.50
  16  12   1   31.20    2.50
 -16 -12  -1   27.20    2.50
 -16 -12  -1   26.20    2.70
 -16 -12  -1   27.00    2.50
 -16 -12  -1   29.60    2.60
  17  11   1   12.30    1.10
 -17 -11  -1    9.00    1.10
 -17 -11  -1    8.10    1.20
 -17 -11  -1    9.10    1.00
 -17 -11  -1   10.50    1.20
  18  10   1   54.99    4.30
 -18 -10  -1   48.10    4.30
 -18 -10  -1   47.80    4.30
 -18 -10  -1   46.80    4.40
 -18 -10  -1   50.99    4.20
  19   9   1   37.50    3.10
 -19  -9  -1   34.40    3.20
 -19  -9  -1   38.00    3.10
 -19  -9  -1   34.90    3.20
 -19  -9  -1   34.20    3.20
  20   8   1   75.59    6.30
 -20  -8  -1   73.19    6.30
 -20  -8  -1   74.19    6.30
 -20  -8  -1   71.19    6.30
 -20  -8  -1   74.29    6.20
  21   7   1    0.50    0.60
  21   7   1    0.80    0.40
  21   7   1    0.90    0.40
  21   7   1    0.20    0.50
 -21  -7  -1    0.20    0.50
 -21  -7  -1    0.00    0.50
 -21  -7  -1    0.00    0.50
 -21  -7  -1    0.60    0.40
  22   6   1    1.20    0.50
  22   6   1    1.70    0.50
  22   6   1    1.90    0.50
  22   6   1    0.90    0.50
 -22  -6  -1    1.20    0.50
 -22  -6  -1    1.90    0.50
 -22  -6  -1    2.00    0.40
 -22  -6  -1    1.60    0.60
  23   5   1  126.09   10.90
  23   5   1  127.69   11.00
  23   5   1  139.49   11.00
 -23  -5  -1  122.09   11.00
 -23  -5  -1  126.79   10.90
 -23  -5  -1  141.79   11.00
  24   4   1    9.70    1.00
  24   4   1    8.70    1.00
  24   4   1    9.80    1.10
 -24  -4  -1   10.20    1.10
 -24  -4  -1   11.40    1.00
  25   3   1   78.39    6.70
  25   3   1   79.79    6.70
 -25  -3  -1   77.99    6.60
 -25  -3  -1   78.19    6.70
  26   2   1  141.59   11.90
  26   2   1  137.79   11.90
  26   2   1  134.89   11.90
  26   2   1  139.29   11.90
 -26  -2  -1  143.69   11.90
 -26  -2  -1  145.09   11.90
 -26  -2  -1  153.38   11.90
 -26  -2  -1  135.39   11.90
  27   1   1   -0.20    0.50
  27   1   1    0.30    0.50
  27   1   1   -0.20    0.50
  27   1   1    0.30    0.60
 -27  -1  -1    0.30    0.50
 -27  -1  -1    0.00    0.50
 -27  -1  -1   -0.20    0.40
 -27  -1  -1   -0.30    0.50
  28   0   1    0.60    0.60
  28   0   1   -0.70    0.60
  28   0   1   -0.20    0.50
  28   0   1    0.50    0.60
 -28   0  -1    0.40    0.60
 -28   0  -1   -0.30    0.50
  29  -1   1   23.00    2.30
  29  -1   1   28.10    2.40
  29  -1   1   26.50    2.30
  29  -1   1   27.00    2.60
 -29   1  -1   23.40    2.30
 -29   1  -1   25.30    2.40
 -29   1  -1   26.90    2.30
  30  -2   1   34.80    3.20
  30  -2   1   36.20    3.20
 -30   2  -1   34.00    3.20
 -30   2  -1   38.60    3.30
 -30   2  -1   39.60    3.30
  31  -3   1    3.10    0.80
  31  -3   1    3.10    0.70
  31  -3   1    2.80    0.70
  31  -3   1    3.90    0.70
 -31   3  -1    3.70    0.90
 -31   3  -1    2.50    0.60
 -31   3  -1    3.30    0.90
  32  -4   1   60.09    5.00
  32  -4   1   55.89    5.10
  32  -4   1   58.69    5.00
  32  -4   1   56.39    5.00
 -32   4  -1   56.69    5.00
 -32   4  -1   62.39    5.10
 -32   4  -1   57.79    5.10
  33  -5   1   15.50    1.70
  33  -5   1   14.80    1.60
  33  -5   1   13.80    1.50
  33  -5   1   12.20    1.50
 -33   5  -1   15.40    1.50
 -33   5  -1   15.70    1.70
 -33   5  -1   15.40    1.80
  34  -6   1    5.00    1.10
  34  -6   1    7.20    1.00
  34  -6   1    5.10    0.90
  34  -6   1    7.60    1.10
 -34   6  -1    5.90    1.30
 -34   6  -1    6.30    0.90
 -34   6  -1    9.00    1.20
  35  -7   1   29.80    2.90
  35  -7   1   27.90    2.80
  35  -7   1   30.70    2.90
  35  -7   1   32.10    2.90
 -35   7  -1   32.70    3.00
 -35   7  -1   30.20    2.80
 -35   7  -1   33.50    3.10
  36  -8   1    0.40    0.90
  36  -8   1    1.60    1.00
  36  -8   1    0.80    0.70
  36  -8   1   -0.30    0.80
 -36   8  -1    2.10    1.20
 -36   8  -1    0.90    0.60
 -36   8  -1    1.10    0.60
 -36   8  -1    0.90    1.10
  37  -9   1   39.50    3.30
  37  -9   1   40.60    3.50
  37  -9   1   39.00    3.40
  37  -9   1   31.80    3.50
 -37   9  -1   33.80    3.30
 -37   9  -1   44.20    3.50
 -37   9  -1   41.90    3.70
 -37   9  -1   32.90    3.20
  38 -10   1   58.19    5.10
  38 -10   1   47.00    5.10
  38 -10   1   57.19    5.00
  38 -10   1   65.19    5.20
 -38  10  -1   68.79    5.20
 -38  10  -1   52.09    5.00
 -38  10  -1   61.49    5.40
  39 -11   1    3.40    1.10
  39 -11   1    1.80    1.20
  39 -11   1    3.10    1.40
 -39  11  -1    2.40    0.60
 -39  11  -1    1.70    0.70
 -39  11  -1    2.10    1.60
 -39  11  -1    4.80    1.20
  12  14   1    6.20    0.80
  12  14   1    4.40    0.90
  13  13   1    9.90    1.30
  13  13   1   11.50    1.10
 -13 -13  -1    9.90    1.30
 -13 -13  -1   10.50    1.30
 -13 -13  -1   12.00    1.20
 -13 -13  -1    8.30    1.10
  14  12   1    8.00    0.90
  14  12   1    6.10    1.00
 -14 -12  -1    6.60    0.80
 -14 -12  -1    7.60    0.90
 -14 -12  -1    8.60    1.20
 -14 -12  -1    7.90    1.10
  15  11   1   48.30    4.00
 -15 -11  -1   43.90    4.00
 -15 -11  -1   48.30    4.00
 -15 -11  -1   44.30    4.00
 -15 -11  -1   48.30    4.10
  16  10   1   14.30    1.40
 -16 -10  -1   13.10    1.50
 -16 -10  -1   14.10    1.40
 -16 -10  -1   13.90    1.40
 -16 -10  -1   13.50    1.30
  17   9   1    6.20    0.80
 -17  -9  -1    5.50    0.90
 -17  -9  -1    5.60    0.80
 -17  -9  -1    6.40    0.70
 -17  -9  -1    6.20    0.80
  18   8   1   21.60    1.70
 -18  -8  -1   16.80    1.80
 -18  -8  -1   16.80    1.70
 -18  -8  -1   18.80    1.70
 -18  -8  -1   18.50    1.70
  19   7   1    5.60    0.80
  19   7   1    7.60    0.80
 -19  -7  -1    5.30    0.80
 -19  -7  -1    4.80    0.80
 -19  -7  -1    6.70    0.80
 -19  -7  -1    6.70    0.70
  20   6   1    4.90    0.80
  20   6   1    5.40    0.70
  20   6   1    6.50    0.70
  20   6   1    5.60    0.70
 -20  -6  -1    6.30    0.70
 -20  -6  -1    5.30    0.80
 -20  -6  -1    5.40    0.70
 -20  -6  -1    4.50    0.70
  21   5   1   12.70    1.20
  21   5   1   12.80    1.30
  21   5   1   13.10    1.20
  21   5   1   12.40    1.30
 -21  -5  -1   13.60    1.30
 -21  -5  -1   13.20    1.30
 -21  -5  -1   12.80    1.30
 -21  -5  -1   12.70    1.20
  22   4   1    4.80    0.70
  22   4   1    4.10    0.60
  22   4   1    4.40    0.70
  22   4   1    4.40    0.60
 -22  -4  -1    4.60    0.70
 -22  -4  -1    5.00    0.70
 -22  -4  -1    4.40    0.60
 -22  -4  -1    3.90    0.70
  23   3   1    3.60    0.60
  23   3   1    3.30    0.70
  23   3   1    4.90    0.60
  23   3   1    4.40    0.60
 -23  -3  -1    4.70    0.60
 -23  -3  -1    3.70    0.70
 -23  -3  -1    6.00    0.70
 -23  -3  -1    5.00    0.70
  24   2   1   44.50    3.80
  24   2   1   40.20    3.90
 -24  -2  -1   44.90    3.80
 -24  -2  -1   50.09    3.90
  25   1   1   49.00    4.20
  25   1   1   49.99    4.30
 -25  -1  -1   49.70    4.20
 -25  -1  -1   49.50    4.20
  26   0   1   -1.00    0.50
  26   0   1    0.50    0.60
  26   0   1    0.30    0.50
  26   0   1   -0.40    0.50
 -26   0  -1    0.40    0.50
 -26   0  -1   -0.30    0.50
 -26   0  -1    0.10    0.40
  27  -1   1    0.10    0.50
  27  -1   1    0.20    0.50
  27  -1   1    0.70    0.50
  27  -1   1    0.10    0.60
 -27   1  -1    0.10    0.40
 -27   1  -1    0.00    0.70
 -27   1  -1    0.30    0.40
  28  -2   1    3.00    0.60
  28  -2   1    2.30    0.70
  28  -2   1    3.40    0.70
  28  -2   1    3.40    0.70
 -28   2  -1    3.50    0.60
 -28   2  -1    3.80    0.60
 -28   2  -1    3.60    0.70
 -28   2  -1    4.50    0.90
  29  -3   1    5.10    0.90
  29  -3   1    4.30    0.70
 -29   3  -1    6.80    1.00
 -29   3  -1    4.70    0.90
 -29   3  -1    4.80    0.70
  30  -4   1    6.60    1.00
  30  -4   1    5.70    1.00
  30  -4   1    7.70    0.90
  30  -4   1    6.20    1.00
 -30   4  -1    7.30    0.90
 -30   4  -1    7.70    1.10
 -30   4  -1    7.70    1.20
 -30   4  -1    6.50    0.80
  31  -5   1    0.70    0.80
  31  -5   1    0.90    0.80
  31  -5   1    1.40    0.70
  31  -5   1    1.90    0.60
 -31   5  -1    1.00    0.90
 -31   5  -1    1.50    0.60
 -31   5  -1    1.30    0.90
 -31   5  -1    2.20    0.50
  32  -6   1   70.89    6.10
  32  -6   1   65.89    6.20
  32  -6   1   69.49    6.10
  32  -6   1   74.99    6.10
 -32   6  -1   74.99    6.20
 -32   6  -1   67.29    6.00
 -32   6  -1   74.29    6.30
 -32   6  -1   74.59    6.10
  33  -7   1   20.10    2.00
  33  -7   1   21.50    2.00
  33  -7   1   14.90    2.00
  33  -7   1   17.90    1.80
 -33   7  -1   19.60    2.20
 -33   7  -1   19.00    1.80
 -33   7  -1   18.90    1.70
 -33   7  -1   20.20    2.00
  34  -8   1   -0.90    0.80
  34  -8   1    0.90    0.80
  34  -8   1    1.10    1.00
  34  -8   1   -0.10    0.70
 -34   8  -1   -0.10    0.60
 -34   8  -1    1.20    1.10
 -34   8  -1    1.30    1.20
 -34   8  -1    0.50    0.40
  35  -9   1    7.00    1.10
  35  -9   1    7.10    1.30
  35  -9   1    6.90    1.00
  35  -9   1    8.80    1.30
 -35   9  -1    4.80    0.70
 -35   9  -1    5.20    1.50
 -35   9  -1    5.10    1.20
 -35   9  -1    5.90    0.90
  36 -10   1    2.90    1.00
  36 -10   1    1.00    1.00
  36 -10   1    0.70    0.80
  36 -10   1    2.20    1.10
 -36  10  -1    2.10    1.00
 -36  10  -1    2.00    0.50
 -36  10  -1    5.40    1.50
 -36  10  -1    1.50    0.70
  37 -11   1    0.60    0.90
  37 -11   1   -0.20    0.90
  37 -11   1    1.40    1.10
  37 -11   1    2.30    1.20
 -37  11  -1    1.00    1.00
 -37  11  -1   -0.80    0.50
 -37  11  -1    0.40    1.50
 -37  11  -1    0.60    0.70
  10  14   1    2.30    0.70
  10  14   1    2.20    0.60
  11  13   1    3.70    0.60
  11  13   1    2.50    0.70
 -11 -13  -1    4.10    0.90
 -11 -13  -1    3.20    0.60
 -11 -13  -1    3.10    0.60
 -11 -13  -1    4.00    0.80
  12  12   1   -0.50    0.50
  12  12   1    1.30    0.70
 -12 -12  -1    0.90    0.50
 -12 -12  -1    0.70    0.70
 -12 -12  -1    0.90    0.50
 -12 -12  -1    0.50    0.60
  13  11   1   34.40    2.80
 -13 -11  -1   32.90    3.00
 -13 -11  -1   31.20    2.90
 -13 -11  -1   33.10    2.80
 -13 -11  -1   30.10    2.80
  14  10   1   11.00    1.10
 -14 -10  -1    7.90    1.20
 -14 -10  -1   10.80    1.10
 -14 -10  -1   11.10    1.10
 -14 -10  -1    8.30    0.90
  15   9   1   14.70    1.40
 -15  -9  -1   15.00    1.40
 -15  -9  -1   13.50    1.50
 -15  -9  -1   15.70    1.40
 -15  -9  -1   14.90    1.60
  16   8   1    2.00    0.50
 -16  -8  -1    1.40    0.50
 -16  -8  -1    2.10    0.60
 -16  -8  -1    1.40    0.40
 -16  -8  -1    2.30    0.60
  17   7   1    2.20    0.50
  17   7   1    2.00    0.50
 -17  -7  -1    2.10    0.50
 -17  -7  -1    1.80    0.50
 -17  -7  -1    2.00    0.60
 -17  -7  -1    2.00    0.40
  18   6   1   50.89    4.40
  18   6   1   53.99    4.50
  18   6   1   53.09    4.40
  18   6   1   52.09    4.50
 -18  -6  -1   55.39    4.50
 -18  -6  -1   49.20    4.50
 -18  -6  -1   51.49    4.40
 -18  -6  -1   54.09    4.50
  19   5   1   24.40    2.20
  19   5   1   24.50    2.30
  19   5   1   25.80    2.20
  19   5   1   24.90    2.20
 -19  -5  -1   24.40    2.20
 -19  -5  -1   26.00    2.20
 -19  -5  -1   25.40    2.20
 -19  -5  -1   25.90    2.30
  20   4   1    2.90    0.50
  20   4   1    2.50    0.50
  20   4   1    2.10    0.50
  20   4   1    3.00    0.60
 -20  -4  -1    3.40    0.60
 -20  -4  -1    2.20    0.40
 -20  -4  -1    2.70    0.60
 -20  -4  -1    2.10    0.50
  21   3   1  178.38   14.70
  21   3   1  164.58   14.70
  21   3   1  178.78   14.70
  21   3   1  169.18   14.70
 -21  -3  -1  188.88   14.70
 -21  -3  -1  175.58   14.70
 -21  -3  -1  175.38   14.70
 -21  -3  -1  175.08   14.70
  22   2   1    1.50    0.40
  22   2   1    0.80    0.40
  22   2   1    0.90    0.50
  22   2   1    1.50    0.50
 -22  -2  -1    1.90    0.50
 -22  -2  -1    1.40    0.50
 -22  -2  -1    1.30    0.50
 -22  -2  -1    1.30    0.40
  23   1   1  223.08   19.20
  23   1   1  241.98   19.20
  23   1   1  240.48   19.30
  23   1   1  212.68   19.30
 -23  -1  -1  217.48   19.30
 -23  -1  -1  234.28   19.30
 -23  -1  -1  238.58   19.20
 -23  -1  -1  230.88   19.20
  24   0   1    0.20    0.50
  24   0   1   -0.30    0.40
 -24   0  -1    0.00    0.40
 -24   0  -1    0.10    0.40
  25  -1   1   46.60    4.30
  25  -1   1   50.19    4.30
  25  -1   1   48.40    4.30
 -25   1  -1   49.70    4.20
 -25   1  -1   60.59    4.50
 -25   1  -1   48.10    4.30
  26  -2   1  136.89   11.70
  26  -2   1  141.19   11.70
  26  -2   1  134.79   11.70
  26  -2   1  136.49   11.70
 -26   2  -1  144.79   11.70
 -26   2  -1  139.39   11.70
 -26   2  -1  136.89   11.70
 -26   2  -1  140.79   11.60
  27  -3   1    1.90    0.70
  27  -3   1    2.60    0.60
  27  -3   1    3.20    0.70
  27  -3   1    1.70    0.60
 -27   3  -1    3.10    0.80
 -27   3  -1    0.90    0.70
 -27   3  -1    2.40    0.50
 -27   3  -1    3.60    0.60
  28  -4   1   14.40    1.60
  28  -4   1   15.20    1.70
 -28   4  -1   15.50    1.50
 -28   4  -1   19.90    1.80
 -28   4  -1   20.80    1.90
  29  -5   1   12.50    1.40
  29  -5   1   12.80    1.40
  29  -5   1   11.70    1.30
 -29   5  -1   13.40    1.50
 -29   5  -1   12.90    1.60
 -29   5  -1   12.20    1.20
  30  -6   1  102.09    8.40
  30  -6   1   97.39    8.30
  30  -6   1  100.89    8.40
  30  -6   1   90.09    8.40
 -30   6  -1  101.49    8.50
 -30   6  -1   96.09    8.30
 -30   6  -1  105.99    8.40
 -30   6  -1   94.49    8.30
  31  -7   1    2.30    0.70
  31  -7   1    1.70    0.90
  31  -7   1    2.40    0.90
  31  -7   1    1.30    0.80
 -31   7  -1    1.20    0.40
 -31   7  -1    2.70    1.10
 -31   7  -1    1.10    0.60
 -31   7  -1    1.80    0.90
  32  -8   1   14.60    1.80
  32  -8   1   13.60    1.60
  32  -8   1   18.10    1.80
  32  -8   1   17.10    1.80
 -32   8  -1   17.80    2.10
 -32   8  -1   17.70    1.70
 -32   8  -1   14.80    1.50
 -32   8  -1   20.60    1.90
  33  -9   1   47.40    4.20
  33  -9   1   41.40    4.30
  33  -9   1   56.09    4.30
  33  -9   1   49.60    4.30
 -33   9  -1   45.20    4.20
 -33   9  -1   42.80    4.10
 -33   9  -1   52.69    4.30
 -33   9  -1   54.49    4.50
  34 -10   1    0.90    0.80
  34 -10   1   -0.30    1.00
  34 -10   1    0.00    0.80
 -34  10  -1   -0.20    1.30
 -34  10  -1    1.20    0.70
 -34  10  -1    0.00    0.50
 -34  10  -1    0.10    0.90
  35 -11   1    0.40    1.00
  35 -11   1    0.90    0.90
  35 -11   1    0.80    0.90
 -35  11  -1   -0.30    0.60
 -35  11  -1    0.00    1.30
 -35  11  -1    0.40    0.50
   8  14   1    0.80    0.50
   8  14   1    0.60    0.60
  -8 -14  -1    1.10    0.70
   9  13   1    7.80    1.10
   9  13   1   10.10    1.00
  -9 -13  -1    8.50    1.00
  -9 -13  -1    9.30    1.20
  -9 -13  -1    7.60    1.00
  -9 -13  -1   11.00    1.20
  10  12   1   25.70    2.20
  10  12   1   29.00    2.40
 -10 -12  -1   24.60    2.40
 -10 -12  -1   24.10    2.30
 -10 -12  -1   24.60    2.20
 -10 -12  -1   24.00    2.20
  11  11   1    4.20    0.60
  11  11   1    4.00    0.80
 -11 -11  -1    3.30    0.80
 -11 -11  -1    4.20    0.80
 -11 -11  -1    3.60    0.60
 -11 -11  -1    3.10    0.50
  12  10   1    2.20    0.50
 -12 -10  -1    1.00    0.60
 -12 -10  -1    1.10    0.40
 -12 -10  -1    2.00    0.60
 -12 -10  -1    1.70    0.50
  13   9   1    2.90    0.50
 -13  -9  -1    2.20    0.60
 -13  -9  -1    3.60    0.50
 -13  -9  -1    3.20    0.70
 -13  -9  -1    2.90    0.50
  14   8   1   59.59    4.90
 -14  -8  -1   56.39    4.90
 -14  -8  -1   58.79    4.80
 -14  -8  -1   55.89    4.90
 -14  -8  -1   55.99    4.90
  15   7   1    0.70    0.40
 -15  -7  -1    0.60    0.40
 -15  -7  -1    0.20    0.50
 -15  -7  -1    1.10    0.50
 -15  -7  -1    0.40    0.30
  16   6   1    0.20    0.40
  16   6   1   -0.20    0.30
  16   6   1    0.20    0.50
 -16  -6  -1    0.00    0.40
 -16  -6  -1    0.10    0.30
 -16  -6  -1   -0.20    0.40
 -16  -6  -1   -0.30    0.40
  17   5   1   15.30    1.50
  17   5   1   16.90    1.40
  17   5   1   14.70    1.50
  17   5   1   17.20    1.40
 -17  -5  -1   16.20    1.50
 -17  -5  -1   14.20    1.50
 -17  -5  -1   15.50    1.40
 -17  -5  -1   16.00    1.50
  18   4   1    6.40    0.80
  18   4   1    6.20    0.70
  18   4   1    6.30    0.80
  18   4   1    5.70    0.80
 -18  -4  -1    7.90    0.80
 -18  -4  -1    5.90    0.70
 -18  -4  -1    7.10    0.80
 -18  -4  -1    6.90    0.70
  19   3   1   29.20    2.50
  19   3   1   27.70    2.50
  19   3   1   30.20    2.50
  19   3   1   29.40    2.50
 -19  -3  -1   28.90    2.50
 -19  -3  -1   28.60    2.50
 -19  -3  -1   29.40    2.50
 -19  -3  -1   27.60    2.50
  20   2   1    7.30    0.90
  20   2   1    7.50    0.80
  20   2   1    6.80    0.90
  20   2   1    8.40    0.90
 -20  -2  -1    8.60    0.90
 -20  -2  -1    8.60    0.80
 -20  -2  -1   10.80    1.00
 -20  -2  -1    6.90    0.90
  21   1   1   51.59    4.60
  21   1   1   52.69    4.60
  21   1   1   53.69    4.50
  21   1   1   55.09    4.60
 -21  -1  -1   50.99    4.50
 -21  -1  -1   56.39    4.60
 -21  -1  -1   54.89    4.60
 -21  -1  -1   53.49    4.60
  22   0   1   -0.10    0.40
  22   0   1   -0.20    0.50
  22   0   1    0.30    0.40
  22   0   1   -0.10    0.50
 -22   0  -1    0.00    0.50
 -22   0  -1    0.20    0.30
 -22   0  -1   -0.10    0.40
  23  -1   1  246.58   20.60
  23  -1   1  264.07   20.60
 -23   1  -1  237.08   20.70
 -23   1  -1  237.68   20.60
  24  -2   1   46.60    3.90
  24  -2   1   43.00    3.90
 -24   2  -1   47.20    3.90
 -24   2  -1   45.60    3.90
  25  -3   1   73.89    6.60
  25  -3   1   79.99    6.70
  25  -3   1   74.99    6.70
  25  -3   1   82.89    6.70
 -25   3  -1   77.49    6.70
 -25   3  -1   78.09    6.70
 -25   3  -1   83.49    6.80
 -25   3  -1   79.29    6.60
  26  -4   1    0.30    0.60
  26  -4   1    0.10    0.60
  26  -4   1    0.40    0.50
  26  -4   1    0.60    0.50
 -26   4  -1    0.30    0.50
 -26   4  -1    1.80    0.80
 -26   4  -1    0.70    0.70
 -26   4  -1    0.40    0.40
  27  -5   1   15.80    1.60
  27  -5   1   12.50    1.60
  27  -5   1   13.90    1.50
 -27   5  -1   18.10    1.70
 -27   5  -1   18.90    1.80
 -27   5  -1   16.20    1.40
 -27   5  -1   12.60    1.60
  28  -6   1   36.30    3.20
  28  -6   1   34.20    3.20
  28  -6   1   35.40    3.10
 -28   6  -1   35.60    3.30
 -28   6  -1   37.80    3.20
 -28   6  -1   34.90    3.10
  29  -7   1    2.40    0.60
  29  -7   1    1.70    0.90
  29  -7   1    2.90    0.80
  29  -7   1    1.80    0.90
 -29   7  -1    2.90    0.70
 -29   7  -1    3.40    0.90
 -29   7  -1    2.70    0.50
 -29   7  -1    4.00    1.10
  30  -8   1    9.70    1.20
  30  -8   1   10.20    1.50
  30  -8   1   13.90    1.40
 -30   8  -1    9.90    1.10
 -30   8  -1   12.50    1.30
 -30   8  -1   17.70    1.90
 -30   8  -1   13.50    1.50
  31  -9   1    2.30    0.80
  31  -9   1    1.80    0.90
  31  -9   1    3.60    0.90
 -31   9  -1    3.90    1.30
 -31   9  -1    3.00    0.70
 -31   9  -1    3.40    0.90
 -31   9  -1    2.40    0.50
  32 -10   1    0.80    0.70
  32 -10   1   -0.20    0.90
  32 -10   1   -0.80    1.10
  32 -10   1    1.10    0.80
 -32  10  -1   -0.10    0.40
 -32  10  -1    0.00    0.60
 -32  10  -1   -0.10    1.20
  33 -11   1   20.70    1.90
  33 -11   1   13.30    2.00
  33 -11   1   21.50    2.00
  33 -11   1   17.10    2.10
 -33  11  -1   17.30    1.80
 -33  11  -1   16.40    2.30
 -33  11  -1   16.10    1.60
 -33  11  -1   19.30    1.90
  34 -12   1    2.10    1.00
  34 -12   1    1.20    1.30
  34 -12   1    4.30    1.20
  34 -12   1    3.20    1.00
 -34  12  -1    1.30    1.50
 -34  12  -1    1.30    0.70
   6  14   1   -0.20    0.50
   6  14   1    0.70    0.60
  -6 -14  -1    0.40    0.60
   7  13   1    1.30    0.50
   7  13   1    1.00    0.60
  -7 -13  -1    1.50    0.80
  -7 -13  -1    1.40    0.80
  -7 -13  -1    0.80    0.50
  -7 -13  -1    1.00    0.50
   8  12   1    2.90    0.70
   8  12   1    3.50    0.60
  -8 -12  -1    3.50    0.70
  -8 -12  -1    3.80    0.60
  -8 -12  -1    3.20    0.80
  -8 -12  -1    2.80    0.60
   9  11   1    6.90    0.80
   9  11   1    7.10    0.90
  -9 -11  -1    5.30    0.90
  -9 -11  -1    6.90    0.90
  -9 -11  -1    4.90    0.70
  -9 -11  -1    7.20    0.80
  10  10   1    1.70    0.50
 -10 -10  -1    1.90    0.40
 -10 -10  -1    2.40    0.60
 -10 -10  -1    2.00    0.50
 -10 -10  -1    2.50    0.70
  11   9   1   11.90    1.10
 -11  -9  -1   12.10    1.20
 -11  -9  -1   11.40    1.10
 -11  -9  -1   13.00    1.30
 -11  -9  -1   11.00    1.10
  12   8   1    0.90    0.40
 -12  -8  -1    1.10    0.50
 -12  -8  -1    0.80    0.30
 -12  -8  -1    0.30    0.50
 -12  -8  -1    0.80    0.40
  13   7   1   87.49    7.40
 -13  -7  -1   85.39    7.40
 -13  -7  -1   85.19    7.40
 -13  -7  -1   91.99    7.40
 -13  -7  -1   89.19    7.40
  14   6   1   -0.30    0.30
  14   6   1    0.30    0.40
 -14  -6  -1    0.20    0.40
 -14  -6  -1    0.40    0.30
 -14  -6  -1    0.30    0.40
 -14  -6  -1    0.20    0.40
  15   5   1   11.40    1.10
  15   5   1   12.10    1.10
  15   5   1   11.10    1.10
  15   5   1   12.10    1.20
 -15  -5  -1   10.30    1.10
 -15  -5  -1   12.00    1.10
 -15  -5  -1   11.50    1.10
 -15  -5  -1   11.40    1.10
  16   4   1   87.09    6.80
  16   4   1   76.89    6.70
  16   4   1   76.29    6.70
  16   4   1   79.99    6.70
 -16  -4  -1   80.99    6.70
 -16  -4  -1   80.69    6.70
 -16  -4  -1   76.89    6.70
 -16  -4  -1   80.69    6.70
  17   3   1  115.39    9.80
  17   3   1  117.09    9.70
  17   3   1  119.89    9.70
  17   3   1  115.19    9.80
 -17  -3  -1  114.49    9.70
 -17  -3  -1  117.29    9.80
 -17  -3  -1  116.99    9.80
 -17  -3  -1  113.19    9.80
  18   2   1    0.10    0.40
  18   2   1    0.50    0.40
  18   2   1    0.30    0.40
  18   2   1    0.40    0.50
 -18  -2  -1    0.30    0.50
 -18  -2  -1    0.50    0.30
 -18  -2  -1    0.80    0.40
 -18  -2  -1    0.50    0.40
  19   1   1    0.50    0.40
  19   1   1    0.80    0.40
  19   1   1    0.40    0.40
  19   1   1    1.50    0.50
 -19  -1  -1    1.10    0.50
 -19  -1  -1    1.60    0.50
 -19  -1  -1    0.80    0.30
 -19  -1  -1    0.60    0.40
  20   0   1   -0.10    0.40
  20   0   1    0.00    0.40
  20   0   1    0.80    0.50
  20   0   1   -0.20    0.50
 -20   0  -1    0.30    0.40
 -20   0  -1   -0.70    0.40
 -20   0  -1    0.10    0.30
  21  -1   1   56.59    4.60
  21  -1   1   57.39    4.70
  21  -1   1   53.19    4.60
  21  -1   1   53.89    4.60
 -21   1  -1   51.79    4.60
 -21   1  -1   53.39    4.70
  22  -2   1    1.20    0.60
  22  -2   1    0.90    0.50
  22  -2   1    1.30    0.50
  22  -2   1    0.30    0.50
 -22   2  -1    1.00    0.50
 -22   2  -1    2.70    0.70
 -22   2  -1    1.30    0.40
  23  -3   1    4.70    0.70
  23  -3   1    4.20    0.70
 -23   3  -1    5.20    0.60
 -23   3  -1    5.00    0.70
  24  -4   1   11.10    1.30
  24  -4   1    8.40    1.10
  24  -4   1    8.90    1.10
  24  -4   1    8.50    1.20
 -24   4  -1   11.80    1.10
 -24   4  -1   11.00    1.30
 -24   4  -1    9.00    0.90
  25  -5   1   28.70    2.70
  25  -5   1   30.60    2.70
  25  -5   1   27.80    2.60
  25  -5   1   30.20    2.70
 -25   5  -1   29.50    2.70
 -25   5  -1   32.10    2.80
 -25   5  -1   29.10    2.70
 -25   5  -1   31.60    2.60
  26  -6   1   15.40    1.80
  26  -6   1   19.10    1.80
  26  -6   1   18.90    1.70
 -26   6  -1   20.40    2.00
 -26   6  -1   18.10    1.80
 -26   6  -1   18.10    1.60
 -26   6  -1   16.40    1.70
  27  -7   1  110.19    9.60
  27  -7   1  108.49    9.50
  27  -7   1  114.69    9.60
 -27   7  -1  113.79    9.60
 -27   7  -1  123.09    9.70
 -27   7  -1  111.09    9.50
  28  -8   1   65.99    5.80
  28  -8   1   64.49    5.70
  28  -8   1   62.29    5.80
  28  -8   1   72.49    5.80
 -28   8  -1   80.59    6.00
 -28   8  -1   61.59    5.70
 -28   8  -1   73.99    5.80
 -28   8  -1   62.19    5.60
  29  -9   1   21.50    2.00
  29  -9   1   15.30    2.00
  29  -9   1   21.30    1.90
  29  -9   1   22.70    2.10
 -29   9  -1   20.10    1.90
 -29   9  -1   19.00    1.80
 -29   9  -1   21.20    2.30
  30 -10   1    8.60    1.50
  30 -10   1   13.40    1.40
  30 -10   1   12.20    1.60
  30 -10   1   14.30    1.50
 -30  10  -1    9.60    1.30
 -30  10  -1   14.00    1.80
 -30  10  -1   12.40    1.20
 -30  10  -1   13.80    1.40
  31 -11   1    2.70    0.90
  31 -11   1    4.20    1.20
  31 -11   1    1.90    1.10
  31 -11   1    3.00    0.90
 -31  11  -1    2.40    0.50
 -31  11  -1    3.10    0.70
 -31  11  -1    2.80    0.70
 -31  11  -1    4.20    1.40
  32 -12   1    1.40    1.20
  32 -12   1   -0.20    1.10
  32 -12   1    1.50    1.00
  32 -12   1    1.20    0.80
 -32  12  -1    0.40    0.60
 -32  12  -1    1.60    1.50
   4  14   1    0.30    0.60
   4  14   1   -1.00    0.50
  -4 -14  -1    0.90    0.60
  -4 -14  -1   -0.10    0.80
   5  13   1    0.90    0.60
   5  13   1   -0.60    0.50
  -5 -13  -1    0.20    0.70
  -5 -13  -1    0.10    0.50
  -5 -13  -1    0.30    0.70
  -5 -13  -1    0.40    0.60
   6  12   1   18.30    1.90
   6  12   1   20.50    1.80
  -6 -12  -1   20.00    2.00
  -6 -12  -1   22.10    1.90
  -6 -12  -1   20.10    1.90
  -6 -12  -1   19.00    1.80
   7  11   1    0.80    0.50
   7  11   1    1.00    0.50
  -7 -11  -1    1.40    0.60
  -7 -11  -1    1.30    0.40
  -7 -11  -1    1.90    0.70
  -7 -11  -1    1.70    0.50
   8  10   1  162.68   13.30
   8  10   1  160.08   13.40
  -8 -10  -1  159.18   13.30
  -8 -10  -1  156.38   13.30
  -8 -10  -1  156.28   13.40
  -8 -10  -1  159.28   13.30
   9   9   1   13.50    1.20
  -9  -9  -1   13.10    1.30
  -9  -9  -1   12.10    1.10
  -9  -9  -1   13.80    1.40
  -9  -9  -1   11.70    1.20
  10   8   1   -0.20    0.40
 -10  -8  -1    0.10    0.50
 -10  -8  -1    0.00    0.30
 -10  -8  -1    0.40    0.40
 -10  -8  -1    0.20    0.40
  11   7   1   27.70    2.30
 -11  -7  -1   26.80    2.20
 -11  -7  -1   26.80    2.30
 -11  -7  -1   25.10    2.30
 -11  -7  -1   24.90    2.30
  12   6   1   58.89    4.90
 -12  -6  -1   60.19    5.00
 -12  -6  -1   55.39    5.00
 -12  -6  -1   58.19    4.90
 -12  -6  -1   60.29    5.00
  13   5   1   36.40    3.10
  13   5   1   35.80    3.10
  13   5   1   36.40    3.10
 -13  -5  -1   37.30    3.10
 -13  -5  -1   34.20    3.10
 -13  -5  -1   35.90    3.10
 -13  -5  -1   37.40    3.10
  14   4   1   -0.10    0.40
  14   4   1    0.30    0.30
  14   4   1    0.70    0.40
  14   4   1   -0.10    0.30
 -14  -4  -1    0.20    0.40
 -14  -4  -1    0.20    0.30
 -14  -4  -1    0.60    0.40
 -14  -4  -1    0.40    0.40
  15   3   1   28.40    2.60
  15   3   1   30.90    2.60
  15   3   1   27.80    2.50
  15   3   1   29.40    2.60
 -15  -3  -1   29.10    2.60
 -15  -3  -1   29.50    2.60
 -15  -3  -1   31.00    2.50
 -15  -3  -1   31.30    2.60
  16   2   1  140.49   12.10
  16   2   1  138.49   12.10
  16   2   1  135.09   12.10
  16   2   1  136.89   12.10
 -16  -2  -1  158.08   12.10
 -16  -2  -1  163.18   12.10
 -16  -2  -1  137.59   12.10
 -16  -2  -1  149.29   12.10
  17   1   1  176.88   14.20
  17   1   1  163.28   14.10
  17   1   1  167.68   14.20
  17   1   1  170.98   14.20
 -17  -1  -1  158.48   14.10
 -17  -1  -1  165.88   14.20
 -17  -1  -1  168.78   14.20
 -17  -1  -1  182.38   14.20
  18   0   1   -0.20    0.30
  18   0   1    0.20    0.40
  18   0   1    0.70    0.50
  18   0   1   -0.20    0.40
 -18   0  -1    0.30    0.30
 -18   0  -1    0.20    0.40
 -18   0  -1    0.50    0.40
  19  -1   1    0.80    0.50
  19  -1   1    0.20    0.40
  19  -1   1    1.30    0.50
  19  -1   1    0.70    0.40
 -19   1  -1    1.00    0.80
 -19   1  -1    1.00    0.30
  20  -2   1    8.80    0.90
  20  -2   1    9.80    1.00
  20  -2   1    8.10    0.90
  20  -2   1    7.30    0.90
 -20   2  -1    8.00    0.80
 -20   2  -1    8.40    0.90
 -20   2  -1    9.80    1.10
  21  -3   1  179.88   14.50
  21  -3   1  166.78   14.50
  21  -3   1  168.88   14.50
  21  -3   1  170.88   14.50
 -21   3  -1  178.28   14.50
 -21   3  -1  171.28   14.50
 -21   3  -1  174.08   14.40
 -21   3  -1  171.58   14.50
  22  -4   1    4.40    0.70
  22  -4   1    4.30    0.80
 -22   4  -1    4.30    0.80
 -22   4  -1    4.90    0.70
 -22   4  -1    4.20    0.60
  23  -5   1  117.29   10.50
 -23   5  -1  125.09   10.50
 -23   5  -1  127.69   10.60
 -23   5  -1  128.19   10.50
  24  -6   1    0.20    0.50
  24  -6   1    0.10    0.70
  24  -6   1    1.00    0.70
 -24   6  -1    0.90    0.40
 -24   6  -1    0.60    0.50
 -24   6  -1    0.10    0.80
  25  -7   1   68.09    5.80
  25  -7   1   65.59    5.70
 -25   7  -1   61.99    5.70
 -25   7  -1   69.49    5.90
 -25   7  -1   68.99    5.60
  26  -8   1    0.50    0.70
  26  -8   1    0.60    0.60
  26  -8   1   -1.50    0.80
 -26   8  -1    0.90    1.10
 -26   8  -1    0.40    0.30
  27  -9   1   43.30    3.60
  27  -9   1   39.70    3.40
  27  -9   1   35.90    3.50
 -27   9  -1   36.90    3.40
 -27   9  -1   41.60    3.50
 -27   9  -1   43.10    3.70
 -27   9  -1   37.30    3.30
  28 -10   1   50.59    4.20
  28 -10   1   48.40    4.30
  28 -10   1   43.40    4.30
  28 -10   1   52.19    4.40
 -28  10  -1   55.39    4.20
 -28  10  -1   50.79    4.50
 -28  10  -1   46.80    4.10
 -28  10  -1   41.00    4.20
  29 -11   1   -1.10    1.00
  29 -11   1   -1.00    0.80
  29 -11   1    0.30    0.90
  29 -11   1    0.00    0.80
 -29  11  -1    0.10    1.20
 -29  11  -1   -0.10    0.60
  30 -12   1    2.90    0.90
  30 -12   1    3.50    0.90
  30 -12   1    2.60    1.20
  30 -12   1    2.20    1.10
 -30  12  -1    2.60    0.70
 -30  12  -1    3.70    1.50
   2  14   1   11.30    1.10
   2  14   1   10.00    1.10
  -2 -14  -1    9.00    1.20
  -2 -14  -1    8.80    1.30
   3  13   1    1.30    0.50
   3  13   1    2.40    0.60
  -3 -13  -1    1.60    0.60
  -3 -13  -1    2.70    0.70
  -3 -13  -1    2.50    0.70
  -3 -13  -1    2.00    0.60
   4  12   1   25.80    2.30
   4  12   1   25.00    2.30
  -4 -12  -1   26.30    2.30
  -4 -12  -1   24.70    2.40
  -4 -12  -1   28.70    2.50
  -4 -12  -1   27.20    2.30
   5  11   1    3.90    0.70
   5  11   1    3.80    0.60
  -5 -11  -1    4.20    0.80
  -5 -11  -1    4.10    0.70
  -5 -11  -1    4.60    0.70
  -5 -11  -1    4.40    0.60
   6  10   1   16.00    1.60
   6  10   1   15.40    1.50
  -6 -10  -1   16.50    1.50
  -6 -10  -1   17.40    1.50
  -6 -10  -1   15.90    1.60
  -6 -10  -1   16.20    1.50
   7   9   1    0.70    0.40
   7   9   1    0.00    0.50
  -7  -9  -1   -0.30    0.40
  -7  -9  -1   -0.10    0.20
  -7  -9  -1    0.00    0.40
  -7  -9  -1    0.60    0.60
   8   8   1   19.10    1.70
  -8  -8  -1   18.20    1.80
  -8  -8  -1   17.90    1.60
  -8  -8  -1   21.40    1.70
  -8  -8  -1   17.90    1.70
   9   7   1  186.18   16.10
  -9  -7  -1  222.58   16.20
  -9  -7  -1  187.58   16.10
  -9  -7  -1  184.78   16.10
  -9  -7  -1  187.68   16.10
  10   6   1  154.98   11.80
 -10  -6  -1  142.79   11.90
 -10  -6  -1  136.89   11.80
 -10  -6  -1  136.79   11.80
 -10  -6  -1  135.19   11.80
  11   5   1  169.28   14.40
  11   5   1  167.88   14.40
 -11  -5  -1  168.38   14.40
 -11  -5  -1  172.58   14.40
 -11  -5  -1  184.08   14.40
 -11  -5  -1  168.68   14.30
  12   4   1    3.70    0.40
  12   4   1    2.60    0.50
  12   4   1    4.80    0.50
  12   4   1    4.00    0.60
 -12  -4  -1    3.60    0.50
 -12  -4  -1    3.60    0.40
 -12  -4  -1    3.00    0.50
 -12  -4  -1    3.50    0.50
  13   3   1   15.50    1.40
  13   3   1   17.40    1.40
  13   3   1   15.50    1.40
  13   3   1   17.60    1.40
 -13  -3  -1   14.90    1.40
 -13  -3  -1   15.20    1.40
 -13  -3  -1   15.10    1.40
 -13  -3  -1   15.30    1.40
  14   2   1   64.19    5.40
  14   2   1   63.09    5.40
  14   2   1   62.49    5.40
  14   2   1   68.09    5.40
 -14  -2  -1   64.69    5.40
 -14  -2  -1   62.09    5.40
 -14  -2  -1   61.99    5.40
 -14  -2  -1   66.79    5.40
  15   1   1   57.89    4.70
  15   1   1   56.89    4.70
  15   1   1   51.79    4.70
  15   1   1   52.89    4.60
 -15  -1  -1   54.69    4.60
 -15  -1  -1   54.79    4.70
 -15  -1  -1   53.49    4.70
 -15  -1  -1   58.19    4.70
  16   0   1    0.10    0.40
  16   0   1   -0.30    0.40
  16   0   1   -0.50    0.50
 -16   0  -1    0.00    0.30
 -16   0  -1   -0.30    0.30
 -16   0  -1   -0.70    0.40
  17  -1   1  162.78   14.20
  17  -1   1  161.98   14.20
  17  -1   1  170.28   14.20
  17  -1   1  162.48   14.20
 -17   1  -1  199.48   14.30
 -17   1  -1  167.78   14.20
  18  -2   1    0.80    0.50
  18  -2   1    0.50    0.50
  18  -2   1    0.70    0.40
  18  -2   1    0.10    0.40
 -18   2  -1    0.80    0.60
 -18   2  -1    0.20    0.60
 -18   2  -1    0.90    0.40
 -18   2  -1    0.30    0.30
  19  -3   1   29.00    2.60
  19  -3   1   28.80    2.60
  19  -3   1   28.60    2.50
 -19   3  -1   28.50    2.60
 -19   3  -1   28.20    2.50
 -19   3  -1   28.90    2.60
 -19   3  -1   28.90    2.50
  20  -4   1    2.50    0.70
  20  -4   1    2.50    0.50
 -20   4  -1    3.00    0.40
 -20   4  -1    2.70    0.60
 -20   4  -1    2.90    0.80
 -20   4  -1    1.60    0.70
  21  -5   1   12.50    1.30
  21  -5   1   13.80    1.40
 -21   5  -1   16.90    1.40
 -21   5  -1   12.80    1.20
 -21   5  -1   12.60    1.30
  22  -6   1    1.00    0.70
  22  -6   1    1.10    0.70
  22  -6   1    2.60    0.70
 -22   6  -1    1.70    0.40
 -22   6  -1    1.60    0.80
 -22   6  -1    2.90    0.90
 -22   6  -1    2.20    0.50
  23  -7   1   31.50    2.70
  23  -7   1   34.10    2.80
  23  -7   1   31.70    2.90
 -23   7  -1   30.70    2.80
 -23   7  -1   29.20    2.70
 -23   7  -1   31.60    3.00
 -23   7  -1   30.90    2.80
  24  -8   1   15.00    1.60
  24  -8   1   20.00    1.80
  24  -8   1   13.20    1.70
 -24   8  -1   18.20    1.70
 -24   8  -1   15.40    1.60
 -24   8  -1   18.90    2.00
 -24   8  -1   16.10    1.50
  25  -9   1   10.60    1.40
  25  -9   1   12.10    1.40
  25  -9   1    9.70    1.10
 -25   9  -1    9.30    1.00
 -25   9  -1   10.80    1.10
 -25   9  -1   10.90    1.60
  26 -10   1    1.80    0.70
  26 -10   1    1.40    1.00
  26 -10   1    3.00    1.00
 -26  10  -1    2.10    0.70
 -26  10  -1    2.10    0.60
 -26  10  -1    3.00    1.20
 -26  10  -1    1.70    0.40
  27 -11   1   13.30    1.50
  27 -11   1   10.40    1.60
  27 -11   1   12.40    1.50
  27 -11   1   16.10    1.70
 -27  11  -1   12.90    1.40
 -27  11  -1   15.60    2.00
  28 -12   1   47.90    4.00
  28 -12   1   43.70    3.90
  28 -12   1   44.40    3.80
  28 -12   1   40.20    4.00
 -28  12  -1   39.20    3.80
 -28  12  -1   43.60    4.10
  29 -13   1   -0.60    0.90
  29 -13   1    0.30    1.20
  29 -13   1    0.40    0.90
  29 -13   1   -0.30    1.10
 -29  13  -1    1.20    1.40
 -29  13  -1   -0.30    0.60
   0  14   1    0.90    0.50
   0  14   1    0.00    0.60
   0 -14  -1    0.90    0.80
   0 -14  -1    1.00    0.70
   1  13   1   19.10    1.70
   1  13   1   16.60    1.70
  -1 -13  -1   16.50    1.70
  -1 -13  -1   18.40    1.80
  -1 -13  -1   18.50    1.70
  -1 -13  -1   17.70    1.80
   2  12   1   10.40    1.10
   2  12   1    9.40    1.10
  -2 -12  -1   10.00    1.10
  -2 -12  -1   10.50    1.20
  -2 -12  -1   11.00    1.10
  -2 -12  -1   10.20    1.20
   3  11   1   48.20    4.10
   3  11   1   49.30    4.10
  -3 -11  -1   46.50    4.10
  -3 -11  -1   47.00    4.00
  -3 -11  -1   46.70    4.10
  -3 -11  -1   45.70    4.10
   4  10   1  148.79   12.70
   4  10   1  147.09   12.70
  -4 -10  -1  156.38   12.70
  -4 -10  -1  146.19   12.70
  -4 -10  -1  148.29   12.60
  -4 -10  -1  160.08   12.70
   5   9   1    1.60    0.50
   5   9   1    1.70    0.50
  -5  -9  -1    1.10    0.50
  -5  -9  -1    1.40    0.60
  -5  -9  -1    1.60    0.50
  -5  -9  -1    1.60    0.30
   6   8   1    8.90    0.90
   6   8   1    9.90    0.90
  -6  -8  -1    8.30    1.00
  -6  -8  -1    7.20    0.80
  -6  -8  -1    8.80    0.90
  -6  -8  -1    9.30    0.90
   7   7   1  172.18   14.30
  -7  -7  -1  167.68   14.30
  -7  -7  -1  172.18   14.30
  -7  -7  -1  170.98   14.30
  -7  -7  -1  174.08   14.40
   8   6   1  232.08   19.50
  -8  -6  -1  224.38   19.40
  -8  -6  -1  266.97   19.50
  -8  -6  -1  216.98   19.50
  -8  -6  -1  228.18   19.50
   9   5   1  293.37   23.20
  -9  -5  -1  262.27   23.20
  -9  -5  -1  275.17   23.20
  -9  -5  -1  282.77   23.10
  -9  -5  -1  272.47   23.10
  10   4   1   31.60    2.70
  10   4   1   30.70    2.70
  10   4   1   35.40    2.80
 -10  -4  -1   32.90    2.80
 -10  -4  -1   30.90    2.70
 -10  -4  -1   31.30    2.70
 -10  -4  -1   33.00    2.80
  11   3   1  162.68   14.30
  11   3   1  177.68   14.30
  11   3   1  174.68   14.30
  11   3   1  173.88   14.30
 -11  -3  -1  167.38   14.30
 -11  -3  -1  169.48   14.30
 -11  -3  -1  174.98   14.30
 -11  -3  -1  165.68   14.30
  12   2   1  101.89    8.10
  12   2   1   95.69    8.10
  12   2   1   95.79    8.10
  12   2   1   95.09    8.10
 -12  -2  -1   90.59    8.10
 -12  -2  -1   97.99    8.10
 -12  -2  -1   98.99    8.10
 -12  -2  -1  100.89    8.10
  13   1   1  112.09    9.30
  13   1   1  112.09    9.30
  13   1   1  110.69    9.30
  13   1   1  106.99    9.20
 -13  -1  -1  103.39    9.20
 -13  -1  -1  113.69    9.30
 -13  -1  -1  110.29    9.30
 -13  -1  -1  114.69    9.30
  14   0   1    0.00    0.40
  14   0   1    0.00    0.40
  14   0   1   -0.10    0.30
 -14   0  -1    0.10    0.40
 -14   0  -1   -0.10    0.40
 -14   0  -1   -0.10    0.30
  15  -1   1   53.59    4.60
  15  -1   1   53.89    4.60
  15  -1   1   57.39    4.60
  15  -1   1   53.69    4.60
 -15   1  -1   54.09    4.60
  16  -2   1  143.39   11.80
  16  -2   1  139.89   11.80
  16  -2   1  136.89   11.80
 -16   2  -1  142.89   11.80
 -16   2  -1  139.79   11.80
 -16   2  -1  140.59   11.80
 -16   2  -1  140.29   11.80
  17  -3   1  114.49    9.70
  17  -3   1  111.69    9.60
  17  -3   1  114.59    9.60
 -17   3  -1  115.69    9.60
 -17   3  -1  112.29    9.60
 -17   3  -1  116.39    9.70
 -17   3  -1  116.79    9.60
  18  -4   1    5.30    0.90
  18  -4   1    6.00    0.70
  18  -4   1    7.70    0.90
  18  -4   1    6.40    0.90
 -18   4  -1    7.10    1.00
 -18   4  -1    7.20    0.90
 -18   4  -1    6.70    0.90
 -18   4  -1    6.30    0.70
  19  -5   1   24.50    2.30
  19  -5   1   23.70    2.20
  19  -5   1   23.60    2.30
  19  -5   1   24.00    2.30
 -19   5  -1   25.30    2.10
 -19   5  -1   26.30    2.20
 -19   5  -1   24.60    2.30
 -19   5  -1   24.90    2.30
  20  -6   1    4.90    0.80
  20  -6   1    5.00    0.90
  20  -6   1    4.30    0.60
 -20   6  -1    4.80    0.60
 -20   6  -1    5.00    0.80
 -20   6  -1    5.50    0.80
  21  -7   1    1.30    0.70
  21  -7   1    0.30    0.60
  21  -7   1    0.30    0.70
 -21   7  -1   -0.90    0.80
 -21   7  -1    0.70    0.60
 -21   7  -1   -0.30    0.50
 -21   7  -1    0.40    0.30
  22  -8   1   41.90    3.50
  22  -8   1   36.80    3.50
  22  -8   1   38.80    3.40
 -22   8  -1   39.80    3.40
 -22   8  -1   40.10    3.40
 -22   8  -1   37.40    3.30
 -22   8  -1   40.20    3.60
  23  -9   1    3.80    0.90
  23  -9   1    2.80    0.70
  23  -9   1    3.20    0.90
  23  -9   1    2.80    0.90
 -23   9  -1    3.00    0.70
 -23   9  -1    2.70    0.40
 -23   9  -1    3.70    1.00
 -23   9  -1    2.40    0.60
  24 -10   1    6.00    0.90
  24 -10   1    5.70    1.10
  24 -10   1    6.40    1.20
 -24  10  -1    6.40    1.30
  25 -11   1    6.00    1.00
  25 -11   1    6.30    1.20
  25 -11   1    9.20    1.30
 -25  11  -1    6.30    1.40
 -25  11  -1    6.60    1.00
  26 -12   1   39.40    3.30
  26 -12   1   37.90    3.30
  26 -12   1   31.50    3.40
  26 -12   1   37.80    3.50
 -26  12  -1   38.30    3.60
 -26  12  -1   33.30    3.20
  27 -13   1    0.10    0.90
  27 -13   1    0.50    1.10
  27 -13   1    0.80    1.10
  27 -13   1    0.00    0.80
 -27  13  -1    0.40    0.70
 -27  13  -1    2.50    1.30
  -2  14   1   14.10    1.40
  -2  14   1   14.00    1.50
   2 -14  -1   14.10    1.50
   2 -14  -1   13.40    1.50
  -1  13   1    0.50    0.60
  -1  13   1    0.00    0.50
   1 -13  -1   -0.40    0.60
   1 -13  -1   -0.50    0.70
   1 -13  -1    0.60    0.60
   0  12   1   27.20    2.30
   0  12   1   24.70    2.30
   0 -12  -1   24.80    2.40
   0 -12  -1   25.80    2.30
   0 -12  -1   25.70    2.30
   1  11   1   74.89    6.30
   1  11   1   73.69    6.30
  -1 -11  -1   73.39    6.30
  -1 -11  -1   77.69    6.30
  -1 -11  -1   69.89    6.20
   2  10   1    5.20    0.70
   2  10   1    6.20    0.80
  -2 -10  -1    6.10    0.70
  -2 -10  -1    6.10    0.70
  -2 -10  -1    5.20    0.80
   3   9   1   64.59    5.40
   3   9   1   63.39    5.40
  -3  -9  -1   65.59    5.40
  -3  -9  -1   64.29    5.40
  -3  -9  -1   63.69    5.50
  -3  -9  -1   62.69    5.40
   4   8   1   34.80    3.00
   4   8   1   32.60    2.90
  -4  -8  -1   35.70    3.00
  -4  -8  -1   34.20    2.90
  -4  -8  -1   34.10    2.90
  -4  -8  -1   33.90    2.90
   5   7   1   21.20    1.90
  -5  -7  -1   21.00    2.00
  -5  -7  -1   24.30    2.00
  -5  -7  -1   23.10    1.90
  -5  -7  -1   20.90    1.90
   6   6   1    0.70    0.30
  -6  -6  -1    0.60    0.20
  -6  -6  -1    0.70    0.30
  -6  -6  -1    0.60    0.30
  -6  -6  -1   -0.20    0.40
   7   5   1   83.29    7.10
  -7  -5  -1   81.89    7.10
  -7  -5  -1   92.99    7.20
  -7  -5  -1   81.99    7.10
  -7  -5  -1   85.99    7.10
   8   4   1 1013.30   86.69
   8   4   1  998.00   86.69
  -8  -4  -1 1153.08   86.69
  -8  -4  -1 1018.50   86.69
  -8  -4  -1 1056.19   86.69
  -8  -4  -1 1000.70   86.69
   9   3   1    3.80    0.40
   9   3   1    3.20    0.50
   9   3   1    3.60    0.50
   9   3   1    4.10    0.50
  -9  -3  -1    4.20    0.40
  -9  -3  -1    3.30    0.50
  -9  -3  -1    2.50    0.40
  -9  -3  -1    3.50    0.50
  10   2   1    2.20    0.40
  10   2   1    2.10    0.40
  10   2   1    1.70    0.30
  10   2   1    1.70    0.40
 -10  -2  -1    2.20    0.40
 -10  -2  -1    1.30    0.30
 -10  -2  -1    1.20    0.30
 -10  -2  -1    1.60    0.30
  11   1   1   13.60    1.20
  11   1   1   14.00    1.30
  11   1   1   14.20    1.20
  11   1   1   11.70    1.20
 -11  -1  -1   13.90    1.20
 -11  -1  -1   12.60    1.20
 -11  -1  -1   13.90    1.20
 -11  -1  -1   13.60    1.20
  12   0   1    0.20    0.40
  12   0   1    0.20    0.40
  12   0   1   -0.10    0.30
 -12   0  -1    0.40    0.30
 -12   0  -1    0.00    0.40
 -12   0  -1   -0.30    0.40
  13  -1   1  104.99    9.10
  13  -1   1  108.39    9.10
  13  -1   1  113.59    9.10
  13  -1   1  109.89    9.20
 -13   1  -1  107.99    9.10
  14  -2   1   61.59    5.40
  14  -2   1   63.29    5.40
  14  -2   1   63.79    5.40
  14  -2   1   68.29    5.40
 -14   2  -1   65.09    5.40
 -14   2  -1   60.89    5.40
 -14   2  -1   64.99    5.40
 -14   2  -1   64.09    5.50
  15  -3   1   28.50    2.50
  15  -3   1   29.40    2.60
  15  -3   1   28.40    2.60
  15  -3   1   28.40    2.60
 -15   3  -1   28.40    2.60
 -15   3  -1   30.20    2.60
 -15   3  -1   30.20    2.60
 -15   3  -1   30.40    2.50
  16  -4   1   77.69    6.60
  16  -4   1   78.49    6.70
  16  -4   1   75.99    6.60
  16  -4   1   78.39    6.70
 -16   4  -1   80.69    6.60
 -16   4  -1   76.59    6.60
 -16   4  -1   80.19    6.70
 -16   4  -1   79.49    6.60
  17  -5   1   15.40    1.40
  17  -5   1   15.00    1.60
  17  -5   1   15.40    1.60
  17  -5   1   15.20    1.60
 -17   5  -1   17.20    1.70
 -17   5  -1   16.20    1.40
 -17   5  -1   15.60    1.60
 -17   5  -1   15.50    1.50
  18  -6   1   50.99    4.40
  18  -6   1   50.79    4.40
  18  -6   1   49.10    4.40
  18  -6   1   51.49    4.50
 -18   6  -1   55.29    4.40
 -18   6  -1   50.39    4.30
 -18   6  -1   51.69    4.40
 -18   6  -1   52.29    4.50
  19  -7   1    7.00    1.00
  19  -7   1    6.90    1.00
  19  -7   1    5.90    0.80
 -19   7  -1    6.20    0.80
 -19   7  -1    6.30    0.60
 -19   7  -1    6.20    0.80
  20  -8   1   73.99    6.00
  20  -8   1   66.19    6.00
  20  -8   1   72.89    6.00
 -20   8  -1   74.59    6.00
 -20   8  -1   59.49    6.00
 -20   8  -1   75.39    6.10
 -20   8  -1   71.29    5.90
  21  -9   1   -0.20    0.70
  21  -9   1    0.20    0.70
  21  -9   1    0.10    0.50
 -21   9  -1    0.00    0.30
 -21   9  -1   -0.70    0.90
 -21   9  -1   -0.20    0.50
 -21   9  -1   -0.60    0.40
  22 -10   1   24.20    2.20
  22 -10   1   20.60    2.00
  22 -10   1   21.40    2.20
 -22  10  -1   17.30    2.00
 -22  10  -1   28.30    2.50
  23 -11   1    1.50    1.00
  23 -11   1    2.80    1.00
  23 -11   1    2.30    0.70
 -23  11  -1    2.30    1.20
  24 -12   1    1.20    1.00
  24 -12   1    0.20    1.00
  24 -12   1    0.70    0.80
 -24  12  -1    0.30    0.60
 -24  12  -1    0.20    1.10
  25 -13   1    1.80    1.10
  25 -13   1    2.40    0.90
  25 -13   1    2.40    0.90
  25 -13   1    1.20    1.00
 -25  13  -1    1.40    1.30
 -25  13  -1    1.60    0.70
  -4  14   1    0.00    0.60
  -4  14   1   -0.30    0.70
   4 -14  -1   -0.70    0.80
   4 -14  -1   -0.20    0.80
  -3  13   1    1.50    0.60
  -3  13   1    2.60    0.80
   3 -13  -1    1.90    0.70
   3 -13  -1    1.40    0.70
   3 -13  -1    2.30    0.70
  -2  12   1    9.10    1.00
  -2  12   1    8.00    1.10
   2 -12  -1   10.20    1.10
   2 -12  -1    9.60    1.10
   2 -12  -1    9.30    1.00
  -1  11   1    0.30    0.60
  -1  11   1    0.10    0.40
   1 -11  -1   -0.10    0.60
   1 -11  -1    0.80    0.50
   1 -11  -1   -0.10    0.50
   0  10   1   19.70    1.80
   0  10   1   19.90    1.80
   0 -10  -1   20.50    1.80
   0 -10  -1   19.70    1.80
   0 -10  -1   20.20    1.90
   1   9   1  116.79   10.00
   1   9   1  116.09   10.00
  -1  -9  -1  124.49   10.10
  -1  -9  -1  120.89   10.00
  -1  -9  -1  118.89   10.00
   2   8   1    0.90    0.40
   2   8   1    1.00    0.50
  -2  -8  -1    0.90    0.50
  -2  -8  -1    1.20    0.30
  -2  -8  -1    0.90    0.30
   3   7   1    1.40    0.40
   3   7   1    1.40    0.40
  -3  -7  -1    1.50    0.30
  -3  -7  -1    1.80    0.20
  -3  -7  -1    1.40    0.50
   4   6   1  183.08   15.30
  -4  -6  -1  184.08   15.30
  -4  -6  -1  176.08   15.20
  -4  -6  -1  188.08   15.30
  -4  -6  -1  183.48   15.30
   5   5   1   21.60    1.90
  -5  -5  -1   21.40    1.80
  -5  -5  -1   21.50    1.90
  -5  -5  -1   21.80    1.80
  -5  -5  -1   22.10    1.90
   6   4   1    0.40    0.30
  -6  -4  -1    0.10    0.20
  -6  -4  -1    0.00    0.30
  -6  -4  -1   -0.10    0.30
  -6  -4  -1    0.10    0.30
   7   3   1  104.89    8.90
   7   3   1  104.89    8.90
   7   3   1  104.59    8.90
   7   3   1  110.49    8.90
  -7  -3  -1  105.69    8.90
  -7  -3  -1  104.89    8.90
  -7  -3  -1  104.99    8.90
  -7  -3  -1  110.99    8.90
   8   2   1 2065.19  171.88
   8   2   1 2143.09  171.88
   8   2   1 2102.39  171.88
   8   2   1 2020.40  171.88
  -8  -2  -1 2056.19  171.88
  -8  -2  -1 2026.80  171.88
  -8  -2  -1 2035.70  171.88
  -8  -2  -1 2049.29  171.88
   9   1   1  734.73   61.39
   9   1   1  737.23   61.39
   9   1   1  753.12   61.39
   9   1   1  724.83   61.39
  -9  -1  -1  749.23   61.39
  -9  -1  -1  720.33   61.39
  -9  -1  -1  740.73   61.39
  -9  -1  -1  728.03   61.39
  10   0   1   -0.10    0.40
  10   0   1   -0.50    0.40
  10   0   1    0.10    0.40
  10   0   1    0.40    0.40
 -10   0  -1   -0.60    0.40
 -10   0  -1    0.00    0.30
 -10   0  -1   -0.50    0.40
  11  -1   1   14.20    1.30
  11  -1   1   14.30    1.30
  11  -1   1   13.10    1.20
 -11   1  -1   12.90    1.20
  12  -2   1   97.59    8.10
  12  -2   1   94.19    8.10
  12  -2   1  100.69    8.10
 -12   2  -1   93.59    8.10
 -12   2  -1   98.69    8.10
 -12   2  -1   95.09    8.10
 -12   2  -1   95.29    8.10
  13  -3   1   15.10    1.40
  13  -3   1   14.70    1.50
  13  -3   1   15.80    1.50
  13  -3   1   15.60    1.50
 -13   3  -1   14.80    1.40
 -13   3  -1   15.90    1.50
 -13   3  -1   15.70    1.50
 -13   3  -1   15.50    1.30
  14  -4   1    0.10    0.40
  14  -4   1   -0.20    0.50
  14  -4   1   -0.20    0.50
  14  -4   1    0.30    0.50
 -14   4  -1    0.50    0.40
 -14   4  -1    0.70    0.30
 -14   4  -1    0.30    0.50
 -14   4  -1    0.00    0.60
  15  -5   1   14.60    1.40
  15  -5   1   12.20    1.20
  15  -5   1   13.80    1.40
  15  -5   1   15.70    1.40
 -15   5  -1   16.00    1.30
 -15   5  -1   15.60    1.50
 -15   5  -1   11.90    1.20
 -15   5  -1   11.90    1.30
  16  -6   1   -0.20    0.50
  16  -6   1    0.70    0.60
  16  -6   1   -0.10    0.60
  16  -6   1    0.30    0.40
 -16   6  -1    0.30    0.30
 -16   6  -1    0.20    0.50
 -16   6  -1    0.10    0.50
 -16   6  -1    0.30    0.70
  17  -7   1    1.10    0.70
  17  -7   1    1.60    0.50
  17  -7   1    2.10    0.70
  17  -7   1    1.50    0.70
 -17   7  -1    1.80    0.50
 -17   7  -1    2.20    0.80
 -17   7  -1    1.50    0.30
 -17   7  -1    1.60    0.50
  18  -8   1   18.20    1.80
  18  -8   1   19.70    1.70
  18  -8   1   19.50    1.90
 -18   8  -1   18.50    1.70
 -18   8  -1   18.00    1.60
 -18   8  -1   16.30    1.70
  19  -9   1   41.40    3.40
  19  -9   1   36.90    3.40
  19  -9   1   36.50    3.40
 -19   9  -1   35.50    3.30
 -19   9  -1   39.60    3.50
  20 -10   1    4.00    1.20
  20 -10   1    4.90    0.90
  20 -10   1    3.80    1.00
  20 -10   1    4.40    0.80
 -20  10  -1    4.20    0.70
 -20  10  -1    4.50    1.10
  21 -11   1   18.90    1.90
  21 -11   1   12.50    1.80
  21 -11   1   18.40    1.70
 -21  11  -1   20.10    2.10
  22 -12   1   22.90    2.10
  22 -12   1   16.90    2.10
  22 -12   1   17.90    1.90
 -22  12  -1   18.40    2.20
  23 -13   1    0.40    1.10
  23 -13   1    1.00    0.90
  23 -13   1   -0.40    1.00
 -23  13  -1    0.70    1.20
 -23  13  -1    0.40    0.70
  -6  14   1    9.60    1.10
  -6  14   1   10.30    1.30
   6 -14  -1   10.70    1.20
   6 -14  -1    8.80    1.50
  -5  13   1    0.80    0.50
  -5  13   1   -0.40    0.60
   5 -13  -1    0.80    0.70
   5 -13  -1    0.10    0.60
   5 -13  -1    0.00    0.70
  -4  12   1   -0.30    0.60
  -4  12   1    0.50    0.50
   4 -12  -1   -0.30    0.60
   4 -12  -1    0.10    0.60
   4 -12  -1    0.70    0.60
  -3  11   1    8.50    1.00
  -3  11   1    8.10    1.10
   3 -11  -1    9.40    1.00
   3 -11  -1    8.20    1.10
   3 -11  -1    9.10    1.00
  -2  10   1    5.60    0.80
  -2  10   1    5.10    0.70
   2 -10  -1    6.40    0.70
   2 -10  -1    6.10    0.80
   2 -10  -1    6.00    0.70
  -1   9   1   64.49    5.60
  -1   9   1   70.99    5.60
   1  -9  -1   64.39    5.50
   1  -9  -1   66.19    5.60
   1  -9  -1   63.79    5.50
   0   8   1   52.89    4.80
   0   8   1   59.29    4.80
   0  -8  -1   55.99    4.80
   0  -8  -1   57.29    4.80
   0  -8  -1   57.29    4.80
   1   7   1   36.90    3.30
   1   7   1   38.40    3.30
  -1  -7  -1   39.10    3.30
  -1  -7  -1   38.80    3.20
  -1  -7  -1   39.90    3.30
   2   6   1  158.68   13.50
   2   6   1  164.18   13.50
  -2  -6  -1  162.68   13.60
   3   5   1    4.30    0.50
  -3  -5  -1    4.80    0.60
   4   4   1    8.50    0.80
  -4  -4  -1    8.00    0.80
  -4  -4  -1    7.60    0.80
   5   3   1 1416.26  118.69
   5   3   1 1410.36  118.69
  -5  -3  -1 1395.06  118.69
  -5  -3  -1 1504.05  118.69
  -5  -3  -1 1393.86  118.69
   6   2   1  138.59   11.60
   6   2   1  151.78   11.70
   6   2   1  136.69   11.60
  -6  -2  -1  136.59   11.60
  -6  -2  -1  135.69   11.60
  -6  -2  -1  135.29   11.60
  -6  -2  -1  141.39   11.60
   7   1   1  374.06   30.50
   7   1   1  357.06   30.50
   7   1   1  377.46   30.50
   7   1   1  374.66   30.50
  -7  -1  -1  380.06   30.50
  -7  -1  -1  355.76   30.50
  -7  -1  -1  356.16   30.50
  -7  -1  -1  349.17   30.50
   8   0   1    0.00    0.40
   8   0   1    0.60    0.30
   8   0   1    0.10    0.30
   8   0   1    0.40    0.30
  -8   0  -1   -0.10    0.30
  -8   0  -1    0.40    0.30
  -8   0  -1    0.30    0.30
  -8   0  -1    0.20    0.30
   9  -1   1  725.93   60.09
   9  -1   1  729.73   60.09
   9  -1   1  727.23   60.09
   9  -1   1  707.53   60.09
  -9   1  -1  713.63   60.09
  10  -2   1    1.20    0.40
  10  -2   1    2.50    0.50
  10  -2   1    2.40    0.50
  10  -2   1    2.20    0.50
 -10   2  -1    2.30    0.60
 -10   2  -1    2.50    0.50
 -10   2  -1    1.80    0.30
 -10   2  -1    1.70    0.50
  11  -3   1  173.18   14.10
  11  -3   1  169.58   14.10
  11  -3   1  169.98   14.10
  11  -3   1  166.88   14.10
 -11   3  -1  163.98   14.10
 -11   3  -1  173.08   14.10
 -11   3  -1  162.68   14.10
 -11   3  -1  168.68   14.10
  12  -4   1    2.30    0.70
  12  -4   1    2.70    0.50
  12  -4   1    2.10    0.60
  12  -4   1    3.40    0.60
 -12   4  -1    3.80    0.60
 -12   4  -1    3.40    0.70
 -12   4  -1    4.00    0.40
 -12   4  -1    3.70    0.50
  13  -5   1   37.10    3.20
  13  -5   1   33.70    3.20
  13  -5   1   33.20    3.20
  13  -5   1   37.60    3.10
 -13   5  -1   37.50    3.10
 -13   5  -1   37.60    3.20
 -13   5  -1   36.00    3.10
 -13   5  -1   37.00    3.10
  14  -6   1    0.10    0.60
  14  -6   1   -0.20    0.60
  14  -6   1    0.20    0.40
  14  -6   1    0.50    0.50
 -14   6  -1    0.00    0.60
 -14   6  -1    0.10    0.20
 -14   6  -1    0.10    0.40
 -14   6  -1    0.20    0.40
  15  -7   1    0.30    0.40
  15  -7   1    1.00    0.70
  15  -7   1    0.90    0.60
  15  -7   1    0.90    0.60
 -15   7  -1    0.50    0.40
 -15   7  -1    0.00    0.40
 -15   7  -1    0.50    0.20
 -15   7  -1    1.40    0.80
  16  -8   1    1.00    0.70
  16  -8   1    1.60    0.50
  16  -8   1    2.20    0.70
  16  -8   1    0.70    0.70
 -16   8  -1    1.70    0.30
 -16   8  -1    1.40    0.60
 -16   8  -1    0.60    0.70
  17  -9   1    6.50    1.00
  17  -9   1    6.90    1.00
  17  -9   1    5.20    0.80
 -17   9  -1    5.60    0.80
  18 -10   1   49.10    4.30
  18 -10   1   46.60    4.30
 -18  10  -1   48.20    4.20
 -18  10  -1   49.90    4.40
  19 -11   1    4.20    1.00
  19 -11   1    4.70    0.80
  19 -11   1    4.20    1.00
  19 -11   1    3.30    0.90
 -19  11  -1    5.50    1.20
 -19  11  -1    3.90    0.70
  20 -12   1    4.10    1.10
  20 -12   1    4.30    1.10
  20 -12   1    4.30    0.90
 -20  12  -1    4.30    1.20
  21 -13   1    0.30    1.00
  21 -13   1   -0.20    1.00
  21 -13   1    0.10    0.80
 -21  13  -1   -0.70    1.00
  -8  14   1    9.90    1.20
  -8  14   1   12.90    1.40
   8 -14  -1   11.00    1.30
  -7  13   1    9.90    1.10
  -7  13   1    8.50    1.20
   7 -13  -1    9.60    1.20
   7 -13  -1   11.50    1.30
   7 -13  -1   10.30    1.20
  -6  12   1    2.10    0.60
  -6  12   1    1.80    0.60
   6 -12  -1    1.10    0.60
   6 -12  -1    2.60    0.60
   6 -12  -1    2.30    0.70
  -5  11   1    0.90    0.50
  -5  11   1    1.80    0.50
   5 -11  -1    0.00    0.60
   5 -11  -1    1.20    0.50
   5 -11  -1    0.70    0.50
  -4  10   1    1.90    0.50
  -4  10   1    2.40    0.50
   4 -10  -1    2.90    0.50
   4 -10  -1    1.90    0.60
   4 -10  -1    2.60    0.50
  -3   9   1   24.70    2.10
  -3   9   1   22.30    2.20
   3  -9  -1   23.90    2.10
   3  -9  -1   25.90    2.10
   3  -9  -1   25.10    2.20
  -2   8   1    3.40    0.50
  -2   8   1    1.90    0.50
   2  -8  -1    2.40    0.60
   2  -8  -1    3.20    0.40
   2  -8  -1    3.70    0.40
  -1   7   1  268.07   22.90
  -1   7   1  254.87   22.90
   1  -7  -1  301.67   22.90
   1  -7  -1  268.77   22.80
   1  -7  -1  275.27   22.80
   0   6   1   35.30    2.90
   0   6   1   33.50    2.90
   0  -6  -1   33.10    2.90
   1   5   1   60.19    5.30
   1   5   1   64.59    5.30
  -1  -5  -1   64.89    5.30
   2   4   1   12.90    1.10
  -2  -4  -1   11.40    1.10
   3   3   1  507.95   40.70
  -3  -3  -1  469.45   40.70
   4   2   1  833.42   67.59
  -4  -2  -1  809.02   67.59
  -4  -2  -1  791.12   67.59
   5   1   1   56.09    4.70
   5   1   1   48.40    4.70
   5   1   1   55.39    4.70
  -5  -1  -1   59.19    4.70
  -5  -1  -1   57.39    4.70
  -5  -1  -1   57.39    4.70
   6   0   1    0.20    0.30
   6   0   1    0.30    0.20
   6   0   1    0.00    0.20
  -6   0  -1    0.10    0.20
  -6   0  -1    0.00    0.30
  -6   0  -1    0.00    0.30
  -6   0  -1    0.20    0.30
   7  -1   1  365.76   30.30
   7  -1   1  367.66   30.30
   7  -1   1  358.66   30.30
   7  -1   1  370.06   30.30
  -7   1  -1  352.16   30.30
   8  -2   1 1969.70  168.78
   8  -2   1 2002.00  168.78
   8  -2   1 2075.49  168.78
   8  -2   1 1985.60  168.78
  -8   2  -1 1983.70  168.78
  -8   2  -1 2100.39  168.88
  -8   2  -1 2055.39  168.78
  -8   2  -1 2029.80  168.78
   9  -3   1    3.70    0.60
   9  -3   1    3.30    0.40
   9  -3   1    2.10    0.50
   9  -3   1    3.90    0.60
  -9   3  -1    2.50    0.50
  -9   3  -1    3.90    0.70
  -9   3  -1    3.40    0.40
  -9   3  -1    3.50    0.50
  10  -4   1   28.70    2.70
  10  -4   1   30.30    2.70
  10  -4   1   29.80    2.70
  10  -4   1   32.80    2.70
 -10   4  -1   32.70    2.80
 -10   4  -1   31.20    2.70
 -10   4  -1   30.30    2.70
 -10   4  -1   32.30    2.60
  11  -5   1  169.18   14.20
  11  -5   1  171.58   14.20
  11  -5   1  163.78   14.20
  11  -5   1  171.28   14.20
 -11   5  -1  173.48   14.20
 -11   5  -1  167.68   14.20
 -11   5  -1  165.18   14.30
 -11   5  -1  174.08   14.20
  12  -6   1   58.69    5.10
  12  -6   1   56.19    5.00
  12  -6   1   55.99    5.10
  12  -6   1   62.09    5.10
 -12   6  -1   60.49    5.00
 -12   6  -1   57.89    5.00
 -12   6  -1   64.39    5.10
 -12   6  -1   58.89    5.00
  13  -7   1   89.19    7.60
  13  -7   1   88.79    7.60
  13  -7   1   90.79    7.50
  13  -7   1   89.29    7.60
 -13   7  -1   89.99    7.50
 -13   7  -1   90.19    7.60
 -13   7  -1   89.19    7.60
  14  -8   1   57.69    4.90
  14  -8   1   57.89    4.80
  14  -8   1   54.89    4.90
  14  -8   1   54.59    4.90
 -14   8  -1   58.49    4.90
 -14   8  -1   58.49    5.00
  15  -9   1   16.90    1.70
  15  -9   1   16.50    1.80
  15  -9   1   18.00    1.70
  15  -9   1   16.20    1.60
 -15   9  -1   16.90    1.90
 -15   9  -1   15.00    1.60
  16 -10   1   15.20    1.60
  16 -10   1   17.30    1.70
 -16  10  -1   13.80    1.50
  17 -11   1   11.90    1.40
  17 -11   1   11.90    1.30
  17 -11   1   10.60    1.40
 -17  11  -1    9.30    1.50
 -17  11  -1   10.10    1.20
  18 -12   1   21.20    2.00
  18 -12   1   21.90    2.10
  18 -12   1   24.10    2.20
  18 -12   1   20.10    2.20
 -18  12  -1   19.60    2.00
 -18  12  -1   20.10    2.30
  19 -13   1   -0.50    1.00
  19 -13   1    0.80    0.80
  19 -13   1    1.10    0.90
 -19  13  -1    2.10    1.20
  20 -14   1   12.80    1.60
  20 -14   1   10.40    1.40
 -20  14  -1   10.50    1.70
 -10  14   1    1.00    0.60
 -10  14   1    0.70    0.70
  -9  13   1    2.70    0.60
  -9  13   1    1.70    0.60
   9 -13  -1    3.80    0.70
   9 -13  -1    5.00    0.80
   9 -13  -1    2.60    0.80
  -8  12   1   19.10    1.80
  -8  12   1   16.00    1.80
   8 -12  -1   20.40    1.80
   8 -12  -1   21.10    1.90
   8 -12  -1   21.30    1.90
  -7  11   1   14.20    1.50
  -7  11   1   12.60    1.30
   7 -11  -1   14.40    1.40
   7 -11  -1   13.90    1.30
   7 -11  -1   14.10    1.40
  -6  10   1    1.30    0.50
  -6  10   1    1.60    0.60
   6 -10  -1    1.60    0.40
   6 -10  -1    1.30    0.60
   6 -10  -1    0.70    0.50
  -5   9   1   41.90    3.80
  -5   9   1   44.60    3.70
   5  -9  -1   43.10    3.70
   5  -9  -1   45.60    3.70
   5  -9  -1   42.50    3.80
  -4   8   1    7.10    0.80
  -4   8   1    6.50    0.90
   4  -8  -1    7.80    0.80
   4  -8  -1    8.70    1.00
   4  -8  -1    8.50    0.80
  -3   7   1   -0.20    0.30
  -3   7   1   -0.10    0.40
   3  -7  -1   -0.40    0.30
   3  -7  -1   -0.50    0.40
   3  -7  -1    0.20    0.20
  -2   6   1  286.97   23.50
  -2   6   1  288.57   23.50
   2  -6  -1  275.57   23.50
   2  -6  -1  279.17   23.50
   2  -6  -1  278.37   23.50
  -1   5   1  254.87   21.10
  -1   5   1  258.77   21.10
   1  -5  -1  244.78   21.10
   0   4   1  257.87   22.10
   0   4   1  279.37   22.10
   0  -4  -1  255.47   22.10
   1   3   1   37.20    3.10
   2   2   1    3.80    0.40
  -2  -2  -1    3.50    0.40
   3   1   1   37.00    3.00
  -3  -1  -1   35.70    3.00
   4   0   1   -0.10    0.20
   4   0   1    0.10    0.20
  -4   0  -1   -0.10    0.20
  -4   0  -1    0.00    0.20
   5  -1   1   59.09    4.70
   5  -1   1   55.89    4.70
   5  -1   1   52.89    4.70
   5  -1   1   60.29    4.70
  -5   1  -1   50.69    4.70
   6  -2   1  138.19   11.40
   6  -2   1  138.69   11.40
   6  -2   1  134.49   11.40
   6  -2   1  136.49   11.40
  -6   2  -1  132.39   11.30
  -6   2  -1  129.69   11.40
  -6   2  -1  139.19   11.40
  -6   2  -1  138.29   11.40
   7  -3   1  105.59    8.80
   7  -3   1  100.69    8.70
   7  -3   1  104.59    8.80
   7  -3   1  105.99    8.70
  -7   3  -1  105.09    8.70
  -7   3  -1  106.39    8.70
  -7   3  -1  105.19    8.70
  -7   3  -1   99.59    8.80
   8  -4   1  960.60   82.19
   8  -4   1  991.30   82.09
   8  -4   1  973.70   82.09
   8  -4   1  934.71   82.09
  -8   4  -1 1029.30   82.09
  -8   4  -1 1001.70   82.09
  -8   4  -1  980.10   82.19
  -8   4  -1 1006.40   82.09
   9  -5   1  271.57   22.70
   9  -5   1  261.57   22.70
   9  -5   1  275.67   22.70
   9  -5   1  268.67   22.70
  -9   5  -1  280.37   22.60
  -9   5  -1  269.57   22.70
  -9   5  -1  272.67   22.70
  -9   5  -1  270.67   22.70
  10  -6   1  143.29   11.90
  10  -6   1  138.49   11.90
  10  -6   1  141.49   11.90
  10  -6   1  141.39   11.90
 -10   6  -1  154.38   12.00
 -10   6  -1  135.89   11.90
 -10   6  -1  139.69   11.90
  11  -7   1   25.80    2.40
  11  -7   1   24.60    2.20
  11  -7   1   27.50    2.30
  11  -7   1   24.80    2.40
 -11   7  -1   27.00    2.40
 -11   7  -1   25.80    2.30
  12  -8   1    0.20    0.60
  12  -8   1    0.90    0.60
  12  -8   1    1.10    0.60
  12  -8   1    0.60    0.40
 -12   8  -1    0.70    0.50
 -12   8  -1    2.00    0.80
  13  -9   1    3.30    0.80
  13  -9   1    2.80    0.60
  13  -9   1    3.50    0.80
  13  -9   1    2.60    0.80
 -13   9  -1    3.90    0.60
 -13   9  -1    1.80    0.80
  14 -10   1    9.60    1.30
  14 -10   1   10.60    1.30
  14 -10   1   11.10    1.20
 -14  10  -1    9.00    1.80
 -14  10  -1   11.20    1.20
  15 -11   1   49.00    4.10
 -15  11  -1   44.40    4.00
  16 -12   1   27.00    2.60
  16 -12   1   28.80    2.70
  16 -12   1   30.10    2.70
  16 -12   1   28.50    2.70
 -16  12  -1   29.50    2.80
 -16  12  -1   26.70    2.50
  17 -13   1    1.10    0.80
  17 -13   1    0.50    0.80
  17 -13   1    0.60    0.70
  17 -13   1    1.80    1.00
 -17  13  -1   -0.20    1.00
 -17  13  -1    0.50    0.60
  18 -14   1   24.20    2.40
  18 -14   1   21.20    2.20
 -18  14  -1   20.50    2.40
 -12  14   1    5.90    1.10
 -12  14   1   11.20    1.10
  12 -14  -1   12.50    1.40
 -11  13   1    2.00    0.90
 -11  13   1    3.50    0.70
  11 -13  -1    3.50    0.80
  11 -13  -1    2.70    0.90
  11 -13  -1    2.90    0.80
 -10  12   1    0.30    0.70
 -10  12   1   -0.60    0.40
  10 -12  -1    0.50    0.70
  10 -12  -1   -0.10    0.60
  10 -12  -1   -0.20    0.60
  -9  11   1    0.20    0.50
  -9  11   1    0.70    0.70
   9 -11  -1   -0.40    0.60
   9 -11  -1    0.20    0.50
   9 -11  -1    0.40    0.70
  -8  10   1    2.00    0.70
  -8  10   1    1.20    0.50
   8 -10  -1    1.00    0.50
   8 -10  -1    0.50    0.60
   8 -10  -1    0.50    0.60
  -7   9   1   53.89    4.60
  -7   9   1   54.59    4.70
   7  -9  -1   53.39    4.60
   7  -9  -1   54.39    4.60
   7  -9  -1   55.39    4.60
   7  -9  -1   52.69    4.60
  -6   8   1    2.70    0.60
  -6   8   1    2.00    0.50
   6  -8  -1    2.80    0.60
   6  -8  -1    2.30    0.40
   6  -8  -1    1.30    0.50
   6  -8  -1    2.50    0.50
  -5   7   1   49.50    4.60
  -5   7   1   51.49    4.50
   5  -7  -1   54.19    4.60
   5  -7  -1   55.99    4.50
   5  -7  -1   54.49    4.50
   5  -7  -1   54.19    4.60
  -4   6   1  206.78   17.20
  -4   6   1  207.98   17.20
   4  -6  -1  203.88   17.20
   4  -6  -1  202.98   17.20
   4  -6  -1  204.98   17.20
   4  -6  -1  207.48   17.20
  -3   5   1   42.30    3.70
  -3   5   1   42.90    3.70
   3  -5  -1   44.10    3.60
   3  -5  -1   42.90    3.70
   3  -5  -1   43.30    3.70
  -2   4   1  111.69    9.40
  -2   4   1  110.89    9.40
   2  -4  -1  115.19    9.40
   2  -4  -1  109.99    9.40
  -1   3   1  147.59   12.20
   1  -3  -1  145.59   12.20
   2   0   1    0.00    0.10
   2   0   1    0.10    0.10
  -2   0  -1    0.00    0.10
  -2   0  -1    0.00    0.10
   3  -1   1   39.00    3.20
   3  -1   1   36.80    3.20
   4  -2   1  816.32   67.39
   4  -2   1  796.92   67.39
   4  -2   1  805.82   67.39
   4  -2   1  809.92   67.39
  -4   2  -1  820.02   67.39
  -4   2  -1  818.72   67.39
  -4   2  -1  790.42   67.39
   5  -3   1 1376.66  115.09
   5  -3   1 1419.76  115.09
   5  -3   1 1410.86  115.09
   5  -3   1 1365.46  115.09
  -5   3  -1 1392.96  115.09
  -5   3  -1 1297.97  114.99
  -5   3  -1 1374.56  115.09
  -5   3  -1 1404.06  115.09
   6  -4   1    0.00    0.40
   6  -4   1    0.10    0.30
   6  -4   1    0.20    0.50
   6  -4   1    0.00    0.40
  -6   4  -1   -0.40    0.40
  -6   4  -1    0.30    0.60
  -6   4  -1    0.20    0.30
   7  -5   1   86.09    7.10
   7  -5   1   85.89    7.10
   7  -5   1   84.79    7.10
   7  -5   1   86.39    7.10
  -7   5  -1   83.69    7.10
  -7   5  -1   80.49    7.10
  -7   5  -1   83.19    7.10
   8  -6   1  220.68   18.80
   8  -6   1  229.98   18.90
   8  -6   1  229.48   18.90
   8  -6   1  219.88   18.90
  -8   6  -1  227.28   18.90
  -8   6  -1  226.58   18.90
   9  -7   1  185.08   15.50
   9  -7   1  188.78   15.50
   9  -7   1  190.28   15.50
   9  -7   1  179.38   15.40
  -9   7  -1  180.78   15.50
  -9   7  -1  184.68   15.50
  10  -8   1   -0.10    0.60
  10  -8   1   -0.90    0.60
  10  -8   1   -0.10    0.40
  10  -8   1    0.10    0.60
 -10   8  -1   -0.70    0.60
 -10   8  -1    0.30    0.50
  11  -9   1   12.50    1.30
  11  -9   1   13.00    1.40
  11  -9   1   12.70    1.40
  11  -9   1   13.50    1.40
 -11   9  -1   14.00    1.40
 -11   9  -1   14.40    1.60
  12 -10   1    2.10    0.70
  12 -10   1    1.30    0.60
  12 -10   1    1.60    0.70
  12 -10   1    1.80    0.70
 -12  10  -1    1.50    0.80
 -12  10  -1    1.50    0.60
  13 -11   1   32.50    3.10
  13 -11   1   36.20    3.00
  13 -11   1   32.60    3.00
 -13  11  -1   33.20    3.00
  14 -12   1    7.00    1.10
 -14  12  -1    6.60    1.00
  15 -13   1    0.70    0.80
  15 -13   1    0.40    0.90
  15 -13   1    0.50    0.80
  15 -13   1    1.00    0.70
 -15  13  -1    0.70    0.60
 -15  13  -1    0.70    1.00
  16 -14   1   29.70    2.80
  16 -14   1   30.50    2.70
  16 -14   1   27.80    2.70
 -16  14  -1   24.40    2.60
 -16  14  -1   29.70    2.90
 -14  14   1    2.00    0.60
  14 -14  -1    2.60    0.90
  14 -14  -1    2.10    0.80
 -13  13   1   11.90    1.60
 -13  13   1   16.40    1.50
 -12  12   1    3.00    0.90
 -12  12   1    2.90    0.60
  12 -12  -1    3.70    0.70
  12 -12  -1    3.60    0.80
  12 -12  -1    3.60    0.80
 -11  11   1    3.50    0.90
 -11  11   1    3.10    0.60
  11 -11  -1    2.70    0.80
  11 -11  -1    4.30    0.80
  11 -11  -1    3.00    0.70
  11 -11  -1    3.90    0.60
 -10  10   1    0.80    0.50
 -10  10   1   -0.10    0.70
  10 -10  -1    0.80    0.60
  10 -10  -1    0.30    0.60
  10 -10  -1    0.40    0.60
  10 -10  -1    0.10    0.40
  -9   9   1   87.19    7.60
  -9   9   1   91.19    7.50
   9  -9  -1   90.39    7.50
   9  -9  -1   90.29    7.60
   9  -9  -1   86.09    7.60
   9  -9  -1   90.39    7.60
  -8   8   1    1.60    0.60
  -8   8   1    1.80    0.40
   8  -8  -1    0.90    0.50
   8  -8  -1    1.60    0.50
   8  -8  -1    2.00    0.50
   8  -8  -1    1.50    0.40
  -7   7   1    6.10    0.70
  -7   7   1    7.10    0.90
   7  -7  -1    6.90    0.80
   7  -7  -1    6.10    0.70
   7  -7  -1    6.70    0.60
   7  -7  -1    6.00    0.80
  -6   6   1   37.70    3.20
  -6   6   1   36.80    3.20
   6  -6  -1   37.00    3.20
   6  -6  -1   37.30    3.20
   6  -6  -1   38.40    3.20
   6  -6  -1   37.20    3.20
  -5   5   1   20.50    2.00
  -5   5   1   22.30    1.90
   5  -5  -1   22.00    1.90
   5  -5  -1   22.50    2.00
   5  -5  -1   23.10    1.90
   5  -5  -1   22.50    2.00
  -4   4   1  458.95   39.50
  -4   4   1  474.65   39.50
   4  -4  -1  484.35   39.50
   4  -4  -1  470.45   39.50
   4  -4  -1  479.05   39.50
  -3   3   1 3480.35  299.67
  -3   3   1 3829.02  299.67
   3  -3  -1 3369.86  299.67
   3  -3  -1 3701.63  299.67
  -2   2   1 1270.97  106.49
   2  -2  -1 1284.37  106.49
   1  -1   1    3.40    0.40
   1  -1   1    4.00    0.40
   2  -2   1    5.40    0.50
   2  -2   1    4.60    0.60
   2  -2   1    5.30    0.60
   2  -2   1    5.40    0.50
  -2   2  -1    3.70    0.60
  -2   2  -1    3.90    0.50
  -2   2  -1    5.00    0.50
   3  -3   1  477.15   38.30
   3  -3   1  462.65   38.30
   3  -3   1  455.55   38.30
   3  -3   1  447.16   38.30
  -3   3  -1  444.16   38.30
  -3   3  -1  478.15   38.30
  -3   3  -1  448.46   38.30
   4  -4   1    7.50    0.80
   4  -4   1    9.70    0.90
   4  -4   1    9.90    1.00
   4  -4   1   10.20    0.90
  -4   4  -1   10.80    0.90
  -4   4  -1   10.50    1.00
  -4   4  -1    7.50    0.80
   5  -5   1   22.70    2.00
   5  -5   1   22.80    2.10
   5  -5   1   22.70    2.00
   5  -5   1   23.10    2.00
  -5   5  -1   22.70    2.00
  -5   5  -1   22.90    2.10
   6  -6   1    0.90    0.50
   6  -6   1    0.10    0.30
   6  -6   1    0.40    0.60
   6  -6   1    0.70    0.40
  -6   6  -1    0.10    0.40
  -6   6  -1    0.50    0.50
   7  -7   1  170.58   14.00
   7  -7   1  163.38   14.00
   7  -7   1  171.08   14.00
   7  -7   1  161.68   13.90
  -7   7  -1  166.38   14.00
  -7   7  -1  167.58   14.00
   8  -8   1   18.10    1.70
   8  -8   1   17.80    1.70
   8  -8   1   16.90    1.70
   8  -8   1   16.80    1.60
  -8   8  -1   17.30    1.60
  -8   8  -1   18.00    1.70
   9  -9   1   17.70    1.50
   9  -9   1   12.10    1.40
   9  -9   1   15.30    1.50
   9  -9   1   17.00    1.60
  -9   9  -1   11.60    1.40
  -9   9  -1   14.50    1.60
  10 -10   1    2.20    0.80
  10 -10   1    2.50    0.70
  10 -10   1    1.70    0.60
  10 -10   1    2.20    0.70
 -10  10  -1    1.20    0.80
 -10  10  -1    2.20    0.60
  11 -11   1    4.20    0.90
  11 -11   1    3.50    0.90
  11 -11   1    5.30    0.90
  11 -11   1    4.60    0.80
 -11  11  -1    5.80    0.80
 -11  11  -1    4.50    1.00
  12 -12   1    0.90    0.80
 -12  12  -1    0.50    0.60
  13 -13   1   10.70    1.40
  13 -13   1    9.40    1.20
  13 -13   1   11.20    1.40
 -13  13  -1    9.10    1.80
 -13  13  -1    9.70    1.20
  14 -14   1    1.90    0.90
  14 -14   1    2.10    1.00
  14 -14   1    1.30    0.90
 -14  14  -1    2.00    0.70
 -14  14  -1    1.00    1.00
 -16  14   1    5.60    0.90
  16 -14  -1    7.50    1.20
  16 -14  -1    4.80    1.10
 -15  13   1    3.80    0.70
  15 -13  -1    2.90    0.90
 -14  12   1    0.20    0.50
 -14  12   1    0.20    0.80
  14 -12  -1    0.30    0.60
  14 -12  -1   -0.90    0.70
  14 -12  -1   -0.10    0.70
  14 -12  -1    0.00    0.70
 -13  11   1    0.40    0.80
 -13  11   1    0.30    0.50
  13 -11  -1    0.70    0.60
  13 -11  -1    0.70    0.60
  13 -11  -1    0.20    0.70
  13 -11  -1    0.90    0.70
 -12  10   1   14.80    1.40
 -12  10   1   17.00    1.70
  12 -10  -1   15.20    1.60
  12 -10  -1   13.80    1.40
  12 -10  -1   16.80    1.60
  12 -10  -1   14.30    1.50
 -11   9   1   55.99    4.80
 -11   9   1   56.49    4.90
  11  -9  -1   58.79    4.90
  11  -9  -1   55.89    4.80
  11  -9  -1   55.99    4.90
  11  -9  -1   56.99    4.90
 -10   8   1   13.20    1.30
 -10   8   1    9.40    1.10
  10  -8  -1   10.00    1.00
  10  -8  -1   12.30    1.20
  10  -8  -1   13.30    1.20
  10  -8  -1   11.10    1.20
  -9   7   1  192.98   17.00
  -9   7   1  202.88   17.00
   9  -7  -1  205.98   16.90
   9  -7  -1  206.18   17.00
   9  -7  -1  202.78   17.00
   9  -7  -1  205.38   17.00
  -8   6   1  236.58   19.90
  -8   6   1  269.47   19.90
   8  -6  -1  230.98   19.90
   8  -6  -1  232.88   19.80
   8  -6  -1  233.08   19.90
   8  -6  -1  226.18   19.90
  -7   5   1   11.70    1.20
  -7   5   1   13.10    1.20
   7  -5  -1   12.70    1.10
   7  -5  -1   12.20    1.20
   7  -5  -1   12.50    1.20
   7  -5  -1   12.80    1.20
  -6   4   1    0.00    0.40
  -6   4   1    0.00    0.30
   6  -4  -1    0.00    0.40
   6  -4  -1   -0.40    0.30
   6  -4  -1    0.50    0.20
   6  -4  -1    0.20    0.40
  -5   3   1 1225.58  102.59
  -5   3   1 1252.37  102.59
   5  -3  -1 1216.38  102.49
   5  -3  -1 1284.17  102.59
   5  -3  -1 1128.69  102.49
   5  -3  -1 1273.77  102.59
  -4   2   1  598.34   50.79
   4  -2  -1  623.44   50.79
   4  -2  -1  605.14   50.79
  -3   1   1   73.99    6.00
  -3   1   1   71.59    6.00
  -3   1   1   70.39    6.00
   3  -1  -1   70.09    6.00
   3  -1  -1   73.99    6.00
  -2   0   1    0.00    0.10
  -2   0   1    0.10    0.10
   2   0  -1    0.00    0.10
   2   0  -1    0.00    0.10
  -1  -1   1   60.89    5.10
   0  -2   1   23.00    2.10
   0  -2   1   24.40    2.10
   0   2  -1   21.10    2.10
   0   2  -1   26.10    2.10
   0   2  -1   26.50    2.10
   1  -3   1   38.60    3.20
   1  -3   1   37.70    3.30
   1  -3   1   38.80    3.20
   1  -3   1   38.30    3.20
  -1   3  -1   38.10    3.20
  -1   3  -1   36.50    3.20
  -1   3  -1   39.00    3.30
  -1   3  -1   37.10    3.20
   2  -4   1   12.20    1.20
   2  -4   1   12.20    1.30
   2  -4   1   13.40    1.20
   2  -4   1   13.50    1.10
  -2   4  -1   13.20    1.20
  -2   4  -1   12.20    1.20
   3  -5   1    4.00    0.70
   3  -5   1    4.50    0.70
   3  -5   1    4.90    0.60
   3  -5   1    5.10    0.50
  -3   5  -1    4.60    0.60
  -3   5  -1    4.60    0.70
   4  -6   1  176.88   14.80
   4  -6   1  176.98   14.80
   4  -6   1  175.58   14.80
   4  -6   1  169.78   14.70
  -4   6  -1  181.28   14.80
  -4   6  -1  178.98   14.80
   5  -7   1   20.90    1.90
   5  -7   1   21.60    1.90
   5  -7   1   21.10    2.00
   5  -7   1   21.20    1.90
  -5   7  -1   21.50    1.90
  -5   7  -1   21.40    2.00
   6  -8   1    9.00    1.00
   6  -8   1   10.00    1.10
   6  -8   1    9.60    1.00
   6  -8   1    7.90    1.00
  -6   8  -1    9.00    1.10
  -6   8  -1   10.10    1.00
   7  -9   1   -0.80    0.50
   7  -9   1    0.10    0.60
   7  -9   1    0.40    0.60
   7  -9   1    0.90    0.60
  -7   9  -1    0.30    0.60
  -7   9  -1   -0.10    0.40
   8 -10   1  154.68   13.60
   8 -10   1  158.68   13.70
   8 -10   1  169.88   13.70
  -8  10  -1  159.38   13.60
  -8  10  -1  170.48   13.70
   9 -11   1    6.10    0.90
   9 -11   1    5.00    1.00
   9 -11   1    5.20    0.80
  -9  11  -1    5.30    1.00
  -9  11  -1    6.00    0.80
  10 -12   1   24.40    2.40
  10 -12   1   24.40    2.40
  10 -12   1   26.00    2.30
 -10  12  -1   25.60    2.30
 -10  12  -1   23.10    2.40
  11 -13   1    3.20    1.00
  11 -13   1    4.10    0.90
 -11  13  -1    4.20    0.80
  12 -14   1    6.80    1.20
  12 -14   1    6.60    1.10
  12 -14   1    5.10    1.10
 -12  14  -1    5.00    1.40
 -12  14  -1    4.70    0.90
 -18  14   1    3.40    1.10
 -18  14   1    2.40    0.70
  18 -14  -1    4.30    1.50
  18 -14  -1    4.20    1.10
 -17  13   1    9.60    1.10
  17 -13  -1    9.00    1.20
  17 -13  -1   11.80    1.40
  17 -13  -1    9.20    1.70
 -16  12   1    0.70    0.50
 -15  11   1   21.70    2.10
 -15  11   1   18.80    1.80
  15 -11  -1   20.30    1.90
  15 -11  -1   20.60    1.90
  15 -11  -1   17.90    1.90
  15 -11  -1   17.80    1.80
 -14  10   1    3.10    0.60
 -14  10   1    3.80    0.90
  14 -10  -1    3.70    0.60
  14 -10  -1    4.20    0.80
  14 -10  -1    3.90    0.80
  14 -10  -1    5.10    0.80
 -13   9   1    2.10    0.50
 -13   9   1    2.50    0.80
  13  -9  -1    2.40    0.70
  13  -9  -1    2.30    0.50
  13  -9  -1    2.00    0.70
  13  -9  -1    3.20    0.70
 -12   8   1    0.40    0.70
 -12   8   1    0.50    0.40
  12  -8  -1    1.00    0.50
  12  -8  -1    0.00    0.60
  12  -8  -1   -0.40    0.50
  12  -8  -1    0.10    0.40
 -11   7   1  249.88   20.80
 -11   7   1  238.28   20.90
  11  -7  -1  257.37   20.90
  11  -7  -1  246.28   20.80
  11  -7  -1  246.98   20.80
  11  -7  -1  256.77   20.90
 -10   6   1   32.90    3.00
 -10   6   1   34.90    2.90
  10  -6  -1   34.50    2.90
  10  -6  -1   33.70    3.00
  10  -6  -1   34.00    2.90
  10  -6  -1   34.10    3.00
  -9   5   1   17.70    1.70
  -9   5   1   17.80    1.60
   9  -5  -1   18.40    1.70
   9  -5  -1   18.90    1.70
   9  -5  -1   18.10    1.70
   9  -5  -1   18.70    1.60
  -8   4   1  394.56   31.30
  -8   4   1  379.96   31.30
  -8   4   1  372.56   31.40
  -8   4   1  374.76   31.30
   8  -4  -1  374.16   31.30
   8  -4  -1  363.86   31.30
   8  -4  -1  371.06   31.30
   8  -4  -1  372.56   31.40
  -7   3   1  172.58   14.50
  -7   3   1  175.88   14.40
  -7   3   1  158.08   14.40
   7  -3  -1  177.28   14.40
   7  -3  -1  177.78   14.40
   7  -3  -1  173.98   14.40
   7  -3  -1  173.98   14.40
  -6   2   1    9.90    1.00
  -6   2   1   10.20    1.00
  -6   2   1   11.70    1.00
   6  -2  -1    9.50    1.00
   6  -2  -1   10.60    1.00
   6  -2  -1   11.10    0.90
  -5   1   1   25.90    2.30
  -5   1   1   28.40    2.30
   5  -1  -1   27.80    2.30
   5  -1  -1   25.80    2.30
   5  -1  -1   28.30    2.30
   5  -1  -1   24.70    2.30
  -4   0   1   -0.20    0.10
  -4   0   1    0.00    0.10
   4   0  -1    0.00    0.10
   4   0  -1    0.00    0.10
  -3  -1   1   70.79    6.10
  -3  -1   1   74.49    6.10
  -2  -2   1 1325.87  105.79
  -2  -2   1 1256.37  105.79
   2   2  -1 1241.88  105.79
   2   2  -1 1251.47  105.79
  -1  -3   1  151.58   12.10
  -1  -3   1  138.69   12.00
  -1  -3   1  137.99   12.10
   1   3  -1  160.58   12.10
   1   3  -1  138.39   12.00
   1   3  -1  140.99   12.00
   0  -4   1  285.17   24.90
   0  -4   1  286.47   24.90
   0  -4   1  302.17   24.90
   0   4  -1  332.27   25.00
   0   4  -1  287.57   24.90
   1  -5   1   60.79    5.10
   1  -5   1   58.99    5.10
   1  -5   1   59.59    5.10
  -1   5  -1   59.89    5.10
  -1   5  -1   63.09    5.10
   2  -6   1  159.88   13.40
   2  -6   1  155.48   13.50
   2  -6   1  158.38   13.40
  -2   6  -1  159.38   13.40
  -2   6  -1  168.88   13.50
   3  -7   1    1.50    0.40
   3  -7   1    1.60    0.60
   3  -7   1    2.00    0.40
  -3   7  -1    1.60    0.50
  -3   7  -1    1.20    0.50
   4  -8   1   33.70    3.00
   4  -8   1   32.80    2.90
   4  -8   1   33.70    3.00
  -4   8  -1   36.40    3.00
  -4   8  -1   34.50    3.00
   5  -9   1    1.10    0.70
   5  -9   1    2.00    0.50
   5  -9   1    1.50    0.50
  -5   9  -1    1.60    0.50
  -5   9  -1    0.90    0.60
   6 -10   1   15.20    1.60
   6 -10   1   18.60    1.70
   6 -10   1   15.20    1.50
  -6  10  -1   14.60    1.50
  -6  10  -1   15.90    1.70
   7 -11   1    1.70    0.60
   7 -11   1    2.00    0.70
   7 -11   1    1.20    0.70
  -7  11  -1    0.50    0.70
  -7  11  -1    1.70    0.60
   8 -12   1    3.00    0.80
   8 -12   1    3.30    0.90
   8 -12   1    3.70    0.70
  -8  12  -1    3.10    0.90
  -8  12  -1    3.00    0.70
   9 -13   1    8.50    1.20
  -9  13  -1    8.50    1.00
  -9  13  -1    6.20    1.20
  10 -14   1    2.80    1.00
  10 -14   1    2.30    0.80
  10 -14   1    2.10    0.80
 -10  14  -1    2.60    0.70
 -20  14   1    2.30    1.20
 -20  14   1    2.40    0.70
  20 -14  -1    5.70    1.20
 -19  13   1   -0.10    1.00
 -19  13   1    0.20    0.50
  19 -13  -1    0.30    1.00
  19 -13  -1   -0.10    0.90
  19 -13  -1   -0.60    0.60
  19 -13  -1   -0.70    0.70
 -18  12   1    0.20    1.00
 -18  12   1   -0.30    0.50
  18 -12  -1    0.50    0.60
  18 -12  -1    0.00    0.80
  18 -12  -1   -0.10    0.80
 -17  11   1   12.90    1.30
  17 -11  -1   13.50    1.50
 -16  10   1   15.40    1.60
 -16  10   1   16.00    1.90
  16 -10  -1   20.20    1.70
  16 -10  -1   17.00    1.60
  16 -10  -1   13.60    1.70
  16 -10  -1   17.80    1.70
 -15   9   1    5.50    1.00
 -15   9   1    5.80    0.80
  15  -9  -1    6.90    0.80
  15  -9  -1    6.60    0.90
  15  -9  -1    5.70    1.00
  15  -9  -1    7.40    0.90
 -14   8   1    9.00    1.00
 -14   8   1   10.20    1.20
  14  -8  -1    9.60    1.10
  14  -8  -1    7.70    1.10
  14  -8  -1    8.20    0.90
  14  -8  -1    7.50    1.00
 -13   7   1   83.59    7.00
 -13   7   1   79.79    7.10
  13  -7  -1   83.69    7.00
  13  -7  -1   80.99    7.00
  13  -7  -1   82.99    7.10
  13  -7  -1   87.59    7.00
 -12   6   1  108.49    8.90
 -12   6   1  102.49    8.90
  12  -6  -1  103.89    8.90
  12  -6  -1  107.39    8.90
  12  -6  -1  102.89    8.90
  12  -6  -1  106.19    8.80
 -11   5   1  138.99   11.90
 -11   5   1  145.09   11.80
 -11   5   1  138.69   11.80
  11  -5  -1  146.29   11.90
  11  -5  -1  135.59   11.80
  11  -5  -1  143.99   11.90
  11  -5  -1  141.69   11.90
 -10   4   1   12.70    1.30
 -10   4   1   13.80    1.20
 -10   4   1   13.00    1.10
 -10   4   1   12.80    1.20
  10  -4  -1   12.80    1.20
  10  -4  -1   13.30    1.20
  10  -4  -1   12.90    1.10
  10  -4  -1   11.80    1.20
  -9   3   1  445.66   37.20
  -9   3   1  417.46   37.10
  -9   3   1  463.95   37.10
  -9   3   1  447.76   37.10
   9  -3  -1  445.06   37.10
   9  -3  -1  441.96   37.10
   9  -3  -1  453.15   37.10
  -8   2   1  109.79    9.30
  -8   2   1  113.09    9.40
  -8   2   1  114.29    9.30
  -8   2   1  110.69    9.30
   8  -2  -1  108.69    9.30
   8  -2  -1  113.59    9.30
   8  -2  -1  109.99    9.30
   8  -2  -1  112.49    9.30
  -7   1   1  203.48   16.10
  -7   1   1  189.78   16.10
  -7   1   1  186.78   16.10
  -7   1   1  199.08   16.10
   7  -1  -1  192.38   16.10
   7  -1  -1  193.38   16.10
   7  -1  -1  190.68   16.10
   7  -1  -1  189.38   16.10
  -6   0   1   -0.30    0.20
  -6   0   1    0.20    0.20
  -6   0   1   -0.20    0.20
  -6   0   1    0.20    0.20
   6   0  -1    0.10    0.20
   6   0  -1    0.00    0.20
   6   0  -1    0.10    0.20
   6   0  -1    0.10    0.20
  -5  -1   1   27.20    2.40
  -5  -1   1   29.60    2.40
  -5  -1   1   26.20    2.40
  -5  -1   1   28.10    2.30
   5   1  -1   27.50    2.40
  -4  -2   1  627.44   53.39
  -4  -2   1  648.74   53.39
  -4  -2   1  702.93   53.39
  -4  -2   1  631.64   53.39
   4   2  -1  619.24   53.39
   4   2  -1  614.54   53.39
  -3  -3   1 3622.94  306.27
  -3  -3   1 3819.32  306.27
  -3  -3   1 3620.84  306.27
   3   3  -1 3717.13  306.27
   3   3  -1 3592.34  306.27
  -2  -4   1  114.99    9.50
  -2  -4   1  111.09    9.50
  -2  -4   1  113.19    9.40
   2   4  -1  113.29    9.50
  -1  -5   1  268.07   22.10
  -1  -5   1  270.97   22.10
  -1  -5   1  256.27   22.10
   1   5  -1  266.87   22.10
   1   5  -1  260.47   22.10
   0  -6   1   34.10    2.90
   0  -6   1   34.40    2.90
   0  -6   1   34.20    3.00
   0   6  -1   34.00    3.00
   1  -7   1   36.80    3.30
   1  -7   1   38.20    3.20
   1  -7   1   39.50    3.20
  -1   7  -1   38.30    3.30
  -1   7  -1   35.30    3.30
   2  -8   1    0.80    0.60
   2  -8   1    1.20    0.40
   2  -8   1    1.00    0.40
  -2   8  -1    0.70    0.50
  -2   8  -1    0.80    0.50
   3  -9   1   61.09    5.30
   3  -9   1   65.19    5.30
   3  -9   1   62.99    5.30
  -3   9  -1   56.59    5.30
  -3   9  -1   64.59    5.30
   4 -10   1  151.48   12.30
   4 -10   1  148.29   12.30
   4 -10   1  144.39   12.30
  -4  10  -1  139.49   12.30
  -4  10  -1  146.29   12.30
   5 -11   1    4.50    0.70
   5 -11   1    4.10    0.80
   5 -11   1    4.40    0.90
  -5  11  -1    3.30    0.70
  -5  11  -1    2.50    0.60
   6 -12   1   20.80    1.90
   6 -12   1   20.70    2.00
   6 -12   1   18.80    2.00
  -6  12  -1   17.80    1.90
  -6  12  -1   19.90    1.90
   7 -13   1    2.60    0.80
  -7  13  -1    0.40    0.70
  -7  13  -1    1.10    0.60
   8 -14   1    1.30    0.80
   8 -14   1   -0.20    0.80
   8 -14   1    1.30    0.90
  -8  14  -1    1.40    0.70
 -21  13   1    2.20    1.20
 -21  13   1    2.40    0.70
  21 -13  -1    3.50    0.80
  21 -13  -1    4.00    0.80
  21 -13  -1    3.30    1.10
  21 -13  -1    2.60    1.00
 -20  12   1    2.00    0.60
 -20  12   1    3.60    1.10
  20 -12  -1    2.00    0.90
  20 -12  -1    1.80    0.70
  20 -12  -1   -0.80    0.80
  20 -12  -1    0.20    0.60
 -19  11   1   77.59    6.40
 -19  11   1   77.19    6.60
  19 -11  -1   70.59    6.50
 -18  10   1   24.10    2.30
  18 -10  -1   25.00    2.20
  18 -10  -1   26.00    2.40
 -17   9   1   44.60    4.10
 -17   9   1   45.30    3.90
  17  -9  -1   45.80    4.00
  17  -9  -1   45.70    3.90
  17  -9  -1   47.30    4.00
 -16   8   1   10.90    1.20
 -16   8   1   11.00    1.40
  16  -8  -1   13.40    1.30
  16  -8  -1   12.40    1.30
  16  -8  -1   10.30    1.10
  16  -8  -1   11.70    1.30
 -15   7   1    4.00    0.60
[truncated: 5,571,540 more chars]
