# Supplementary material for: The anti-aromatic dianion and aromatic tetraanion of [18]annulene
Source: Nat Chem. 2024 Mar 6;16(6):998–1002. doi: 10.1038/s41557-024-01469-1 (PMC11164681; doi:10.1038/s41557-024-01469-1)
Supplement: Supplementary file 5 — Crystallographic data for compound 12·2·Li8; CCDC reference no. 2293567. [file 41557_2024_1469_MOESM5_ESM.cif]

data_1-2-Li8
_audit_creation_date               2023-07-24
_audit_creation_method
;
Olex2 1.5
(compiled 2023.03.06 svn.rbb2c1857 for OlexSys, GUI svn.r6748)
;
_shelx_SHELXL_version_number       '2018/3'
loop_
  _audit_author_name
  _audit_author_email
  _audit_author_address
 'Stawski, W.' wojciech.stawski@chem.ox.ac.uk
;
University of Oxford
Department of Chemistry
12 Mansfield Rd, Oxford OX1 3TA
Oxford
OX13TA
United Kingdom
;

_audit_contact_author_address      ?
_audit_contact_author_email        ?
_audit_contact_author_name         ''
_audit_contact_author_phone        ?
_publ_contact_author_id_orcid      ?
_publ_section_references
;
Dolomanov, O.V., Bourhis, L.J., Gildea, R.J, Howard, J.A.K. & Puschmann, H.
 (2009), J. Appl. Cryst. 42, 339-341.

Sheldrick, G.M. (2015). Acta Cryst. A71, 3-8.

Sheldrick, G.M. (2015). Acta Cryst. C71, 3-8.
;
_chemical_name_common              ?
_chemical_name_systematic          ?
_chemical_formula_moiety           'C74 H100 Li8 O9'
_chemical_formula_sum              'C74 H100 Li8 O9'
_chemical_formula_weight           1189.05
_chemical_melting_point            ?
_chemical_oxdiff_formula           'C82 H116 Li8 O11'
_chemical_oxdiff_usercomment       'heterosandwich smaller crystal'
loop_
  _atom_type_symbol
  _atom_type_description
  _atom_type_scat_dispersion_real
  _atom_type_scat_dispersion_imag
  _atom_type_scat_source
 'C' 'C' 0.0181 0.0091 'International Tables Vol C Tables 4.2.6.8 and 6.1.1.4'
 'H' 'H' 0.0000 0.0000 'International Tables Vol C Tables 4.2.6.8 and 6.1.1.4'
 'Li' 'Li' 0.0008 0.0003 'International Tables Vol C Tables 4.2.6.8 and 6.1.1.4'
 'O' 'O' 0.0492 0.0322 'International Tables Vol C Tables 4.2.6.8 and 6.1.1.4'

_shelx_space_group_comment
;
The symmetry employed for this shelxl refinement is uniquely defined
by the following loop, which should always be used as a source of
symmetry information in preference to the above space-group names.
They are only intended as comments.
;
_space_group_crystal_system        'monoclinic'
_space_group_IT_number             15
_space_group_name_H-M_alt          'C 1 2/c 1'
_space_group_name_Hall             '-C 2yc'
loop_
  _space_group_symop_operation_xyz
 'x, y, z'
 '-x, y, -z+1/2'
 'x+1/2, y+1/2, z'
 '-x+1/2, y+1/2, -z+1/2'
 '-x, -y, -z'
 'x, -y, z-1/2'
 '-x+1/2, -y+1/2, -z'
 'x+1/2, -y+1/2, z-1/2'

_cell_length_a                     44.4352(3)
_cell_length_b                     11.77190(10)
_cell_length_c                     26.6414(2)
_cell_angle_alpha                  90
_cell_angle_beta                   91.2130(10)
_cell_angle_gamma                  90
_cell_volume                       13932.64(18)
_cell_formula_units_Z              8
_cell_measurement_reflns_used      65144
_cell_measurement_temperature      100.01(10)
_cell_measurement_theta_max        63.8790
_cell_measurement_theta_min        1.9720
_shelx_estimated_absorpt_T_max     0.979
_shelx_estimated_absorpt_T_min     0.899
_exptl_absorpt_coefficient_mu      0.545
_exptl_absorpt_correction_T_max    1.00000
_exptl_absorpt_correction_T_min    0.62474
_exptl_absorpt_correction_type     multi-scan
_exptl_absorpt_process_details
;
CrysAlisPro 1.171.42.83a (Rigaku Oxford Diffraction, 2023)
Empirical absorption correction using spherical harmonics,
implemented in SCALE3 ABSPACK scaling algorithm.
;
_exptl_absorpt_special_details     ?
_exptl_crystal_colour              'dark brown'
_exptl_crystal_colour_modifier     dark
_exptl_crystal_colour_primary      brown
_exptl_crystal_density_diffrn      1.134
_exptl_crystal_density_meas        ?
_exptl_crystal_density_method      ?
_exptl_crystal_description         plate
_exptl_crystal_F_000               5120
_exptl_crystal_preparation         'As described in the main text.'
_exptl_crystal_recrystallization_method 
 'Diffusion of anhydrous hexanes to solution in THF under argon by layering.'
_exptl_crystal_size_max            0.2
_exptl_crystal_size_mid            0.08
_exptl_crystal_size_min            0.04
_exptl_transmission_factor_max     ?
_exptl_transmission_factor_min     ?
_diffrn_reflns_av_R_equivalents    0.0764
_diffrn_reflns_av_unetI/netI       0.0245
_diffrn_reflns_Laue_measured_fraction_full  0.981
_diffrn_reflns_Laue_measured_fraction_max  0.981
_diffrn_reflns_limit_h_max         51
_diffrn_reflns_limit_h_min         -51
_diffrn_reflns_limit_k_max         13
_diffrn_reflns_limit_k_min         -13
_diffrn_reflns_limit_l_max         30
_diffrn_reflns_limit_l_min         -31
_diffrn_reflns_number              159999
_diffrn_reflns_point_group_measured_fraction_full  0.981
_diffrn_reflns_point_group_measured_fraction_max  0.981
_diffrn_reflns_theta_full          64.422
_diffrn_reflns_theta_max           64.422
_diffrn_reflns_theta_min           1.989
_diffrn_ambient_environment        N~2~
_diffrn_ambient_temperature        100.01(10)
_diffrn_detector                   'Hybrid Pixel Array Detector'
_diffrn_detector_area_resol_mean   10.0000
_diffrn_detector_type              'HyPix-Arc 150'
_diffrn_measured_fraction_theta_full  0.981
_diffrn_measured_fraction_theta_max  0.981
_diffrn_measurement_details
;
List of Runs (angles in degrees, time in seconds):

  # Type    Start    End  Width  t~exp~   \w     \q     \k     \f   Frames
--------------------------------------------------------------------------
  1  \w     16.00  42.00   0.50    4.00    --   -6.75  36.00 163.00   52
  2  \w    -58.00 -33.00   0.50    4.00    --   -6.75 -36.00   6.00   50
  3  \w     68.00 104.00   0.50    4.00    --   52.47  36.00 163.00   72
  4  \w      2.00  34.00   0.50    4.00    --   52.47 -36.00   6.00   64
  5  \w     17.00  43.00   0.50    4.00    --   63.15 -36.00   6.00   52
  6  \w     88.00 115.00   0.50    4.00    --   63.15  36.00 163.00   54
  7  \w     73.00  99.00   0.50    4.00    --   52.47  61.00 -60.00   52
  8  \w      9.00  66.00   0.50    4.00    --   52.47 -95.00 120.00  114
  9  \w     60.00  90.00   0.50    4.00    --   52.47  30.00-150.00   60
 10  \w     -1.00  31.00   0.50    4.00    --   52.47 -30.00-150.00   64
 11  \w     26.00  83.00   0.50    4.00    --   52.47-125.00 -30.00  114
 12  \w      0.00  35.00   0.50    4.00    --   52.47 -30.00 150.00   70
 13  \w      7.00  32.00   0.50    4.00    --   52.47 -30.00 -30.00   50
 14  \w     17.00  43.00   0.50    4.00    --   52.47 -45.00-180.00   52
 15  \w     55.00  81.00   0.50    4.00    --   52.47  61.00  90.00   52
 16  \w     10.00  36.00   0.50    4.00    --   63.15 -30.00 -60.00   52
 17  \w     24.00  63.00   0.50    4.00    --   63.15 -77.00 -60.00   78
 18  \w     34.00  65.00   0.50    4.00    --   63.15 -77.00-120.00   62
 19  \w     14.00  40.00   0.50    4.00    --   63.15 -45.00  90.00   52
 20  \w     18.00  61.00   0.50    4.00    --   63.15 -61.00   0.00   86
 21  \w     12.00  37.00   0.50    4.00    --   63.15 -30.00-180.00   50
 22  \w     20.00  53.00   0.50    4.00    --   63.15 -45.00-150.00   66
 23  \w     10.00  35.00   0.50    4.00    --   63.15 -30.00  60.00   50
 24  \w     37.00  67.00   0.50    4.00    --   63.15 -77.00 120.00   60
 25  \w     23.00  66.00   0.50    4.00    --   63.15 -77.00  60.00   86
 26  \w     74.00 115.00   0.50    4.00    --   63.15  30.00-150.00   82
 27  \w     10.00  36.00   0.50    4.00    --   63.15 -30.00-120.00   52
 28  \w     28.00  60.00   0.50    4.00    --   63.15 -77.00-180.00   64
 29  \w     14.00  40.00   0.50    4.00    --   52.47 -36.00   6.00   52
 30  \w     14.00  40.00   0.50    4.00    --   52.47 -36.00   6.00   52
 31  \w     14.00  40.00   0.50    4.00    --   52.47 -36.00   6.00   52
 32  \w    -16.00   9.00   0.50    4.00    --   -6.75  90.00 -10.00   50
 33  \w      7.00  32.00   0.50    4.00    --   22.00  94.00 -77.28   50
 34  \w     13.00  39.00   0.50    4.00    --   26.00  92.00-143.11   52
 35  \w     14.00  41.00   0.50    4.00    --   26.00  91.00  31.83   54
 36  \w     31.00  62.00   0.50    4.00    --   52.47 -95.00-180.00   62
 37  \w     20.00  46.00   0.50    4.00    --   52.47 -45.00-180.00   52
 38  \w     31.00  57.00   0.50    4.00    --   52.47-125.00  60.00   52
 39  \w      1.00  36.00   0.50    4.00    --   52.47 -30.00  60.00   70
 40  \w      2.00  27.00   0.50    4.00    --   52.47 -30.00  30.00   50
 41  \w     -1.00  37.00   0.50    4.00    --   52.47 -30.00 -60.00   76
 42  \w     -1.00  24.00   0.50    4.00    --   52.47 -30.00-180.00   50
 43  \w     64.00  90.00   0.50    4.00    --   52.47  15.00   0.00   52
 44  \w     16.00  43.00   0.50    4.00    --   52.47  15.00   0.00   54
 45  \w     51.00  85.00   0.50    4.00    --   52.47-125.00 120.00   68
 46  \w     44.00  95.00   0.50    4.00    --   57.81-135.00  23.52  102
 47  \w     67.00  92.00   0.50    4.00    --   57.81-125.00-154.98   50
 48  \w     71.00  97.00   0.50    4.00    --   63.15-125.00 -90.00   52
 49  \w     71.00  97.00   0.50    4.00    --   63.15-125.00  60.00   52
 50  \w     72.00  97.00   0.50    4.00    --   63.15-125.00-150.00   50
 51  \w     24.00  51.00   0.50    4.00    --   63.15 -61.00 -30.00   54
 52  \w     71.00  97.00   0.50    4.00    --   63.15-125.00   0.00   52
 53  \w     60.00 111.00   0.50    4.00    --   63.15  30.00 -30.00  102
 54  \w     69.00  95.00   0.50    4.00    --   63.15-125.00-120.00   52
 55  \w     70.00  96.00   0.50    4.00    --   63.15-125.00-180.00   52
 56  \w     23.00  49.00   0.50    4.00    --   63.15-125.00-180.00   52
 57  \w     71.00  97.00   0.50    4.00    --   63.15-125.00 -60.00   52
 58  \w     19.00  46.00   0.50    4.00    --   63.15-125.00 -60.00   54
 59  \w     74.00 114.00   0.50    4.00    --   63.15  45.00-120.00   80
 60  \w     64.00  92.00   0.50    4.00    --   63.15-125.00  30.00   56
 61  \w     72.00  97.00   0.50    4.00    --   63.15-125.00 -30.00   50
 62  \w     24.00  50.00   0.50    4.00    --   63.15-125.00  30.00   52
 63  \w     10.00  35.00   0.50    4.00    --   63.15 -30.00 -30.00   50
 64  \w     70.00  97.00   0.50    4.00    --   63.15-125.00 120.00   54
 65  \w     10.00  37.00   0.50    4.00    --   63.15 -30.00  30.00   54
 66  \w     18.00  44.00   0.50    4.00    --   52.47 -90.00-124.00   52
 67  \w      4.00  37.00   0.50    4.00    --   -6.75  61.00-180.00   66
 68  \w     -7.00  18.00   0.50    4.00    --   10.00  99.00-119.24   50
 69  \w     -3.00  22.00   0.50    4.00    --   14.00  99.00  39.11   50
 70  \w     16.00  41.00   0.50    4.00    --   26.00  87.00 169.73   50
 71  \w     13.00  38.00   0.50    4.00    --   26.00  92.00 112.34   50
 72  \w     16.00  41.00   0.50    4.00    --   26.00  88.00 -32.75   50
 73  \w     27.00  52.00   0.50    4.00    --   30.00  77.00 112.46   50
 74  \w     27.00  52.00   0.50    4.00    --   30.00  76.00 -62.65   50
 75  \w     31.00  56.00   0.50    4.00    --   34.00  76.00-164.00   50
 76  \w     31.00  56.00   0.50    4.00    --   34.00  76.00 -37.72   50
 77  \w     32.00  57.00   0.50    4.00    --   34.00  74.00  25.43   50
 78  \w     36.00  61.00   0.50    4.00    --   38.00  75.00  77.59   50
 79  \w     35.00  60.00   0.50    4.00    --   38.00  77.00-119.01   50
 80  \w     35.00  80.00   0.50    4.00    --   38.00  76.00 121.19   90
 81  \w     41.00  84.00   0.50    4.00    --   42.00  75.00 130.54   86
 82  \w     40.00  65.00   0.50    4.00    --   42.00  74.00  34.71   50
 83  \w     41.00  66.00   0.50    4.00    --   42.00  73.00  -6.73   50
 84  \w     39.00  64.00   0.50    4.00    --   42.00  77.00 178.35   50
 85  \w     46.00  71.00   0.50    4.00    --   46.00  72.00 150.41   50
 86  \w     43.00  68.00   0.50    4.00    --   46.00  76.00 -78.94   50
 87  \w     46.00  81.00   0.50    4.00    --   46.00  72.00  73.16   70
 88  \w     43.00  81.00   0.50    4.00    --   46.00  76.00  43.42   76
 89  \w     47.00  91.00   0.50    4.00    --   50.00  77.00  88.45   88
 90  \w     47.00  72.00   0.50    4.00    --   50.00  76.00 -44.67   50
 91  \w     47.00  72.00   0.50    4.00    --   50.00  76.00 158.82   50
 92  \w     47.00  80.00   0.50    4.00    --   50.00  77.00  -9.20   66
 93  \w     49.00  80.00   0.50    4.00    --   50.00  73.00-153.06   62
 94  \w     47.00  72.00   0.50    4.00    --   50.00  76.00-109.13   50
 95  \w     -1.00  31.00   0.50    4.00    --   52.47 -30.00 -90.00   64
 96  \w      0.00  31.00   0.50    4.00    --   52.47 -30.00 120.00   62
 97  \w      3.00  37.00   0.50    4.00    --   52.47 -30.00 -30.00   68
 98  \w      9.00  34.00   0.50    4.00    --   52.47 -30.00  90.00   50
 99  \w     -1.00  27.00   0.50    4.00    --   52.47 -30.00-120.00   56
100  \w     52.00  95.00   0.50    4.00    --   54.00  74.00   2.54   86
101  \w     61.00  99.00   0.50    4.00    --   54.00  64.00-103.97   76
102  \w     54.00  83.00   0.50    4.00    --   57.81  77.00 116.97   58
103  \w     56.00  96.00   0.50    4.00    --   57.81  74.00-159.50   80
104  \w     54.00  90.00   0.50    4.00    --   57.81  77.00  78.57   72
105  \w     56.00  90.00   0.50    4.00    --   57.81  76.00  96.58   68
106  \w     54.00  97.00   0.50    4.00    --   57.81  77.00  41.31   86
107  \w     55.00  89.00   0.50    4.00    --   57.81  75.00 -39.72   68
108  \w     54.00  95.00   0.50    4.00    --   57.81  77.00 -12.25   82
109  \w     22.00 111.00   0.50    4.00    --   57.81  20.00 148.23  178
110  \w     56.00  89.00   0.50    4.00    --   57.81  76.00-131.99   66
111  \w     55.00  80.00   0.50    4.00    --   57.81  75.00 172.13   50
112  \w     54.00  79.00   0.50    4.00    --   57.81  77.00 157.50   50
113  \w     55.00 100.00   0.50    4.00    --   57.81  75.00  14.50   90
114  \w     54.00  82.00   0.50    4.00    --   57.81  77.00 -77.23   56
115  \w     10.00  35.00   0.50    4.00    --   63.15 -30.00 150.00   50
116  \w     27.00 114.00   0.50    4.00    --   63.15  15.00  60.00  174
117  \w     18.00  53.00   0.50    4.00    --   63.15 -45.00 120.00   70
118  \w     11.00  37.00   0.50    4.00    --   63.15 -30.00 -90.00   52
119  \w     81.00 110.00   0.50    4.00    --   63.15  30.00-120.00   58
120  \w     68.00  93.00   0.50    4.00    --   63.15  45.00 150.00   50
;
_diffrn_measurement_device         'four-circle diffractometer'
_diffrn_measurement_device_type    'XtaLAB Synergy R, DW system, HyPix-Arc 150'
_diffrn_measurement_method         '\w scans'
_diffrn_orient_matrix_type        
 'CrysAlisPro convention (1999,Acta A55,543-557)'
_diffrn_orient_matrix_UB_11        0.0119999000
_diffrn_orient_matrix_UB_12        0.0052859000
_diffrn_orient_matrix_UB_13        0.0546288000
_diffrn_orient_matrix_UB_21        -0.0291986000
_diffrn_orient_matrix_UB_22        0.0594585000
_diffrn_orient_matrix_UB_23        0.0158259000
_diffrn_orient_matrix_UB_31        -0.0143342000
_diffrn_orient_matrix_UB_32        -0.1164691000
_diffrn_orient_matrix_UB_33        0.0105747000
_diffrn_radiation_monochromator    mirror
_diffrn_radiation_probe            x-ray
_diffrn_radiation_type             'Cu K\a'
_diffrn_radiation_wavelength       1.54184
_diffrn_source                     'Rotating-anode X-ray tube'
_diffrn_source_type                'Rigaku (Cu) X-ray Source'
_diffrn_special_details            ?
_reflns_Friedel_coverage           0.000
_reflns_Friedel_fraction_full      .
_reflns_Friedel_fraction_max       .
_reflns_number_gt                  9157
_reflns_number_total               11459
_reflns_special_details
;
 Reflections were merged by SHELXL according to the crystal
 class for the calculation of statistics and refinement.
 
 Structure factors included contributions from the .fab file.
 
 _reflns_Friedel_fraction is defined as the number of unique
 Friedel pairs measured divided by the number that would be
 possible theoretically, ignoring centric projections and
 systematic absences.
;
_reflns_threshold_expression       'I > 2\s(I)'
_computing_cell_refinement         'CrysAlisPro 1.171.42.83a (Rigaku OD, 2023)'
_computing_data_collection         'CrysAlisPro 1.171.42.83a (Rigaku OD, 2023)'
_computing_data_reduction          'CrysAlisPro 1.171.42.83a (Rigaku OD, 2023)'
_computing_molecular_graphics      'Olex2 1.5 (Dolomanov et al., 2009)'
_computing_publication_material    'Olex2 1.5 (Dolomanov et al., 2009)'
_computing_structure_refinement    'SHELXL 2018/3 (Sheldrick, 2015)'
_computing_structure_solution      'SHELXT 2018/2 (Sheldrick, 2018)'
_refine_diff_density_max           0.538
_refine_diff_density_min           -0.320
_refine_diff_density_rms           0.075
_refine_ls_extinction_coef         .
_refine_ls_extinction_method       none
_refine_ls_goodness_of_fit_ref     1.046
_refine_ls_hydrogen_treatment      constr
_refine_ls_matrix_type             full
_refine_ls_number_parameters       1347
_refine_ls_number_reflns           11459
_refine_ls_number_restraints       3022
_refine_ls_R_factor_all            0.1222
_refine_ls_R_factor_gt             0.1088
_refine_ls_restrained_S_all        0.951
_refine_ls_shift/su_max            0.000
_refine_ls_shift/su_mean           0.000
_refine_ls_structure_factor_coef   Fsqd
_refine_ls_weighting_details      
 'w=1/[\s^2^(Fo^2^)+(0.1816P)^2^+33.1868P] where P=(Fo^2^+2Fc^2^)/3'
_refine_ls_weighting_scheme        calc
_refine_ls_wR_factor_gt            0.3095
_refine_ls_wR_factor_ref           0.3223
_refine_special_details            'Several crystals from different batches were tested for diffraction and the data were collected using a high flux rotating anode source. The crystals were of poor quality. Data on the best crystal were collected up to 0.9A resolution due to lack of diffraction spots beyond. The crystal was split. Moreover, beam damage was observed during data collection. Multiple data processing was attempted in order to get the best parameters and at the end, the structure was solved from the .hkl4 file generated during attempts of treating the data as twinned, with the second component much weaker and with much higher Rint and therefore not included in the refinement. The structure was found to be severely disordered. Both hydrocarbons in the sandwiched complex as well as lithium cations in between them and some of the coordinated THF molecules were treated as disordered and were modelled using SADI restraints with default strength applied for appropriate 1,2- and 1,3-distances (not including lithium cations in the list of these distance restraints). The anisotropic displacement parameters of the disordered parts were restrained to have the same Uij components by using the restraint SIMU, with a standard uncertainty of 0.01. Displacement parameters in the direction of the bonds in the disordered parts were restrained using RIGU restraints with default strength. Solvent masking (Olex2 subroutine) was used to account for electron density from severely disordered interstitial THF molecule, indicating 304 electrons which corresponds to ca. 7.6 molecules per unit cell. Due to poor data quality and severe disorder in the structure we do not discuss this structure in detail (bond lengths etc.). Despite these problems, the obtained model provides useful information, correlates well with NMR data and therefore is fit for purpose and valuable.'
_olex2_refinement_description
;
1. Fixed Uiso
 At 1.2 times of:
  All C(H) groups, All C(H,H) groups, All C(H,H,H,H) groups
2. Restrained distances
 O5-C43 \\sim O5-C43A \\sim O5-C46 \\sim O5-C46A
 with sigma of 0.02
 C40-C39A \\sim C40-C39
 with sigma of 0.02
 O8-C55 \\sim O8A-C55A \\sim O8-C58 \\sim O8A-C58A
 with sigma of 0.02
 O4-C39A \\sim O4-C39
 with sigma of 0.02
 C42-C39A \\sim C42-C39
 with sigma of 0.04
 C41-C39A \\sim C41-C39
 with sigma of 0.04
 O8-Li2 \\sim O8A-Li2
 with sigma of 0.02
 C55-C56 \\sim C55A-C56A \\sim C57-C58 \\sim C57A-C58A
 with sigma of 0.02
 C43-C44 \\sim C43A-C44A \\sim C45-C46 \\sim C45A-C46A
 with sigma of 0.02
 C56-C57 \\sim C56A-C57A
 with sigma of 0.02
 O8-C56 \\sim O8A-C56A \\sim O8-C57 \\sim O8A-C57A
 with sigma of 0.04
 C44-C45 \\sim C44A-C45A
 with sigma of 0.02
 C55-C57 \\sim C55A-C57A \\sim C56-C58 \\sim C56A-C58A
 with sigma of 0.04
 C55-C58 \\sim C55A-C58A
 with sigma of 0.04
 O5-C44 \\sim O5-C44A \\sim O5-C45 \\sim O5-C45A
 with sigma of 0.04
 C55-Li2 \\sim C55A-Li2
 with sigma of 0.04
 C58-Li2 \\sim C58A-Li2
 with sigma of 0.04
 C15-C14 \\sim C5-C4
 with sigma of 0.02
 O1-Li1 \\sim O1A-Li1
 with sigma of 0.02
 O1-C66 \\sim O1A-C66A
 with sigma of 0.02
 C66-C65 \\sim C66A-C65A
 with sigma of 0.02
 C65-C64 \\sim C65A-C64A
 with sigma of 0.02
 C64A-C63A \\sim C64-C63
 with sigma of 0.02
 O1A-C63A \\sim O1-C63
 with sigma of 0.02
 O1-C64 \\sim O1A-C64A \\sim O1-C65 \\sim O1A-C65A
 with sigma of 0.04
 C63-C66 \\sim C63A-C66A
 with sigma of 0.04
 C63-C65 \\sim C63A-C65A \\sim C66-C64 \\sim C66A-C64A
 with sigma of 0.04
3. Uiso/Uaniso restraints and constraints
C1 \\sim C2 \\sim C3 \\sim C4 \\sim C5 \\sim C6 \\sim C7 \\sim C8 \\sim C9
\\sim C10 \\sim C11 \\sim C12 \\sim C13 \\sim C14 \\sim C15 \\sim C16 \\sim C17
\\sim C18 \\sim C19 \\sim C20 \\sim C21 \\sim C22 \\sim C23 \\sim C24 \\sim C25
\\sim C26 \\sim C27 \\sim C28 \\sim C29 \\sim C30 \\sim C31 \\sim C32 \\sim C33
\\sim C34 \\sim C35 \\sim C36 \\sim C37 \\sim C38 \\sim Li4 \\sim Li5 \\sim Li6
\\sim Li7 \\sim Li8 \\sim C1A \\sim C2A \\sim C3A \\sim C4A \\sim C5A \\sim C6A
\\sim C7A \\sim C8A \\sim C9A \\sim C10A \\sim C11A \\sim C12A \\sim C13A \\sim
C14A \\sim C15A \\sim C16A \\sim C17A \\sim C18A \\sim C19A \\sim C20A \\sim
C21A \\sim C22A \\sim C23A \\sim C24A \\sim C25A \\sim C26A \\sim C27A \\sim
C28A \\sim C29A \\sim C30A \\sim C31A \\sim C32A \\sim C33A \\sim C34A \\sim
C35A \\sim C36A \\sim C37A \\sim C38A \\sim Li4A \\sim Li5A \\sim Li6A \\sim
Li7A \\sim Li8A: within 2A with sigma of 0.01 and sigma for terminal atoms of
0.02 within 2A
O4 \\sim C39A \\sim C39 \\sim C40: within 2A with sigma of 0.01 and sigma for
terminal atoms of 0.02 within 2A
O5 \\sim C43 \\sim C44 \\sim C45 \\sim C46 \\sim C43A \\sim C44A \\sim C45A
\\sim C46A: within 2A with sigma of 0.01 and sigma for terminal atoms of 0.02
within 2A
O8 \\sim C55 \\sim C56 \\sim C57 \\sim C58 \\sim C56A \\sim C57A \\sim C58A
\\sim C55A \\sim O8A: within 2A with sigma of 0.01 and sigma for terminal atoms
of 0.02 within 2A
O1 \\sim C63 \\sim C64 \\sim C65 \\sim C66 \\sim C66A \\sim C65A \\sim C64A
\\sim C63A \\sim O1A: within 2A with sigma of 0.01 and sigma for terminal atoms
of 0.02 within 2A
4. Rigid body (RIGU) restrains
 O4, C39A, C39, C40, C41, C42
 with sigma for 1-2 distances of 0.004 and sigma for 1-3 distances of 0.004
 C19, C20, C21, C22, C23, C24, C25, C26, C27, C28, C29, C30, C31, C32, C33,
 C34, C35, C36, C37, C38, C19A, C20A, C21A, C22A, C23A, C24A, C25A, C26A, C27A,
 C28A, C29A, C30A, C31A, C32A, C33A, C34A, C35A, C36A, C37A, C38A
 with sigma for 1-2 distances of 0.004 and sigma for 1-3 distances of 0.004
 C1, C2, C3, C4, C5, C6, C7, C8, C9, C10, C11, C12, C13, C14, C15, C16, C17,
 C18, C1A, C2A, C3A, C4A, C5A, C6A, C7A, C8A, C9A, C10A, C11A, C12A, C13A, C14A,
  C15A, C16A, C17A, C18A
 with sigma for 1-2 distances of 0.004 and sigma for 1-3 distances of 0.004
 O5, C43, C44, C45, C46, C43A, C44A, C45A, C46A
 with sigma for 1-2 distances of 0.004 and sigma for 1-3 distances of 0.004
 O8A, C58A, C57A, C56A, C55A
 with sigma for 1-2 distances of 0.004 and sigma for 1-3 distances of 0.004
 O8, C58, C57, C56, C55
 with sigma for 1-2 distances of 0.004 and sigma for 1-3 distances of 0.004
 C54, C53, C52, C51, O7
 with sigma for 1-2 distances of 0.004 and sigma for 1-3 distances of 0.004
 O1, C66, C65, C64, C63
 with sigma for 1-2 distances of 0.004 and sigma for 1-3 distances of 0.004
 C66A, C65A, C64A, C63A, O1A
 with sigma for 1-2 distances of 0.004 and sigma for 1-3 distances of 0.004
5. Same fragment restrains
{C1A, C2A, C3A, C4A, C5A, C6A, C7A, C8A, C9A, C10A, C11A, C12A, C13A, C14A,
C15A, C16A, C17A, C18A, C19A, C20A, C21A, C22A, C23A, C24A, C25A, C26A, C27A,
C28A, C29A, C30A, C31A, C32A, C33A, C34A, C35A, C36A, C37A, C38A, Li4A, Li5A,
Li6A, Li7A, Li8A} sigma for 1-2: 0.02, 1-3: 0.04
as in
{C1, C2, C3, C4, C5, C6, C7, C8, C9, C10, C11, C12, C13, C14, C15, C16, C17,
C18, C19, C20, C21, C22, C23, C24, C25, C26, C27, C28, C29, C30, C31, C32, C33,
C34, C35, C36, C37, C38, Li4, Li5, Li6, Li7, Li8}
6. Others
 Sof(C1A)=Sof(H1A)=Sof(C2A)=Sof(H2A)=Sof(C3A)=Sof(H3A)=Sof(C4A)=Sof(H4A)=
 Sof(C5A)=Sof(H5A)=Sof(C6A)=Sof(H6A)=Sof(C7A)=Sof(H7A)=Sof(C8A)=Sof(H8A)=
 Sof(C9A)=Sof(H9A)=Sof(C10A)=Sof(H10A)=Sof(C11A)=Sof(H11A)=Sof(C12A)=Sof(H12A)=
 Sof(C13A)=Sof(H13A)=Sof(C14A)=Sof(H14A)=Sof(C15A)=Sof(H15A)=Sof(C16A)=
 Sof(H16A)=Sof(C17A)=Sof(H17A)=Sof(C18A)=Sof(H18A)=Sof(C19A)=Sof(C20A)=
 Sof(C21A)=Sof(C22A)=Sof(C23A)=Sof(C24A)=Sof(C25A)=Sof(H25A)=Sof(C26A)=
 Sof(H26A)=Sof(C27A)=Sof(C28A)=Sof(H28A)=Sof(C29A)=Sof(H29A)=Sof(C30A)=
 Sof(C31A)=Sof(H31A)=Sof(C32A)=Sof(H32A)=Sof(C33A)=Sof(C34A)=Sof(H34A)=
 Sof(C35A)=Sof(H35A)=Sof(C36A)=Sof(C37A)=Sof(H37A)=Sof(C38A)=Sof(H38A)=
 Sof(Li4A)=Sof(Li5A)=Sof(Li6A)=Sof(Li7A)=Sof(Li8A)=1-FVAR(1)
 Sof(C1)=Sof(H1)=Sof(C2)=Sof(H2)=Sof(C3)=Sof(H3)=Sof(C4)=Sof(H4)=Sof(C5)=
 Sof(H5)=Sof(C6)=Sof(H6)=Sof(C7)=Sof(H7)=Sof(C8)=Sof(H8)=Sof(C9)=Sof(H9)=
 Sof(C10)=Sof(H10)=Sof(C11)=Sof(H11)=Sof(C12)=Sof(H12)=Sof(C13)=Sof(H13)=
 Sof(C14)=Sof(H14)=Sof(C15)=Sof(H15)=Sof(C16)=Sof(H16)=Sof(C17)=Sof(H17)=
 Sof(C18)=Sof(H18)=Sof(C19)=Sof(C20)=Sof(C21)=Sof(C22)=Sof(C23)=Sof(C24)=
 Sof(C25)=Sof(H25)=Sof(C26)=Sof(H26)=Sof(C27)=Sof(C28)=Sof(H28)=Sof(C29)=
 Sof(H29)=Sof(C30)=Sof(C31)=Sof(H31)=Sof(C32)=Sof(H32)=Sof(C33)=Sof(C34)=
 Sof(H34)=Sof(C35)=Sof(H35)=Sof(C36)=Sof(C37)=Sof(H37)=Sof(C38)=Sof(H38)=
 Sof(Li4)=Sof(Li5)=Sof(Li6)=Sof(Li7)=Sof(Li8)=FVAR(1)
 Sof(C43A)=Sof(H43C)=Sof(H43D)=Sof(C44A)=Sof(H44C)=Sof(H44D)=Sof(C45A)=
 Sof(H45C)=Sof(H45D)=Sof(C46A)=Sof(H46C)=Sof(H46D)=1-FVAR(2)
 Sof(C43)=Sof(H43A)=Sof(H43B)=Sof(C44)=Sof(H44A)=Sof(H44B)=Sof(C45)=Sof(H45A)=
 Sof(H45B)=Sof(C46)=Sof(H46A)=Sof(H46B)=FVAR(2)
 Sof(H40C)=Sof(H40D)=Sof(C39A)=Sof(H39C)=Sof(H39D)=1-FVAR(3)
 Sof(C39)=Sof(H39A)=Sof(H39B)=Sof(H40A)=Sof(H40B)=FVAR(3)
 Sof(C56A)=Sof(H56C)=Sof(H56D)=Sof(C57A)=Sof(H57C)=Sof(H57D)=Sof(C58A)=
 Sof(H58C)=Sof(H58D)=Sof(C55A)=Sof(H55C)=Sof(H55D)=Sof(O8A)=1-FVAR(4)
 Sof(O8)=Sof(C55)=Sof(H55A)=Sof(H55B)=Sof(C56)=Sof(H56A)=Sof(H56B)=Sof(C57)=
 Sof(H57A)=Sof(H57B)=Sof(C58)=Sof(H58A)=Sof(H58B)=FVAR(4)
 Sof(C66A)=Sof(H66C)=Sof(H66D)=Sof(C65A)=Sof(H65C)=Sof(H65D)=Sof(C64A)=
 Sof(H64C)=Sof(H64D)=Sof(C63A)=Sof(H63C)=Sof(H63D)=Sof(O1A)=1-FVAR(5)
 Sof(O1)=Sof(C63)=Sof(H63A)=Sof(H63B)=Sof(C64)=Sof(H64A)=Sof(H64B)=Sof(C65)=
 Sof(H65A)=Sof(H65B)=Sof(C66)=Sof(H66A)=Sof(H66B)=FVAR(5)
7.a Secondary CH2 refined with riding coordinates:
 C39(H39A,H39B), C40(H40A,H40B), C40(H40C,H40D), C41(H41A,H41B), C42(H42A,
 H42B), C43(H43A,H43B), C44(H44A,H44B), C45(H45A,H45B), C46(H46A,H46B),
 C47(H47A,H47B), C48(H48A,H48B), C49(H49A,H49B), C50(H50A,H50B), C51(H51A,H51B),
  C52(H52A,H52B), C53(H53A,H53B), C54(H54A,H54B), C55(H55A,H55B), C56(H56A,
 H56B), C57(H57A,H57B), C58(H58A,H58B), C59(H59A,H59B), C60(H60A,H60B),
 C61(H61A,H61B), C62(H62A,H62B), C63(H63A,H63B), C64(H64A,H64B), C65(H65A,H65B),
  C66(H66A,H66B), C67(H67A,H67B), C68(H68A,H68B), C69(H69A,H69B), C70(H70A,
 H70B), C71(H71A,H71B), C72(H72A,H72B), C73(H73A,H73B), C74(H74A,H74B),
 C43A(H43C,H43D), C44A(H44C,H44D), C45A(H45C,H45D), C46A(H46C,H46D), C39A(H39C,
 H39D), C56A(H56C,H56D), C57A(H57C,H57D), C58A(H58C,H58D), C55A(H55C,H55D),
 C66A(H66C,H66D), C65A(H65C,H65D), C64A(H64C,H64D), C63A(H63C,H63D)
7.b Aromatic/amide H refined with riding coordinates:
 C1(H1), C2(H2), C3(H3), C4(H4), C5(H5), C6(H6), C7(H7), C8(H8), C9(H9),
 C10(H10), C11(H11), C12(H12), C13(H13), C14(H14), C15(H15), C16(H16), C17(H17),
  C18(H18), C25(H25), C26(H26), C28(H28), C29(H29), C31(H31), C32(H32),
 C34(H34), C35(H35), C37(H37), C38(H38), C1A(H1A), C2A(H2A), C3A(H3A), C4A(H4A),
  C5A(H5A), C6A(H6A), C7A(H7A), C8A(H8A), C9A(H9A), C10A(H10A), C11A(H11A),
 C12A(H12A), C13A(H13A), C14A(H14A), C15A(H15A), C16A(H16A), C17A(H17A),
 C18A(H18A), C25A(H25A), C26A(H26A), C28A(H28A), C29A(H29A), C31A(H31A),
 C32A(H32A), C34A(H34A), C35A(H35A), C37A(H37A), C38A(H38A)
;
_atom_sites_solution_hydrogens     geom
_atom_sites_solution_primary       dual
_atom_sites_solution_secondary     ?
loop_
  _atom_site_label
  _atom_site_type_symbol
  _atom_site_fract_x
  _atom_site_fract_y
  _atom_site_fract_z
  _atom_site_U_iso_or_equiv
  _atom_site_adp_type
  _atom_site_occupancy
  _atom_site_site_symmetry_order
  _atom_site_calc_flag
  _atom_site_refinement_flags_posn
  _atom_site_refinement_flags_adp
  _atom_site_refinement_flags_occupancy
  _atom_site_disorder_assembly
  _atom_site_disorder_group
 O1 O 0.4264(6) 0.007(3) 0.8444(10) 0.069(3) Uani 0.192(9) 1 d D U P A 1
 O2 O 0.36786(6) -0.1078(2) 0.80883(11) 0.0595(7) Uani 1 1 d . . . . .
 O3 O 0.42051(7) -0.1061(2) 0.73750(11) 0.0663(8) Uani 1 1 d . . . . .
 O4 O 0.44652(8) 0.5137(2) 0.38160(12) 0.0750(9) Uani 1 1 d D U . . .
 O5 O 0.44769(6) 0.6841(2) 0.46970(12) 0.0642(7) Uani 1 1 d D U . . .
 O6 O 0.38824(7) 0.6223(2) 0.42199(11) 0.0661(8) Uani 1 1 d . . . . .
 O7 O 0.32040(8) 0.6172(3) 0.60060(12) 0.0797(9) Uani 1 1 d . . . . .
 O8 O 0.25707(9) 0.5378(3) 0.57306(19) 0.0665(12) Uani 0.774(7) 1 d D U P B 1
 O9 O 0.26959(8) 0.6144(3) 0.68017(17) 0.0913(11) Uani 1 1 d . . . . .
 C39 C 0.4462(3) 0.4092(8) 0.3515(4) 0.080(2) Uani 0.491(12) 1 d D U P C 1
 H39A H 0.426823 0.400914 0.332696 0.097 Uiso 0.491(12) 1 calc R U P C 1
 H39B H 0.449333 0.341485 0.373013 0.097 Uiso 0.491(12) 1 calc R U P C 1
 C40 C 0.47146(13) 0.4245(4) 0.3168(2) 0.0822(13) Uani 1 1 d D U . . .
 H40A H 0.467934 0.381423 0.285321 0.099 Uiso 0.491(12) 1 calc R U P C 1
 H40B H 0.490679 0.399130 0.332597 0.099 Uiso 0.491(12) 1 calc R U P C 1
 H40C H 0.455383 0.386580 0.296717 0.099 Uiso 0.509(12) 1 calc R U P C 2
 H40D H 0.491063 0.389357 0.309067 0.099 Uiso 0.509(12) 1 calc R U P C 2
 C41 C 0.47188(12) 0.5497(4) 0.30694(18) 0.0781(13) Uani 1 1 d D . . . .
 H41A H 0.491733 0.583027 0.315883 0.094 Uiso 1 1 calc R U . . .
 H41B H 0.466978 0.566532 0.271295 0.094 Uiso 1 1 calc R U . . .
 C42 C 0.44792(14) 0.5929(4) 0.34064(18) 0.0817(14) Uani 1 1 d D . . . .
 H42A H 0.453095 0.669804 0.353176 0.098 Uiso 1 1 calc R U . . .
 H42B H 0.428313 0.596712 0.322372 0.098 Uiso 1 1 calc R U . . .
 C43 C 0.4420(3) 0.740(3) 0.5179(8) 0.070(2) Uani 0.621(9) 1 d D U P D 1
 H43A H 0.434109 0.684632 0.542425 0.084 Uiso 0.621(9) 1 calc R U P D 1
 H43B H 0.427250 0.802294 0.513503 0.084 Uiso 0.621(9) 1 calc R U P D 1
 C44 C 0.4720(2) 0.7845(9) 0.5348(4) 0.068(2) Uani 0.621(9) 1 d D U P D 1
 H44A H 0.475557 0.861905 0.521610 0.081 Uiso 0.621(9) 1 calc R U P D 1
 H44B H 0.473946 0.785886 0.571895 0.081 Uiso 0.621(9) 1 calc R U P D 1
 C45 C 0.49315(15) 0.7008(6) 0.5127(3) 0.0631(16) Uani 0.621(9) 1 d D U P D 1
 H45A H 0.513290 0.735063 0.508573 0.076 Uiso 0.621(9) 1 calc R U P D 1
 H45B H 0.495204 0.633009 0.534540 0.076 Uiso 0.621(9) 1 calc R U P D 1
 C46 C 0.47965(17) 0.6700(7) 0.4637(4) 0.0637(18) Uani 0.621(9) 1 d D U P D 1
 H46A H 0.487077 0.720597 0.436978 0.076 Uiso 0.621(9) 1 calc R U P D 1
 H46B H 0.484503 0.590435 0.454986 0.076 Uiso 0.621(9) 1 calc R U P D 1
 C47 C 0.36244(12) 0.5618(4) 0.4042(2) 0.0832(14) Uani 1 1 d . . . . .
 H47A H 0.352371 0.523063 0.432280 0.100 Uiso 1 1 calc R U . . .
 H47B H 0.368104 0.504237 0.379035 0.100 Uiso 1 1 calc R U . . .
 C48 C 0.34219(16) 0.6501(6) 0.3810(3) 0.115(2) Uani 1 1 d . . . . .
 H48A H 0.343831 0.649598 0.344022 0.138 Uiso 1 1 calc R U . . .
 H48B H 0.320970 0.635502 0.389629 0.138 Uiso 1 1 calc R U . . .
 C49 C 0.35212(15) 0.7576(5) 0.4013(2) 0.1003(19) Uani 1 1 d . . . . .
 H49A H 0.341490 0.775714 0.432644 0.120 Uiso 1 1 calc R U . . .
 H49B H 0.348596 0.819691 0.376850 0.120 Uiso 1 1 calc R U . . .
 C50 C 0.38393(15) 0.7414(4) 0.4112(2) 0.0926(17) Uani 1 1 d . . . . .
 H50A H 0.395620 0.763856 0.381578 0.111 Uiso 1 1 calc R U . . .
 H50B H 0.390680 0.788190 0.440213 0.111 Uiso 1 1 calc R U . . .
 C51 C 0.32772(14) 0.6300(6) 0.54741(19) 0.0950(16) Uani 1 1 d . . . . .
 H51A H 0.323760 0.557806 0.529420 0.114 Uiso 1 1 calc R U . . .
 H51B H 0.314892 0.689761 0.531894 0.114 Uiso 1 1 calc R U . . .
 C52 C 0.35916(16) 0.6607(6) 0.5432(2) 0.1053(19) Uani 1 1 d . . . . .
 H52A H 0.361523 0.722851 0.518598 0.126 Uiso 1 1 calc R U . . .
 H52B H 0.371114 0.594565 0.532277 0.126 Uiso 1 1 calc R U . . .
 C53 C 0.36915(11) 0.6981(4) 0.59375(17) 0.0696(11) Uani 1 1 d . . . . .
 H53A H 0.376680 0.777136 0.592634 0.084 Uiso 1 1 calc R U . . .
 H53B H 0.385521 0.648429 0.606762 0.084 Uiso 1 1 calc R U . . .
 C54 C 0.34235(10) 0.6904(3) 0.62658(16) 0.0644(10) Uani 1 1 d . . . . .
 H54A H 0.348144 0.657485 0.659584 0.077 Uiso 1 1 calc R U . . .
 H54B H 0.333714 0.766811 0.632069 0.077 Uiso 1 1 calc R U . . .
 C55 C 0.24772(15) 0.6495(5) 0.5584(3) 0.0847(17) Uani 0.774(7) 1 d D U P B 1
 H55A H 0.262875 0.685416 0.536759 0.102 Uiso 0.774(7) 1 calc R U P B 1
 H55B H 0.244795 0.698118 0.588203 0.102 Uiso 0.774(7) 1 calc R U P B 1
 C56 C 0.21911(18) 0.6331(7) 0.5305(4) 0.095(2) Uani 0.774(7) 1 d D U P B 1
 H56A H 0.204264 0.691546 0.539998 0.114 Uiso 0.774(7) 1 calc R U P B 1
 H56B H 0.222214 0.637432 0.493896 0.114 Uiso 0.774(7) 1 calc R U P B 1
 C57 C 0.20880(17) 0.5201(7) 0.5447(4) 0.093(2) Uani 0.774(7) 1 d D U P B 1
 H57A H 0.198507 0.482859 0.515772 0.111 Uiso 0.774(7) 1 calc R U P B 1
 H57B H 0.194460 0.525572 0.572518 0.111 Uiso 0.774(7) 1 calc R U P B 1
 C58 C 0.23569(19) 0.4536(7) 0.5607(5) 0.0744(17) Uani 0.774(7) 1 d D U P B 1
 H58A H 0.231327 0.405507 0.590168 0.089 Uiso 0.774(7) 1 calc R U P B 1
 H58B H 0.242761 0.404650 0.533129 0.089 Uiso 0.774(7) 1 calc R U P B 1
 C59 C 0.28154(14) 0.7056(6) 0.7064(3) 0.109(2) Uani 1 1 d . . . . .
 H59A H 0.288568 0.764404 0.682788 0.131 Uiso 1 1 calc R U . . .
 H59B H 0.298870 0.680770 0.727622 0.131 Uiso 1 1 calc R U . . .
 C60 C 0.25713(13) 0.7526(6) 0.7385(2) 0.0988(18) Uani 1 1 d . . . . .
 H60A H 0.260132 0.729861 0.774024 0.119 Uiso 1 1 calc R U . . .
 H60B H 0.256317 0.836468 0.736388 0.119 Uiso 1 1 calc R U . . .
 C61 C 0.22923(15) 0.7000(6) 0.7162(3) 0.121(3) Uani 1 1 d . . . . .
 H61A H 0.220917 0.745791 0.688011 0.145 Uiso 1 1 calc R U . . .
 H61B H 0.213568 0.689479 0.741693 0.145 Uiso 1 1 calc R U . . .
 C62 C 0.24140(15) 0.5876(5) 0.6983(3) 0.118(2) Uani 1 1 d . . . . .
 H62A H 0.243073 0.532530 0.726359 0.141 Uiso 1 1 calc R U . . .
 H62B H 0.228283 0.555036 0.671503 0.141 Uiso 1 1 calc R U . . .
 C63 C 0.4231(6) -0.070(3) 0.8865(13) 0.072(3) Uani 0.192(9) 1 d D U P A 1
 H63A H 0.414938 -0.144214 0.875000 0.086 Uiso 0.192(9) 1 calc R U P A 1
 H63B H 0.409338 -0.037606 0.911509 0.086 Uiso 0.192(9) 1 calc R U P A 1
 C64 C 0.4540(6) -0.083(3) 0.9083(9) 0.075(3) Uani 0.192(9) 1 d D U P A 1
 H64A H 0.457225 -0.031785 0.937236 0.090 Uiso 0.192(9) 1 calc R U P A 1
 H64B H 0.457503 -0.162602 0.919603 0.090 Uiso 0.192(9) 1 calc R U P A 1
 C65 C 0.4745(5) -0.054(2) 0.8670(9) 0.073(3) Uani 0.192(9) 1 d D U P A 1
 H65A H 0.478147 -0.120296 0.845169 0.088 Uiso 0.192(9) 1 calc R U P A 1
 H65B H 0.494011 -0.025086 0.880276 0.088 Uiso 0.192(9) 1 calc R U P A 1
 C66 C 0.4577(6) 0.037(2) 0.8389(11) 0.070(3) Uani 0.192(9) 1 d D U P A 1
 H66A H 0.461879 0.112832 0.853647 0.084 Uiso 0.192(9) 1 calc R U P A 1
 H66B H 0.463136 0.037952 0.803097 0.084 Uiso 0.192(9) 1 calc R U P A 1
 C67 C 0.45312(13) -0.0970(5) 0.7318(2) 0.0909(16) Uani 1 1 d . . . . .
 H67A H 0.463838 -0.133235 0.760561 0.109 Uiso 1 1 calc R U . . .
 H67B H 0.459266 -0.016315 0.730115 0.109 Uiso 1 1 calc R U . . .
 C68 C 0.46022(14) -0.1563(5) 0.6844(2) 0.0955(17) Uani 1 1 d . . . . .
 H68A H 0.477403 -0.119584 0.667795 0.115 Uiso 1 1 calc R U . . .
 H68B H 0.465192 -0.237019 0.690816 0.115 Uiso 1 1 calc R U . . .
 C69 C 0.43248(13) -0.1459(4) 0.65342(19) 0.0794(14) Uani 1 1 d . . . . .
 H69A H 0.430725 -0.209594 0.629272 0.095 Uiso 1 1 calc R U . . .
 H69B H 0.432257 -0.073423 0.634558 0.095 Uiso 1 1 calc R U . . .
 C70 C 0.40729(12) -0.1493(4) 0.69032(17) 0.0711(12) Uani 1 1 d . . . . .
 H70A H 0.390321 -0.100694 0.678803 0.085 Uiso 1 1 calc R U . . .
 H70B H 0.399866 -0.227924 0.694593 0.085 Uiso 1 1 calc R U . . .
 C71 C 0.34522(12) -0.0738(4) 0.8420(2) 0.0788(13) Uani 1 1 d . . . . .
 H71A H 0.337222 0.001765 0.832299 0.095 Uiso 1 1 calc R U . . .
 H71B H 0.353437 -0.069163 0.876791 0.095 Uiso 1 1 calc R U . . .
 C72 C 0.32102(13) -0.1609(5) 0.8385(3) 0.0943(17) Uani 1 1 d . . . . .
 H72A H 0.305020 -0.137961 0.814171 0.113 Uiso 1 1 calc R U . . .
 H72B H 0.311944 -0.174184 0.871652 0.113 Uiso 1 1 calc R U . . .
 C73 C 0.33742(13) -0.2647(4) 0.8208(2) 0.0827(14) Uani 1 1 d . . . . .
 H73A H 0.347582 -0.305052 0.848981 0.099 Uiso 1 1 calc R U . . .
 H73B H 0.323697 -0.317720 0.802747 0.099 Uiso 1 1 calc R U . . .
 C74 C 0.35956(12) -0.2127(4) 0.7863(2) 0.0795(14) Uani 1 1 d . . . . .
 H74A H 0.377364 -0.262463 0.782921 0.095 Uiso 1 1 calc R U . . .
 H74B H 0.350323 -0.200174 0.752642 0.095 Uiso 1 1 calc R U . . .
 Li1 Li 0.40065(16) -0.0097(5) 0.7832(2) 0.0574(16) Uani 1 1 d D . . . .
 Li2 Li 0.28928(17) 0.5249(6) 0.6268(4) 0.084(2) Uani 1 1 d D . . . .
 Li3 Li 0.42555(18) 0.5528(6) 0.4445(3) 0.0665(18) Uani 1 1 d . . . . .
 C1 C 0.4413(4) 0.3980(11) 0.5036(6) 0.060(2) Uani 0.318(4) 1 d D U P A 1
 H1 H 0.458070 0.399346 0.482163 0.072 Uiso 0.318(4) 1 calc R U P A 1
 C2 C 0.4476(3) 0.4434(9) 0.5517(6) 0.061(2) Uani 0.318(4) 1 d D U P A 1
 H2 H 0.468028 0.464747 0.557279 0.073 Uiso 0.318(4) 1 calc R U P A 1
 C3 C 0.4296(4) 0.4620(9) 0.5915(5) 0.058(2) Uani 0.318(4) 1 d D U P A 1
 H3 H 0.408818 0.443264 0.588070 0.070 Uiso 0.318(4) 1 calc R U P A 1
 C4 C 0.4404(4) 0.5087(10) 0.6386(6) 0.059(2) Uani 0.318(4) 1 d D U P A 1
 H4 H 0.460890 0.531132 0.640086 0.070 Uiso 0.318(4) 1 calc R U P A 1
 C5 C 0.4243(4) 0.5243(9) 0.6812(6) 0.056(2) Uani 0.318(4) 1 d D U P A 1
 H5 H 0.435030 0.559476 0.708317 0.067 Uiso 0.318(4) 1 calc R U P A 1
 C6 C 0.3939(3) 0.4952(9) 0.6909(6) 0.052(2) Uani 0.318(4) 1 d D U P A 1
 H6 H 0.382395 0.463354 0.663848 0.063 Uiso 0.318(4) 1 calc R U P A 1
 C7 C 0.3794(4) 0.5094(9) 0.7361(6) 0.058(2) Uani 0.318(4) 1 d D U P A 1
 H7 H 0.391501 0.541405 0.762310 0.069 Uiso 0.318(4) 1 calc R U P A 1
 C8 C 0.3504(4) 0.4842(10) 0.7488(6) 0.057(2) Uani 0.318(4) 1 d D U P A 1
 H8 H 0.346110 0.504359 0.782431 0.068 Uiso 0.318(4) 1 calc R U P A 1
 C9 C 0.3252(3) 0.4343(10) 0.7228(6) 0.059(2) Uani 0.318(4) 1 d D U P A 1
 H9 H 0.307661 0.424429 0.742143 0.071 Uiso 0.318(4) 1 calc R U P A 1
 C10 C 0.3229(3) 0.3996(10) 0.6748(5) 0.056(2) Uani 0.318(4) 1 d D U P A 1
 H10 H 0.340297 0.408801 0.655114 0.068 Uiso 0.318(4) 1 calc R U P A 1
 C11 C 0.2963(3) 0.3487(11) 0.6494(7) 0.064(3) Uani 0.318(4) 1 d D U P A 1
 H11 H 0.278785 0.340865 0.668839 0.077 Uiso 0.318(4) 1 calc R U P A 1
 C12 C 0.2942(3) 0.3079(11) 0.5959(6) 0.059(2) Uani 0.318(4) 1 d D U P A 1
 H12 H 0.275846 0.275205 0.583969 0.071 Uiso 0.318(4) 1 calc R U P A 1
 C13 C 0.3199(3) 0.3172(11) 0.5611(5) 0.062(2) Uani 0.318(4) 1 d D U P A 1
 H13 H 0.338181 0.349147 0.573685 0.074 Uiso 0.318(4) 1 calc R U P A 1
 C14 C 0.3187(4) 0.2841(13) 0.5146(6) 0.067(2) Uani 0.318(4) 1 d D U P A 1
 H14 H 0.298326 0.267028 0.505991 0.080 Uiso 0.318(4) 1 calc R U P A 1
 C15 C 0.3356(4) 0.2649(14) 0.4740(6) 0.070(2) Uani 0.318(4) 1 d D U P A 1
 H15 H 0.325581 0.228939 0.446421 0.084 Uiso 0.318(4) 1 calc R U P A 1
 C16 C 0.3647(4) 0.2901(11) 0.4675(5) 0.067(2) Uani 0.318(4) 1 d D U P A 1
 H16 H 0.372048 0.265921 0.436026 0.080 Uiso 0.318(4) 1 calc R U P A 1
 C17 C 0.3861(3) 0.3444(10) 0.4975(6) 0.061(2) Uani 0.318(4) 1 d D U P A 1
 H17 H 0.380797 0.376234 0.528855 0.073 Uiso 0.318(4) 1 calc R U P A 1
 C18 C 0.4154(4) 0.3514(12) 0.4809(5) 0.061(2) Uani 0.318(4) 1 d D U P A 1
 H18 H 0.418457 0.319060 0.448730 0.073 Uiso 0.318(4) 1 calc R U P A 1
 C19 C 0.3977(2) 0.1123(10) 0.5992(4) 0.0479(19) Uani 0.318(4) 1 d D U P A 1
 C20 C 0.3701(2) 0.0965(11) 0.6220(4) 0.0485(19) Uani 0.318(4) 1 d D U P A 1
 C21 C 0.3723(2) 0.1345(10) 0.6715(4) 0.0484(19) Uani 0.318(4) 1 d D U P A 1
 C22 C 0.4023(2) 0.1746(9) 0.6793(4) 0.0467(19) Uani 0.318(4) 1 d D U P A 1
 C23 C 0.4176(3) 0.1598(10) 0.6344(4) 0.0484(19) Uani 0.318(4) 1 d D U P A 1
 C24 C 0.4070(3) 0.0531(9) 0.5543(5) 0.051(2) Uani 0.318(4) 1 d D U P A 1
 C25 C 0.3825(3) -0.0065(10) 0.5313(5) 0.054(2) Uani 0.318(4) 1 d D U P A 1
 H25 H 0.385297 -0.038081 0.498949 0.064 Uiso 0.318(4) 1 calc R U P A 1
 C26 C 0.3537(4) -0.0220(9) 0.5544(5) 0.052(2) Uani 0.318(4) 1 d D U P A 1
 H26 H 0.338723 -0.062968 0.536004 0.063 Uiso 0.318(4) 1 calc R U P A 1
 C27 C 0.3460(3) 0.0206(9) 0.6038(5) 0.051(2) Uani 0.318(4) 1 d D U P A 1
 C28 C 0.3235(3) 0.0026(10) 0.6387(6) 0.055(2) Uani 0.318(4) 1 d D U P A 1
 H28 H 0.305896 -0.037448 0.628394 0.066 Uiso 0.318(4) 1 calc R U P A 1
 C29 C 0.3261(3) 0.0437(10) 0.6912(6) 0.053(2) Uani 0.318(4) 1 d D U P A 1
 H29 H 0.309961 0.027922 0.712914 0.064 Uiso 0.318(4) 1 calc R U P A 1
 C30 C 0.3519(3) 0.1068(9) 0.7118(4) 0.049(2) Uani 0.318(4) 1 d D U P A 1
 C31 C 0.3636(3) 0.1420(9) 0.7586(5) 0.050(2) Uani 0.318(4) 1 d D U P A 1
 H31 H 0.350682 0.139397 0.786595 0.060 Uiso 0.318(4) 1 calc R U P A 1
 C32 C 0.3949(4) 0.1832(10) 0.7669(4) 0.049(2) Uani 0.318(4) 1 d D U P A 1
 H32 H 0.401022 0.203836 0.800077 0.058 Uiso 0.318(4) 1 calc R U P A 1
 C33 C 0.4163(3) 0.1936(9) 0.7283(5) 0.0481(19) Uani 0.318(4) 1 d D U P A 1
 C34 C 0.4482(3) 0.2106(9) 0.7242(5) 0.050(2) Uani 0.318(4) 1 d D U P A 1
 H34 H 0.459337 0.234979 0.753096 0.060 Uiso 0.318(4) 1 calc R U P A 1
 C35 C 0.4640(3) 0.1922(11) 0.6782(6) 0.052(2) Uani 0.318(4) 1 d D U P A 1
 H35 H 0.485237 0.202579 0.679033 0.062 Uiso 0.318(4) 1 calc R U P A 1
 C36 C 0.4499(3) 0.1589(9) 0.6307(5) 0.0508(19) Uani 0.318(4) 1 d D U P A 1
 C37 C 0.4590(3) 0.1159(10) 0.5837(6) 0.053(2) Uani 0.318(4) 1 d D U P A 1
 H37 H 0.479699 0.119651 0.575944 0.063 Uiso 0.318(4) 1 calc R U P A 1
 C38 C 0.4386(3) 0.0668(10) 0.5469(5) 0.052(2) Uani 0.318(4) 1 d D U P A 1
 H38 H 0.446563 0.042018 0.516026 0.062 Uiso 0.318(4) 1 calc R U P A 1
 Li4 Li 0.3585(4) 0.1614(11) 0.5318(5) 0.062(6) Uani 0.318(4) 1 d D U P A 1
 Li5 Li 0.3238(3) 0.1927(11) 0.6384(6) 0.065(6) Uani 0.318(4) 1 d D U P A 1
 Li6 Li 0.3681(4) 0.3184(9) 0.7276(6) 0.057(4) Uani 0.318(4) 1 d D U P A 1
 Li7 Li 0.4319(4) 0.3400(9) 0.6700(6) 0.060(6) Uani 0.318(4) 1 d D U P A 1
 Li8 Li 0.4293(4) 0.2537(10) 0.5517(6) 0.065(5) Uani 0.318(4) 1 d D U P A 1
 C1A C 0.4284(2) 0.3879(6) 0.4850(3) 0.0616(15) Uani 0.682(4) 1 d D U P A 2
 H1A H 0.442637 0.384930 0.458912 0.074 Uiso 0.682(4) 1 calc R U P A 2
 C2A C 0.43967(18) 0.4338(5) 0.5287(3) 0.0629(15) Uani 0.682(4) 1 d D U P A 2
 H2A H 0.460431 0.452705 0.527529 0.076 Uiso 0.682(4) 1 calc R U P A 2
 C3A C 0.42686(17) 0.4578(5) 0.5736(3) 0.0574(15) Uani 0.682(4) 1 d D U P A 2
 H3A H 0.406084 0.441562 0.577330 0.069 Uiso 0.682(4) 1 calc R U P A 2
 C4A C 0.44326(16) 0.5067(5) 0.6159(3) 0.0589(15) Uani 0.682(4) 1 d D U P A 2
 H4A H 0.463477 0.528525 0.610116 0.071 Uiso 0.682(4) 1 calc R U P A 2
 C5A C 0.43294(17) 0.5251(5) 0.6634(3) 0.0564(15) Uani 0.682(4) 1 d D U P A 2
 H5A H 0.446865 0.557619 0.686866 0.068 Uiso 0.682(4) 1 calc R U P A 2
 C6A C 0.40376(17) 0.5010(5) 0.6815(3) 0.0539(15) Uani 0.682(4) 1 d D U P A 2
 H6A H 0.389438 0.469994 0.658358 0.065 Uiso 0.682(4) 1 calc R U P A 2
 C7A C 0.39438(18) 0.5195(5) 0.7310(3) 0.0573(14) Uani 0.682(4) 1 d D U P A 2
 H7A H 0.409316 0.553196 0.752304 0.069 Uiso 0.682(4) 1 calc R U P A 2
 C8A C 0.3675(2) 0.4980(5) 0.7545(3) 0.0592(15) Uani 0.682(4) 1 d D U P A 2
 H8A H 0.367326 0.519288 0.788880 0.071 Uiso 0.682(4) 1 calc R U P A 2
 C9A C 0.34012(19) 0.4492(5) 0.7360(3) 0.0550(14) Uani 0.682(4) 1 d D U P A 2
 H9A H 0.324913 0.440182 0.760227 0.066 Uiso 0.682(4) 1 calc R U P A 2
 C10A C 0.33243(15) 0.4134(5) 0.6884(3) 0.0494(13) Uani 0.682(4) 1 d D U P A
 2
 H10A H 0.346867 0.421810 0.662856 0.059 Uiso 0.682(4) 1 calc R U P A 2
 C11A C 0.30371(16) 0.3638(5) 0.6749(3) 0.0574(14) Uani 0.682(4) 1 d D U P A
 2
 H11A H 0.289239 0.357445 0.700443 0.069 Uiso 0.682(4) 1 calc R U P A 2
 C12A C 0.29499(16) 0.3217(6) 0.6237(4) 0.0669(17) Uani 0.682(4) 1 d D U P A
 2
 H12A H 0.275060 0.293663 0.619238 0.080 Uiso 0.682(4) 1 calc R U P A 2
 C13A C 0.31432(17) 0.3195(5) 0.5796(3) 0.0605(15) Uani 0.682(4) 1 d D U P A
 2
 H13A H 0.334054 0.350073 0.582765 0.073 Uiso 0.682(4) 1 calc R U P A 2
 C14A C 0.30532(18) 0.2760(6) 0.5349(3) 0.0706(15) Uani 0.682(4) 1 d D U P A
 2
 H14A H 0.285199 0.248667 0.534472 0.085 Uiso 0.682(4) 1 calc R U P A 2
 C15A C 0.3190(2) 0.2636(6) 0.4911(3) 0.0742(16) Uani 0.682(4) 1 d D U P A 2
 H15A H 0.306722 0.230744 0.465387 0.089 Uiso 0.682(4) 1 calc R U P A 2
 C16A C 0.3473(2) 0.2896(6) 0.4768(3) 0.0689(16) Uani 0.682(4) 1 d D U P A 2
 H16A H 0.350401 0.267343 0.443076 0.083 Uiso 0.682(4) 1 calc R U P A 2
 C17A C 0.37264(16) 0.3388(5) 0.4972(2) 0.0544(13) Uani 0.682(4) 1 d D U P A
 2
 H17A H 0.371843 0.370257 0.529963 0.065 Uiso 0.682(4) 1 calc R U P A 2
 C18A C 0.40002(19) 0.3443(5) 0.4711(2) 0.0578(14) Uani 0.682(4) 1 d D U P A
 2
 H18A H 0.399012 0.312850 0.438261 0.069 Uiso 0.682(4) 1 calc R U P A 2
 C19A C 0.39404(13) 0.1114(5) 0.5955(2) 0.0481(12) Uani 0.682(4) 1 d D U P A
 2
 C20A C 0.36985(13) 0.0998(5) 0.6275(2) 0.0477(12) Uani 0.682(4) 1 d D U P A
 2
 C21A C 0.37844(13) 0.1412(5) 0.6749(2) 0.0463(12) Uani 0.682(4) 1 d D U P A
 2
 C22A C 0.40849(13) 0.1790(5) 0.6717(2) 0.0454(12) Uani 0.682(4) 1 d D U P A
 2
 C23A C 0.41805(14) 0.1588(5) 0.6229(2) 0.0484(12) Uani 0.682(4) 1 d D U P A
 2
 C24A C 0.39722(15) 0.0487(5) 0.5489(2) 0.0511(13) Uani 0.682(4) 1 d D U P A
 2
 C25A C 0.36997(18) -0.0114(5) 0.5364(3) 0.0515(14) Uani 0.682(4) 1 d D U P A
 2
 H25A H 0.368586 -0.047160 0.504478 0.062 Uiso 0.682(4) 1 calc R U P A 2
 C26A C 0.34465(15) -0.0215(5) 0.5687(3) 0.0510(14) Uani 0.682(4) 1 d D U P A
 2
 H26A H 0.327402 -0.061190 0.556413 0.061 Uiso 0.682(4) 1 calc R U P A 2
 C27A C 0.34386(15) 0.0252(5) 0.6191(2) 0.0497(13) Uani 0.682(4) 1 d D U P A
 2
 C28A C 0.32643(14) 0.0128(5) 0.6615(3) 0.0495(14) Uani 0.682(4) 1 d D U P A
 2
 H28A H 0.307902 -0.027092 0.658243 0.059 Uiso 0.682(4) 1 calc R U P A 2
 C29A C 0.33521(16) 0.0584(5) 0.7117(3) 0.0502(13) Uani 0.682(4) 1 d D U P A
 2
 H29A H 0.321966 0.046918 0.738725 0.060 Uiso 0.682(4) 1 calc R U P A 2
 C30A C 0.36277(14) 0.1190(4) 0.7212(2) 0.0457(12) Uani 0.682(4) 1 d D U P A
 2
 C31A C 0.37944(19) 0.1557(4) 0.7633(2) 0.0433(13) Uani 0.682(4) 1 d D U P A
 2
 H31A H 0.370012 0.156667 0.795000 0.052 Uiso 0.682(4) 1 calc R U P A 2
 C32A C 0.41142(17) 0.1935(4) 0.7605(2) 0.0460(12) Uani 0.682(4) 1 d D U P A
 2
 H32A H 0.421397 0.215759 0.790827 0.055 Uiso 0.682(4) 1 calc R U P A 2
 C33A C 0.42797(15) 0.1983(4) 0.7154(2) 0.0470(12) Uani 0.682(4) 1 d D U P A
 2
 C34A C 0.45845(15) 0.2104(5) 0.7003(3) 0.0483(14) Uani 0.682(4) 1 d D U P A
 2
 H34A H 0.472940 0.234281 0.724804 0.058 Uiso 0.682(4) 1 calc R U P A 2
 C35A C 0.46861(13) 0.1885(5) 0.6500(3) 0.0518(13) Uani 0.682(4) 1 d D U P A
 2
 H35A H 0.489440 0.197709 0.643822 0.062 Uiso 0.682(4) 1 calc R U P A 2
 C36A C 0.44932(13) 0.1535(5) 0.6087(3) 0.0497(12) Uani 0.682(4) 1 d D U P A
 2
 C37A C 0.45228(15) 0.1069(5) 0.5600(3) 0.0490(13) Uani 0.682(4) 1 d D U P A
 2
 H37A H 0.471490 0.108538 0.545000 0.059 Uiso 0.682(4) 1 calc R U P A 2
 C38A C 0.42742(16) 0.0571(5) 0.5321(2) 0.0511(14) Uani 0.682(4) 1 d D U P A
 2
 H38A H 0.431511 0.027377 0.499846 0.061 Uiso 0.682(4) 1 calc R U P A 2
 Li4A Li 0.3480(3) 0.1600(8) 0.5415(4) 0.062(3) Uani 0.682(4) 1 d D U P A 2
 Li5A Li 0.3274(2) 0.2026(8) 0.6573(5) 0.060(3) Uani 0.682(4) 1 d D U P A 2
 Li6A Li 0.3818(3) 0.3295(7) 0.7285(3) 0.056(2) Uani 0.682(4) 1 d D U P A 2
 Li7A Li 0.4374(2) 0.3396(7) 0.6508(5) 0.058(3) Uani 0.682(4) 1 d D U P A 2
 Li8A Li 0.4204(3) 0.2463(8) 0.5369(4) 0.062(3) Uani 0.682(4) 1 d D U P A 2
 C43A C 0.4392(5) 0.734(6) 0.5176(13) 0.070(2) Uani 0.379(9) 1 d D U P D 2
 H43C H 0.427261 0.679082 0.536846 0.084 Uiso 0.379(9) 1 calc R U P D 2
 H43D H 0.426622 0.802530 0.511365 0.084 Uiso 0.379(9) 1 calc R U P D 2
 C44A C 0.4670(4) 0.7666(18) 0.5472(6) 0.070(2) Uani 0.379(9) 1 d D U P D 2
 H44C H 0.474686 0.702489 0.567735 0.084 Uiso 0.379(9) 1 calc R U P D 2
 H44D H 0.463381 0.832954 0.569095 0.084 Uiso 0.379(9) 1 calc R U P D 2
 C45A C 0.4881(3) 0.7957(10) 0.5047(5) 0.069(2) Uani 0.379(9) 1 d D U P D 2
 H45C H 0.484713 0.873891 0.492159 0.082 Uiso 0.379(9) 1 calc R U P D 2
 H45D H 0.509481 0.786996 0.515354 0.082 Uiso 0.379(9) 1 calc R U P D 2
 C46A C 0.4790(3) 0.7090(14) 0.4665(7) 0.070(2) Uani 0.379(9) 1 d D U P D 2
 H46C H 0.483396 0.737776 0.432536 0.083 Uiso 0.379(9) 1 calc R U P D 2
 H46D H 0.490851 0.638648 0.472127 0.083 Uiso 0.379(9) 1 calc R U P D 2
 C39A C 0.4655(3) 0.4178(8) 0.3706(4) 0.079(2) Uani 0.509(12) 1 d D U P C 2
 H39C H 0.455095 0.345747 0.378542 0.095 Uiso 0.509(12) 1 calc R U P C 2
 H39D H 0.484497 0.421617 0.390510 0.095 Uiso 0.509(12) 1 calc R U P C 2
 C56A C 0.2166(6) 0.650(2) 0.5555(10) 0.089(3) Uani 0.226(7) 1 d D U P B 2
 H56C H 0.229232 0.656414 0.525450 0.107 Uiso 0.226(7) 1 calc R U P B 2
 H56D H 0.201616 0.711976 0.555609 0.107 Uiso 0.226(7) 1 calc R U P B 2
 C57A C 0.2024(5) 0.537(2) 0.5592(13) 0.086(3) Uani 0.226(7) 1 d D U P B 2
 H57C H 0.190184 0.517935 0.528808 0.103 Uiso 0.226(7) 1 calc R U P B 2
 H57D H 0.189964 0.529796 0.589408 0.103 Uiso 0.226(7) 1 calc R U P B 2
 C58A C 0.2310(7) 0.468(2) 0.5631(16) 0.080(3) Uani 0.226(7) 1 d D U P B 2
 H58C H 0.227151 0.388343 0.573147 0.096 Uiso 0.226(7) 1 calc R U P B 2
 H58D H 0.242428 0.469233 0.531598 0.096 Uiso 0.226(7) 1 calc R U P B 2
 C55A C 0.2345(5) 0.6467(13) 0.6015(9) 0.083(3) Uani 0.226(7) 1 d D U P B 2
 H55C H 0.251284 0.702075 0.600495 0.100 Uiso 0.226(7) 1 calc R U P B 2
 H55D H 0.222107 0.662643 0.631024 0.100 Uiso 0.226(7) 1 calc R U P B 2
 O8A O 0.2457(3) 0.5319(11) 0.6024(8) 0.082(2) Uani 0.226(7) 1 d D U P B 2
 C66A C 0.45190(16) 0.0581(5) 0.8581(3) 0.0694(16) Uani 0.808(9) 1 d D U P A
 2
 H66C H 0.446305 0.135519 0.869042 0.083 Uiso 0.808(9) 1 calc R U P A 2
 H66D H 0.464433 0.064485 0.827976 0.083 Uiso 0.808(9) 1 calc R U P A 2
 C65A C 0.46891(14) -0.0018(5) 0.8992(2) 0.0719(15) Uani 0.808(9) 1 d D U P A
 2
 H65C H 0.464900 0.032906 0.932244 0.086 Uiso 0.808(9) 1 calc R U P A 2
 H65D H 0.490837 0.000161 0.893386 0.086 Uiso 0.808(9) 1 calc R U P A 2
 C64A C 0.45710(17) -0.1209(6) 0.8965(3) 0.0761(17) Uani 0.808(9) 1 d D U P A
 2
 H64C H 0.468003 -0.166187 0.871406 0.091 Uiso 0.808(9) 1 calc R U P A 2
 H64D H 0.458844 -0.158975 0.929570 0.091 Uiso 0.808(9) 1 calc R U P A 2
 C63A C 0.42500(17) -0.1050(6) 0.8810(3) 0.0748(17) Uani 0.808(9) 1 d D U P A
 2
 H63C H 0.417082 -0.173602 0.863751 0.090 Uiso 0.808(9) 1 calc R U P A 2
 H63D H 0.412475 -0.088995 0.910480 0.090 Uiso 0.808(9) 1 calc R U P A 2
 O1A O 0.42520(15) -0.0079(7) 0.8468(2) 0.0643(12) Uani 0.808(9) 1 d D U P A 2

loop_
  _atom_site_aniso_label
  _atom_site_aniso_U_11
  _atom_site_aniso_U_22
  _atom_site_aniso_U_33
  _atom_site_aniso_U_23
  _atom_site_aniso_U_13
  _atom_site_aniso_U_12
 O1 0.087(4) 0.047(5) 0.070(5) 0.013(4) -0.021(4) -0.014(4)
 O2 0.0708(17) 0.0355(14) 0.0721(17) -0.0049(12) -0.0004(14) -0.0028(12)
 O3 0.093(2) 0.0391(14) 0.0669(17) -0.0070(12) -0.0060(15) 0.0025(14)
 O4 0.103(2) 0.0424(15) 0.0800(19) 0.0074(13) 0.0147(17) 0.0140(15)
 O5 0.0622(15) 0.0430(14) 0.0875(18) -0.0011(13) 0.0019(13) 0.0017(12)
 O6 0.0782(19) 0.0425(15) 0.0772(18) 0.0039(13) -0.0062(15) 0.0135(13)
 O7 0.103(2) 0.070(2) 0.0661(18) 0.0139(15) -0.0106(17) -0.0156(17)
 O8 0.060(2) 0.0398(18) 0.099(3) 0.0051(18) -0.012(2) 0.0031(15)
 O9 0.074(2) 0.0543(19) 0.146(3) -0.014(2) 0.010(2) 0.0038(16)
 C39 0.109(5) 0.052(4) 0.080(5) 0.002(3) 0.010(4) 0.007(4)
 C40 0.098(3) 0.068(3) 0.080(3) -0.002(2) 0.002(2) 0.023(2)
 C41 0.095(3) 0.075(3) 0.064(3) 0.009(2) 0.002(2) -0.012(3)
 C42 0.125(4) 0.049(2) 0.071(3) 0.008(2) -0.010(3) 0.004(3)
 C43 0.064(4) 0.043(4) 0.103(4) -0.009(3) 0.010(3) 0.002(4)
 C44 0.060(4) 0.048(4) 0.095(4) -0.008(3) 0.011(3) -0.006(3)
 C45 0.061(3) 0.053(3) 0.076(3) -0.002(3) 0.006(3) -0.005(3)
 C46 0.062(3) 0.045(4) 0.084(3) -0.010(3) 0.003(3) -0.007(3)
 C47 0.087(3) 0.066(3) 0.096(3) 0.014(3) -0.029(3) 0.000(3)
 C48 0.112(5) 0.103(5) 0.128(5) 0.000(4) -0.044(4) 0.031(4)
 C49 0.119(5) 0.082(4) 0.100(4) 0.027(3) 0.014(3) 0.043(4)
 C50 0.132(5) 0.045(3) 0.100(4) 0.012(2) -0.013(3) 0.017(3)
 C51 0.123(4) 0.097(4) 0.064(3) 0.016(3) -0.025(3) 0.019(3)
 C52 0.131(5) 0.084(4) 0.101(4) -0.025(3) 0.026(4) -0.017(4)
 C53 0.086(3) 0.044(2) 0.080(3) 0.012(2) 0.013(2) 0.014(2)
 C54 0.089(3) 0.036(2) 0.068(2) 0.0024(17) -0.005(2) 0.0102(19)
 C55 0.082(3) 0.049(3) 0.122(4) 0.014(3) -0.024(3) 0.006(2)
 C56 0.089(4) 0.068(3) 0.129(5) 0.018(4) -0.018(4) 0.002(3)
 C57 0.082(4) 0.070(4) 0.124(5) 0.016(3) -0.032(4) -0.003(3)
 C58 0.069(4) 0.050(3) 0.103(4) 0.004(3) -0.015(3) 0.000(2)
 C59 0.095(4) 0.126(5) 0.107(4) -0.050(4) 0.018(3) -0.025(4)
 C60 0.100(4) 0.092(4) 0.104(4) -0.017(3) 0.019(3) -0.010(3)
 C61 0.099(4) 0.099(5) 0.165(7) -0.042(5) 0.041(4) -0.025(4)
 C62 0.108(5) 0.074(4) 0.173(7) -0.013(4) 0.029(5) -0.026(3)
 C63 0.093(4) 0.052(5) 0.070(5) 0.014(5) -0.020(4) -0.013(5)
 C64 0.094(5) 0.059(5) 0.071(5) 0.012(5) -0.023(4) -0.009(5)
 C65 0.088(5) 0.057(5) 0.074(5) 0.009(4) -0.023(4) -0.008(4)
 C66 0.086(5) 0.051(5) 0.072(5) 0.013(4) -0.020(5) -0.014(4)
 C67 0.086(4) 0.076(3) 0.111(4) -0.004(3) 0.001(3) 0.009(3)
 C68 0.094(4) 0.073(3) 0.121(5) -0.019(3) 0.019(3) 0.007(3)
 C69 0.111(4) 0.056(3) 0.072(3) 0.001(2) 0.015(3) 0.005(3)
 C70 0.095(3) 0.043(2) 0.075(3) -0.0041(19) -0.012(2) 0.005(2)
 C71 0.105(4) 0.049(3) 0.083(3) 0.003(2) 0.014(3) 0.001(2)
 C72 0.093(4) 0.062(3) 0.128(5) -0.005(3) 0.015(3) -0.001(3)
 C73 0.105(4) 0.057(3) 0.086(3) -0.010(2) 0.004(3) -0.005(3)
 C74 0.094(3) 0.053(3) 0.092(3) -0.018(2) 0.007(3) -0.021(2)
 Li1 0.081(4) 0.032(3) 0.059(4) -0.001(3) -0.006(3) -0.001(3)
 Li2 0.063(4) 0.044(4) 0.143(8) 0.004(4) -0.009(5) 0.009(3)
 Li3 0.079(5) 0.045(4) 0.076(4) 0.005(3) 0.004(4) 0.007(3)
 C1 0.078(5) 0.039(5) 0.063(5) 0.017(4) -0.002(5) 0.010(4)
 C2 0.073(5) 0.040(4) 0.069(5) 0.019(4) -0.002(4) 0.008(4)
 C3 0.072(4) 0.033(4) 0.068(5) 0.009(4) -0.002(4) 0.003(4)
 C4 0.069(4) 0.035(4) 0.072(5) 0.007(5) -0.005(4) -0.002(4)
 C5 0.067(4) 0.030(4) 0.069(4) 0.008(4) -0.010(4) 0.000(4)
 C6 0.064(5) 0.027(4) 0.064(4) 0.003(4) -0.014(4) 0.003(4)
 C7 0.068(5) 0.034(4) 0.070(4) 0.008(4) -0.002(4) 0.005(4)
 C8 0.069(5) 0.033(4) 0.069(4) 0.005(4) 0.001(4) 0.010(4)
 C9 0.068(5) 0.035(4) 0.075(4) 0.004(4) 0.001(4) 0.010(4)
 C10 0.067(5) 0.030(4) 0.072(4) 0.006(4) -0.002(4) 0.013(4)
 C11 0.073(5) 0.038(5) 0.080(5) 0.004(5) -0.013(5) 0.016(4)
 C12 0.065(4) 0.034(4) 0.078(5) 0.006(4) -0.019(4) 0.013(4)
 C13 0.066(4) 0.040(4) 0.079(5) 0.001(4) -0.023(4) 0.006(4)
 C14 0.078(4) 0.044(4) 0.076(4) 0.002(4) -0.016(4) 0.013(4)
 C15 0.082(5) 0.051(4) 0.075(4) 0.002(4) -0.013(4) 0.010(4)
 C16 0.084(4) 0.047(4) 0.069(4) 0.005(4) -0.013(4) 0.014(4)
 C17 0.079(4) 0.042(4) 0.061(4) 0.008(4) -0.008(4) 0.014(4)
 C18 0.079(4) 0.042(4) 0.062(4) 0.009(4) -0.001(4) 0.013(4)
 C19 0.058(3) 0.030(4) 0.055(3) 0.004(3) -0.007(3) 0.010(3)
 C20 0.059(3) 0.028(4) 0.058(3) 0.001(3) -0.008(3) 0.006(3)
 C21 0.058(3) 0.027(4) 0.060(3) 0.003(3) -0.005(3) 0.005(3)
 C22 0.056(4) 0.026(3) 0.057(3) 0.006(3) -0.009(3) 0.006(3)
 C23 0.057(3) 0.029(3) 0.059(4) 0.004(3) -0.007(3) 0.006(3)
 C24 0.061(4) 0.036(3) 0.057(4) 0.003(3) -0.005(3) 0.010(3)
 C25 0.065(5) 0.033(4) 0.063(4) -0.003(4) -0.008(4) 0.011(4)
 C26 0.061(5) 0.033(4) 0.062(5) -0.005(4) -0.012(4) 0.007(4)
 C27 0.061(3) 0.030(3) 0.062(4) 0.000(3) -0.009(3) 0.010(3)
 C28 0.064(4) 0.035(4) 0.065(5) 0.004(4) -0.009(4) 0.008(4)
 C29 0.064(5) 0.030(4) 0.064(5) 0.005(4) -0.009(4) 0.007(4)
 C30 0.059(4) 0.028(4) 0.061(4) 0.003(3) -0.005(3) 0.007(3)
 C31 0.060(5) 0.031(4) 0.060(4) 0.005(4) -0.003(4) 0.007(4)
 C32 0.061(5) 0.029(4) 0.056(4) 0.008(4) -0.006(4) 0.006(5)
 C33 0.058(4) 0.028(3) 0.058(4) 0.007(3) -0.008(3) 0.005(3)
 C34 0.058(4) 0.030(4) 0.062(4) 0.007(4) -0.009(4) 0.004(4)
 C35 0.058(4) 0.034(4) 0.062(5) 0.008(4) -0.007(4) 0.005(4)
 C36 0.058(3) 0.032(3) 0.062(4) 0.006(3) -0.006(3) 0.005(3)
 C37 0.063(4) 0.032(4) 0.064(5) 0.006(4) -0.002(4) 0.009(4)
 C38 0.059(4) 0.037(4) 0.059(4) 0.002(4) -0.002(4) 0.015(4)
 Li4 0.072(12) 0.040(8) 0.074(10) 0.012(7) -0.007(9) 0.012(8)
 Li5 0.072(9) 0.041(8) 0.083(13) -0.006(9) -0.004(9) -0.002(7)
 Li6 0.068(8) 0.034(6) 0.068(7) 0.005(6) -0.005(7) 0.005(7)
 Li7 0.068(9) 0.039(8) 0.072(13) 0.006(8) -0.001(9) 0.000(7)
 Li8 0.084(11) 0.055(8) 0.057(10) 0.003(8) 0.014(9) 0.009(8)
 C1A 0.079(4) 0.043(3) 0.063(3) 0.017(3) 0.006(3) 0.011(3)
 C2A 0.077(3) 0.041(3) 0.071(4) 0.015(3) 0.003(3) 0.009(3)
 C3A 0.062(3) 0.040(3) 0.070(3) 0.016(3) 0.001(3) 0.003(2)
 C4A 0.067(3) 0.036(3) 0.073(3) 0.016(3) -0.004(3) -0.002(2)
 C5A 0.066(4) 0.033(3) 0.069(4) 0.008(3) -0.006(3) -0.003(2)
 C6A 0.064(4) 0.030(2) 0.067(3) 0.011(2) -0.011(3) 0.001(3)
 C7A 0.072(3) 0.031(2) 0.068(3) 0.002(2) -0.011(3) 0.005(3)
 C8A 0.074(4) 0.035(3) 0.069(3) 0.001(2) -0.004(3) 0.008(3)
 C9A 0.066(4) 0.033(3) 0.066(3) 0.005(2) 0.001(3) 0.006(3)
 C10A 0.058(3) 0.030(2) 0.061(3) 0.008(2) 0.007(2) 0.005(2)
 C11A 0.058(3) 0.034(3) 0.080(4) 0.011(3) 0.001(3) 0.008(2)
 C12A 0.070(3) 0.036(3) 0.094(4) 0.009(3) -0.018(3) 0.011(3)
 C13A 0.064(3) 0.034(2) 0.083(4) 0.004(3) -0.023(3) 0.008(3)
 C14A 0.077(4) 0.047(3) 0.087(4) 0.006(3) -0.025(3) 0.007(3)
 C15A 0.083(3) 0.050(3) 0.089(4) 0.005(3) -0.017(3) 0.007(3)
 C16A 0.079(4) 0.049(3) 0.078(3) 0.007(3) -0.018(3) 0.005(3)
 C17A 0.074(3) 0.036(2) 0.054(3) 0.001(2) -0.006(3) 0.016(3)
 C18A 0.077(3) 0.043(3) 0.053(3) 0.012(2) -0.003(3) 0.016(3)
 C19A 0.059(3) 0.030(2) 0.055(2) 0.003(2) -0.006(2) 0.010(2)
 C20A 0.055(2) 0.029(2) 0.058(2) 0.003(2) -0.013(2) 0.005(2)
 C21A 0.056(3) 0.025(2) 0.057(2) 0.0038(19) -0.003(2) 0.005(2)
 C22A 0.051(3) 0.028(2) 0.057(2) 0.005(2) -0.009(2) 0.005(2)
 C23A 0.057(2) 0.030(2) 0.058(3) 0.005(2) -0.001(2) 0.006(2)
 C24A 0.058(3) 0.039(2) 0.056(3) 0.006(2) -0.006(2) 0.010(2)
 C25A 0.060(3) 0.034(2) 0.059(3) -0.003(2) -0.008(3) 0.010(3)
 C26A 0.061(3) 0.030(2) 0.062(3) -0.001(2) -0.009(2) 0.004(2)
 C27A 0.059(3) 0.030(2) 0.059(3) 0.001(2) -0.011(2) 0.009(2)
 C28A 0.058(3) 0.031(3) 0.059(3) 0.004(3) -0.008(3) 0.000(2)
 C29A 0.058(3) 0.028(3) 0.064(3) 0.009(2) -0.004(3) 0.000(2)
 C30A 0.052(3) 0.027(2) 0.058(3) 0.003(2) -0.004(2) 0.006(2)
 C31A 0.055(3) 0.026(2) 0.049(2) 0.0053(19) -0.001(3) 0.001(3)
 C32A 0.058(3) 0.025(2) 0.055(3) 0.004(2) -0.012(3) 0.000(2)
 C33A 0.054(3) 0.029(2) 0.057(3) 0.006(2) -0.008(2) -0.002(2)
 C34A 0.055(3) 0.031(2) 0.059(3) 0.004(3) -0.008(3) 0.002(2)
 C35A 0.053(3) 0.035(2) 0.067(3) 0.009(3) -0.005(3) 0.005(2)
 C36A 0.057(2) 0.034(2) 0.058(3) 0.007(2) 0.000(2) 0.004(2)
 C37A 0.053(3) 0.037(3) 0.057(3) 0.006(2) -0.004(2) 0.011(2)
 C38A 0.060(3) 0.041(3) 0.052(3) 0.005(2) -0.004(2) 0.013(2)
 Li4A 0.071(7) 0.044(5) 0.071(6) 0.006(4) -0.001(5) 0.009(5)
 Li5A 0.066(5) 0.040(5) 0.073(8) -0.001(5) -0.005(5) -0.001(4)
 Li6A 0.066(6) 0.039(4) 0.063(5) 0.007(4) -0.003(5) 0.000(4)
 Li7A 0.064(6) 0.040(5) 0.069(8) 0.011(4) -0.003(5) 0.001(4)
 Li8A 0.082(6) 0.048(4) 0.057(5) 0.012(4) 0.011(5) 0.014(4)
 C43A 0.066(4) 0.044(5) 0.101(4) -0.007(4) 0.007(4) -0.001(5)
 C44A 0.069(5) 0.049(5) 0.093(5) -0.002(4) 0.006(4) -0.005(4)
 C45A 0.064(4) 0.058(4) 0.083(4) -0.007(4) 0.000(4) -0.003(4)
 C46A 0.066(4) 0.060(5) 0.082(4) -0.008(4) -0.001(4) -0.008(4)
 C39A 0.098(5) 0.053(4) 0.087(4) 0.013(4) 0.018(4) 0.025(4)
 C56A 0.081(5) 0.060(5) 0.125(6) 0.011(5) -0.019(5) 0.003(4)
 C57A 0.078(5) 0.062(5) 0.118(6) 0.012(5) -0.018(5) 0.003(4)
 C58A 0.074(5) 0.055(5) 0.110(5) 0.009(4) -0.018(5) 0.000(4)
 C55A 0.076(5) 0.052(5) 0.120(6) 0.011(5) -0.015(5) 0.003(5)
 O8A 0.076(5) 0.052(4) 0.116(5) 0.006(4) -0.020(4) 0.003(4)
 C66A 0.086(3) 0.049(3) 0.072(3) 0.009(2) -0.023(3) -0.019(2)
 C65A 0.083(3) 0.065(3) 0.067(3) 0.009(2) -0.013(2) -0.012(3)
 C64A 0.094(3) 0.061(3) 0.072(3) 0.015(3) -0.020(3) -0.003(3)
 C63A 0.096(3) 0.053(3) 0.074(3) 0.016(3) -0.024(3) -0.018(3)
 O1A 0.084(2) 0.039(3) 0.068(2) 0.0165(17) -0.0216(18) -0.0150(17)

_geom_special_details
;
 All esds (except the esd in the dihedral angle between two l.s. planes)
 are estimated using the full covariance matrix.  The cell esds are taken
 into account individually in the estimation of esds in distances, angles
 and torsion angles; correlations between esds in cell parameters are only
 used when they are defined by crystal symmetry.  An approximate (isotropic)
 treatment of cell esds is used for estimating esds involving l.s. planes.
;
loop_
  _geom_bond_atom_site_label_1
  _geom_bond_atom_site_label_2
  _geom_bond_distance
  _geom_bond_site_symmetry_2
  _geom_bond_publ_flag
 O1 C63 1.449(17) . ?
 O1 C66 1.444(18) . ?
 O1 Li1 1.983(18) . ?
 O2 C71 1.412(6) . ?
 O2 C74 1.418(5) . ?
 O2 Li1 1.992(7) . ?
 O3 C67 1.464(6) . ?
 O3 C70 1.467(5) . ?
 O3 Li1 1.896(7) . ?
 O4 C39 1.468(10) . ?
 O4 C42 1.438(5) . ?
 O4 Li3 1.988(8) . ?
 O4 C39A 1.442(9) . ?
 O5 C43 1.467(10) . ?
 O5 C46 1.442(8) . ?
 O5 Li3 1.944(8) . ?
 O5 C43A 1.462(14) . ?
 O5 C46A 1.427(12) . ?
 O6 C47 1.422(6) . ?
 O6 C50 1.444(5) . ?
 O6 Li3 1.933(8) . ?
 O7 C51 1.468(6) . ?
 O7 C54 1.464(5) . ?
 O7 Li2 1.903(9) . ?
 O8 C55 1.432(6) . ?
 O8 C58 1.407(8) . ?
 O8 Li2 2.009(10) . ?
 O9 C59 1.381(7) . ?
 O9 C62 1.389(7) . ?
 O9 Li2 1.987(10) . ?
 C39 H39A 0.9900 . ?
 C39 H39B 0.9900 . ?
 C39 C40 1.481(11) . ?
 C40 H40A 0.9900 . ?
 C40 H40B 0.9900 . ?
 C40 H40C 0.9900 . ?
 C40 H40D 0.9900 . ?
 C40 C41 1.497(7) . ?
 C40 C39A 1.465(10) . ?
 C41 H41A 0.9900 . ?
 C41 H41B 0.9900 . ?
 C41 C42 1.496(7) . ?
 C42 H42A 0.9900 . ?
 C42 H42B 0.9900 . ?
 C43 H43A 0.9900 . ?
 C43 H43B 0.9900 . ?
 C43 C44 1.498(11) . ?
 C44 H44A 0.9900 . ?
 C44 H44B 0.9900 . ?
 C44 C45 1.490(11) . ?
 C45 H45A 0.9900 . ?
 C45 H45B 0.9900 . ?
 C45 C46 1.472(10) . ?
 C46 H46A 0.9900 . ?
 C46 H46B 0.9900 . ?
 C47 H47A 0.9900 . ?
 C47 H47B 0.9900 . ?
 C47 C48 1.500(7) . ?
 C48 H48A 0.9900 . ?
 C48 H48B 0.9900 . ?
 C48 C49 1.442(9) . ?
 C49 H49A 0.9900 . ?
 C49 H49B 0.9900 . ?
 C49 C50 1.445(8) . ?
 C50 H50A 0.9900 . ?
 C50 H50B 0.9900 . ?
 C51 H51A 0.9900 . ?
 C51 H51B 0.9900 . ?
 C51 C52 1.450(9) . ?
 C52 H52A 0.9900 . ?
 C52 H52B 0.9900 . ?
 C52 C53 1.475(8) . ?
 C53 H53A 0.9900 . ?
 C53 H53B 0.9900 . ?
 C53 C54 1.495(6) . ?
 C54 H54A 0.9900 . ?
 C54 H54B 0.9900 . ?
 C55 H55A 0.9900 . ?
 C55 H55B 0.9900 . ?
 C55 C56 1.471(9) . ?
 C56 H56A 0.9900 . ?
 C56 H56B 0.9900 . ?
 C56 C57 1.458(9) . ?
 C57 H57A 0.9900 . ?
 C57 H57B 0.9900 . ?
 C57 C58 1.484(8) . ?
 C58 H58A 0.9900 . ?
 C58 H58B 0.9900 . ?
 C59 H59A 0.9900 . ?
 C59 H59B 0.9900 . ?
 C59 C60 1.501(8) . ?
 C60 H60A 0.9900 . ?
 C60 H60B 0.9900 . ?
 C60 C61 1.497(9) . ?
 C61 H61A 0.9900 . ?
 C61 H61B 0.9900 . ?
 C61 C62 1.510(9) . ?
 C62 H62A 0.9900 . ?
 C62 H62B 0.9900 . ?
 C63 H63A 0.9900 . ?
 C63 H63B 0.9900 . ?
 C63 C64 1.492(18) . ?
 C64 H64A 0.9900 . ?
 C64 H64B 0.9900 . ?
 C64 C65 1.484(19) . ?
 C65 H65A 0.9900 . ?
 C65 H65B 0.9900 . ?
 C65 C66 1.496(18) . ?
 C66 H66A 0.9900 . ?
 C66 H66B 0.9900 . ?
 C67 H67A 0.9900 . ?
 C67 H67B 0.9900 . ?
 C67 C68 1.481(8) . ?
 C68 H68A 0.9900 . ?
 C68 H68B 0.9900 . ?
 C68 C69 1.475(8) . ?
 C69 H69A 0.9900 . ?
 C69 H69B 0.9900 . ?
 C69 C70 1.506(7) . ?
 C70 H70A 0.9900 . ?
 C70 H70B 0.9900 . ?
 C71 H71A 0.9900 . ?
 C71 H71B 0.9900 . ?
 C71 C72 1.487(7) . ?
 C72 H72A 0.9900 . ?
 C72 H72B 0.9900 . ?
 C72 C73 1.504(7) . ?
 C73 H73A 0.9900 . ?
 C73 H73B 0.9900 . ?
 C73 C74 1.491(7) . ?
 C74 H74A 0.9900 . ?
 C74 H74B 0.9900 . ?
 Li1 C31 2.508(13) . ?
 Li1 C32 2.325(12) . ?
 Li1 C30A 2.782(9) . ?
 Li1 C31A 2.223(8) . ?
 Li1 C32A 2.516(8) . ?
 Li1 O1A 1.997(8) . ?
 Li2 C10 2.442(13) . ?
 Li2 C11 2.181(15) . ?
 Li2 C12 2.694(16) . ?
 Li2 C11A 2.369(10) . ?
 Li2 C12A 2.407(10) . ?
 Li2 O8A 2.033(14) . ?
 Li3 C1 2.499(14) . ?
 Li3 C18 2.605(15) . ?
 Li3 C1A 2.224(9) . ?
 Li3 C2A 2.707(11) . ?
 C1 H1 0.9500 . ?
 C1 C2 1.412(17) . ?
 C1 C18 1.399(17) . ?
 C1 Li8 2.200(14) . ?
 C2 H2 0.9500 . ?
 C2 C3 1.360(15) . ?
 C2 Li8 2.377(15) . ?
 C3 H3 0.9500 . ?
 C3 C4 1.443(16) . ?
 C3 Li7 2.537(16) . ?
 C3 Li8 2.671(16) . ?
 C4 H4 0.9500 . ?
 C4 C5 1.366(15) . ?
 C4 Li7 2.191(15) . ?
 C5 H5 0.9500 . ?
 C5 C6 1.426(15) . ?
 C5 Li7 2.217(14) . ?
 C6 H6 0.9500 . ?
 C6 C7 1.387(16) . ?
 C6 Li6 2.578(16) . ?
 C6 Li7 2.558(16) . ?
 C7 H7 0.9500 . ?
 C7 C8 1.373(17) . ?
 C7 Li6 2.313(15) . ?
 C8 H8 0.9500 . ?
 C8 C9 1.430(17) . ?
 C8 Li6 2.183(14) . ?
 C9 H9 0.9500 . ?
 C9 C10 1.344(16) . ?
 C9 Li6 2.346(16) . ?
 C10 H10 0.9500 . ?
 C10 C11 1.475(17) . ?
 C10 Li5 2.623(15) . ?
 C10 Li6 2.608(17) . ?
 C11 H11 0.9500 . ?
 C11 C12 1.505(17) . ?
 C11 Li5 2.229(14) . ?
 C12 H12 0.9500 . ?
 C12 C13 1.490(17) . ?
 C12 Li5 2.190(15) . ?
 C13 H13 0.9500 . ?
 C13 C14 1.299(16) . ?
 C13 Li4 2.640(17) . ?
 C13 Li5 2.530(17) . ?
 C14 H14 0.9500 . ?
 C14 C15 1.350(16) . ?
 C14 Li4 2.321(16) . ?
 C15 H15 0.9500 . ?
 C15 C16 1.340(18) . ?
 C15 Li4 2.197(15) . ?
 C16 H16 0.9500 . ?
 C16 C17 1.387(16) . ?
 C16 Li4 2.308(15) . ?
 C17 H17 0.9500 . ?
 C17 C18 1.387(16) . ?
 C17 Li4 2.651(16) . ?
 C17 Li8 2.606(18) . ?
 C18 H18 0.9500 . ?
 C18 Li8 2.283(16) . ?
 C19 C20 1.393(11) . ?
 C19 C23 1.393(12) . ?
 C19 C24 1.450(13) . ?
 C19 Li4 2.542(14) . ?
 C19 Li8 2.532(14) . ?
 C20 C21 1.393(12) . ?
 C20 C27 1.470(13) . ?
 C20 Li4 2.564(14) . ?
 C20 Li5 2.395(14) . ?
 C21 C22 1.423(12) . ?
 C21 C30 1.458(13) . ?
 C21 Li5 2.410(15) . ?
 C21 Li6 2.639(14) . ?
 C22 C23 1.401(12) . ?
 C22 C33 1.453(13) . ?
 C22 Li6 2.628(14) . ?
 C22 Li7 2.366(15) . ?
 C23 C36 1.441(13) . ?
 C23 Li7 2.403(14) . ?
 C23 Li8 2.527(15) . ?
 C24 C25 1.421(14) . ?
 C24 C38 1.431(14) . ?
 C24 Li4 2.563(16) . ?
 C24 Li8 2.562(15) . ?
 C25 H25 0.9500 . ?
 C25 C26 1.442(15) . ?
 C25 Li4 2.248(15) . ?
 C26 H26 0.9500 . ?
 C26 C27 1.457(14) . ?
 C26 Li4 2.253(15) . ?
 C27 C28 1.393(14) . ?
 C27 Li4 2.604(15) . ?
 C27 Li5 2.441(15) . ?
 C28 H28 0.9500 . ?
 C28 C29 1.483(16) . ?
 C28 Li5 2.237(15) . ?
 C29 H29 0.9500 . ?
 C29 C30 1.463(15) . ?
 C29 Li5 2.249(15) . ?
 C30 C31 1.402(15) . ?
 C30 Li5 2.510(16) . ?
 C30 Li6 2.624(15) . ?
 C31 H31 0.9500 . ?
 C31 C32 1.488(15) . ?
 C31 Li6 2.246(14) . ?
 C32 H32 0.9500 . ?
 C32 C33 1.421(16) . ?
 C32 Li6 2.236(15) . ?
 C33 C34 1.436(15) . ?
 C33 Li6 2.598(16) . ?
 C33 Li7 2.430(16) . ?
 C34 H34 0.9500 . ?
 C34 C35 1.442(16) . ?
 C34 Li7 2.212(15) . ?
 C35 H35 0.9500 . ?
 C35 C36 1.455(16) . ?
 C35 Li7 2.259(15) . ?
 C36 C37 1.416(15) . ?
 C36 Li7 2.513(15) . ?
 C36 Li8 2.536(17) . ?
 C37 H37 0.9500 . ?
 C37 C38 1.441(16) . ?
 C37 Li8 2.247(16) . ?
 C38 H38 0.9500 . ?
 C38 Li8 2.242(14) . ?
 C1A H1A 0.9500 . ?
 C1A C2A 1.368(12) . ?
 C1A C18A 1.405(11) . ?
 C1A Li8A 2.199(10) . ?
 C2A H2A 0.9500 . ?
 C2A C3A 1.366(10) . ?
 C2A Li8A 2.379(11) . ?
 C3A H3A 0.9500 . ?
 C3A C4A 1.448(10) . ?
 C3A Li7A 2.518(12) . ?
 C3A Li8A 2.688(12) . ?
 C4A H4A 0.9500 . ?
 C4A C5A 1.373(9) . ?
 C4A Li7A 2.193(11) . ?
 C5A H5A 0.9500 . ?
 C5A C6A 1.421(10) . ?
 C5A Li7A 2.220(10) . ?
 C6A H6A 0.9500 . ?
 C6A C7A 1.409(9) . ?
 C6A Li6A 2.580(11) . ?
 C6A Li7A 2.564(12) . ?
 C7A H7A 0.9500 . ?
 C7A C8A 1.382(10) . ?
 C7A Li6A 2.307(10) . ?
 C8A H8A 0.9500 . ?
 C8A C9A 1.425(10) . ?
 C8A Li6A 2.197(10) . ?
 C9A H9A 0.9500 . ?
 C9A C10A 1.374(10) . ?
 C9A Li6A 2.338(12) . ?
 C10A H10A 0.9500 . ?
 C10A C11A 1.442(10) . ?
 C10A Li5A 2.624(11) . ?
 C10A Li6A 2.613(12) . ?
 C11A H11A 0.9500 . ?
 C11A C12A 1.494(11) . ?
 C11A Li5A 2.224(10) . ?
 C12A H12A 0.9500 . ?
 C12A C13A 1.470(11) . ?
 C12A Li5A 2.186(11) . ?
 C13A H13A 0.9500 . ?
 C13A C14A 1.350(10) . ?
 C13A Li4A 2.618(13) . ?
 C13A Li5A 2.541(12) . ?
 C14A H14A 0.9500 . ?
 C14A C15A 1.333(11) . ?
 C14A Li4A 2.339(12) . ?
 C15A H15A 0.9500 . ?
 C15A C16A 1.357(12) . ?
 C15A Li4A 2.208(11) . ?
 C16A H16A 0.9500 . ?
 C16A C17A 1.368(10) . ?
 C16A Li4A 2.302(12) . ?
 C17A H17A 0.9500 . ?
 C17A C18A 1.415(10) . ?
 C17A Li4A 2.662(12) . ?
 C17A Li8A 2.592(13) . ?
 C18A H18A 0.9500 . ?
 C18A Li8A 2.271(12) . ?
 C19A C20A 1.392(7) . ?
 C19A C23A 1.396(7) . ?
 C19A C24A 1.456(8) . ?
 C19A Li4A 2.543(11) . ?
 C19A Li8A 2.534(10) . ?
 C20A C21A 1.400(7) . ?
 C20A C27A 1.464(7) . ?
 C20A Li4A 2.569(10) . ?
 C20A Li5A 2.392(10) . ?
 C21A C22A 1.412(7) . ?
 C21A C30A 1.452(7) . ?
 C21A Li5A 2.418(11) . ?
 C21A Li6A 2.639(10) . ?
 C22A C23A 1.397(7) . ?
 C22A C33A 1.453(7) . ?
 C22A Li6A 2.630(11) . ?
 C22A Li7A 2.360(11) . ?
 C23A C36A 1.449(8) . ?
 C23A Li7A 2.407(10) . ?
 C23A Li8A 2.518(11) . ?
 C24A C25A 1.435(9) . ?
 C24A C38A 1.426(9) . ?
 C24A Li4A 2.555(12) . ?
 C24A Li8A 2.568(11) . ?
 C25A H25A 0.9500 . ?
 C25A C26A 1.436(9) . ?
 C25A Li4A 2.248(11) . ?
 C26A H26A 0.9500 . ?
 C26A C27A 1.452(8) . ?
 C26A Li4A 2.262(10) . ?
 C27A C28A 1.392(9) . ?
 C27A Li4A 2.615(11) . ?
 C27A Li5A 2.442(11) . ?
 C28A H28A 0.9500 . ?
 C28A C29A 1.484(9) . ?
 C28A Li5A 2.238(10) . ?
 C29A H29A 0.9500 . ?
 C29A C30A 1.435(9) . ?
 C29A Li5A 2.255(11) . ?
 C30A C31A 1.400(9) . ?
 C30A Li5A 2.496(12) . ?
 C30A Li6A 2.624(10) . ?
 C31A H31A 0.9500 . ?
 C31A C32A 1.492(9) . ?
 C31A Li6A 2.249(10) . ?
 C32A H32A 0.9500 . ?
 C32A C33A 1.424(9) . ?
 C32A Li6A 2.231(10) . ?
 C33A C34A 1.428(10) . ?
 C33A Li6A 2.599(12) . ?
 C33A Li7A 2.436(12) . ?
 C34A H34A 0.9500 . ?
 C34A C35A 1.445(10) . ?
 C34A Li7A 2.207(11) . ?
 C35A H35A 0.9500 . ?
 C35A C36A 1.442(9) . ?
 C35A Li7A 2.255(10) . ?
 C36A C37A 1.417(9) . ?
 C36A Li7A 2.522(12) . ?
 C36A Li8A 2.528(13) . ?
 C37A H37A 0.9500 . ?
 C37A C38A 1.442(9) . ?
 C37A Li8A 2.244(11) . ?
 C38A H38A 0.9500 . ?
 C38A Li8A 2.252(10) . ?
 C43A H43C 0.9900 . ?
 C43A H43D 0.9900 . ?
 C43A C44A 1.499(15) . ?
 C44A H44C 0.9900 . ?
 C44A H44D 0.9900 . ?
 C44A C45A 1.524(15) . ?
 C45A H45C 0.9900 . ?
 C45A H45D 0.9900 . ?
 C45A C46A 1.492(13) . ?
 C46A H46C 0.9900 . ?
 C46A H46D 0.9900 . ?
 C39A H39C 0.9900 . ?
 C39A H39D 0.9900 . ?
 C56A H56C 0.9900 . ?
 C56A H56D 0.9900 . ?
 C56A C57A 1.474(18) . ?
 C56A C55A 1.447(16) . ?
 C57A H57C 0.9900 . ?
 C57A H57D 0.9900 . ?
 C57A C58A 1.512(16) . ?
 C58A H58C 0.9900 . ?
 C58A H58D 0.9900 . ?
 C58A O8A 1.435(16) . ?
 C55A H55C 0.9900 . ?
 C55A H55D 0.9900 . ?
 C55A O8A 1.438(14) . ?
 C66A H66C 0.9900 . ?
 C66A H66D 0.9900 . ?
 C66A C65A 1.493(7) . ?
 C66A O1A 1.444(7) . ?
 C65A H65C 0.9900 . ?
 C65A H65D 0.9900 . ?
 C65A C64A 1.498(8) . ?
 C64A H64C 0.9900 . ?
 C64A H64D 0.9900 . ?
 C64A C63A 1.488(8) . ?
 C63A H63C 0.9900 . ?
 C63A H63D 0.9900 . ?
 C63A O1A 1.462(6) . ?

loop_
  _geom_angle_atom_site_label_1
  _geom_angle_atom_site_label_2
  _geom_angle_atom_site_label_3
  _geom_angle
  _geom_angle_site_symmetry_1
  _geom_angle_site_symmetry_3
  _geom_angle_publ_flag
 C63 O1 Li1 121(2) . . ?
 C66 O1 C63 110.4(15) . . ?
 C66 O1 Li1 119(2) . . ?
 C71 O2 C74 109.3(3) . . ?
 C71 O2 Li1 125.9(3) . . ?
 C74 O2 Li1 123.1(3) . . ?
 C67 O3 C70 108.4(4) . . ?
 C67 O3 Li1 119.9(4) . . ?
 C70 O3 Li1 125.0(3) . . ?
 C39 O4 Li3 130.9(5) . . ?
 C42 O4 C39 97.4(5) . . ?
 C42 O4 Li3 121.2(3) . . ?
 C42 O4 C39A 108.6(5) . . ?
 C39A O4 Li3 129.7(5) . . ?
 C43 O5 Li3 124.1(12) . . ?
 C46 O5 C43 109.7(7) . . ?
 C46 O5 Li3 111.3(4) . . ?
 C43A O5 Li3 119(2) . . ?
 C46A O5 Li3 129.0(6) . . ?
 C46A O5 C43A 103.8(12) . . ?
 C47 O6 C50 108.5(4) . . ?
 C47 O6 Li3 124.8(3) . . ?
 C50 O6 Li3 125.6(4) . . ?
 C51 O7 Li2 126.2(5) . . ?
 C54 O7 C51 103.7(4) . . ?
 C54 O7 Li2 130.1(4) . . ?
 C55 O8 Li2 117.5(4) . . ?
 C58 O8 C55 113.1(5) . . ?
 C58 O8 Li2 125.5(5) . . ?
 C59 O9 C62 109.9(5) . . ?
 C59 O9 Li2 127.1(4) . . ?
 C62 O9 Li2 122.9(4) . . ?
 O4 C39 H39A 111.0 . . ?
 O4 C39 H39B 111.0 . . ?
 O4 C39 C40 103.8(7) . . ?
 H39A C39 H39B 109.0 . . ?
 C40 C39 H39A 111.0 . . ?
 C40 C39 H39B 111.0 . . ?
 C39 C40 H40A 111.0 . . ?
 C39 C40 H40B 111.0 . . ?
 C39 C40 C41 104.0(5) . . ?
 H40A C40 H40B 109.0 . . ?
 H40C C40 H40D 109.1 . . ?
 C41 C40 H40A 111.0 . . ?
 C41 C40 H40B 111.0 . . ?
 C41 C40 H40C 111.1 . . ?
 C41 C40 H40D 111.1 . . ?
 C39A C40 H40C 111.1 . . ?
 C39A C40 H40D 111.1 . . ?
 C39A C40 C41 103.2(5) . . ?
 C40 C41 H41A 111.2 . . ?
 C40 C41 H41B 111.2 . . ?
 H41A C41 H41B 109.2 . . ?
 C42 C41 C40 102.6(4) . . ?
 C42 C41 H41A 111.2 . . ?
 C42 C41 H41B 111.2 . . ?
 O4 C42 C41 106.1(4) . . ?
 O4 C42 H42A 110.5 . . ?
 O4 C42 H42B 110.5 . . ?
 C41 C42 H42A 110.5 . . ?
 C41 C42 H42B 110.5 . . ?
 H42A C42 H42B 108.7 . . ?
 O5 C43 H43A 110.9 . . ?
 O5 C43 H43B 110.9 . . ?
 O5 C43 C44 104.5(9) . . ?
 H43A C43 H43B 108.9 . . ?
 C44 C43 H43A 110.9 . . ?
 C44 C43 H43B 110.9 . . ?
 C43 C44 H44A 111.3 . . ?
 C43 C44 H44B 111.3 . . ?
 H44A C44 H44B 109.2 . . ?
 C45 C44 C43 102.3(10) . . ?
 C45 C44 H44A 111.3 . . ?
 C45 C44 H44B 111.3 . . ?
 C44 C45 H45A 110.7 . . ?
 C44 C45 H45B 110.7 . . ?
 H45A C45 H45B 108.8 . . ?
 C46 C45 C44 105.4(7) . . ?
 C46 C45 H45A 110.7 . . ?
 C46 C45 H45B 110.7 . . ?
 O5 C46 C45 104.9(6) . . ?
 O5 C46 H46A 110.8 . . ?
 O5 C46 H46B 110.8 . . ?
 C45 C46 H46A 110.8 . . ?
 C45 C46 H46B 110.8 . . ?
 H46A C46 H46B 108.8 . . ?
 O6 C47 H47A 110.7 . . ?
 O6 C47 H47B 110.7 . . ?
 O6 C47 C48 105.2(5) . . ?
 H47A C47 H47B 108.8 . . ?
 C48 C47 H47A 110.7 . . ?
 C48 C47 H47B 110.7 . . ?
 C47 C48 H48A 110.5 . . ?
 C47 C48 H48B 110.5 . . ?
 H48A C48 H48B 108.7 . . ?
 C49 C48 C47 106.1(5) . . ?
 C49 C48 H48A 110.5 . . ?
 C49 C48 H48B 110.5 . . ?
 C48 C49 H49A 110.9 . . ?
 C48 C49 H49B 110.9 . . ?
 C48 C49 C50 104.1(5) . . ?
 H49A C49 H49B 109.0 . . ?
 C50 C49 H49A 110.9 . . ?
 C50 C49 H49B 110.9 . . ?
 O6 C50 C49 106.8(5) . . ?
 O6 C50 H50A 110.4 . . ?
 O6 C50 H50B 110.4 . . ?
 C49 C50 H50A 110.4 . . ?
 C49 C50 H50B 110.4 . . ?
 H50A C50 H50B 108.6 . . ?
 O7 C51 H51A 109.8 . . ?
 O7 C51 H51B 109.8 . . ?
 H51A C51 H51B 108.2 . . ?
 C52 C51 O7 109.5(5) . . ?
 C52 C51 H51A 109.8 . . ?
 C52 C51 H51B 109.8 . . ?
 C51 C52 H52A 110.5 . . ?
 C51 C52 H52B 110.5 . . ?
 C51 C52 C53 106.0(5) . . ?
 H52A C52 H52B 108.7 . . ?
 C53 C52 H52A 110.5 . . ?
 C53 C52 H52B 110.5 . . ?
 C52 C53 H53A 110.4 . . ?
 C52 C53 H53B 110.4 . . ?
 C52 C53 C54 106.7(4) . . ?
 H53A C53 H53B 108.6 . . ?
 C54 C53 H53A 110.4 . . ?
 C54 C53 H53B 110.4 . . ?
 O7 C54 C53 106.8(4) . . ?
 O7 C54 H54A 110.4 . . ?
 O7 C54 H54B 110.4 . . ?
 C53 C54 H54A 110.4 . . ?
 C53 C54 H54B 110.4 . . ?
 H54A C54 H54B 108.6 . . ?
 O8 C55 H55A 110.7 . . ?
 O8 C55 H55B 110.7 . . ?
 O8 C55 C56 105.0(5) . . ?
 H55A C55 H55B 108.8 . . ?
 C56 C55 H55A 110.7 . . ?
 C56 C55 H55B 110.7 . . ?
 C55 C56 H56A 110.7 . . ?
 C55 C56 H56B 110.7 . . ?
 H56A C56 H56B 108.8 . . ?
 C57 C56 C55 105.2(6) . . ?
 C57 C56 H56A 110.7 . . ?
 C57 C56 H56B 110.7 . . ?
 C56 C57 H57A 110.2 . . ?
 C56 C57 H57B 110.2 . . ?
 C56 C57 C58 107.5(6) . . ?
 H57A C57 H57B 108.5 . . ?
 C58 C57 H57A 110.2 . . ?
 C58 C57 H57B 110.2 . . ?
 O8 C58 C57 103.4(5) . . ?
 O8 C58 H58A 111.1 . . ?
 O8 C58 H58B 111.1 . . ?
 C57 C58 H58A 111.1 . . ?
 C57 C58 H58B 111.1 . . ?
 H58A C58 H58B 109.1 . . ?
 O9 C59 H59A 110.2 . . ?
 O9 C59 H59B 110.2 . . ?
 O9 C59 C60 107.4(5) . . ?
 H59A C59 H59B 108.5 . . ?
 C60 C59 H59A 110.2 . . ?
 C60 C59 H59B 110.2 . . ?
 C59 C60 H60A 111.2 . . ?
 C59 C60 H60B 111.2 . . ?
 H60A C60 H60B 109.1 . . ?
 C61 C60 C59 103.0(5) . . ?
 C61 C60 H60A 111.2 . . ?
 C61 C60 H60B 111.2 . . ?
 C60 C61 H61A 111.6 . . ?
 C60 C61 H61B 111.6 . . ?
 C60 C61 C62 100.8(6) . . ?
 H61A C61 H61B 109.4 . . ?
 C62 C61 H61A 111.6 . . ?
 C62 C61 H61B 111.6 . . ?
 O9 C62 C61 104.0(5) . . ?
 O9 C62 H62A 111.0 . . ?
 O9 C62 H62B 111.0 . . ?
 C61 C62 H62A 111.0 . . ?
 C61 C62 H62B 111.0 . . ?
 H62A C62 H62B 109.0 . . ?
 O1 C63 H63A 110.8 . . ?
 O1 C63 H63B 110.8 . . ?
 O1 C63 C64 104.9(14) . . ?
 H63A C63 H63B 108.8 . . ?
 C64 C63 H63A 110.8 . . ?
 C64 C63 H63B 110.8 . . ?
 C63 C64 H64A 110.7 . . ?
 C63 C64 H64B 110.7 . . ?
 H64A C64 H64B 108.8 . . ?
 C65 C64 C63 105.1(14) . . ?
 C65 C64 H64A 110.7 . . ?
 C65 C64 H64B 110.7 . . ?
 C64 C65 H65A 111.1 . . ?
 C64 C65 H65B 111.1 . . ?
 C64 C65 C66 103.4(14) . . ?
 H65A C65 H65B 109.0 . . ?
 C66 C65 H65A 111.1 . . ?
 C66 C65 H65B 111.1 . . ?
 O1 C66 C65 104.1(16) . . ?
 O1 C66 H66A 110.9 . . ?
 O1 C66 H66B 110.9 . . ?
 C65 C66 H66A 110.9 . . ?
 C65 C66 H66B 110.9 . . ?
 H66A C66 H66B 109.0 . . ?
 O3 C67 H67A 110.4 . . ?
 O3 C67 H67B 110.4 . . ?
 O3 C67 C68 106.4(5) . . ?
 H67A C67 H67B 108.6 . . ?
 C68 C67 H67A 110.4 . . ?
 C68 C67 H67B 110.4 . . ?
 C67 C68 H68A 110.9 . . ?
 C67 C68 H68B 110.9 . . ?
 H68A C68 H68B 108.9 . . ?
 C69 C68 C67 104.4(5) . . ?
 C69 C68 H68A 110.9 . . ?
 C69 C68 H68B 110.9 . . ?
 C68 C69 H69A 110.8 . . ?
 C68 C69 H69B 110.8 . . ?
 C68 C69 C70 104.8(4) . . ?
 H69A C69 H69B 108.9 . . ?
 C70 C69 H69A 110.8 . . ?
 C70 C69 H69B 110.8 . . ?
 O3 C70 C69 105.1(4) . . ?
 O3 C70 H70A 110.7 . . ?
 O3 C70 H70B 110.7 . . ?
 C69 C70 H70A 110.7 . . ?
 C69 C70 H70B 110.7 . . ?
 H70A C70 H70B 108.8 . . ?
 O2 C71 H71A 110.4 . . ?
 O2 C71 H71B 110.4 . . ?
 O2 C71 C72 106.8(4) . . ?
 H71A C71 H71B 108.6 . . ?
 C72 C71 H71A 110.4 . . ?
 C72 C71 H71B 110.4 . . ?
 C71 C72 H72A 111.2 . . ?
 C71 C72 H72B 111.2 . . ?
 C71 C72 C73 103.0(4) . . ?
 H72A C72 H72B 109.1 . . ?
 C73 C72 H72A 111.2 . . ?
 C73 C72 H72B 111.2 . . ?
 C72 C73 H73A 111.6 . . ?
 C72 C73 H73B 111.6 . . ?
 H73A C73 H73B 109.4 . . ?
 C74 C73 C72 101.0(4) . . ?
 C74 C73 H73A 111.6 . . ?
 C74 C73 H73B 111.6 . . ?
 O2 C74 C73 105.4(4) . . ?
 O2 C74 H74A 110.7 . . ?
 O2 C74 H74B 110.7 . . ?
 C73 C74 H74A 110.7 . . ?
 C73 C74 H74B 110.7 . . ?
 H74A C74 H74B 108.8 . . ?
 O1 Li1 O2 100.8(10) . . ?
 O1 Li1 C31 120.7(13) . . ?
 O1 Li1 C32 96.7(12) . . ?
 O2 Li1 C31 91.2(4) . . ?
 O2 Li1 C32 123.5(5) . . ?
 O2 Li1 C30A 94.7(3) . . ?
 O2 Li1 C31A 106.3(4) . . ?
 O2 Li1 C32A 141.1(4) . . ?
 O2 Li1 O1A 96.0(3) . . ?
 O3 Li1 O1 108.6(13) . . ?
 O3 Li1 O2 103.1(3) . . ?
 O3 Li1 C31 124.8(4) . . ?
 O3 Li1 C32 121.0(5) . . ?
 O3 Li1 C30A 103.2(3) . . ?
 O3 Li1 C31A 124.9(4) . . ?
 O3 Li1 C32A 108.8(3) . . ?
 O3 Li1 O1A 107.4(4) . . ?
 C32 Li1 C31 35.6(4) . . ?
 C31A Li1 C30A 29.9(2) . . ?
 C31A Li1 C32A 36.0(2) . . ?
 C32A Li1 C30A 57.0(2) . . ?
 O1A Li1 C30A 144.2(4) . . ?
 O1A Li1 C31A 114.5(4) . . ?
 O1A Li1 C32A 95.2(3) . . ?
 O7 Li2 O8 102.0(5) . . ?
 O7 Li2 O9 107.1(4) . . ?
 O7 Li2 C10 95.5(5) . . ?
 O7 Li2 C11 122.9(6) . . ?
 O7 Li2 C12 111.4(5) . . ?
 O7 Li2 C11A 117.7(4) . . ?
 O7 Li2 C12A 118.5(4) . . ?
 O7 Li2 O8A 123.7(7) . . ?
 O8 Li2 C10 146.9(5) . . ?
 O8 Li2 C11 111.4(6) . . ?
 O8 Li2 C12 85.1(4) . . ?
 O9 Li2 O8 98.8(4) . . ?
 O9 Li2 C10 102.7(6) . . ?
 O9 Li2 C11 111.7(7) . . ?
 O9 Li2 C12 139.5(6) . . ?
 O9 Li2 C11A 99.0(5) . . ?
 O9 Li2 C12A 126.8(5) . . ?
 O9 Li2 O8A 77.1(6) . . ?
 C10 Li2 C12 62.3(4) . . ?
 C11 Li2 C10 36.7(4) . . ?
 C11 Li2 C12 33.9(5) . . ?
 C11A Li2 C12A 36.4(3) . . ?
 O8A Li2 C11A 116.8(6) . . ?
 O8A Li2 C12A 97.5(5) . . ?
 O4 Li3 C1 103.4(5) . . ?
 O4 Li3 C18 101.0(4) . . ?
 O4 Li3 C1A 100.6(4) . . ?
 O4 Li3 C2A 118.3(4) . . ?
 O5 Li3 O4 103.5(4) . . ?
 O5 Li3 C1 103.2(5) . . ?
 O5 Li3 C18 133.2(5) . . ?
 O5 Li3 C1A 120.2(5) . . ?
 O5 Li3 C2A 91.0(3) . . ?
 O6 Li3 O4 104.6(4) . . ?
 O6 Li3 O5 101.2(3) . . ?
 O6 Li3 C1 136.9(5) . . ?
 O6 Li3 C18 110.3(5) . . ?
 O6 Li3 C1A 124.1(5) . . ?
 O6 Li3 C2A 131.1(4) . . ?
 C1 Li3 C18 31.7(4) . . ?
 C1A Li3 C2A 30.2(3) . . ?
 Li3 C1 H1 79.7 . . ?
 C2 C1 Li3 110.1(9) . . ?
 C2 C1 H1 113.3 . . ?
 C2 C1 Li8 79.0(8) . . ?
 C18 C1 Li3 78.3(8) . . ?
 C18 C1 H1 113.3 . . ?
 C18 C1 C2 133.4(14) . . ?
 C18 C1 Li8 75.1(7) . . ?
 Li8 C1 Li3 149.6(9) . . ?
 Li8 C1 H1 124.5 . . ?
 C1 C2 H2 114.4 . . ?
 C1 C2 Li8 65.3(7) . . ?
 C3 C2 C1 131.2(14) . . ?
 C3 C2 H2 114.4 . . ?
 C3 C2 Li8 86.8(7) . . ?
 Li8 C2 H2 125.0 . . ?
 C2 C3 H3 118.4 . . ?
 C2 C3 C4 123.2(15) . . ?
 C2 C3 Li7 122.5(9) . . ?
 C2 C3 Li8 62.7(6) . . ?
 C4 C3 H3 118.4 . . ?
 C4 C3 Li7 59.5(6) . . ?
 C4 C3 Li8 133.9(8) . . ?
 Li7 C3 H3 88.3 . . ?
 Li7 C3 Li8 78.9(5) . . ?
 Li8 C3 H3 75.7 . . ?
 C3 C4 H4 116.4 . . ?
 C3 C4 Li7 86.0(7) . . ?
 C5 C4 C3 127.3(14) . . ?
 C5 C4 H4 116.4 . . ?
 C5 C4 Li7 73.0(8) . . ?
 Li7 C4 H4 114.1 . . ?
 C4 C5 H5 115.4 . . ?
 C4 C5 C6 129.1(14) . . ?
 C4 C5 Li7 70.9(8) . . ?
 C6 C5 H5 115.4 . . ?
 C6 C5 Li7 86.3(7) . . ?
 Li7 C5 H5 117.0 . . ?
 C5 C6 H6 117.1 . . ?
 C5 C6 Li6 133.9(8) . . ?
 C5 C6 Li7 59.9(6) . . ?
 C7 C6 C5 125.9(14) . . ?
 C7 C6 H6 117.1 . . ?
 C7 C6 Li6 63.3(6) . . ?
 C7 C6 Li7 126.4(9) . . ?
 Li6 C6 H6 74.5 . . ?
 Li7 C6 H6 84.2 . . ?
 Li7 C6 Li6 78.8(5) . . ?
 C6 C7 H7 115.0 . . ?
 C6 C7 Li6 84.4(7) . . ?
 C8 C7 C6 130.0(14) . . ?
 C8 C7 H7 115.0 . . ?
 C8 C7 Li6 67.1(7) . . ?
 Li6 C7 H7 125.2 . . ?
 C7 C8 H8 112.8 . . ?
 C7 C8 C9 134.4(14) . . ?
 C7 C8 Li6 77.5(8) . . ?
 C9 C8 H8 112.8 . . ?
 C9 C8 Li6 77.9(8) . . ?
 Li6 C8 H8 123.3 . . ?
 C8 C9 H9 115.5 . . ?
 C8 C9 Li6 65.5(7) . . ?
 C10 C9 C8 128.9(14) . . ?
 C10 C9 H9 115.5 . . ?
 C10 C9 Li6 85.4(7) . . ?
 Li6 C9 H9 125.1 . . ?
 Li2 C10 H10 97.9 . . ?
 Li2 C10 Li5 112.4(6) . . ?
 Li2 C10 Li6 163.6(7) . . ?
 C9 C10 Li2 110.3(8) . . ?
 C9 C10 H10 116.4 . . ?
 C9 C10 C11 127.2(15) . . ?
 C9 C10 Li5 129.3(9) . . ?
 C9 C10 Li6 63.7(7) . . ?
 C11 C10 Li2 62.0(6) . . ?
 C11 C10 H10 116.4 . . ?
 C11 C10 Li5 58.1(6) . . ?
 C11 C10 Li6 134.3(8) . . ?
 Li5 C10 H10 83.2 . . ?
 Li6 C10 H10 73.3 . . ?
 Li6 C10 Li5 80.9(5) . . ?
 Li2 C11 H11 97.3 . . ?
 Li2 C11 Li5 145.5(9) . . ?
 C10 C11 Li2 81.4(7) . . ?
 C10 C11 H11 116.6 . . ?
 C10 C11 C12 126.8(13) . . ?
 C10 C11 Li5 87.7(7) . . ?
 C12 C11 Li2 92.1(9) . . ?
 C12 C11 H11 116.6 . . ?
 C12 C11 Li5 68.7(7) . . ?
 Li5 C11 H11 116.8 . . ?
 Li2 C12 H12 114.4 . . ?
 C11 C12 Li2 54.0(7) . . ?
 C11 C12 H12 119.0 . . ?
 C11 C12 Li5 71.5(7) . . ?
 C13 C12 Li2 100.9(9) . . ?
 C13 C12 C11 122.1(13) . . ?
 C13 C12 H12 119.0 . . ?
 C13 C12 Li5 84.6(7) . . ?
 Li5 C12 Li2 118.8(8) . . ?
 Li5 C12 H12 115.1 . . ?
 C12 C13 H13 118.2 . . ?
 C12 C13 Li4 130.1(8) . . ?
 C12 C13 Li5 59.5(6) . . ?
 C14 C13 C12 123.7(15) . . ?
 C14 C13 H13 118.2 . . ?
 C14 C13 Li4 61.5(7) . . ?
 C14 C13 Li5 127.1(10) . . ?
 Li4 C13 H13 79.8 . . ?
 Li5 C13 H13 84.2 . . ?
 Li5 C13 Li4 78.7(5) . . ?
 C13 C14 H14 108.3 . . ?
 C13 C14 C15 143.4(16) . . ?
 C13 C14 Li4 89.0(8) . . ?
 C15 C14 H14 108.3 . . ?
 C15 C14 Li4 67.6(8) . . ?
 Li4 C14 H14 129.3 . . ?
 C14 C15 H15 115.8 . . ?
 C14 C15 Li4 77.7(8) . . ?
 C16 C15 C14 128.4(16) . . ?
 C16 C15 H15 115.8 . . ?
 C16 C15 Li4 77.3(8) . . ?
 Li4 C15 H15 119.8 . . ?
 C15 C16 H16 113.6 . . ?
 C15 C16 C17 132.8(15) . . ?
 C15 C16 Li4 68.2(8) . . ?
 C17 C16 H16 113.6 . . ?
 C17 C16 Li4 88.0(7) . . ?
 Li4 C16 H16 120.5 . . ?
 C16 C17 H17 120.6 . . ?
 C16 C17 Li4 60.5(6) . . ?
 C16 C17 Li8 128.3(8) . . ?
 C18 C17 C16 118.8(15) . . ?
 C18 C17 H17 120.6 . . ?
 C18 C17 Li4 127.1(9) . . ?
 C18 C17 Li8 61.0(7) . . ?
 Li4 C17 H17 83.8 . . ?
 Li8 C17 H17 82.4 . . ?
 Li8 C17 Li4 79.5(5) . . ?
 Li3 C18 H18 89.9 . . ?
 C1 C18 Li3 70.0(7) . . ?
 C1 C18 H18 114.6 . . ?
 C1 C18 Li8 68.6(7) . . ?
 C17 C18 Li3 110.1(8) . . ?
 C17 C18 C1 130.8(14) . . ?
 C17 C18 H18 114.6 . . ?
 C17 C18 Li8 86.9(7) . . ?
 Li8 C18 Li3 136.1(8) . . ?
 Li8 C18 H18 120.2 . . ?
 C20 C19 C23 108.2(9) . . ?
 C20 C19 C24 124.3(9) . . ?
 C20 C19 Li4 75.0(6) . . ?
 C20 C19 Li8 143.9(9) . . ?
 C23 C19 C24 124.1(9) . . ?
 C23 C19 Li4 143.2(9) . . ?
 C23 C19 Li8 73.8(6) . . ?
 C24 C19 Li4 74.3(6) . . ?
 C24 C19 Li8 74.6(6) . . ?
 Li8 C19 Li4 82.9(6) . . ?
 C19 C20 C27 125.4(9) . . ?
 C19 C20 Li4 73.3(6) . . ?
 C19 C20 Li5 141.6(9) . . ?
 C21 C20 C19 109.0(9) . . ?
 C21 C20 C27 123.0(9) . . ?
 C21 C20 Li4 143.1(9) . . ?
 C21 C20 Li5 73.7(7) . . ?
 C27 C20 Li4 75.0(6) . . ?
 C27 C20 Li5 74.0(6) . . ?
 Li5 C20 Li4 82.7(6) . . ?
 C20 C21 C22 107.0(9) . . ?
 C20 C21 C30 126.3(9) . . ?
 C20 C21 Li5 72.6(7) . . ?
 C20 C21 Li6 142.6(9) . . ?
 C22 C21 C30 124.1(9) . . ?
 C22 C21 Li5 141.8(9) . . ?
 C22 C21 Li6 73.9(6) . . ?
 C30 C21 Li5 76.6(7) . . ?
 C30 C21 Li6 73.3(6) . . ?
 Li5 C21 Li6 84.3(6) . . ?
 C21 C22 C33 124.4(9) . . ?
 C21 C22 Li6 74.8(6) . . ?
 C21 C22 Li7 141.1(9) . . ?
 C23 C22 C21 107.8(9) . . ?
 C23 C22 C33 125.3(10) . . ?
 C23 C22 Li6 142.7(8) . . ?
 C23 C22 Li7 74.4(7) . . ?
 C33 C22 Li6 72.7(6) . . ?
 C33 C22 Li7 74.8(7) . . ?
 Li7 C22 Li6 81.4(6) . . ?
 C19 C23 C22 108.1(9) . . ?
 C19 C23 C36 124.8(10) . . ?
 C19 C23 Li7 141.1(9) . . ?
 C19 C23 Li8 74.2(6) . . ?
 C22 C23 C36 124.3(9) . . ?
 C22 C23 Li7 71.5(7) . . ?
 C22 C23 Li8 143.4(9) . . ?
 C36 C23 Li7 77.2(6) . . ?
 C36 C23 Li8 73.8(7) . . ?
 Li7 C23 Li8 84.3(6) . . ?
 C19 C24 Li4 72.7(6) . . ?
 C19 C24 Li8 72.3(6) . . ?
 C25 C24 C19 111.4(10) . . ?
 C25 C24 C38 137.7(12) . . ?
 C25 C24 Li4 60.9(6) . . ?
 C25 C24 Li8 137.5(9) . . ?
 C38 C24 C19 110.8(10) . . ?
 C38 C24 Li4 137.3(8) . . ?
 C38 C24 Li8 60.7(6) . . ?
 Li8 C24 Li4 81.9(6) . . ?
 C24 C25 H25 118.1 . . ?
 C24 C25 C26 123.8(12) . . ?
 C24 C25 Li4 85.5(7) . . ?
 C26 C25 H25 118.1 . . ?
 C26 C25 Li4 71.5(7) . . ?
 Li4 C25 H25 114.8 . . ?
 C25 C26 H26 117.6 . . ?
 C25 C26 C27 124.7(11) . . ?
 C25 C26 Li4 71.1(7) . . ?
 C27 C26 H26 117.6 . . ?
 C27 C26 Li4 86.4(7) . . ?
 Li4 C26 H26 114.7 . . ?
 C20 C27 Li4 72.0(6) . . ?
 C20 C27 Li5 70.6(6) . . ?
 C26 C27 C20 108.8(9) . . ?
 C26 C27 Li4 59.7(6) . . ?
 C26 C27 Li5 137.0(8) . . ?
 C28 C27 C20 113.6(10) . . ?
 C28 C27 C26 137.4(12) . . ?
 C28 C27 Li4 139.0(9) . . ?
 C28 C27 Li5 64.8(6) . . ?
 Li5 C27 Li4 81.0(6) . . ?
 C27 C28 H28 118.8 . . ?
 C27 C28 C29 122.5(12) . . ?
 C27 C28 Li5 80.9(7) . . ?
 C29 C28 H28 118.8 . . ?
 C29 C28 Li5 71.1(7) . . ?
 Li5 C28 H28 120.0 . . ?
 C28 C29 H29 117.8 . . ?
 C28 C29 Li5 70.3(7) . . ?
 C30 C29 C28 124.4(11) . . ?
 C30 C29 H29 117.8 . . ?
 C30 C29 Li5 82.2(7) . . ?
 Li5 C29 H29 120.5 . . ?
 C21 C30 C29 109.3(9) . . ?
 C21 C30 Li5 69.0(6) . . ?
 C21 C30 Li6 74.5(6) . . ?
 C29 C30 Li5 62.6(6) . . ?
 C29 C30 Li6 138.8(8) . . ?
 C31 C30 C21 111.5(11) . . ?
 C31 C30 C29 139.1(12) . . ?
 C31 C30 Li5 137.9(8) . . ?
 C31 C30 Li6 58.8(6) . . ?
 Li5 C30 Li6 82.7(5) . . ?
 Li1 C31 H31 100.1 . . ?
 C30 C31 Li1 104.5(7) . . ?
 C30 C31 H31 118.1 . . ?
 C30 C31 C32 123.8(12) . . ?
 C30 C31 Li6 88.9(7) . . ?
 C32 C31 Li1 65.5(7) . . ?
 C32 C31 H31 118.1 . . ?
 C32 C31 Li6 70.2(7) . . ?
 Li6 C31 Li1 133.7(8) . . ?
 Li6 C31 H31 112.3 . . ?
 Li1 C32 H32 92.8 . . ?
 C31 C32 Li1 78.9(7) . . ?
 C31 C32 H32 118.0 . . ?
 C31 C32 Li6 71.0(7) . . ?
 C33 C32 Li1 98.4(7) . . ?
 C33 C32 C31 124.0(11) . . ?
 C33 C32 H32 118.0 . . ?
 C33 C32 Li6 87.6(7) . . ?
 Li6 C32 Li1 146.9(8) . . ?
 Li6 C32 H32 113.1 . . ?
 C22 C33 Li6 75.0(6) . . ?
 C22 C33 Li7 70.0(6) . . ?
 C32 C33 C22 110.8(10) . . ?
 C32 C33 C34 137.9(12) . . ?
 C32 C33 Li6 59.3(6) . . ?
 C32 C33 Li7 136.7(8) . . ?
 C34 C33 C22 111.1(11) . . ?
 C34 C33 Li6 137.3(8) . . ?
 C34 C33 Li7 63.8(7) . . ?
 Li7 C33 Li6 80.8(5) . . ?
 C33 C34 H34 118.6 . . ?
 C33 C34 C35 122.8(11) . . ?
 C33 C34 Li7 80.5(7) . . ?
 C35 C34 H34 118.6 . . ?
 C35 C34 Li7 73.0(8) . . ?
 Li7 C34 H34 118.6 . . ?
 C34 C35 H35 117.6 . . ?
 C34 C35 C36 124.9(12) . . ?
 C34 C35 Li7 69.4(7) . . ?
 C36 C35 H35 117.6 . . ?
 C36 C35 Li7 82.1(7) . . ?
 Li7 C35 H35 121.9 . . ?
 C23 C36 C35 110.5(10) . . ?
 C23 C36 Li7 68.8(6) . . ?
 C23 C36 Li8 73.1(6) . . ?
 C35 C36 Li7 62.9(6) . . ?
 C35 C36 Li8 138.2(8) . . ?
 C37 C36 C23 111.3(10) . . ?
 C37 C36 C35 137.8(12) . . ?
 C37 C36 Li7 140.4(8) . . ?
 C37 C36 Li8 61.8(6) . . ?
 Li7 C36 Li8 81.9(5) . . ?
 C36 C37 H37 118.0 . . ?
 C36 C37 C38 124.0(11) . . ?
 C36 C37 Li8 84.4(7) . . ?
 C38 C37 H37 118.0 . . ?
 C38 C37 Li8 71.1(7) . . ?
 Li8 C37 H37 116.6 . . ?
 C24 C38 C37 123.8(11) . . ?
 C24 C38 H38 118.1 . . ?
 C24 C38 Li8 85.4(7) . . ?
 C37 C38 H38 118.1 . . ?
 C37 C38 Li8 71.4(7) . . ?
 Li8 C38 H38 115.0 . . ?
 C13 Li4 C17 81.1(6) . . ?
 C14 Li4 C13 29.5(4) . . ?
 C14 Li4 C17 77.5(6) . . ?
 C14 Li4 C19 142.1(8) . . ?
 C14 Li4 C20 120.5(8) . . ?
 C14 Li4 C24 171.3(9) . . ?
 C14 Li4 C27 111.6(8) . . ?
 C15 Li4 C13 61.9(6) . . ?
 C15 Li4 C14 34.6(4) . . ?
 C15 Li4 C16 34.5(5) . . ?
 C15 Li4 C17 61.2(6) . . ?
 C15 Li4 C19 157.2(9) . . ?
 C15 Li4 C20 154.7(9) . . ?
 C15 Li4 C24 144.5(9) . . ?
 C15 Li4 C25 134.2(9) . . ?
 C15 Li4 C26 132.4(9) . . ?
 C15 Li4 C27 140.1(9) . . ?
 C16 Li4 C13 81.5(6) . . ?
 C16 Li4 C14 63.1(6) . . ?
 C16 Li4 C17 31.5(4) . . ?
 C16 Li4 C19 125.7(8) . . ?
 C16 Li4 C20 150.1(8) . . ?
 C16 Li4 C24 112.8(8) . . ?
 C16 Li4 C27 174.5(9) . . ?
 C19 Li4 C13 112.9(7) . . ?
 C19 Li4 C17 96.5(6) . . ?
 C19 Li4 C20 31.7(3) . . ?
 C19 Li4 C24 33.0(3) . . ?
 C19 Li4 C27 59.3(4) . . ?
 C20 Li4 C13 92.8(6) . . ?
 C20 Li4 C17 118.7(7) . . ?
 C20 Li4 C27 33.0(3) . . ?
 C24 Li4 C13 145.5(7) . . ?
 C24 Li4 C17 95.3(6) . . ?
 C24 Li4 C20 58.7(4) . . ?
 C24 Li4 C27 72.7(4) . . ?
 C25 Li4 C13 157.6(8) . . ?
 C25 Li4 C14 155.0(9) . . ?
 C25 Li4 C16 120.6(9) . . ?
 C25 Li4 C17 119.3(8) . . ?
 C25 Li4 C19 59.0(5) . . ?
 C25 Li4 C20 69.9(5) . . ?
 C25 Li4 C24 33.6(4) . . ?
 C25 Li4 C26 37.4(4) . . ?
 C25 Li4 C27 63.4(5) . . ?
 C26 Li4 C13 121.4(8) . . ?
 C26 Li4 C14 125.0(9) . . ?
 C26 Li4 C16 147.2(9) . . ?
 C26 Li4 C17 156.6(9) . . ?
 C26 Li4 C19 70.1(5) . . ?
 C26 Li4 C20 58.8(5) . . ?
 C26 Li4 C24 62.9(5) . . ?
 C26 Li4 C27 34.0(4) . . ?
 C27 Li4 C13 94.2(6) . . ?
 C27 Li4 C17 151.5(7) . . ?
 C11 Li5 C10 34.2(4) . . ?
 C11 Li5 C13 66.5(6) . . ?
 C11 Li5 C20 152.7(9) . . ?
 C11 Li5 C21 132.4(9) . . ?
 C11 Li5 C27 163.7(9) . . ?
 C11 Li5 C28 145.1(9) . . ?
 C11 Li5 C29 125.3(9) . . ?
 C11 Li5 C30 119.6(8) . . ?
 C12 Li5 C10 66.5(5) . . ?
 C12 Li5 C11 39.8(5) . . ?
 C12 Li5 C13 35.9(5) . . ?
 C12 Li5 C20 135.1(9) . . ?
 C12 Li5 C21 152.7(9) . . ?
 C12 Li5 C27 124.2(9) . . ?
 C12 Li5 C28 128.1(9) . . ?
 C12 Li5 C29 145.6(9) . . ?
 C12 Li5 C30 159.4(9) . . ?
 C13 Li5 C10 76.2(5) . . ?
 C20 Li5 C10 121.8(7) . . ?
 C20 Li5 C13 99.8(7) . . ?
 C20 Li5 C21 33.7(3) . . ?
 C20 Li5 C27 35.4(4) . . ?
 C20 Li5 C30 62.4(4) . . ?
 C21 Li5 C10 98.6(7) . . ?
 C21 Li5 C13 120.5(7) . . ?
 C21 Li5 C27 62.5(4) . . ?
 C21 Li5 C30 34.4(4) . . ?
 C27 Li5 C10 156.9(8) . . ?
 C27 Li5 C13 101.3(7) . . ?
 C27 Li5 C30 76.3(5) . . ?
 C28 Li5 C10 158.0(9) . . ?
 C28 Li5 C13 125.6(9) . . ?
 C28 Li5 C20 62.2(5) . . ?
 C28 Li5 C21 73.8(5) . . ?
 C28 Li5 C27 34.3(4) . . ?
 C28 Li5 C29 38.6(4) . . ?
 C28 Li5 C30 66.3(5) . . ?
 C29 Li5 C10 119.6(8) . . ?
 C29 Li5 C13 164.2(9) . . ?
 C29 Li5 C20 73.6(5) . . ?
 C29 Li5 C21 61.4(5) . . ?
 C29 Li5 C27 64.9(5) . . ?
 C29 Li5 C30 35.3(4) . . ?
 C30 Li5 C10 95.6(6) . . ?
 C30 Li5 C13 153.1(8) . . ?
 C6 Li6 C10 81.0(6) . . ?
 C6 Li6 C21 114.2(6) . . ?
 C6 Li6 C22 93.9(6) . . ?
 C6 Li6 C30 145.9(7) . . ?
 C6 Li6 C33 95.0(6) . . ?
 C7 Li6 C6 32.4(4) . . ?
 C7 Li6 C9 67.4(6) . . ?
 C7 Li6 C10 82.0(6) . . ?
 C7 Li6 C21 146.5(8) . . ?
 C7 Li6 C22 123.2(8) . . ?
 C7 Li6 C30 175.1(8) . . ?
 C7 Li6 C33 111.8(8) . . ?
 C8 Li6 C6 62.7(5) . . ?
 C8 Li6 C7 35.4(5) . . ?
 C8 Li6 C9 36.6(5) . . ?
 C8 Li6 C10 62.3(6) . . ?
 C8 Li6 C21 155.5(9) . . ?
 C8 Li6 C22 156.6(8) . . ?
 C8 Li6 C30 142.3(9) . . ?
 C8 Li6 C31 134.1(9) . . ?
 C8 Li6 C32 134.9(9) . . ?
 C8 Li6 C33 143.6(9) . . ?
 C9 Li6 C6 82.9(5) . . ?
 C9 Li6 C10 30.9(4) . . ?
 C9 Li6 C21 120.9(8) . . ?
 C9 Li6 C22 145.6(8) . . ?
 C9 Li6 C30 108.9(8) . . ?
 C9 Li6 C33 177.1(8) . . ?
 C10 Li6 C21 93.4(6) . . ?
 C10 Li6 C22 114.7(6) . . ?
 C10 Li6 C30 93.2(6) . . ?
 C22 Li6 C21 31.3(3) . . ?
 C30 Li6 C21 32.2(3) . . ?
 C30 Li6 C22 58.0(4) . . ?
 C31 Li6 C6 158.5(8) . . ?
 C31 Li6 C7 152.1(9) . . ?
 C31 Li6 C9 118.6(9) . . ?
 C31 Li6 C10 117.6(8) . . ?
 C31 Li6 C21 57.2(5) . . ?
 C31 Li6 C22 69.0(5) . . ?
 C31 Li6 C30 32.3(4) . . ?
 C31 Li6 C33 63.6(5) . . ?
 C32 Li6 C6 121.1(8) . . ?
 C32 Li6 C7 122.2(9) . . ?
 C32 Li6 C9 149.8(9) . . ?
 C32 Li6 C10 155.5(8) . . ?
 C32 Li6 C21 68.8(5) . . ?
 C32 Li6 C22 57.6(5) . . ?
 C32 Li6 C30 62.7(5) . . ?
 C32 Li6 C31 38.8(4) . . ?
 C32 Li6 C33 33.1(4) . . ?
 C33 Li6 C10 146.8(7) . . ?
 C33 Li6 C21 58.1(4) . . ?
 C33 Li6 C22 32.3(3) . . ?
 C33 Li6 C30 71.8(4) . . ?
 C3 Li7 C6 76.1(5) . . ?
 C4 Li7 C3 34.6(4) . . ?
 C4 Li7 C5 36.1(4) . . ?
 C4 Li7 C6 63.6(5) . . ?
 C4 Li7 C22 152.4(9) . . ?
 C4 Li7 C23 134.1(9) . . ?
 C4 Li7 C33 160.1(9) . . ?
 C4 Li7 C34 144.8(9) . . ?
 C4 Li7 C35 128.5(9) . . ?
 C4 Li7 C36 123.4(9) . . ?
 C5 Li7 C3 63.5(5) . . ?
 C5 Li7 C6 33.8(4) . . ?
 C5 Li7 C22 134.8(9) . . ?
 C5 Li7 C23 151.4(9) . . ?
 C5 Li7 C33 124.2(9) . . ?
 C5 Li7 C35 146.9(9) . . ?
 C5 Li7 C36 159.5(9) . . ?
 C22 Li7 C3 122.6(7) . . ?
 C22 Li7 C6 101.2(7) . . ?
 C22 Li7 C23 34.2(3) . . ?
 C22 Li7 C33 35.2(4) . . ?
 C22 Li7 C36 61.9(4) . . ?
 C23 Li7 C3 99.7(7) . . ?
 C23 Li7 C6 123.1(8) . . ?
 C23 Li7 C33 63.3(5) . . ?
 C23 Li7 C36 34.0(4) . . ?
 C33 Li7 C3 157.1(8) . . ?
 C33 Li7 C6 99.8(7) . . ?
 C33 Li7 C36 76.3(5) . . ?
 C34 Li7 C3 159.3(9) . . ?
 C34 Li7 C5 129.4(9) . . ?
 C34 Li7 C6 124.0(9) . . ?
 C34 Li7 C22 62.6(5) . . ?
 C34 Li7 C23 74.3(5) . . ?
 C34 Li7 C33 35.7(4) . . ?
 C34 Li7 C35 37.6(5) . . ?
 C34 Li7 C36 65.5(5) . . ?
 C35 Li7 C3 122.1(9) . . ?
 C35 Li7 C6 161.5(9) . . ?
 C35 Li7 C22 73.0(5) . . ?
 C35 Li7 C23 61.3(5) . . ?
 C35 Li7 C33 65.1(5) . . ?
 C35 Li7 C36 35.0(4) . . ?
 C36 Li7 C3 98.3(7) . . ?
 C36 Li7 C6 156.1(8) . . ?
 C1 Li8 C2 35.7(5) . . ?
 C1 Li8 C3 61.5(6) . . ?
 C1 Li8 C17 62.9(6) . . ?
 C1 Li8 C18 36.3(5) . . ?
 C1 Li8 C19 160.3(9) . . ?
 C1 Li8 C23 154.4(9) . . ?
 C1 Li8 C24 145.7(9) . . ?
 C1 Li8 C36 137.3(9) . . ?
 C1 Li8 C37 129.1(9) . . ?
 C1 Li8 C38 132.7(8) . . ?
 C2 Li8 C3 30.5(4) . . ?
 C2 Li8 C17 82.1(6) . . ?
 C2 Li8 C19 144.2(8) . . ?
 C2 Li8 C23 119.2(8) . . ?
 C2 Li8 C24 176.8(8) . . ?
 C2 Li8 C36 107.2(8) . . ?
 C17 Li8 C3 80.8(6) . . ?
 C18 Li8 C2 67.3(6) . . ?
 C18 Li8 C3 82.2(6) . . ?
 C18 Li8 C17 32.1(4) . . ?
 C18 Li8 C19 126.9(8) . . ?
 C18 Li8 C23 152.1(8) . . ?
 C18 Li8 C24 112.9(8) . . ?
 C18 Li8 C36 173.6(9) . . ?
 C19 Li8 C3 113.8(6) . . ?
 C19 Li8 C17 97.8(6) . . ?
 C19 Li8 C24 33.1(3) . . ?
 C19 Li8 C36 59.4(4) . . ?
 C23 Li8 C3 93.2(6) . . ?
 C23 Li8 C17 120.0(7) . . ?
 C23 Li8 C19 32.0(3) . . ?
 C23 Li8 C24 59.1(4) . . ?
 C23 Li8 C36 33.1(4) . . ?
 C24 Li8 C3 146.5(7) . . ?
 C24 Li8 C17 96.4(6) . . ?
 C36 Li8 C3 94.4(6) . . ?
 C36 Li8 C17 152.8(7) . . ?
 C36 Li8 C24 72.9(5) . . ?
 C37 Li8 C2 118.7(8) . . ?
 C37 Li8 C3 121.0(8) . . ?
 C37 Li8 C17 157.7(8) . . ?
 C37 Li8 C18 145.4(9) . . ?
 C37 Li8 C19 70.3(5) . . ?
 C37 Li8 C23 58.9(5) . . ?
 C37 Li8 C24 63.2(5) . . ?
 C37 Li8 C36 33.8(4) . . ?
 C38 Li8 C2 149.2(9) . . ?
 C38 Li8 C3 157.5(9) . . ?
 C38 Li8 C17 120.3(8) . . ?
 C38 Li8 C18 119.6(9) . . ?
 C38 Li8 C19 59.2(5) . . ?
 C38 Li8 C23 70.2(5) . . ?
 C38 Li8 C24 33.8(4) . . ?
 C38 Li8 C36 63.4(5) . . ?
 C38 Li8 C37 37.5(4) . . ?
 Li3 C1A H1A 73.1 . . ?
 C2A C1A Li3 94.8(5) . . ?
 C2A C1A H1A 113.6 . . ?
 C2A C1A C18A 132.8(7) . . ?
 C2A C1A Li8A 80.0(5) . . ?
 C18A C1A Li3 98.6(5) . . ?
 C18A C1A H1A 113.6 . . ?
 C18A C1A Li8A 74.5(5) . . ?
 Li8A C1A Li3 163.5(5) . . ?
 Li8A C1A H1A 123.4 . . ?
 Li3 C2A H2A 93.5 . . ?
 C1A C2A Li3 54.9(4) . . ?
 C1A C2A H2A 113.8 . . ?
 C1A C2A Li8A 65.5(5) . . ?
 C3A C2A Li3 121.7(5) . . ?
 C3A C2A C1A 132.5(7) . . ?
 C3A C2A H2A 113.8 . . ?
 C3A C2A Li8A 87.4(4) . . ?
 Li8A C2A Li3 118.6(5) . . ?
 Li8A C2A H2A 124.8 . . ?
 C2A C3A H3A 118.3 . . ?
 C2A C3A C4A 123.5(7) . . ?
 C2A C3A Li7A 121.8(5) . . ?
 C2A C3A Li8A 62.1(4) . . ?
 C4A C3A H3A 118.3 . . ?
 C4A C3A Li7A 60.2(4) . . ?
 C4A C3A Li8A 134.4(5) . . ?
 Li7A C3A H3A 88.2 . . ?
 Li7A C3A Li8A 78.6(4) . . ?
 Li8A C3A H3A 75.9 . . ?
 C3A C4A H4A 116.3 . . ?
 C3A C4A Li7A 84.9(4) . . ?
 C5A C4A C3A 127.4(6) . . ?
 C5A C4A H4A 116.3 . . ?
 C5A C4A Li7A 72.9(5) . . ?
 Li7A C4A H4A 115.6 . . ?
 C4A C5A H5A 116.3 . . ?
 C4A C5A C6A 127.3(6) . . ?
 C4A C5A Li7A 70.8(5) . . ?
 C6A C5A H5A 116.3 . . ?
 C6A C5A Li7A 86.6(4) . . ?
 Li7A C5A H5A 115.9 . . ?
 C5A C6A H6A 117.4 . . ?
 C5A C6A Li6A 132.7(5) . . ?
 C5A C6A Li7A 59.8(4) . . ?
 C7A C6A C5A 125.2(7) . . ?
 C7A C6A H6A 117.4 . . ?
 C7A C6A Li6A 62.8(4) . . ?
 C7A C6A Li7A 126.9(5) . . ?
 Li6A C6A H6A 76.0 . . ?
 Li7A C6A H6A 84.0 . . ?
 Li7A C6A Li6A 78.7(4) . . ?
 C6A C7A H7A 114.0 . . ?
 C6A C7A Li6A 84.2(4) . . ?
 C8A C7A C6A 132.1(7) . . ?
 C8A C7A H7A 114.0 . . ?
 C8A C7A Li6A 67.9(5) . . ?
 Li6A C7A H7A 126.0 . . ?
 C7A C8A H8A 114.4 . . ?
 C7A C8A C9A 131.1(7) . . ?
 C7A C8A Li6A 76.5(5) . . ?
 C9A C8A H8A 114.4 . . ?
 C9A C8A Li6A 77.1(5) . . ?
 Li6A C8A H8A 123.4 . . ?
 C8A C9A H9A 115.2 . . ?
 C8A C9A Li6A 66.4(4) . . ?
 C10A C9A C8A 129.6(7) . . ?
 C10A C9A H9A 115.2 . . ?
 C10A C9A Li6A 85.3(4) . . ?
 Li6A C9A H9A 124.5 . . ?
 C9A C10A H10A 118.1 . . ?
 C9A C10A C11A 123.8(6) . . ?
 C9A C10A Li5A 126.9(5) . . ?
 C9A C10A Li6A 63.1(4) . . ?
 C11A C10A H10A 118.1 . . ?
 C11A C10A Li5A 57.9(4) . . ?
 C11A C10A Li6A 132.8(4) . . ?
 Li5A C10A H10A 85.8 . . ?
 Li6A C10A H10A 76.0 . . ?
 Li6A C10A Li5A 80.6(3) . . ?
 Li2 C11A H11A 105.7 . . ?
 C10A C11A Li2 92.2(4) . . ?
 C10A C11A H11A 117.5 . . ?
 C10A C11A C12A 125.0(6) . . ?
 C10A C11A Li5A 88.8(4) . . ?
 C12A C11A Li2 73.2(4) . . ?
 C12A C11A H11A 117.5 . . ?
 C12A C11A Li5A 68.8(5) . . ?
 Li5A C11A Li2 133.8(5) . . ?
 Li5A C11A H11A 114.5 . . ?
 Li2 C12A H12A 104.5 . . ?
 C11A C12A Li2 70.4(4) . . ?
 C11A C12A H12A 116.9 . . ?
 C11A C12A Li5A 71.6(5) . . ?
 C13A C12A Li2 96.2(5) . . ?
 C13A C12A C11A 126.2(6) . . ?
 C13A C12A H12A 116.9 . . ?
 C13A C12A Li5A 85.7(4) . . ?
 Li5A C12A Li2 133.8(5) . . ?
 Li5A C12A H12A 115.6 . . ?
 C12A C13A H13A 118.5 . . ?
 C12A C13A Li4A 132.1(5) . . ?
 C12A C13A Li5A 59.1(4) . . ?
 C14A C13A C12A 123.0(8) . . ?
 C14A C13A H13A 118.5 . . ?
 C14A C13A Li4A 63.0(4) . . ?
 C14A C13A Li5A 124.9(5) . . ?
 Li4A C13A H13A 76.9 . . ?
 Li5A C13A H13A 86.5 . . ?
 Li5A C13A Li4A 78.7(3) . . ?
 C13A C14A H14A 113.5 . . ?
 C13A C14A Li4A 86.0(5) . . ?
 C15A C14A C13A 132.9(8) . . ?
 C15A C14A H14A 113.5 . . ?
 C15A C14A Li4A 67.6(5) . . ?
 Li4A C14A H14A 124.3 . . ?
 C14A C15A H15A 114.2 . . ?
 C14A C15A C16A 131.5(8) . . ?
 C14A C15A Li4A 78.4(6) . . ?
 C16A C15A H15A 114.2 . . ?
 C16A C15A Li4A 76.3(6) . . ?
 Li4A C15A H15A 122.2 . . ?
 C15A C16A H16A 110.9 . . ?
 C15A C16A C17A 138.1(9) . . ?
 C15A C16A Li4A 68.7(5) . . ?
 C17A C16A H16A 110.9 . . ?
 C17A C16A Li4A 89.2(5) . . ?
 Li4A C16A H16A 121.7 . . ?
 C16A C17A H17A 118.9 . . ?
 C16A C17A C18A 122.3(7) . . ?
 C16A C17A Li4A 59.9(4) . . ?
 C16A C17A Li8A 130.2(5) . . ?
 C18A C17A H17A 118.9 . . ?
 C18A C17A Li4A 128.4(4) . . ?
 C18A C17A Li8A 60.9(4) . . ?
 Li4A C17A H17A 82.9 . . ?
 Li8A C17A H17A 80.5 . . ?
 Li8A C17A Li4A 80.1(3) . . ?
 C1A C18A C17A 131.6(6) . . ?
 C1A C18A H18A 114.2 . . ?
 C1A C18A Li8A 68.9(5) . . ?
 C17A C18A H18A 114.2 . . ?
 C17A C18A Li8A 86.1(4) . . ?
 Li8A C18A H18A 121.5 . . ?
 C20A C19A C23A 108.1(5) . . ?
 C20A C19A C24A 124.3(5) . . ?
 C20A C19A Li4A 75.2(4) . . ?
 C20A C19A Li8A 144.3(5) . . ?
 C23A C19A C24A 124.2(5) . . ?
 C23A C19A Li4A 143.5(5) . . ?
 C23A C19A Li8A 73.3(4) . . ?
 C24A C19A Li4A 73.9(4) . . ?
 C24A C19A Li8A 74.7(4) . . ?
 Li8A C19A Li4A 83.6(4) . . ?
 C19A C20A C21A 108.6(5) . . ?
 C19A C20A C27A 125.6(5) . . ?
 C19A C20A Li4A 73.2(4) . . ?
 C19A C20A Li5A 141.1(5) . . ?
 C21A C20A C27A 123.1(5) . . ?
 C21A C20A Li4A 143.1(5) . . ?
 C21A C20A Li5A 74.1(4) . . ?
 C27A C20A Li4A 75.3(4) . . ?
 C27A C20A Li5A 74.2(4) . . ?
 Li5A C20A Li4A 82.5(4) . . ?
 C20A C21A C22A 107.2(5) . . ?
 C20A C21A C30A 125.2(5) . . ?
 C20A C21A Li5A 72.0(4) . . ?
 C20A C21A Li6A 142.4(5) . . ?
 C22A C21A C30A 125.4(5) . . ?
 C22A C21A Li5A 141.2(5) . . ?
 C22A C21A Li6A 74.1(4) . . ?
 C30A C21A Li5A 75.8(4) . . ?
 C30A C21A Li6A 73.4(4) . . ?
 Li5A C21A Li6A 84.0(4) . . ?
 C21A C22A C33A 123.3(6) . . ?
 C21A C22A Li6A 74.8(4) . . ?
 C21A C22A Li7A 141.9(5) . . ?
 C23A C22A C21A 108.0(5) . . ?
 C23A C22A C33A 125.7(5) . . ?
 C23A C22A Li6A 143.1(5) . . ?
 C23A C22A Li7A 74.8(4) . . ?
 C33A C22A Li6A 72.7(4) . . ?
 C33A C22A Li7A 75.2(4) . . ?
 Li7A C22A Li6A 81.4(4) . . ?
 C19A C23A C22A 108.1(5) . . ?
 C19A C23A C36A 124.9(5) . . ?
 C19A C23A Li7A 141.1(5) . . ?
 C19A C23A Li8A 74.6(4) . . ?
 C22A C23A C36A 124.3(5) . . ?
 C22A C23A Li7A 71.1(4) . . ?
 C22A C23A Li8A 142.9(5) . . ?
 C36A C23A Li7A 77.3(4) . . ?
 C36A C23A Li8A 73.7(4) . . ?
 Li7A C23A Li8A 84.1(4) . . ?
 C19A C24A Li4A 73.0(4) . . ?
 C19A C24A Li8A 72.1(4) . . ?
 C25A C24A C19A 110.5(5) . . ?
 C25A C24A Li4A 61.2(4) . . ?
 C25A C24A Li8A 139.2(5) . . ?
 C38A C24A C19A 109.9(5) . . ?
 C38A C24A C25A 139.2(6) . . ?
 C38A C24A Li4A 138.6(5) . . ?
 C38A C24A Li8A 61.0(4) . . ?
 Li4A C24A Li8A 82.6(4) . . ?
 C24A C25A H25A 117.6 . . ?
 C24A C25A C26A 124.8(5) . . ?
 C24A C25A Li4A 84.8(4) . . ?
 C26A C25A H25A 117.6 . . ?
 C26A C25A Li4A 72.0(5) . . ?
 Li4A C25A H25A 115.6 . . ?
 C25A C26A H26A 118.1 . . ?
 C25A C26A C27A 123.9(6) . . ?
 C25A C26A Li4A 70.9(5) . . ?
 C27A C26A H26A 118.1 . . ?
 C27A C26A Li4A 86.6(4) . . ?
 Li4A C26A H26A 114.2 . . ?
 C20A C27A Li4A 71.9(4) . . ?
 C20A C27A Li5A 70.5(4) . . ?
 C26A C27A C20A 109.5(5) . . ?
 C26A C27A Li4A 59.7(4) . . ?
 C26A C27A Li5A 136.3(5) . . ?
 C28A C27A C20A 113.0(5) . . ?
 C28A C27A C26A 137.4(6) . . ?
 C28A C27A Li4A 139.1(5) . . ?
 C28A C27A Li5A 64.8(4) . . ?
 Li5A C27A Li4A 80.6(4) . . ?
 C27A C28A H28A 118.2 . . ?
 C27A C28A C29A 123.5(5) . . ?
 C27A C28A Li5A 80.9(4) . . ?
 C29A C28A H28A 118.2 . . ?
 C29A C28A Li5A 71.3(4) . . ?
 Li5A C28A H28A 120.4 . . ?
 C28A C29A H29A 118.4 . . ?
 C28A C29A Li5A 70.1(4) . . ?
 C30A C29A C28A 123.1(5) . . ?
 C30A C29A H29A 118.4 . . ?
 C30A C29A Li5A 81.9(4) . . ?
 Li5A C29A H29A 120.3 . . ?
 C21A C30A Li1 107.9(4) . . ?
 C21A C30A Li5A 69.9(4) . . ?
 C21A C30A Li6A 74.6(4) . . ?
 C29A C30A Li1 109.7(4) . . ?
 C29A C30A C21A 111.2(5) . . ?
 C29A C30A Li5A 63.4(4) . . ?
 C29A C30A Li6A 139.0(4) . . ?
 C31A C30A Li1 52.3(3) . . ?
 C31A C30A C21A 111.7(5) . . ?
 C31A C30A C29A 136.9(6) . . ?
 C31A C30A Li5A 137.8(4) . . ?
 C31A C30A Li6A 59.0(3) . . ?
 Li5A C30A Li1 169.9(4) . . ?
 Li5A C30A Li6A 82.8(3) . . ?
 Li6A C30A Li1 106.3(3) . . ?
 Li1 C31A H31A 89.5 . . ?
 Li1 C31A Li6A 150.7(5) . . ?
 C30A C31A Li1 97.7(4) . . ?
 C30A C31A H31A 118.7 . . ?
 C30A C31A C32A 122.7(5) . . ?
 C30A C31A Li6A 88.8(4) . . ?
 C32A C31A Li1 82.7(4) . . ?
 C32A C31A H31A 118.7 . . ?
 C32A C31A Li6A 69.9(4) . . ?
 Li6A C31A H31A 112.4 . . ?
 Li1 C32A H32A 98.4 . . ?
 C31A C32A Li1 61.2(3) . . ?
 C31A C32A H32A 117.8 . . ?
 C31A C32A Li6A 71.2(4) . . ?
 C33A C32A Li1 110.2(4) . . ?
 C33A C32A C31A 124.3(5) . . ?
 C33A C32A H32A 117.8 . . ?
 C33A C32A Li6A 87.7(4) . . ?
 Li6A C32A Li1 131.3(5) . . ?
 Li6A C32A H32A 112.8 . . ?
 C22A C33A Li6A 75.1(4) . . ?
 C22A C33A Li7A 69.6(4) . . ?
 C32A C33A C22A 111.1(6) . . ?
 C32A C33A C34A 138.7(6) . . ?
 C32A C33A Li6A 59.1(4) . . ?
 C32A C33A Li7A 136.4(5) . . ?
 C34A C33A C22A 110.1(6) . . ?
 C34A C33A Li6A 137.4(4) . . ?
 C34A C33A Li7A 63.5(4) . . ?
 Li7A C33A Li6A 80.7(4) . . ?
 C33A C34A H34A 118.0 . . ?
 C33A C34A C35A 124.0(5) . . ?
 C33A C34A Li7A 81.1(4) . . ?
 C35A C34A H34A 118.0 . . ?
 C35A C34A Li7A 72.9(5) . . ?
 Li7A C34A H34A 118.6 . . ?
 C34A C35A H35A 117.7 . . ?
 C34A C35A Li7A 69.3(4) . . ?
 C36A C35A C34A 124.5(6) . . ?
 C36A C35A H35A 117.7 . . ?
 C36A C35A Li7A 82.9(4) . . ?
 Li7A C35A H35A 120.8 . . ?
 C23A C36A Li7A 68.6(4) . . ?
 C23A C36A Li8A 72.9(4) . . ?
 C35A C36A C23A 110.2(6) . . ?
 C35A C36A Li7A 62.5(4) . . ?
 C35A C36A Li8A 137.7(4) . . ?
 C37A C36A C23A 111.4(5) . . ?
 C37A C36A C35A 138.2(6) . . ?
 C37A C36A Li7A 140.2(5) . . ?
 C37A C36A Li8A 62.0(4) . . ?
 Li7A C36A Li8A 81.6(4) . . ?
 C36A C37A H37A 118.6 . . ?
 C36A C37A C38A 122.9(5) . . ?
 C36A C37A Li8A 84.1(4) . . ?
 C38A C37A H37A 118.6 . . ?
 C38A C37A Li8A 71.6(5) . . ?
 Li8A C37A H37A 115.9 . . ?
 C24A C38A C37A 125.7(5) . . ?
 C24A C38A H38A 117.1 . . ?
 C24A C38A Li8A 85.4(4) . . ?
 C37A C38A H38A 117.1 . . ?
 C37A C38A Li8A 71.0(5) . . ?
 Li8A C38A H38A 116.4 . . ?
 C13A Li4A C17A 81.3(3) . . ?
 C14A Li4A C13A 31.0(3) . . ?
 C14A Li4A C17A 81.1(4) . . ?
 C14A Li4A C19A 144.6(5) . . ?
 C14A Li4A C20A 121.3(6) . . ?
 C14A Li4A C24A 175.1(5) . . ?
 C14A Li4A C27A 110.1(6) . . ?
 C15A Li4A C13A 60.6(4) . . ?
 C15A Li4A C14A 33.9(3) . . ?
 C15A Li4A C16A 34.9(3) . . ?
 C15A Li4A C17A 62.2(4) . . ?
 C15A Li4A C19A 157.0(6) . . ?
 C15A Li4A C20A 154.1(6) . . ?
 C15A Li4A C24A 144.8(6) . . ?
 C15A Li4A C25A 135.1(6) . . ?
 C15A Li4A C26A 132.5(6) . . ?
 C15A Li4A C27A 140.0(6) . . ?
 C16A Li4A C13A 79.4(4) . . ?
 C16A Li4A C14A 63.8(4) . . ?
 C16A Li4A C17A 30.9(3) . . ?
 C16A Li4A C19A 124.7(6) . . ?
 C16A Li4A C20A 148.1(5) . . ?
 C16A Li4A C24A 113.2(6) . . ?
 C16A Li4A C27A 173.8(6) . . ?
 C19A Li4A C13A 113.7(4) . . ?
 C19A Li4A C17A 95.4(4) . . ?
 C19A Li4A C20A 31.60(19) . . ?
 C19A Li4A C24A 33.2(2) . . ?
 C19A Li4A C27A 59.0(3) . . ?
 C20A Li4A C13A 93.5(4) . . ?
 C20A Li4A C17A 117.5(4) . . ?
 C20A Li4A C27A 32.8(2) . . ?
 C24A Li4A C13A 146.4(5) . . ?
 C24A Li4A C17A 94.5(5) . . ?
 C24A Li4A C20A 58.9(3) . . ?
 C24A Li4A C27A 72.7(3) . . ?
 C25A Li4A C13A 156.9(6) . . ?
 C25A Li4A C14A 150.7(6) . . ?
 C25A Li4A C16A 123.3(6) . . ?
 C25A Li4A C17A 119.9(6) . . ?
 C25A Li4A C19A 59.1(3) . . ?
 C25A Li4A C20A 69.5(3) . . ?
 C25A Li4A C24A 34.0(3) . . ?
 C25A Li4A C26A 37.1(3) . . ?
 C25A Li4A C27A 62.7(3) . . ?
 C26A Li4A C13A 120.8(6) . . ?
 C26A Li4A C14A 121.2(6) . . ?
 C26A Li4A C16A 150.0(6) . . ?
 C26A Li4A C17A 156.8(6) . . ?
 C26A Li4A C19A 70.3(3) . . ?
 C26A Li4A C20A 58.7(3) . . ?
 C26A Li4A C24A 63.4(3) . . ?
 C26A Li4A C27A 33.7(2) . . ?
 C27A Li4A C13A 94.5(4) . . ?
 C27A Li4A C17A 150.1(5) . . ?
 C11A Li5A C10A 33.3(3) . . ?
 C11A Li5A C13A 67.0(3) . . ?
 C11A Li5A C20A 151.8(5) . . ?
 C11A Li5A C21A 131.3(6) . . ?
 C11A Li5A C27A 164.7(7) . . ?
 C11A Li5A C28A 146.3(5) . . ?
 C11A Li5A C29A 125.0(6) . . ?
 C11A Li5A C30A 119.1(6) . . ?
 C12A Li5A C10A 64.8(3) . . ?
 C12A Li5A C11A 39.6(3) . . ?
 C12A Li5A C13A 35.2(3) . . ?
 C12A Li5A C20A 134.9(6) . . ?
 C12A Li5A C21A 151.4(5) . . ?
 C12A Li5A C27A 125.4(6) . . ?
 C12A Li5A C28A 130.4(6) . . ?
 C12A Li5A C29A 146.8(6) . . ?
 C12A Li5A C30A 158.7(6) . . ?
 C13A Li5A C10A 76.2(3) . . ?
 C20A Li5A C10A 121.4(5) . . ?
 C20A Li5A C13A 99.9(5) . . ?
 C20A Li5A C21A 33.8(2) . . ?
 C20A Li5A C27A 35.2(2) . . ?
 C20A Li5A C30A 62.4(3) . . ?
 C21A Li5A C10A 98.5(4) . . ?
 C21A Li5A C13A 121.2(5) . . ?
 C21A Li5A C27A 62.4(3) . . ?
 C21A Li5A C30A 34.3(2) . . ?
 C27A Li5A C10A 156.3(5) . . ?
 C27A Li5A C13A 100.9(5) . . ?
 C27A Li5A C30A 75.9(3) . . ?
 C28A Li5A C10A 158.4(6) . . ?
 C28A Li5A C13A 125.3(6) . . ?
 C28A Li5A C20A 61.8(3) . . ?
 C28A Li5A C21A 73.1(3) . . ?
 C28A Li5A C27A 34.2(3) . . ?
 C28A Li5A C29A 38.6(3) . . ?
 C28A Li5A C30A 65.4(3) . . ?
 C29A Li5A C10A 119.9(6) . . ?
 C29A Li5A C13A 163.8(6) . . ?
 C29A Li5A C20A 73.7(3) . . ?
 C29A Li5A C21A 61.2(3) . . ?
 C29A Li5A C27A 65.2(3) . . ?
 C29A Li5A C30A 34.7(3) . . ?
 C30A Li5A C10A 96.2(5) . . ?
 C30A Li5A C13A 154.0(5) . . ?
 C6A Li6A C10A 80.1(3) . . ?
 C6A Li6A C21A 114.3(4) . . ?
 C6A Li6A C22A 93.9(4) . . ?
 C6A Li6A C30A 145.9(4) . . ?
 C6A Li6A C33A 95.2(4) . . ?
 C7A Li6A C6A 32.9(3) . . ?
 C7A Li6A C9A 66.7(3) . . ?
 C7A Li6A C10A 81.2(3) . . ?
 C7A Li6A C21A 147.2(5) . . ?
 C7A Li6A C22A 123.9(5) . . ?
 C7A Li6A C30A 174.6(5) . . ?
 C7A Li6A C33A 112.8(5) . . ?
 C8A Li6A C6A 64.0(3) . . ?
 C8A Li6A C7A 35.6(3) . . ?
 C8A Li6A C9A 36.5(3) . . ?
 C8A Li6A C10A 62.8(3) . . ?
 C8A Li6A C21A 156.2(6) . . ?
 C8A Li6A C22A 157.8(5) . . ?
 C8A Li6A C30A 141.4(6) . . ?
 C8A Li6A C31A 132.5(5) . . ?
 C8A Li6A C32A 134.3(5) . . ?
 C8A Li6A C33A 144.3(6) . . ?
 C9A Li6A C6A 83.0(3) . . ?
 C9A Li6A C10A 31.6(3) . . ?
 C9A Li6A C21A 121.2(5) . . ?
 C9A Li6A C22A 145.4(5) . . ?
 C9A Li6A C30A 108.8(5) . . ?
 C9A Li6A C33A 177.1(5) . . ?
 C10A Li6A C21A 93.4(4) . . ?
 C10A Li6A C22A 113.9(4) . . ?
 C10A Li6A C30A 93.5(4) . . ?
 C22A Li6A C21A 31.08(19) . . ?
 C30A Li6A C21A 32.0(2) . . ?
 C30A Li6A C22A 57.9(2) . . ?
 C31A Li6A C6A 158.9(6) . . ?
 C31A Li6A C7A 152.0(5) . . ?
 C31A Li6A C9A 118.0(6) . . ?
 C31A Li6A C10A 117.9(5) . . ?
 C31A Li6A C21A 57.1(3) . . ?
 C31A Li6A C22A 69.5(3) . . ?
 C31A Li6A C30A 32.2(2) . . ?
 C31A Li6A C33A 63.8(3) . . ?
 C32A Li6A C6A 121.3(6) . . ?
 C32A Li6A C7A 122.9(6) . . ?
 C32A Li6A C9A 149.6(5) . . ?
 C32A Li6A C10A 155.7(5) . . ?
 C32A Li6A C21A 68.3(3) . . ?
 C32A Li6A C22A 57.7(3) . . ?
 C32A Li6A C30A 62.4(3) . . ?
 C32A Li6A C31A 38.9(3) . . ?
 C32A Li6A C33A 33.2(3) . . ?
 C33A Li6A C10A 145.9(4) . . ?
 C33A Li6A C21A 57.5(2) . . ?
 C33A Li6A C22A 32.3(2) . . ?
 C33A Li6A C30A 71.5(3) . . ?
 C3A Li7A C6A 75.6(3) . . ?
 C3A Li7A C36A 98.9(5) . . ?
 C4A Li7A C3A 34.9(3) . . ?
 C4A Li7A C5A 36.2(3) . . ?
 C4A Li7A C6A 63.0(3) . . ?
 C4A Li7A C22A 152.7(5) . . ?
 C4A Li7A C23A 135.0(6) . . ?
 C4A Li7A C33A 159.3(6) . . ?
 C4A Li7A C34A 145.0(5) . . ?
 C4A Li7A C35A 128.7(6) . . ?
 C4A Li7A C36A 124.2(6) . . ?
 C5A Li7A C3A 64.2(3) . . ?
 C5A Li7A C6A 33.6(3) . . ?
 C5A Li7A C22A 134.5(6) . . ?
 C5A Li7A C23A 152.1(5) . . ?
 C5A Li7A C33A 123.2(6) . . ?
 C5A Li7A C35A 146.6(5) . . ?
 C5A Li7A C36A 160.5(6) . . ?
 C22A Li7A C3A 122.9(5) . . ?
 C22A Li7A C6A 101.2(5) . . ?
 C22A Li7A C23A 34.1(2) . . ?
 C22A Li7A C33A 35.2(2) . . ?
 C22A Li7A C36A 62.0(3) . . ?
 C23A Li7A C3A 100.2(5) . . ?
 C23A Li7A C6A 123.1(5) . . ?
 C23A Li7A C33A 63.1(3) . . ?
 C23A Li7A C36A 34.1(2) . . ?
 C33A Li7A C3A 157.2(5) . . ?
 C33A Li7A C6A 99.8(5) . . ?
 C33A Li7A C36A 76.3(3) . . ?
 C34A Li7A C3A 159.7(6) . . ?
 C34A Li7A C5A 128.7(6) . . ?
 C34A Li7A C6A 124.2(6) . . ?
 C34A Li7A C22A 62.1(3) . . ?
 C34A Li7A C23A 73.7(3) . . ?
 C34A Li7A C33A 35.4(3) . . ?
 C34A Li7A C35A 37.8(3) . . ?
 C34A Li7A C36A 65.0(3) . . ?
 C35A Li7A C3A 122.2(6) . . ?
 C35A Li7A C6A 161.9(6) . . ?
 C35A Li7A C22A 73.0(3) . . ?
 C35A Li7A C23A 61.0(3) . . ?
 C35A Li7A C33A 65.4(3) . . ?
 C35A Li7A C36A 34.6(3) . . ?
 C36A Li7A C6A 156.2(5) . . ?
 C1A Li8A C2A 34.5(3) . . ?
 C1A Li8A C3A 60.6(3) . . ?
 C1A Li8A C17A 64.3(4) . . ?
 C1A Li8A C18A 36.6(3) . . ?
 C1A Li8A C19A 161.1(6) . . ?
 C1A Li8A C23A 153.2(6) . . ?
 C1A Li8A C24A 146.7(7) . . ?
 C1A Li8A C36A 135.8(7) . . ?
 C1A Li8A C37A 128.1(5) . . ?
 C1A Li8A C38A 133.7(5) . . ?
 C2A Li8A C3A 30.5(3) . . ?
 C2A Li8A C17A 82.3(4) . . ?
 C2A Li8A C19A 144.1(5) . . ?
 C2A Li8A C23A 119.0(6) . . ?
 C2A Li8A C24A 176.6(5) . . ?
 C2A Li8A C36A 107.0(6) . . ?
 C17A Li8A C3A 80.8(3) . . ?
 C18A Li8A C2A 66.2(4) . . ?
 C18A Li8A C3A 81.3(3) . . ?
 C18A Li8A C17A 33.0(3) . . ?
 C18A Li8A C19A 127.7(6) . . ?
 C18A Li8A C23A 152.4(5) . . ?
 C18A Li8A C24A 113.6(6) . . ?
 C18A Li8A C36A 172.4(6) . . ?
 C19A Li8A C3A 113.7(4) . . ?
 C19A Li8A C17A 97.4(4) . . ?
 C19A Li8A C24A 33.2(2) . . ?
 C23A Li8A C3A 93.1(4) . . ?
 C23A Li8A C17A 119.5(4) . . ?
 C23A Li8A C19A 32.09(19) . . ?
 C23A Li8A C24A 59.4(3) . . ?
 C23A Li8A C36A 33.4(2) . . ?
 C24A Li8A C3A 146.5(4) . . ?
 C24A Li8A C17A 95.9(5) . . ?
 C36A Li8A C3A 94.4(5) . . ?
 C36A Li8A C17A 152.6(4) . . ?
 C36A Li8A C19A 59.8(3) . . ?
 C36A Li8A C24A 73.3(3) . . ?
 C37A Li8A C2A 118.6(6) . . ?
 C37A Li8A C3A 121.1(6) . . ?
 C37A Li8A C17A 157.7(6) . . ?
 C37A Li8A C18A 145.3(5) . . ?
 C37A Li8A C19A 70.7(3) . . ?
 C37A Li8A C23A 59.3(3) . . ?
 C37A Li8A C24A 63.6(3) . . ?
 C37A Li8A C36A 33.9(3) . . ?
 C37A Li8A C38A 37.4(3) . . ?
 C38A Li8A C2A 149.6(6) . . ?
 C38A Li8A C3A 157.3(6) . . ?
 C38A Li8A C17A 120.3(6) . . ?
 C38A Li8A C18A 120.8(6) . . ?
 C38A Li8A C19A 58.7(3) . . ?
 C38A Li8A C23A 69.8(3) . . ?
 C38A Li8A C24A 33.6(2) . . ?
 C38A Li8A C36A 63.1(3) . . ?
 O5 C43A H43C 109.7 . . ?
 O5 C43A H43D 109.7 . . ?
 O5 C43A C44A 109.7(14) . . ?
 H43C C43A H43D 108.2 . . ?
 C44A C43A H43C 109.7 . . ?
 C44A C43A H43D 109.7 . . ?
 C43A C44A H44C 111.7 . . ?
 C43A C44A H44D 111.7 . . ?
 C43A C44A C45A 100.4(19) . . ?
 H44C C44A H44D 109.5 . . ?
 C45A C44A H44C 111.7 . . ?
 C45A C44A H44D 111.7 . . ?
 C44A C45A H45C 111.6 . . ?
 C44A C45A H45D 111.6 . . ?
 H45C C45A H45D 109.4 . . ?
 C46A C45A C44A 101.0(11) . . ?
 C46A C45A H45C 111.6 . . ?
 C46A C45A H45D 111.6 . . ?
 O5 C46A C45A 110.5(10) . . ?
 O5 C46A H46C 109.5 . . ?
 O5 C46A H46D 109.5 . . ?
 C45A C46A H46C 109.5 . . ?
 C45A C46A H46D 109.5 . . ?
 H46C C46A H46D 108.1 . . ?
 O4 C39A C40 106.0(6) . . ?
 O4 C39A H39C 110.5 . . ?
 O4 C39A H39D 110.5 . . ?
 C40 C39A H39C 110.5 . . ?
 C40 C39A H39D 110.5 . . ?
 H39C C39A H39D 108.7 . . ?
 H56C C56A H56D 109.7 . . ?
 C57A C56A H56C 112.0 . . ?
 C57A C56A H56D 112.0 . . ?
 C55A C56A H56C 112.0 . . ?
 C55A C56A H56D 112.0 . . ?
 C55A C56A C57A 98.6(15) . . ?
 C56A C57A H57C 112.3 . . ?
 C56A C57A H57D 112.3 . . ?
 C56A C57A C58A 97.3(16) . . ?
 H57C C57A H57D 109.9 . . ?
 C58A C57A H57C 112.3 . . ?
 C58A C57A H57D 112.3 . . ?
 C57A C58A H58C 112.2 . . ?
 C57A C58A H58D 112.2 . . ?
 H58C C58A H58D 109.8 . . ?
 O8A C58A C57A 97.8(16) . . ?
 O8A C58A H58C 112.2 . . ?
 O8A C58A H58D 112.2 . . ?
 C56A C55A H55C 111.2 . . ?
 C56A C55A H55D 111.2 . . ?
 H55C C55A H55D 109.1 . . ?
 O8A C55A C56A 102.8(14) . . ?
 O8A C55A H55C 111.2 . . ?
 O8A C55A H55D 111.2 . . ?
 C58A O8A Li2 128.8(15) . . ?
 C58A O8A C55A 109.3(14) . . ?
 C55A O8A Li2 111.6(11) . . ?
 H66C C66A H66D 108.5 . . ?
 C65A C66A H66C 110.2 . . ?
 C65A C66A H66D 110.2 . . ?
 O1A C66A H66C 110.2 . . ?
 O1A C66A H66D 110.2 . . ?
 O1A C66A C65A 107.4(4) . . ?
 C66A C65A H65C 111.0 . . ?
 C66A C65A H65D 111.0 . . ?
 C66A C65A C64A 103.6(5) . . ?
 H65C C65A H65D 109.0 . . ?
 C64A C65A H65C 111.0 . . ?
 C64A C65A H65D 111.0 . . ?
 C65A C64A H64C 111.1 . . ?
 C65A C64A H64D 111.1 . . ?
 H64C C64A H64D 109.1 . . ?
 C63A C64A C65A 103.2(5) . . ?
 C63A C64A H64C 111.1 . . ?
 C63A C64A H64D 111.1 . . ?
 C64A C63A H63C 110.8 . . ?
 C64A C63A H63D 110.8 . . ?
 H63C C63A H63D 108.9 . . ?
 O1A C63A C64A 104.6(5) . . ?
 O1A C63A H63C 110.8 . . ?
 O1A C63A H63D 110.8 . . ?
 C66A O1A Li1 127.9(5) . . ?
 C66A O1A C63A 107.9(4) . . ?
 C63A O1A Li1 120.7(5) . . ?

loop_
  _geom_torsion_atom_site_label_1
  _geom_torsion_atom_site_label_2
  _geom_torsion_atom_site_label_3
  _geom_torsion_atom_site_label_4
  _geom_torsion
  _geom_torsion_site_symmetry_1
  _geom_torsion_site_symmetry_2
  _geom_torsion_site_symmetry_3
  _geom_torsion_site_symmetry_4
  _geom_torsion_publ_flag
 O1 C63 C64 C65 -23(3) . . . . ?
 O2 C71 C72 C73 24.4(6) . . . . ?
 O3 C67 C68 C69 27.6(6) . . . . ?
 O4 C39 C40 C41 -33.4(9) . . . . ?
 O5 C43 C44 C45 -30(3) . . . . ?
 O5 C43A C44A C45A 31(4) . . . . ?
 O6 C47 C48 C49 -19.2(7) . . . . ?
 O7 C51 C52 C53 -15.5(7) . . . . ?
 O8 C55 C56 C57 18.2(9) . . . . ?
 O9 C59 C60 C61 -15.6(8) . . . . ?
 C39 O4 C42 C41 -47.1(7) . . . . ?
 C39 C40 C41 C42 4.1(8) . . . . ?
 C40 C41 C42 O4 27.3(5) . . . . ?
 C41 C40 C39A O4 32.6(10) . . . . ?
 C42 O4 C39 C40 49.2(9) . . . . ?
 C42 O4 C39A C40 -15.8(11) . . . . ?
 C43 O5 C46 C45 9(2) . . . . ?
 C43 C44 C45 C46 36.7(17) . . . . ?
 C44 C45 C46 O5 -28.7(8) . . . . ?
 C46 O5 C43 C44 14(3) . . . . ?
 C47 O6 C50 C49 17.6(6) . . . . ?
 C47 C48 C49 C50 29.7(7) . . . . ?
 C48 C49 C50 O6 -29.3(7) . . . . ?
 C50 O6 C47 C48 1.0(6) . . . . ?
 C51 O7 C54 C53 -26.1(4) . . . . ?
 C51 C52 C53 C54 -1.3(6) . . . . ?
 C52 C53 C54 O7 17.4(5) . . . . ?
 C54 O7 C51 C52 26.1(6) . . . . ?
 C55 O8 C58 C57 -9.8(11) . . . . ?
 C55 C56 C57 C58 -24.7(10) . . . . ?
 C56 C57 C58 O8 21.2(11) . . . . ?
 C58 O8 C55 C56 -5.1(10) . . . . ?
 C59 O9 C62 C61 30.4(8) . . . . ?
 C59 C60 C61 C62 31.9(8) . . . . ?
 C60 C61 C62 O9 -38.4(8) . . . . ?
 C62 O9 C59 C60 -9.4(8) . . . . ?
 C63 O1 C66 C65 19(4) . . . . ?
 C63 C64 C65 C66 34(3) . . . . ?
 C64 C65 C66 O1 -33(3) . . . . ?
 C66 O1 C63 C64 2(4) . . . . ?
 C67 O3 C70 C69 -9.8(5) . . . . ?
 C67 O3 Li1 O1 -39.3(11) . . . . ?
 C67 O3 Li1 O2 -145.7(4) . . . . ?
 C67 O3 Li1 C31 113.4(6) . . . . ?
 C67 O3 Li1 C32 70.9(7) . . . . ?
 C67 O3 Li1 C30A 116.2(4) . . . . ?
 C67 O3 Li1 C31A 93.4(6) . . . . ?
 C67 O3 Li1 C32A 56.9(5) . . . . ?
 C67 O3 Li1 O1A -45.0(5) . . . . ?
 C67 C68 C69 C70 -33.4(6) . . . . ?
 C68 C69 C70 O3 26.8(5) . . . . ?
 C70 O3 C67 C68 -10.9(5) . . . . ?
 C70 O3 Li1 O1 172.7(11) . . . . ?
 C70 O3 Li1 O2 66.3(4) . . . . ?
 C70 O3 Li1 C31 -34.5(7) . . . . ?
 C70 O3 Li1 C32 -77.0(7) . . . . ?
 C70 O3 Li1 C30A -31.8(5) . . . . ?
 C70 O3 Li1 C31A -54.6(6) . . . . ?
 C70 O3 Li1 C32A -91.0(4) . . . . ?
 C70 O3 Li1 O1A 167.1(4) . . . . ?
 C71 O2 C74 C73 -21.8(5) . . . . ?
 C71 C72 C73 C74 -36.1(6) . . . . ?
 C72 C73 C74 O2 35.8(6) . . . . ?
 C74 O2 C71 C72 -1.9(6) . . . . ?
 Li1 O1 C63 C64 146(3) . . . . ?
 Li1 O1 C66 C65 -126(2) . . . . ?
 Li1 O2 C71 C72 163.2(4) . . . . ?
 Li1 O2 C74 C73 172.6(4) . . . . ?
 Li1 O3 C67 C68 -163.7(4) . . . . ?
 Li1 O3 C70 C69 141.2(4) . . . . ?
 Li1 C31 C32 C33 92.8(10) . . . . ?
 Li1 C31 C32 Li6 166.1(6) . . . . ?
 Li1 C32 C33 C22 90.5(8) . . . . ?
 Li1 C32 C33 C34 -84.5(15) . . . . ?
 Li1 C32 C33 Li6 147.3(9) . . . . ?
 Li1 C32 C33 Li7 173.0(10) . . . . ?
 Li1 C30A C31A C32A 86.3(5) . . . . ?
 Li1 C30A C31A Li6A 151.3(5) . . . . ?
 Li1 C31A C32A C33A 95.9(5) . . . . ?
 Li1 C31A C32A Li6A 169.4(4) . . . . ?
 Li1 C32A C33A C22A 77.2(5) . . . . ?
 Li1 C32A C33A C34A -98.3(7) . . . . ?
 Li1 C32A C33A Li6A 133.6(5) . . . . ?
 Li1 C32A C33A Li7A 159.2(5) . . . . ?
 Li2 O7 C51 C52 -153.8(5) . . . . ?
 Li2 O7 C54 C53 153.7(4) . . . . ?
 Li2 O8 C55 C56 -164.4(6) . . . . ?
 Li2 O8 C58 C57 147.5(7) . . . . ?
 Li2 O9 C59 C60 173.9(5) . . . . ?
 Li2 O9 C62 C61 -152.8(6) . . . . ?
 Li2 C10 C11 C12 86.1(13) . . . . ?
 Li2 C10 C11 Li5 147.1(9) . . . . ?
 Li2 C11 C12 C13 79.6(10) . . . . ?
 Li2 C11 C12 Li5 150.5(8) . . . . ?
 Li2 C12 C13 C14 -125.1(11) . . . . ?
 Li2 C12 C13 Li4 155.8(9) . . . . ?
 Li2 C12 C13 Li5 118.3(8) . . . . ?
 Li2 C11A C12A C13A 83.3(6) . . . . ?
 Li2 C11A C12A Li5A 153.3(4) . . . . ?
 Li2 C12A C13A C14A -112.5(6) . . . . ?
 Li2 C12A C13A Li4A 165.7(6) . . . . ?
 Li2 C12A C13A Li5A 133.6(5) . . . . ?
 Li3 O4 C39 C40 -167.4(5) . . . . ?
 Li3 O4 C42 C41 164.7(4) . . . . ?
 Li3 O4 C39A C40 172.7(5) . . . . ?
 Li3 O5 C43 C44 148.8(13) . . . . ?
 Li3 O5 C46 C45 -132.1(5) . . . . ?
 Li3 O5 C43A C44A 139(3) . . . . ?
 Li3 O5 C46A C45A -160.8(8) . . . . ?
 Li3 O6 C47 C48 -168.0(5) . . . . ?
 Li3 O6 C50 C49 -173.5(4) . . . . ?
 Li3 C1 C2 C3 88.9(13) . . . . ?
 Li3 C1 C2 Li8 149.9(10) . . . . ?
 Li3 C1 C18 C17 -99.7(13) . . . . ?
 Li3 C1 C18 Li8 -165.2(7) . . . . ?
 Li3 C1A C2A C3A 103.2(7) . . . . ?
 Li3 C1A C2A Li8A 164.2(5) . . . . ?
 Li3 C1A C18A C17A -100.8(6) . . . . ?
 Li3 C1A C18A Li8A -164.7(5) . . . . ?
 Li3 C2A C3A C4A -110.9(7) . . . . ?
 Li3 C2A C3A Li7A 176.1(4) . . . . ?
 Li3 C2A C3A Li8A 122.4(7) . . . . ?
 C1 C2 C3 C4 179.2(11) . . . . ?
 C1 C2 C3 Li7 106.9(15) . . . . ?
 C1 C2 C3 Li8 52.7(11) . . . . ?
 C2 C1 C18 Li3 106.7(15) . . . . ?
 C2 C1 C18 C17 7(2) . . . . ?
 C2 C1 C18 Li8 -58.4(13) . . . . ?
 C2 C3 C4 C5 -176.0(12) . . . . ?
 C2 C3 C4 Li7 -111.0(11) . . . . ?
 C3 C4 C5 C6 3(2) . . . . ?
 C3 C4 C5 Li7 71.0(12) . . . . ?
 C4 C5 C6 C7 177.0(12) . . . . ?
 C4 C5 C6 Li6 91.4(18) . . . . ?
 C4 C5 C6 Li7 61.7(12) . . . . ?
 C5 C6 C7 C8 180.0(12) . . . . ?
 C5 C6 C7 Li6 -126.4(11) . . . . ?
 C6 C7 C8 C9 2(2) . . . . ?
 C6 C7 C8 Li6 60.4(13) . . . . ?
 C7 C8 C9 C10 -2(2) . . . . ?
 C7 C8 C9 Li6 58.7(14) . . . . ?
 C8 C9 C10 Li2 -110.2(13) . . . . ?
 C8 C9 C10 C11 -179.8(11) . . . . ?
 C8 C9 C10 Li5 103.8(16) . . . . ?
 C8 C9 C10 Li6 53.1(11) . . . . ?
 C9 C10 C11 Li2 95.2(11) . . . . ?
 C9 C10 C11 C12 -178.7(11) . . . . ?
 C9 C10 C11 Li5 -117.6(11) . . . . ?
 C10 C11 C12 Li2 -80.7(12) . . . . ?
 C10 C11 C12 C13 -1.2(18) . . . . ?
 C10 C11 C12 Li5 69.8(12) . . . . ?
 C11 C12 C13 C14 -179.2(11) . . . . ?
 C11 C12 C13 Li4 101.7(15) . . . . ?
 C11 C12 C13 Li5 64.2(10) . . . . ?
 C12 C13 C14 C15 -169.9(19) . . . . ?
 C12 C13 C14 Li4 -121.3(10) . . . . ?
 C13 C14 C15 C16 -8(3) . . . . ?
 C13 C14 C15 Li4 54(2) . . . . ?
 C14 C15 C16 C17 -2(2) . . . . ?
 C14 C15 C16 Li4 62.8(14) . . . . ?
 C15 C16 C17 C18 176.0(13) . . . . ?
 C15 C16 C17 Li4 57.4(13) . . . . ?
 C15 C16 C17 Li8 101.7(18) . . . . ?
 C16 C17 C18 Li3 101.3(11) . . . . ?
 C16 C17 C18 C1 -178.3(12) . . . . ?
 C16 C17 C18 Li8 -120.2(10) . . . . ?
 C18 C1 C2 C3 -4(2) . . . . ?
 C18 C1 C2 Li8 57.0(13) . . . . ?
 C19 C20 C21 C22 -0.2(13) . . . . ?
 C19 C20 C21 C30 -162.5(10) . . . . ?
 C19 C20 C21 Li5 139.7(10) . . . . ?
 C19 C20 C21 Li6 85.3(14) . . . . ?
 C19 C20 C27 C26 -8.4(15) . . . . ?
 C19 C20 C27 C28 167.4(10) . . . . ?
 C19 C20 C27 Li4 -56.2(10) . . . . ?
 C19 C20 C27 Li5 -142.8(12) . . . . ?
 C19 C23 C36 C35 -167.2(10) . . . . ?
 C19 C23 C36 C37 7.2(15) . . . . ?
 C19 C23 C36 Li7 144.6(12) . . . . ?
 C19 C23 C36 Li8 56.8(10) . . . . ?
 C19 C24 C25 C26 -9.9(15) . . . . ?
 C19 C24 C25 Li4 54.3(9) . . . . ?
 C19 C24 C38 C37 9.8(14) . . . . ?
 C19 C24 C38 Li8 -54.2(9) . . . . ?
 C20 C19 C23 C22 -0.5(13) . . . . ?
 C20 C19 C23 C36 161.1(10) . . . . ?
 C20 C19 C23 Li7 -83.2(14) . . . . ?
 C20 C19 C23 Li8 -142.2(9) . . . . ?
 C20 C19 C24 C25 10.9(15) . . . . ?
 C20 C19 C24 C38 -166.3(10) . . . . ?
 C20 C19 C24 Li4 58.9(10) . . . . ?
 C20 C19 C24 Li8 145.8(11) . . . . ?
 C20 C21 C22 C23 -0.1(12) . . . . ?
 C20 C21 C22 C33 -163.1(10) . . . . ?
 C20 C21 C22 Li6 141.0(9) . . . . ?
 C20 C21 C22 Li7 86.8(14) . . . . ?
 C20 C21 C30 C29 -7.2(15) . . . . ?
 C20 C21 C30 C31 169.2(10) . . . . ?
 C20 C21 C30 Li5 -56.1(10) . . . . ?
 C20 C21 C30 Li6 -144.1(12) . . . . ?
 C20 C27 C28 C29 -7.9(15) . . . . ?
 C20 C27 C28 Li5 52.8(9) . . . . ?
 C21 C20 C27 C26 -167.8(10) . . . . ?
 C21 C20 C27 C28 8.0(15) . . . . ?
 C21 C20 C27 Li4 144.3(11) . . . . ?
 C21 C20 C27 Li5 57.8(10) . . . . ?
 C21 C22 C23 C19 0.4(12) . . . . ?
 C21 C22 C23 C36 -161.4(10) . . . . ?
 C21 C22 C23 Li7 139.4(9) . . . . ?
 C21 C22 C23 Li8 88.1(14) . . . . ?
 C21 C22 C33 C32 -8.7(14) . . . . ?
 C21 C22 C33 C34 167.7(10) . . . . ?
 C21 C22 C33 Li6 -56.8(10) . . . . ?
 C21 C22 C33 Li7 -142.3(11) . . . . ?
 C21 C30 C31 Li1 -80.1(9) . . . . ?
 C21 C30 C31 C32 -10.2(14) . . . . ?
 C21 C30 C31 Li6 55.0(9) . . . . ?
 C22 C21 C30 C29 -166.7(10) . . . . ?
 C22 C21 C30 C31 9.8(14) . . . . ?
 C22 C21 C30 Li5 144.4(11) . . . . ?
 C22 C21 C30 Li6 56.5(10) . . . . ?
 C22 C23 C36 C35 -8.5(15) . . . . ?
 C22 C23 C36 C37 166.0(10) . . . . ?
 C22 C23 C36 Li7 -56.7(10) . . . . ?
 C22 C23 C36 Li8 -144.4(11) . . . . ?
 C22 C33 C34 C35 -9.3(14) . . . . ?
 C22 C33 C34 Li7 53.2(8) . . . . ?
 C23 C19 C20 C21 0.4(13) . . . . ?
 C23 C19 C20 C27 -161.4(10) . . . . ?
 C23 C19 C20 Li4 141.7(9) . . . . ?
 C23 C19 C20 Li5 87.9(14) . . . . ?
 C23 C19 C24 C25 167.5(10) . . . . ?
 C23 C19 C24 C38 -9.7(14) . . . . ?
 C23 C19 C24 Li4 -144.5(11) . . . . ?
 C23 C19 C24 Li8 -57.6(10) . . . . ?
 C23 C22 C33 C32 -168.7(10) . . . . ?
 C23 C22 C33 C34 7.7(14) . . . . ?
 C23 C22 C33 Li6 143.2(11) . . . . ?
 C23 C22 C33 Li7 57.7(10) . . . . ?
 C23 C36 C37 C38 -7.0(14) . . . . ?
 C23 C36 C37 Li8 55.8(9) . . . . ?
 C24 C19 C20 C21 160.2(10) . . . . ?
 C24 C19 C20 C27 -1.7(17) . . . . ?
 C24 C19 C20 Li4 -58.6(10) . . . . ?
 C24 C19 C20 Li5 -112.3(15) . . . . ?
 C24 C19 C23 C22 -160.3(10) . . . . ?
 C24 C19 C23 C36 1.3(17) . . . . ?
 C24 C19 C23 Li7 117.0(14) . . . . ?
 C24 C19 C23 Li8 58.0(10) . . . . ?
 C24 C25 C26 C27 -0.3(18) . . . . ?
 C24 C25 C26 Li4 71.1(10) . . . . ?
 C25 C24 C38 C37 -166.2(13) . . . . ?
 C25 C24 C38 Li8 129.7(14) . . . . ?
 C25 C26 C27 C20 9.3(15) . . . . ?
 C25 C26 C27 C28 -165.1(13) . . . . ?
 C25 C26 C27 Li4 64.0(10) . . . . ?
 C25 C26 C27 Li5 90.8(17) . . . . ?
 C26 C27 C28 C29 166.3(13) . . . . ?
 C26 C27 C28 Li5 -133.1(15) . . . . ?
 C27 C20 C21 C22 162.2(10) . . . . ?
 C27 C20 C21 C30 -0.1(17) . . . . ?
 C27 C20 C21 Li5 -57.9(10) . . . . ?
 C27 C20 C21 Li6 -112.2(14) . . . . ?
 C27 C28 C29 C30 0.3(17) . . . . ?
 C27 C28 C29 Li5 65.4(10) . . . . ?
 C28 C29 C30 C21 7.1(14) . . . . ?
 C28 C29 C30 C31 -167.9(12) . . . . ?
 C28 C29 C30 Li5 59.5(10) . . . . ?
 C28 C29 C30 Li6 95.4(16) . . . . ?
 C29 C30 C31 Li1 94.8(15) . . . . ?
 C29 C30 C31 C32 164.7(12) . . . . ?
 C29 C30 C31 Li6 -130.1(14) . . . . ?
 C30 C21 C22 C23 162.7(10) . . . . ?
 C30 C21 C22 C33 -0.3(16) . . . . ?
 C30 C21 C22 Li6 -56.2(9) . . . . ?
 C30 C21 C22 Li7 -110.4(14) . . . . ?
 C30 C31 C32 Li1 -91.5(10) . . . . ?
 C30 C31 C32 C33 1.3(16) . . . . ?
 C30 C31 C32 Li6 74.6(10) . . . . ?
 C31 C32 C33 C22 8.3(14) . . . . ?
 C31 C32 C33 C34 -166.8(12) . . . . ?
 C31 C32 C33 Li6 65.0(9) . . . . ?
 C31 C32 C33 Li7 90.7(16) . . . . ?
 C32 C33 C34 C35 165.8(12) . . . . ?
 C32 C33 C34 Li7 -131.7(14) . . . . ?
 C33 C22 C23 C19 163.2(10) . . . . ?
 C33 C22 C23 C36 1.4(17) . . . . ?
 C33 C22 C23 Li7 -57.9(10) . . . . ?
 C33 C22 C23 Li8 -109.1(15) . . . . ?
 C33 C34 C35 C36 2.3(18) . . . . ?
 C33 C34 C35 Li7 66.2(10) . . . . ?
 C34 C35 C36 C23 6.7(16) . . . . ?
 C34 C35 C36 C37 -165.6(13) . . . . ?
 C34 C35 C36 Li7 58.1(11) . . . . ?
 C34 C35 C36 Li8 94.1(18) . . . . ?
 C35 C36 C37 C38 165.3(13) . . . . ?
 C35 C36 C37 Li8 -132.0(15) . . . . ?
 C36 C37 C38 C24 -1.7(17) . . . . ?
 C36 C37 C38 Li8 69.2(10) . . . . ?
 C38 C24 C25 C26 166.2(13) . . . . ?
 C38 C24 C25 Li4 -129.6(14) . . . . ?
 Li4 C13 C14 C15 -49(2) . . . . ?
 Li4 C14 C15 C16 -62.6(14) . . . . ?
 Li4 C15 C16 C17 -65.1(14) . . . . ?
 Li4 C16 C17 C18 118.6(10) . . . . ?
 Li4 C16 C17 Li8 44.3(13) . . . . ?
 Li4 C17 C18 Li3 174.5(8) . . . . ?
 Li4 C17 C18 C1 -105.1(16) . . . . ?
 Li4 C17 C18 Li8 -47.1(12) . . . . ?
 Li4 C19 C20 C21 -141.2(10) . . . . ?
 Li4 C19 C20 C27 56.9(10) . . . . ?
 Li4 C19 C20 Li5 -53.7(12) . . . . ?
 Li4 C19 C23 C22 88.7(14) . . . . ?
 Li4 C19 C23 C36 -109.7(15) . . . . ?
 Li4 C19 C23 Li7 6(2) . . . . ?
 Li4 C19 C23 Li8 -53.0(12) . . . . ?
 Li4 C19 C24 C25 -48.1(8) . . . . ?
 Li4 C19 C24 C38 134.8(9) . . . . ?
 Li4 C19 C24 Li8 86.8(6) . . . . ?
 Li4 C20 C21 C22 -87.4(14) . . . . ?
 Li4 C20 C21 C30 110.3(15) . . . . ?
 Li4 C20 C21 Li5 52.5(13) . . . . ?
 Li4 C20 C21 Li6 -2(2) . . . . ?
 Li4 C20 C27 C26 47.8(8) . . . . ?
 Li4 C20 C27 C28 -136.4(10) . . . . ?
 Li4 C20 C27 Li5 -86.6(6) . . . . ?
 Li4 C24 C25 C26 -64.2(10) . . . . ?
 Li4 C24 C38 C37 96.5(16) . . . . ?
 Li4 C24 C38 Li8 32.5(14) . . . . ?
 Li4 C25 C26 C27 -71.4(11) . . . . ?
 Li4 C26 C27 C20 -54.7(9) . . . . ?
 Li4 C26 C27 C28 131.0(14) . . . . ?
 Li4 C26 C27 Li5 26.8(14) . . . . ?
 Li4 C27 C28 C29 -97.2(17) . . . . ?
 Li4 C27 C28 Li5 -36.5(14) . . . . ?
 Li5 C10 C11 Li2 -147.1(9) . . . . ?
 Li5 C10 C11 C12 -61.0(10) . . . . ?
 Li5 C11 C12 Li2 -150.5(8) . . . . ?
 Li5 C11 C12 C13 -70.9(10) . . . . ?
 Li5 C12 C13 C14 116.6(12) . . . . ?
 Li5 C12 C13 Li4 37.5(13) . . . . ?
 Li5 C13 C14 C15 -95(3) . . . . ?
 Li5 C13 C14 Li4 -46.4(14) . . . . ?
 Li5 C20 C21 C22 -139.9(9) . . . . ?
 Li5 C20 C21 C30 57.8(10) . . . . ?
 Li5 C20 C21 Li6 -54.4(12) . . . . ?
 Li5 C20 C27 C26 134.4(9) . . . . ?
 Li5 C20 C27 C28 -49.8(9) . . . . ?
 Li5 C20 C27 Li4 86.6(6) . . . . ?
 Li5 C21 C22 C23 -83.4(14) . . . . ?
 Li5 C21 C22 C33 113.7(14) . . . . ?
 Li5 C21 C22 Li6 57.7(12) . . . . ?
 Li5 C21 C22 Li7 4(2) . . . . ?
 Li5 C21 C30 C29 48.9(8) . . . . ?
 Li5 C21 C30 C31 -134.7(9) . . . . ?
 Li5 C21 C30 Li6 -88.0(6) . . . . ?
 Li5 C27 C28 C29 -60.6(10) . . . . ?
 Li5 C28 C29 C30 -65.1(10) . . . . ?
 Li5 C29 C30 C21 -52.4(9) . . . . ?
 Li5 C29 C30 C31 132.6(14) . . . . ?
 Li5 C29 C30 Li6 35.9(14) . . . . ?
 Li5 C30 C31 Li1 -162.1(11) . . . . ?
 Li5 C30 C31 C32 -92.2(16) . . . . ?
 Li5 C30 C31 Li6 -27.0(15) . . . . ?
 Li6 C6 C7 C8 -53.6(12) . . . . ?
 Li6 C7 C8 C9 -58.9(14) . . . . ?
 Li6 C8 C9 C10 -61.2(12) . . . . ?
 Li6 C9 C10 Li2 -163.3(9) . . . . ?
 Li6 C9 C10 C11 127.0(11) . . . . ?
 Li6 C9 C10 Li5 50.7(13) . . . . ?
 Li6 C10 C11 Li2 -176.9(13) . . . . ?
 Li6 C10 C11 C12 -90.8(19) . . . . ?
 Li6 C10 C11 Li5 -29.8(16) . . . . ?
 Li6 C21 C22 C23 -141.1(9) . . . . ?
 Li6 C21 C22 C33 55.9(9) . . . . ?
 Li6 C21 C22 Li7 -54.2(12) . . . . ?
 Li6 C21 C30 C29 136.9(9) . . . . ?
 Li6 C21 C30 C31 -46.7(8) . . . . ?
 Li6 C21 C30 Li5 88.0(6) . . . . ?
 Li6 C22 C23 C19 -87.6(14) . . . . ?
 Li6 C22 C23 C36 110.6(15) . . . . ?
 Li6 C22 C23 Li7 51.4(12) . . . . ?
 Li6 C22 C23 Li8 0(2) . . . . ?
 Li6 C22 C33 C32 48.1(8) . . . . ?
 Li6 C22 C33 C34 -135.4(9) . . . . ?
 Li6 C22 C33 Li7 -85.5(6) . . . . ?
 Li6 C30 C31 Li1 -135.1(9) . . . . ?
 Li6 C30 C31 C32 -65.2(9) . . . . ?
 Li6 C31 C32 Li1 -166.1(6) . . . . ?
 Li6 C31 C32 C33 -73.3(10) . . . . ?
 Li6 C32 C33 C22 -56.8(9) . . . . ?
 Li6 C32 C33 C34 128.2(13) . . . . ?
 Li6 C32 C33 Li7 25.7(14) . . . . ?
 Li6 C33 C34 C35 -99.8(15) . . . . ?
 Li6 C33 C34 Li7 -37.3(13) . . . . ?
 Li7 C3 C4 C5 -65.0(12) . . . . ?
 Li7 C4 C5 C6 -68.4(12) . . . . ?
 Li7 C5 C6 C7 115.3(11) . . . . ?
 Li7 C5 C6 Li6 29.7(14) . . . . ?
 Li7 C6 C7 C8 -103.7(17) . . . . ?
 Li7 C6 C7 Li6 -50.1(12) . . . . ?
 Li7 C22 C23 C19 -139.0(9) . . . . ?
 Li7 C22 C23 C36 59.3(10) . . . . ?
 Li7 C22 C23 Li8 -51.3(13) . . . . ?
 Li7 C22 C33 C32 133.6(9) . . . . ?
 Li7 C22 C33 C34 -49.9(8) . . . . ?
 Li7 C22 C33 Li6 85.5(6) . . . . ?
 Li7 C23 C36 C35 48.2(9) . . . . ?
 Li7 C23 C36 C37 -137.3(9) . . . . ?
 Li7 C23 C36 Li8 -87.7(6) . . . . ?
 Li7 C33 C34 C35 -62.5(10) . . . . ?
 Li7 C34 C35 C36 -63.9(11) . . . . ?
 Li7 C35 C36 C23 -51.3(9) . . . . ?
 Li7 C35 C36 C37 136.4(14) . . . . ?
 Li7 C35 C36 Li8 36.0(15) . . . . ?
 Li7 C36 C37 C38 -89.1(17) . . . . ?
 Li7 C36 C37 Li8 -26.3(15) . . . . ?
 Li8 C1 C2 C3 -61.0(13) . . . . ?
 Li8 C1 C18 Li3 165.2(7) . . . . ?
 Li8 C1 C18 C17 65.5(13) . . . . ?
 Li8 C2 C3 C4 126.5(10) . . . . ?
 Li8 C2 C3 Li7 54.2(11) . . . . ?
 Li8 C3 C4 C5 -93.5(18) . . . . ?
 Li8 C3 C4 Li7 -28.5(15) . . . . ?
 Li8 C17 C18 Li3 -138.5(10) . . . . ?
 Li8 C17 C18 C1 -58.1(12) . . . . ?
 Li8 C19 C20 C21 -86.8(14) . . . . ?
 Li8 C19 C20 C27 111.3(15) . . . . ?
 Li8 C19 C20 Li4 54.4(13) . . . . ?
 Li8 C19 C20 Li5 1(2) . . . . ?
 Li8 C19 C23 C22 141.7(9) . . . . ?
 Li8 C19 C23 C36 -56.7(10) . . . . ?
 Li8 C19 C23 Li7 59.0(12) . . . . ?
 Li8 C19 C24 C25 -134.9(9) . . . . ?
 Li8 C19 C24 C38 48.0(8) . . . . ?
 Li8 C19 C24 Li4 -86.8(6) . . . . ?
 Li8 C23 C36 C35 135.9(9) . . . . ?
 Li8 C23 C36 C37 -49.6(8) . . . . ?
 Li8 C23 C36 Li7 87.7(6) . . . . ?
 Li8 C24 C25 C26 -96.7(16) . . . . ?
 Li8 C24 C25 Li4 -32.5(14) . . . . ?
 Li8 C24 C38 C37 64.0(10) . . . . ?
 Li8 C36 C37 C38 -62.7(10) . . . . ?
 Li8 C37 C38 C24 -71.0(10) . . . . ?
 C1A C2A C3A C4A 179.6(6) . . . . ?
 C1A C2A C3A Li7A 106.5(8) . . . . ?
 C1A C2A C3A Li8A 52.8(7) . . . . ?
 C2A C1A C18A C17A 4.0(11) . . . . ?
 C2A C1A C18A Li8A -59.9(7) . . . . ?
 C2A C3A C4A C5A -174.4(6) . . . . ?
 C2A C3A C4A Li7A -110.4(6) . . . . ?
 C3A C4A C5A C6A -0.5(10) . . . . ?
 C3A C4A C5A Li7A 69.4(6) . . . . ?
 C4A C5A C6A C7A 178.7(6) . . . . ?
 C4A C5A C6A Li6A 95.0(9) . . . . ?
 C4A C5A C6A Li7A 62.7(6) . . . . ?
 C5A C6A C7A C8A -177.9(6) . . . . ?
 C5A C6A C7A Li6A -124.8(6) . . . . ?
 C6A C7A C8A C9A 0.0(11) . . . . ?
 C6A C7A C8A Li6A 59.1(7) . . . . ?
 C7A C8A C9A C10A -2.6(11) . . . . ?
 C7A C8A C9A Li6A 58.9(7) . . . . ?
 C8A C9A C10A C11A 179.2(6) . . . . ?
 C8A C9A C10A Li5A 106.4(7) . . . . ?
 C8A C9A C10A Li6A 53.9(6) . . . . ?
 C9A C10A C11A Li2 110.5(6) . . . . ?
 C9A C10A C11A C12A -178.5(5) . . . . ?
 C9A C10A C11A Li5A -115.6(6) . . . . ?
 C10A C11A C12A Li2 -80.7(6) . . . . ?
 C10A C11A C12A C13A 2.6(9) . . . . ?
 C10A C11A C12A Li5A 72.6(6) . . . . ?
 C11A C12A C13A C14A 177.3(6) . . . . ?
 C11A C12A C13A Li4A 95.5(8) . . . . ?
 C11A C12A C13A Li5A 63.4(6) . . . . ?
 C12A C13A C14A C15A -178.6(7) . . . . ?
 C12A C13A C14A Li4A -124.5(6) . . . . ?
 C13A C14A C15A C16A 1.2(14) . . . . ?
 C13A C14A C15A Li4A 60.9(8) . . . . ?
 C14A C15A C16A C17A -2.3(16) . . . . ?
 C14A C15A C16A Li4A 60.6(8) . . . . ?
 C15A C16A C17A C18A 174.9(8) . . . . ?
 C15A C16A C17A Li4A 56.1(9) . . . . ?
 C15A C16A C17A Li8A 97.6(11) . . . . ?
 C16A C17A C18A C1A -178.5(6) . . . . ?
 C16A C17A C18A Li8A -121.4(6) . . . . ?
 C18A C1A C2A Li3 -106.4(8) . . . . ?
 C18A C1A C2A C3A -3.2(12) . . . . ?
 C18A C1A C2A Li8A 57.8(7) . . . . ?
 C19A C20A C21A C22A 0.1(6) . . . . ?
 C19A C20A C21A C30A -163.8(5) . . . . ?
 C19A C20A C21A Li5A 139.3(5) . . . . ?
 C19A C20A C21A Li6A 86.2(8) . . . . ?
 C19A C20A C27A C26A -9.0(8) . . . . ?
 C19A C20A C27A C28A 167.3(5) . . . . ?
 C19A C20A C27A Li4A -56.2(6) . . . . ?
 C19A C20A C27A Li5A -142.4(6) . . . . ?
 C19A C23A C36A C35A -167.5(5) . . . . ?
 C19A C23A C36A C37A 7.6(8) . . . . ?
 C19A C23A C36A Li7A 144.7(6) . . . . ?
 C19A C23A C36A Li8A 57.2(6) . . . . ?
 C19A C24A C25A C26A -8.1(8) . . . . ?
 C19A C24A C25A Li4A 55.7(5) . . . . ?
 C19A C24A C38A C37A 7.6(7) . . . . ?
 C19A C24A C38A Li8A -55.0(5) . . . . ?
 C20A C19A C23A C22A -1.3(7) . . . . ?
 C20A C19A C23A C36A 160.6(5) . . . . ?
 C20A C19A C23A Li7A -83.4(9) . . . . ?
 C20A C19A C23A Li8A -142.6(5) . . . . ?
 C20A C19A C24A C25A 9.6(8) . . . . ?
 C20A C19A C24A C38A -164.8(5) . . . . ?
 C20A C19A C24A Li4A 58.8(6) . . . . ?
 C20A C19A C24A Li8A 146.4(6) . . . . ?
 C20A C21A C22A C23A -0.9(6) . . . . ?
 C20A C21A C22A C33A -162.5(5) . . . . ?
 C20A C21A C22A Li6A 140.7(5) . . . . ?
 C20A C21A C22A Li7A 87.3(8) . . . . ?
 C20A C21A C30A Li1 114.2(6) . . . . ?
 C20A C21A C30A C29A -6.1(7) . . . . ?
 C20A C21A C30A C31A 170.0(5) . . . . ?
 C20A C21A C30A Li5A -55.3(6) . . . . ?
 C20A C21A C30A Li6A -143.2(6) . . . . ?
 C20A C27A C28A C29A -7.1(8) . . . . ?
 C20A C27A C28A Li5A 53.2(5) . . . . ?
 C21A C20A C27A C26A -168.1(5) . . . . ?
 C21A C20A C27A C28A 8.2(8) . . . . ?
 C21A C20A C27A Li4A 144.7(6) . . . . ?
 C21A C20A C27A Li5A 58.5(6) . . . . ?
 C21A C22A C23A C19A 1.4(6) . . . . ?
 C21A C22A C23A C36A -160.7(5) . . . . ?
 C21A C22A C23A Li7A 140.3(5) . . . . ?
 C21A C22A C23A Li8A 89.5(9) . . . . ?
 C21A C22A C33A C32A -10.0(7) . . . . ?
 C21A C22A C33A C34A 166.7(5) . . . . ?
 C21A C22A C33A Li6A -57.8(5) . . . . ?
 C21A C22A C33A Li7A -143.2(6) . . . . ?
 C21A C30A C31A Li1 -96.3(5) . . . . ?
 C21A C30A C31A C32A -10.0(7) . . . . ?
 C21A C30A C31A Li6A 55.0(5) . . . . ?
 C22A C21A C30A Li1 -46.7(6) . . . . ?
 C22A C21A C30A C29A -167.1(5) . . . . ?
 C22A C21A C30A C31A 9.0(7) . . . . ?
 C22A C21A C30A Li5A 143.7(6) . . . . ?
 C22A C21A C30A Li6A 55.8(5) . . . . ?
 C22A C23A C36A C35A -8.5(7) . . . . ?
 C22A C23A C36A C37A 166.6(5) . . . . ?
 C22A C23A C36A Li7A -56.3(6) . . . . ?
 C22A C23A C36A Li8A -143.8(6) . . . . ?
 C22A C33A C34A C35A -8.9(7) . . . . ?
 C22A C33A C34A Li7A 53.3(5) . . . . ?
 C23A C19A C20A C21A 0.8(7) . . . . ?
 C23A C19A C20A C27A -160.9(5) . . . . ?
 C23A C19A C20A Li4A 142.0(5) . . . . ?
 C23A C19A C20A Li5A 88.3(8) . . . . ?
 C23A C19A C24A C25A 166.2(5) . . . . ?
 C23A C19A C24A C38A -8.2(8) . . . . ?
 C23A C19A C24A Li4A -144.6(6) . . . . ?
 C23A C19A C24A Li8A -57.0(6) . . . . ?
 C23A C22A C33A C32A -168.4(5) . . . . ?
 C23A C22A C33A C34A 8.4(7) . . . . ?
 C23A C22A C33A Li6A 143.9(6) . . . . ?
 C23A C22A C33A Li7A 58.4(6) . . . . ?
 C23A C36A C37A C38A -8.1(7) . . . . ?
 C23A C36A C37A Li8A 55.6(5) . . . . ?
 C24A C19A C20A C21A 160.6(5) . . . . ?
 C24A C19A C20A C27A -1.0(9) . . . . ?
 C24A C19A C20A Li4A -58.2(5) . . . . ?
 C24A C19A C20A Li5A -111.9(8) . . . . ?
 C24A C19A C23A C22A -161.1(5) . . . . ?
 C24A C19A C23A C36A 0.8(9) . . . . ?
 C24A C19A C23A Li7A 116.7(8) . . . . ?
 C24A C19A C23A Li8A 57.6(5) . . . . ?
 C24A C25A C26A C27A -2.1(9) . . . . ?
 C24A C25A C26A Li4A 70.0(6) . . . . ?
 C25A C24A C38A C37A -164.3(7) . . . . ?
 C25A C24A C38A Li8A 133.0(8) . . . . ?
 C25A C26A C27A C20A 10.3(7) . . . . ?
 C25A C26A C27A C28A -164.7(7) . . . . ?
 C25A C26A C27A Li4A 64.2(6) . . . . ?
 C25A C26A C27A Li5A 92.2(8) . . . . ?
 C26A C27A C28A C29A 167.7(6) . . . . ?
 C26A C27A C28A Li5A -132.0(8) . . . . ?
 C27A C20A C21A C22A 162.3(5) . . . . ?
 C27A C20A C21A C30A -1.6(9) . . . . ?
 C27A C20A C21A Li5A -58.5(5) . . . . ?
 C27A C20A C21A Li6A -111.7(8) . . . . ?
 C27A C28A C29A C30A -0.6(8) . . . . ?
 C27A C28A C29A Li5A 64.9(5) . . . . ?
 C28A C29A C30A Li1 -112.1(5) . . . . ?
 C28A C29A C30A C21A 7.1(7) . . . . ?
 C28A C29A C30A C31A -167.6(6) . . . . ?
 C28A C29A C30A Li5A 59.8(5) . . . . ?
 C28A C29A C30A Li6A 97.8(8) . . . . ?
 C29A C30A C31A Li1 78.4(7) . . . . ?
 C29A C30A C31A C32A 164.7(6) . . . . ?
 C29A C30A C31A Li6A -130.3(7) . . . . ?
 C30A C21A C22A C23A 162.9(5) . . . . ?
 C30A C21A C22A C33A 1.3(8) . . . . ?
 C30A C21A C22A Li6A -55.5(5) . . . . ?
 C30A C21A C22A Li7A -108.8(9) . . . . ?
 C30A C31A C32A Li1 -94.6(5) . . . . ?
 C30A C31A C32A C33A 1.3(8) . . . . ?
 C30A C31A C32A Li6A 74.8(5) . . . . ?
 C31A C32A C33A C22A 8.9(7) . . . . ?
 C31A C32A C33A C34A -166.5(6) . . . . ?
 C31A C32A C33A Li6A 65.3(5) . . . . ?
 C31A C32A C33A Li7A 91.0(8) . . . . ?
 C32A C33A C34A C35A 166.5(6) . . . . ?
 C32A C33A C34A Li7A -131.2(7) . . . . ?
 C33A C22A C23A C19A 162.4(5) . . . . ?
 C33A C22A C23A C36A 0.4(9) . . . . ?
 C33A C22A C23A Li7A -58.6(5) . . . . ?
 C33A C22A C23A Li8A -109.4(9) . . . . ?
 C33A C34A C35A C36A 1.0(9) . . . . ?
 C33A C34A C35A Li7A 66.2(6) . . . . ?
 C34A C35A C36A C23A 7.8(7) . . . . ?
 C34A C35A C36A C37A -165.4(6) . . . . ?
 C34A C35A C36A Li7A 58.8(6) . . . . ?
 C34A C35A C36A Li8A 94.3(8) . . . . ?
 C35A C36A C37A C38A 165.0(6) . . . . ?
 C35A C36A C37A Li8A -131.4(7) . . . . ?
 C36A C37A C38A C24A 0.5(8) . . . . ?
 C36A C37A C38A Li8A 69.9(5) . . . . ?
 C38A C24A C25A C26A 163.9(7) . . . . ?
 C38A C24A C25A Li4A -132.3(8) . . . . ?
 Li4A C13A C14A C15A -54.1(8) . . . . ?
 Li4A C14A C15A C16A -59.8(9) . . . . ?
 Li4A C15A C16A C17A -62.9(9) . . . . ?
 Li4A C16A C17A C18A 118.9(6) . . . . ?
 Li4A C16A C17A Li8A 41.5(8) . . . . ?
 Li4A C17A C18A C1A -103.4(8) . . . . ?
 Li4A C17A C18A Li8A -46.4(6) . . . . ?
 Li4A C19A C20A C21A -141.2(5) . . . . ?
 Li4A C19A C20A C27A 57.1(6) . . . . ?
 Li4A C19A C20A Li5A -53.7(8) . . . . ?
 Li4A C19A C23A C22A 88.2(9) . . . . ?
 Li4A C19A C23A C36A -109.9(9) . . . . ?
 Li4A C19A C23A Li7A 6.0(13) . . . . ?
 Li4A C19A C23A Li8A -53.1(8) . . . . ?
 Li4A C19A C24A C25A -49.2(5) . . . . ?
 Li4A C19A C24A C38A 136.4(5) . . . . ?
 Li4A C19A C24A Li8A 87.6(4) . . . . ?
 Li4A C20A C21A C22A -86.4(9) . . . . ?
 Li4A C20A C21A C30A 109.7(9) . . . . ?
 Li4A C20A C21A Li5A 52.8(8) . . . . ?
 Li4A C20A C21A Li6A -0.3(13) . . . . ?
 Li4A C20A C27A C26A 47.3(5) . . . . ?
 Li4A C20A C27A C28A -136.4(5) . . . . ?
 Li4A C20A C27A Li5A -86.2(4) . . . . ?
 Li4A C24A C25A C26A -63.8(6) . . . . ?
 Li4A C24A C38A C37A 94.1(8) . . . . ?
 Li4A C24A C38A Li8A 31.5(8) . . . . ?
 Li4A C25A C26A C27A -72.1(6) . . . . ?
 Li4A C26A C27A C20A -53.9(5) . . . . ?
 Li4A C26A C27A C28A 131.1(8) . . . . ?
 Li4A C26A C27A Li5A 27.9(8) . . . . ?
 Li4A C27A C28A C29A -95.6(8) . . . . ?
 Li4A C27A C28A Li5A -35.3(8) . . . . ?
 Li5A C10A C11A Li2 -133.8(5) . . . . ?
 Li5A C10A C11A C12A -62.9(6) . . . . ?
 Li5A C11A C12A Li2 -153.3(4) . . . . ?
 Li5A C11A C12A C13A -70.0(6) . . . . ?
 Li5A C12A C13A C14A 113.9(6) . . . . ?
 Li5A C12A C13A Li4A 32.1(8) . . . . ?
 Li5A C13A C14A C15A -105.7(9) . . . . ?
 Li5A C13A C14A Li4A -51.6(7) . . . . ?
 Li5A C20A C21A C22A -139.2(5) . . . . ?
 Li5A C20A C21A C30A 56.9(5) . . . . ?
 Li5A C20A C21A Li6A -53.1(8) . . . . ?
 Li5A C20A C27A C26A 133.4(5) . . . . ?
 Li5A C20A C27A C28A -50.2(5) . . . . ?
 Li5A C20A C27A Li4A 86.2(4) . . . . ?
 Li5A C21A C22A C23A -83.3(8) . . . . ?
 Li5A C21A C22A C33A 115.0(8) . . . . ?
 Li5A C21A C22A Li6A 58.2(7) . . . . ?
 Li5A C21A C22A Li7A 4.9(13) . . . . ?
 Li5A C21A C30A Li1 169.6(4) . . . . ?
 Li5A C21A C30A C29A 49.2(4) . . . . ?
 Li5A C21A C30A C31A -134.7(5) . . . . ?
 Li5A C21A C30A Li6A -87.9(4) . . . . ?
 Li5A C27A C28A C29A -60.3(6) . . . . ?
 Li5A C28A C29A C30A -65.5(5) . . . . ?
 Li5A C29A C30A Li1 -171.9(4) . . . . ?
 Li5A C29A C30A C21A -52.7(5) . . . . ?
 Li5A C29A C30A C31A 132.6(7) . . . . ?
 Li5A C29A C30A Li6A 38.0(7) . . . . ?
 Li5A C30A C31A Li1 -179.9(6) . . . . ?
 Li5A C30A C31A C32A -93.6(8) . . . . ?
 Li5A C30A C31A Li6A -28.5(8) . . . . ?
 Li6A C6A C7A C8A -53.0(6) . . . . ?
 Li6A C7A C8A C9A -59.1(7) . . . . ?
 Li6A C8A C9A C10A -61.5(7) . . . . ?
 Li6A C9A C10A C11A 125.3(6) . . . . ?
 Li6A C9A C10A Li5A 52.5(6) . . . . ?
 Li6A C10A C11A Li2 -166.5(6) . . . . ?
 Li6A C10A C11A C12A -95.5(8) . . . . ?
 Li6A C10A C11A Li5A -32.6(7) . . . . ?
 Li6A C21A C22A C23A -141.6(5) . . . . ?
 Li6A C21A C22A C33A 56.8(5) . . . . ?
 Li6A C21A C22A Li7A -53.4(8) . . . . ?
 Li6A C21A C30A Li1 -102.5(4) . . . . ?
 Li6A C21A C30A C29A 137.1(5) . . . . ?
 Li6A C21A C30A C31A -46.8(4) . . . . ?
 Li6A C21A C30A Li5A 87.9(4) . . . . ?
 Li6A C22A C23A C19A -87.2(8) . . . . ?
 Li6A C22A C23A C36A 110.8(8) . . . . ?
 Li6A C22A C23A Li7A 51.7(7) . . . . ?
 Li6A C22A C23A Li8A 0.9(13) . . . . ?
 Li6A C22A C33A C32A 47.7(4) . . . . ?
 Li6A C22A C33A C34A -135.5(5) . . . . ?
 Li6A C22A C33A Li7A -85.5(4) . . . . ?
 Li6A C30A C31A Li1 -151.3(5) . . . . ?
 Li6A C30A C31A C32A -65.0(5) . . . . ?
 Li6A C31A C32A Li1 -169.4(4) . . . . ?
 Li6A C31A C32A C33A -73.5(5) . . . . ?
 Li6A C32A C33A C22A -56.4(5) . . . . ?
 Li6A C32A C33A C34A 128.2(7) . . . . ?
 Li6A C32A C33A Li7A 25.7(7) . . . . ?
 Li6A C33A C34A C35A -98.4(8) . . . . ?
 Li6A C33A C34A Li7A -36.2(7) . . . . ?
 Li7A C3A C4A C5A -63.9(6) . . . . ?
 Li7A C4A C5A C6A -69.9(6) . . . . ?
 Li7A C5A C6A C7A 116.0(6) . . . . ?
 Li7A C5A C6A Li6A 32.3(8) . . . . ?
 Li7A C6A C7A C8A -101.8(8) . . . . ?
 Li7A C6A C7A Li6A -48.8(6) . . . . ?
 Li7A C22A C23A C19A -139.0(5) . . . . ?
 Li7A C22A C23A C36A 59.0(5) . . . . ?
 Li7A C22A C23A Li8A -50.8(8) . . . . ?
 Li7A C22A C33A C32A 133.2(5) . . . . ?
 Li7A C22A C33A C34A -50.0(5) . . . . ?
 Li7A C22A C33A Li6A 85.5(4) . . . . ?
 Li7A C23A C36A C35A 47.8(5) . . . . ?
 Li7A C23A C36A C37A -137.1(5) . . . . ?
 Li7A C23A C36A Li8A -87.5(4) . . . . ?
 Li7A C33A C34A C35A -62.3(6) . . . . ?
 Li7A C34A C35A C36A -65.2(6) . . . . ?
 Li7A C35A C36A C23A -51.0(5) . . . . ?
 Li7A C35A C36A C37A 135.8(7) . . . . ?
 Li7A C35A C36A Li8A 35.4(8) . . . . ?
 Li7A C36A C37A C38A -89.9(9) . . . . ?
 Li7A C36A C37A Li8A -26.3(8) . . . . ?
 Li8A C1A C2A Li3 -164.2(5) . . . . ?
 Li8A C1A C2A C3A -61.0(7) . . . . ?
 Li8A C1A C18A C17A 63.8(6) . . . . ?
 Li8A C2A C3A C4A 126.8(6) . . . . ?
 Li8A C2A C3A Li7A 53.7(7) . . . . ?
 Li8A C3A C4A C5A -92.3(9) . . . . ?
 Li8A C3A C4A Li7A -28.3(7) . . . . ?
 Li8A C17A C18A C1A -57.1(6) . . . . ?
 Li8A C19A C20A C21A -85.7(9) . . . . ?
 Li8A C19A C20A C27A 112.7(9) . . . . ?
 Li8A C19A C20A Li4A 55.5(8) . . . . ?
 Li8A C19A C20A Li5A 1.8(13) . . . . ?
 Li8A C19A C23A C22A 141.3(5) . . . . ?
 Li8A C19A C23A C36A -56.8(6) . . . . ?
 Li8A C19A C23A Li7A 59.2(8) . . . . ?
 Li8A C19A C24A C25A -136.8(5) . . . . ?
 Li8A C19A C24A C38A 48.8(5) . . . . ?
 Li8A C19A C24A Li4A -87.6(4) . . . . ?
 Li8A C23A C36A C35A 135.3(5) . . . . ?
 Li8A C23A C36A C37A -49.6(5) . . . . ?
 Li8A C23A C36A Li7A 87.5(4) . . . . ?
 Li8A C24A C25A C26A -94.2(8) . . . . ?
 Li8A C24A C25A Li4A -30.4(8) . . . . ?
 Li8A C24A C38A C37A 62.6(6) . . . . ?
 Li8A C36A C37A C38A -63.6(5) . . . . ?
 Li8A C37A C38A C24A -69.4(6) . . . . ?
 C43A O5 C46A C45A -13(3) . . . . ?
 C43A C44A C45A C46A -37(3) . . . . ?
 C44A C45A C46A O5 32.6(17) . . . . ?
 C46A O5 C43A C44A -12(5) . . . . ?
 C39A O4 C42 C41 -7.7(8) . . . . ?
 C39A C40 C41 C42 -36.4(8) . . . . ?
 C56A C57A C58A O8A 50(3) . . . . ?
 C56A C55A O8A Li2 140.0(18) . . . . ?
 C56A C55A O8A C58A -9(3) . . . . ?
 C57A C56A C55A O8A 41(3) . . . . ?
 C57A C58A O8A Li2 -167.5(18) . . . . ?
 C57A C58A O8A C55A -26(3) . . . . ?
 C55A C56A C57A C58A -57(3) . . . . ?
 C66A C65A C64A C63A -34.1(7) . . . . ?
 C65A C66A O1A Li1 -156.8(7) . . . . ?
 C65A C66A O1A C63A 1.6(9) . . . . ?
 C65A C64A C63A O1A 35.5(8) . . . . ?
 C64A C63A O1A Li1 137.0(6) . . . . ?
 C64A C63A O1A C66A -23.3(9) . . . . ?
 O1A C66A C65A C64A 20.4(8) . . . . ?

_smtbx_masks_special_details       ?
loop_
  _smtbx_masks_void_nr
  _smtbx_masks_void_average_x
  _smtbx_masks_void_average_y
  _smtbx_masks_void_average_z
  _smtbx_masks_void_volume
  _smtbx_masks_void_count_electrons
  _smtbx_masks_void_content
 1 0.233 0.026 0.610 121.9 37.6 ?
 2 0.233 0.974 0.110 121.9 37.6 ?
 3 0.267 0.474 0.390 121.9 37.6 ?
 4 0.267 0.526 0.890 121.9 37.6 ?
 5 0.733 0.474 0.110 121.9 37.6 ?
 6 0.733 0.526 0.610 121.9 37.6 ?
 7 0.767 -0.026 0.390 121.9 37.6 ?
 8 0.767 0.026 0.890 121.9 37.6 ?

_smtbx_masks_void_probe_radius     1.2
_smtbx_masks_void_truncation_radius  1.2
_shelx_res_file
;
TITL twinned_1.0_ws_twin1_hklf4_a.res in C2/c
    twinned_1.0_ws_twin1_hklf4.res
    created by SHELXL-2018/3 at 13:51:04 on 24-Jul-2023
REM Old TITL twinned_1 in C2/c
REM SHELXT solution in C2/c: R1 0.307, Rweak 0.051, Alpha 0.067
REM <I/s> 0.000 for 0 systematic absences, Orientation as input
REM Formula found by SHELXT: C81 Li8 O9
CELL 1.54184 44.4352 11.7719 26.6414 90 91.213 90
ZERR 8 0.0003 0.0001 0.0002 0 0.001 0
LATT 7
SYMM -X,+Y,0.5-Z
SFAC C H Li O
UNIT 592 800 64 72
SADI O5 C43 O5 C43A O5 C46 O5 C46A
SADI C40 C39A C40 C39
SADI O8 C55 O8A C55A O8 C58 O8A C58A
SADI O4 C39A O4 C39
SADI 0.04 C42 C39A C42 C39
SIMU 0.01 0.02 2 C1 C2 C3 C4 C5 C6 C7 C8 C9 C10 C11 C12 C13 C14 C15 C16 C17 =
 C18 C19 C20 C21 C22 C23 C24 C25 C26 C27 C28 C29 C30 C31 C32 C33 C34 C35 C36 =
 C37 C38 LI4 LI5 LI6 LI7 LI8 C1A C2A C3A C4A C5A C6A C7A C8A C9A C10A C11A =
 C12A C13A C14A C15A C16A C17A C18A C19A C20A C21A C22A C23A C24A C25A C26A =
 C27A C28A C29A C30A C31A C32A C33A C34A C35A C36A C37A C38A LI4A LI5A LI6A =
 LI7A LI8A
SADI 0.04 C41 C39A C41 C39
SADI O8 Li2 O8A Li2
SIMU 0.01 0.02 2 O4 C39A C39 C40
SADI C55 C56 C55A C56A C57 C58 C57A C58A
SADI C43 C44 C43A C44A C45 C46 C45A C46A
RIGU O4 C39A C39 C40 C41 C42
RIGU C19 C20 C21 C22 C23 C24 C25 C26 C27 C28 C29 C30 C31 C32 C33 C34 C35 =
 C36 C37 C38 C19A C20A C21A C22A C23A C24A C25A C26A C27A C28A C29A C30A =
 C31A C32A C33A C34A C35A C36A C37A C38A
SADI C56 C57 C56A C57A
RIGU C1 C2 C3 C4 C5 C6 C7 C8 C9 C10 C11 C12 C13 C14 C15 C16 C17 C18 C1A C2A =
 C3A C4A C5A C6A C7A C8A C9A C10A C11A C12A C13A C14A C15A C16A C17A C18A
SADI 0.04 O8 C56 O8A C56A O8 C57 O8A C57A
SADI C44 C45 C44A C45A
SADI 0.04 C55 C57 C55A C57A C56 C58 C56A C58A
SADI 0.04 C55 C58 C55A C58A
SADI 0.04 O5 C44 O5 C44A O5 C45 O5 C45A
SIMU 0.01 0.02 2 O5 C43 C44 C45 C46 C43A C44A C45A C46A
SADI 0.04 C55 Li2 C55A Li2
SADI 0.04 C58 Li2 C58A Li2
RIGU O5 C43 C44 C45 C46 C43A C44A C45A C46A
SIMU 0.01 0.02 2 O8 C55 C56 C57 C58 C56A C57A C58A C55A O8A
RIGU O8A C58A C57A C56A C55A
RIGU O8 C58 C57 C56 C55
RIGU C54 C53 C52 C51 O7
SADI C15 C14 C5 C4
SADI O1 Li1 O1A Li1
SADI O1 C66 O1A C66A
SADI C66 C65 C66A C65A
SADI C65 C64 C65A C64A
SADI C64A C63A C64 C63
SADI O1A C63A O1 C63
SADI 0.04 O1 C64 O1A C64A O1 C65 O1A C65A
SADI 0.04 C63 C66 C63A C66A
SADI 0.04 C63 C65 C63A C65A C66 C64 C66A C64A
SIMU 0.01 0.02 2 O1 C63 C64 C65 C66 C66A C65A C64A C63A O1A
RIGU O1 C66 C65 C64 C63
RIGU C66A C65A C64A C63A O1A

L.S. 20 0 0
PLAN  10
SIZE 0.2 0.08 0.04
TEMP -173
CONF
BIND C3A Li8A
BIND C13 Li4
BIND C23 Li8
BIND C1A Li3
BIND C10 Li5
BIND C10 Li6
BIND C10 Li2
BIND C14 Li4
BIND C22 Li7
BIND C22 Li6
BIND C28 Li5
BIND C17 Li4
BIND C17 Li8
BIND C21 Li6
BIND C19 Li4
BIND C19 Li8
BIND C15 Li4
BIND C12 Li2
BIND C16 Li4
BIND C33 Li7
BIND C30 Li6
BIND C36 Li8
BIND Li4 C24
BIND Li4 C25
BIND Li4 C26
BIND Li4 C20
BIND Li4 C27
BIND Li5 C12
BIND Li5 C13
BIND Li5 C11
BIND Li5 C20
BIND Li5 C21
BIND Li5 C27
BIND Li5 C29
BIND Li5 C30
FREE Li5 Li4
BIND C18 Li8
BIND Li7 C34
BIND Li7 C23
BIND Li7 C36
BIND Li7 C35
FREE Li7 Li6
BIND Li6 C31
BIND Li6 C32
BIND Li6 C33
FREE Li6 Li5
BIND Li8 C37
BIND Li8 C38
BIND Li8 C24
FREE Li8 Li7
FREE Li8 Li4
BIND C11 Li2
BIND C2A Li3
BIND C38A Li8A
BIND Li4A C13A
BIND Li4A C17A
BIND Li4A C14A
BIND Li4A C15A
BIND Li4A C16A
BIND Li5A C20A
BIND Li5A C10A
BIND Li5A C13A
BIND Li5A C11A
BIND Li5A C12A
FREE Li5A Li4A
BIND C7A Li6A
BIND C22A Li6A
BIND C22A Li7A
BIND C27A Li5A
BIND C27A Li4A
BIND C25A Li4A
BIND Li6A C21A
BIND Li6A C6A
BIND Li6A C8A
BIND Li6A C9A
BIND Li6A C10A
FREE Li6A Li5A
FREE C18A Li3
BIND C19A Li4A
BIND C19A Li8A
BIND C20A Li4A
BIND C30A Li6A
BIND C30A Li5A
BIND C31A Li6A
BIND C12A Li2
BIND C24A Li4A
BIND C24A Li8A
BIND C32A Li6A
BIND C32A Li1
BIND C33A Li6A
BIND C33A Li7A
BIND C37A Li8A
BIND C23A Li8A
BIND C23A Li7A
BIND C28A Li5A
BIND C21A Li5A
BIND C29A Li5A
BIND C17A Li8A
BIND C34A Li7A
BIND C26A Li4A
BIND C36A Li8A
BIND C36A Li7A
BIND Li7A C3A
BIND Li7A C6A
BIND Li7A C4A
BIND Li7A C5A
BIND Li7A C35A
FREE Li7A Li6A
BIND Li8A C18A
BIND Li8A C1A
BIND Li8A C2A
FREE Li8A Li7A
FREE Li8A Li4A
BIND C4 Li7
BIND C1 Li8
BIND C1 Li3
BIND C5 Li7
BIND C6 Li7
BIND C6 Li6
BIND Li1 C31
BIND Li1 C32
BIND Li1 C31A
BIND Li2 C11A
BIND C2 Li8
BIND Li3 C18
FREE Li3 H1A
BIND C3 Li8
BIND C3 Li7
BIND C8 Li6
BIND C9 Li6
BIND C7 Li6
BOND
list 4
MORE -1
BOND $H
ABIN
fmap 2 53
ACTA
OMIT 2 2 4
REM <olex2.extras>
REM <HklSrc "%.\\twinned_1.0_WS_twin1_hklf4.hkl">
REM </olex2.extras>

WGHT    0.181600   33.186802
FVAR       0.11028   0.31768   0.62106   0.49149   0.77448   0.19160
PART 1
O1    4    0.426406    0.006729    0.844444    61.00000    0.08746    0.04687 =
         0.07043    0.01313   -0.02083   -0.01368
PART 0
O2    4    0.367862   -0.107831    0.808834    11.00000    0.07075    0.03555 =
         0.07205   -0.00489   -0.00043   -0.00278
O3    4    0.420511   -0.106110    0.737495    11.00000    0.09252    0.03905 =
         0.06691   -0.00699   -0.00605    0.00249
O4    4    0.446524    0.513668    0.381603    11.00000    0.10301    0.04244 =
         0.07999    0.00738    0.01467    0.01400
O5    4    0.447690    0.684094    0.469698    11.00000    0.06221    0.04297 =
         0.08752   -0.00108    0.00193    0.00173
O6    4    0.388240    0.622309    0.421993    11.00000    0.07818    0.04253 =
         0.07724    0.00394   -0.00625    0.01347
O7    4    0.320400    0.617250    0.600597    11.00000    0.10260    0.06996 =
         0.06606    0.01393   -0.01059   -0.01562
PART 1
O8    4    0.257075    0.537754    0.573056    51.00000    0.05983    0.03976 =
         0.09940    0.00512   -0.01153    0.00315
PART 0
O9    4    0.269587    0.614404    0.680174    11.00000    0.07418    0.05431 =
         0.14576   -0.01405    0.00967    0.00383
PART 1
C39   1    0.446156    0.409181    0.351499    41.00000    0.10914    0.05228 =
         0.08029    0.00226    0.00963    0.00723
AFIX  23
H39A  2    0.426823    0.400914    0.332696    41.00000   -1.20000
H39B  2    0.449333    0.341485    0.373013    41.00000   -1.20000
AFIX   0
PART 0
C40   1    0.471460    0.424500    0.316815    11.00000    0.09846    0.06820 =
         0.08005   -0.00208    0.00233    0.02268
PART 1
AFIX  23
H40A  2    0.467934    0.381423    0.285321    41.00000   -1.20000
H40B  2    0.490679    0.399130    0.332597    41.00000   -1.20000
AFIX  23
PART 2
H40C  2    0.455383    0.386580    0.296717   -41.00000   -1.20000
H40D  2    0.491063    0.389357    0.309067   -41.00000   -1.20000
AFIX   0
PART 0
C41   1    0.471881    0.549680    0.306944    11.00000    0.09458    0.07532 =
         0.06436    0.00856    0.00205   -0.01166
AFIX  23
H41A  2    0.491733    0.583027    0.315883    11.00000   -1.20000
H41B  2    0.466978    0.566532    0.271295    11.00000   -1.20000
AFIX   0
C42   1    0.447923    0.592929    0.340637    11.00000    0.12476    0.04917 =
         0.07060    0.00770   -0.01049    0.00360
AFIX  23
H42A  2    0.453095    0.669804    0.353176    11.00000   -1.20000
H42B  2    0.428313    0.596712    0.322372    11.00000   -1.20000
AFIX   0
PART 1
C43   1    0.441957    0.739709    0.517856    31.00000    0.06431    0.04303 =
         0.10296   -0.00905    0.00960    0.00182
AFIX  23
H43A  2    0.434109    0.684632    0.542425    31.00000   -1.20000
H43B  2    0.427250    0.802294    0.513503    31.00000   -1.20000
AFIX   0
C44   1    0.472045    0.784523    0.534808    31.00000    0.05963    0.04817 =
         0.09544   -0.00799    0.01056   -0.00639
AFIX  23
H44A  2    0.475557    0.861905    0.521610    31.00000   -1.20000
H44B  2    0.473946    0.785886    0.571895    31.00000   -1.20000
AFIX   0
C45   1    0.493150    0.700806    0.512749    31.00000    0.06053    0.05259 =
         0.07639   -0.00232    0.00624   -0.00508
AFIX  23
H45A  2    0.513290    0.735063    0.508573    31.00000   -1.20000
H45B  2    0.495204    0.633009    0.534540    31.00000   -1.20000
AFIX   0
C46   1    0.479652    0.670016    0.463698    31.00000    0.06170    0.04548 =
         0.08413   -0.01015    0.00326   -0.00658
AFIX  23
H46A  2    0.487077    0.720597    0.436978    31.00000   -1.20000
H46B  2    0.484503    0.590435    0.454986    31.00000   -1.20000
AFIX   0
PART 0
C47   1    0.362437    0.561775    0.404236    11.00000    0.08673    0.06613 =
         0.09553    0.01372   -0.02896    0.00039
AFIX  23
H47A  2    0.352371    0.523063    0.432280    11.00000   -1.20000
H47B  2    0.368104    0.504237    0.379035    11.00000   -1.20000
AFIX   0
C48   1    0.342188    0.650077    0.381023    11.00000    0.11163    0.10330 =
         0.12816    0.00031   -0.04379    0.03126
AFIX  23
H48A  2    0.343831    0.649598    0.344022    11.00000   -1.20000
H48B  2    0.320970    0.635502    0.389629    11.00000   -1.20000
AFIX   0
C49   1    0.352117    0.757620    0.401349    11.00000    0.11911    0.08197 =
         0.10026    0.02709    0.01449    0.04322
AFIX  23
H49A  2    0.341490    0.775714    0.432644    11.00000   -1.20000
H49B  2    0.348596    0.819691    0.376850    11.00000   -1.20000
AFIX   0
C50   1    0.383927    0.741447    0.411209    11.00000    0.13222    0.04534 =
         0.09969    0.01168   -0.01305    0.01724
AFIX  23
H50A  2    0.395620    0.763856    0.381578    11.00000   -1.20000
H50B  2    0.390680    0.788190    0.440213    11.00000   -1.20000
AFIX   0
C51   1    0.327719    0.630037    0.547410    11.00000    0.12330    0.09694 =
         0.06366    0.01638   -0.02456    0.01937
AFIX  23
H51A  2    0.323760    0.557806    0.529420    11.00000   -1.20000
H51B  2    0.314892    0.689761    0.531894    11.00000   -1.20000
AFIX   0
C52   1    0.359163    0.660704    0.543240    11.00000    0.13121    0.08422 =
         0.10148   -0.02520    0.02616   -0.01745
AFIX  23
H52A  2    0.361523    0.722851    0.518598    11.00000   -1.20000
H52B  2    0.371114    0.594565    0.532277    11.00000   -1.20000
AFIX   0
C53   1    0.369147    0.698050    0.593751    11.00000    0.08605    0.04359 =
         0.07960    0.01212    0.01277    0.01404
AFIX  23
H53A  2    0.376680    0.777136    0.592634    11.00000   -1.20000
H53B  2    0.385521    0.648429    0.606762    11.00000   -1.20000
AFIX   0
C54   1    0.342350    0.690403    0.626578    11.00000    0.08869    0.03641 =
         0.06792    0.00244   -0.00511    0.01020
AFIX  23
H54A  2    0.348144    0.657485    0.659584    11.00000   -1.20000
H54B  2    0.333714    0.766811    0.632069    11.00000   -1.20000
AFIX   0
PART 1
C55   1    0.247721    0.649515    0.558375    51.00000    0.08162    0.04894 =
         0.12236    0.01431   -0.02360    0.00590
AFIX  23
H55A  2    0.262875    0.685416    0.536759    51.00000   -1.20000
H55B  2    0.244795    0.698118    0.588203    51.00000   -1.20000
AFIX   0
C56   1    0.219113    0.633050    0.530535    51.00000    0.08863    0.06758 =
         0.12906    0.01842   -0.01762    0.00238
AFIX  23
H56A  2    0.204264    0.691546    0.539998    51.00000   -1.20000
H56B  2    0.222214    0.637432    0.493896    51.00000   -1.20000
AFIX   0
C57   1    0.208800    0.520144    0.544682    51.00000    0.08207    0.07015 =
         0.12444    0.01629   -0.03234   -0.00291
AFIX  23
H57A  2    0.198507    0.482859    0.515772    51.00000   -1.20000
H57B  2    0.194460    0.525572    0.572518    51.00000   -1.20000
AFIX   0
C58   1    0.235691    0.453572    0.560710    51.00000    0.06945    0.04955 =
         0.10343    0.00379   -0.01535    0.00027
AFIX  23
H58A  2    0.231327    0.405507    0.590168    51.00000   -1.20000
H58B  2    0.242761    0.404650    0.533129    51.00000   -1.20000
AFIX   0
PART 0
C59   1    0.281541    0.705598    0.706382    11.00000    0.09484    0.12583 =
         0.10708   -0.04969    0.01843   -0.02534
AFIX  23
H59A  2    0.288568    0.764404    0.682788    11.00000   -1.20000
H59B  2    0.298870    0.680770    0.727622    11.00000   -1.20000
AFIX   0
C60   1    0.257130    0.752557    0.738489    11.00000    0.10046    0.09232 =
         0.10422   -0.01723    0.01888   -0.00958
AFIX  23
H60A  2    0.260132    0.729861    0.774024    11.00000   -1.20000
H60B  2    0.256317    0.836468    0.736388    11.00000   -1.20000
AFIX   0
C61   1    0.229228    0.699987    0.716218    11.00000    0.09903    0.09934 =
         0.16478   -0.04159    0.04087   -0.02486
AFIX  23
H61A  2    0.220917    0.745791    0.688011    11.00000   -1.20000
H61B  2    0.213568    0.689479    0.741693    11.00000   -1.20000
AFIX   0
C62   1    0.241397    0.587580    0.698346    11.00000    0.10807    0.07395 =
         0.17267   -0.01336    0.02927   -0.02595
AFIX  23
H62A  2    0.243073    0.532530    0.726359    11.00000   -1.20000
H62B  2    0.228283    0.555036    0.671503    11.00000   -1.20000
AFIX   0
PART 1
C63   1    0.423054   -0.070089    0.886464    61.00000    0.09274    0.05154 =
         0.07046    0.01424   -0.02048   -0.01277
AFIX  23
H63A  2    0.414938   -0.144214    0.875000    61.00000   -1.20000
H63B  2    0.409338   -0.037606    0.911509    61.00000   -1.20000
AFIX   0
C64   1    0.454047   -0.083473    0.908294    61.00000    0.09404    0.05887 =
         0.07074    0.01191   -0.02333   -0.00895
AFIX  23
H64A  2    0.457225   -0.031785    0.937236    61.00000   -1.20000
H64B  2    0.457503   -0.162602    0.919603    61.00000   -1.20000
AFIX   0
C65   1    0.474483   -0.053797    0.866952    61.00000    0.08838    0.05679 =
         0.07391    0.00875   -0.02329   -0.00824
AFIX  23
H65A  2    0.478147   -0.120296    0.845169    61.00000   -1.20000
H65B  2    0.494011   -0.025086    0.880276    61.00000   -1.20000
AFIX   0
C66   1    0.457652    0.037138    0.838919    61.00000    0.08559    0.05065 =
         0.07176    0.01251   -0.02017   -0.01428
AFIX  23
H66A  2    0.461879    0.112832    0.853647    61.00000   -1.20000
H66B  2    0.463136    0.037952    0.803097    61.00000   -1.20000
AFIX   0
PART 0
C67   1    0.453122   -0.097040    0.731797    11.00000    0.08552    0.07646 =
         0.11064   -0.00422    0.00059    0.00908
AFIX  23
H67A  2    0.463838   -0.133235    0.760561    11.00000   -1.20000
H67B  2    0.459266   -0.016315    0.730115    11.00000   -1.20000
AFIX   0
C68   1    0.460221   -0.156251    0.684437    11.00000    0.09370    0.07274 =
         0.12086   -0.01888    0.01852    0.00658
AFIX  23
H68A  2    0.477403   -0.119584    0.667795    11.00000   -1.20000
H68B  2    0.465192   -0.237019    0.690816    11.00000   -1.20000
AFIX   0
C69   1    0.432477   -0.145892    0.653418    11.00000    0.11054    0.05614 =
         0.07214    0.00150    0.01532    0.00478
AFIX  23
H69A  2    0.430725   -0.209594    0.629272    11.00000   -1.20000
H69B  2    0.432257   -0.073423    0.634558    11.00000   -1.20000
AFIX   0
C70   1    0.407288   -0.149293    0.690322    11.00000    0.09482    0.04282 =
         0.07513   -0.00408   -0.01166    0.00496
AFIX  23
H70A  2    0.390321   -0.100694    0.678803    11.00000   -1.20000
H70B  2    0.399866   -0.227924    0.694593    11.00000   -1.20000
AFIX   0
C71   1    0.345219   -0.073772    0.842020    11.00000    0.10527    0.04863 =
         0.08302    0.00287    0.01405    0.00108
AFIX  23
H71A  2    0.337222    0.001765    0.832299    11.00000   -1.20000
H71B  2    0.353437   -0.069163    0.876791    11.00000   -1.20000
AFIX   0
C72   1    0.321016   -0.160886    0.838543    11.00000    0.09317    0.06224 =
         0.12809   -0.00486    0.01461   -0.00095
AFIX  23
H72A  2    0.305020   -0.137961    0.814171    11.00000   -1.20000
H72B  2    0.311944   -0.174184    0.871652    11.00000   -1.20000
AFIX   0
C73   1    0.337416   -0.264667    0.820782    11.00000    0.10518    0.05692 =
         0.08611   -0.00991    0.00387   -0.00521
AFIX  23
H73A  2    0.347582   -0.305052    0.848981    11.00000   -1.20000
H73B  2    0.323697   -0.317720    0.802747    11.00000   -1.20000
AFIX   0
C74   1    0.359562   -0.212705    0.786328    11.00000    0.09387    0.05311 =
         0.09169   -0.01767    0.00704   -0.02078
AFIX  23
H74A  2    0.377364   -0.262463    0.782921    11.00000   -1.20000
H74B  2    0.350323   -0.200174    0.752642    11.00000   -1.20000
AFIX   0
LI1   3    0.400654   -0.009697    0.783192    11.00000    0.08082    0.03238 =
         0.05872   -0.00060   -0.00595   -0.00124
LI2   3    0.289277    0.524906    0.626807    11.00000    0.06294    0.04401 =
         0.14349    0.00369   -0.00867    0.00900
LI3   3    0.425553    0.552804    0.444462    11.00000    0.07855    0.04508 =
         0.07595    0.00484    0.00423    0.00662
SAME 0.02 0.04 C1A > C38A Li4A Li5A Li6A Li7A Li8A
PART 1
C1    1    0.441264    0.397982    0.503610    21.00000    0.07836    0.03915 =
         0.06338    0.01702   -0.00221    0.00996
AFIX  43
H1    2    0.458070    0.399346    0.482163    21.00000   -1.20000
AFIX   0
C2    1    0.447608    0.443432    0.551719    21.00000    0.07316    0.04013 =
         0.06944    0.01875   -0.00220    0.00780
AFIX  43
H2    2    0.468028    0.464747    0.557279    21.00000   -1.20000
AFIX   0
C3    1    0.429557    0.461985    0.591473    21.00000    0.07225    0.03336 =
         0.06826    0.00947   -0.00246    0.00302
AFIX  43
H3    2    0.408818    0.443264    0.588070    21.00000   -1.20000
AFIX   0
C4    1    0.440353    0.508712    0.638577    21.00000    0.06866    0.03488 =
         0.07216    0.00697   -0.00528   -0.00203
AFIX  43
H4    2    0.460890    0.531132    0.640086    21.00000   -1.20000
AFIX   0
C5    1    0.424345    0.524314    0.681242    21.00000    0.06689    0.03042 =
         0.06936    0.00773   -0.01010    0.00036
AFIX  43
H5    2    0.435030    0.559476    0.708317    21.00000   -1.20000
AFIX   0
C6    1    0.393857    0.495248    0.690853    21.00000    0.06446    0.02737 =
         0.06384    0.00349   -0.01360    0.00342
AFIX  43
H6    2    0.382395    0.463354    0.663848    21.00000   -1.20000
AFIX   0
C7    1    0.379432    0.509350    0.736079    21.00000    0.06844    0.03446 =
         0.06982    0.00764   -0.00223    0.00493
AFIX  43
H7    2    0.391501    0.541405    0.762310    21.00000   -1.20000
AFIX   0
C8    1    0.350412    0.484159    0.748813    21.00000    0.06853    0.03317 =
         0.06937    0.00542    0.00081    0.00959
AFIX  43
H8    2    0.346110    0.504359    0.782431    21.00000   -1.20000
AFIX   0
C9    1    0.325197    0.434328    0.722829    21.00000    0.06788    0.03474 =
         0.07503    0.00442    0.00078    0.01025
AFIX  43
H9    2    0.307661    0.424429    0.742143    21.00000   -1.20000
AFIX   0
C10   1    0.322901    0.399574    0.674832    21.00000    0.06675    0.02975 =
         0.07214    0.00571   -0.00192    0.01266
AFIX  43
H10   2    0.340297    0.408801    0.655114    21.00000   -1.20000
AFIX   0
C11   1    0.296350    0.348701    0.649418    21.00000    0.07298    0.03818 =
         0.07972    0.00427   -0.01257    0.01626
AFIX  43
H11   2    0.278785    0.340865    0.668839    21.00000   -1.20000
AFIX   0
C12   1    0.294180    0.307912    0.595932    21.00000    0.06457    0.03406 =
         0.07843    0.00564   -0.01867    0.01263
AFIX  43
H12   2    0.275846    0.275205    0.583969    21.00000   -1.20000
AFIX   0
C13   1    0.319884    0.317212    0.561142    21.00000    0.06591    0.03980 =
         0.07930    0.00142   -0.02329    0.00565
AFIX  43
H13   2    0.338181    0.349147    0.573685    21.00000   -1.20000
AFIX   0
C14   1    0.318681    0.284100    0.514615    21.00000    0.07827    0.04446 =
         0.07636    0.00178   -0.01561    0.01285
AFIX  43
H14   2    0.298326    0.267028    0.505991    21.00000   -1.20000
AFIX   0
C15   1    0.335586    0.264933    0.473981    21.00000    0.08216    0.05145 =
         0.07463    0.00165   -0.01330    0.01038
AFIX  43
H15   2    0.325581    0.228939    0.446421    21.00000   -1.20000
AFIX   0
C16   1    0.364653    0.290092    0.467473    21.00000    0.08361    0.04694 =
         0.06876    0.00506   -0.01290    0.01437
AFIX  43
H16   2    0.372048    0.265921    0.436026    21.00000   -1.20000
AFIX   0
C17   1    0.386097    0.344388    0.497492    21.00000    0.07933    0.04200 =
         0.06102    0.00838   -0.00774    0.01386
AFIX  43
H17   2    0.380797    0.376234    0.528855    21.00000   -1.20000
AFIX   0
C18   1    0.415418    0.351362    0.480905    21.00000    0.07909    0.04171 =
         0.06185    0.00940   -0.00140    0.01254
AFIX  43
H18   2    0.418457    0.319060    0.448730    21.00000   -1.20000
AFIX   0
C19   1    0.397703    0.112302    0.599159    21.00000    0.05808    0.02993 =
         0.05538    0.00413   -0.00694    0.01020
C20   1    0.370103    0.096488    0.622009    21.00000    0.05887    0.02834 =
         0.05790    0.00101   -0.00850    0.00649
C21   1    0.372327    0.134536    0.671463    21.00000    0.05786    0.02651 =
         0.06047    0.00312   -0.00467    0.00529
C22   1    0.402268    0.174618    0.679270    21.00000    0.05627    0.02623 =
         0.05705    0.00586   -0.00905    0.00587
C23   1    0.417630    0.159822    0.634358    21.00000    0.05720    0.02895 =
         0.05882    0.00426   -0.00670    0.00554
C24   1    0.406959    0.053149    0.554298    21.00000    0.06051    0.03618 =
         0.05677    0.00333   -0.00489    0.01005
C25   1    0.382512   -0.006546    0.531345    21.00000    0.06481    0.03259 =
         0.06329   -0.00319   -0.00819    0.01059
AFIX  43
H25   2    0.385297   -0.038081    0.498949    21.00000   -1.20000
AFIX   0
C26   1    0.353724   -0.022023    0.554380    21.00000    0.06129    0.03255 =
         0.06224   -0.00492   -0.01209    0.00658
AFIX  43
H26   2    0.338723   -0.062968    0.536004    21.00000   -1.20000
AFIX   0
C27   1    0.345980    0.020615    0.603817    21.00000    0.06063    0.02972 =
         0.06169   -0.00028   -0.00928    0.01013
C28   1    0.323531    0.002628    0.638674    21.00000    0.06435    0.03484 =
         0.06490    0.00375   -0.00896    0.00770
AFIX  43
H28   2    0.305896   -0.037448    0.628394    21.00000   -1.20000
AFIX   0
C29   1    0.326124    0.043666    0.691197    21.00000    0.06428    0.03041 =
         0.06428    0.00534   -0.00865    0.00712
AFIX  43
H29   2    0.309961    0.027922    0.712914    21.00000   -1.20000
AFIX   0
C30   1    0.351915    0.106798    0.711821    21.00000    0.05932    0.02755 =
         0.06104    0.00286   -0.00530    0.00656
C31   1    0.363557    0.141997    0.758601    21.00000    0.05979    0.03115 =
         0.06005    0.00545   -0.00332    0.00745
AFIX  43
H31   2    0.350682    0.139397    0.786595    21.00000   -1.20000
AFIX   0
C32   1    0.394929    0.183205    0.766919    21.00000    0.06076    0.02916 =
         0.05599    0.00804   -0.00629    0.00588
AFIX  43
H32   2    0.401022    0.203836    0.800077    21.00000   -1.20000
AFIX   0
C33   1    0.416337    0.193584    0.728289    21.00000    0.05831    0.02767 =
         0.05788    0.00683   -0.00785    0.00490
C34   1    0.448205    0.210578    0.724230    21.00000    0.05822    0.03021 =
         0.06229    0.00721   -0.00936    0.00380
AFIX  43
H34   2    0.459337    0.234979    0.753096    21.00000   -1.20000
AFIX   0
C35   1    0.464030    0.192199    0.678230    21.00000    0.05782    0.03435 =
         0.06197    0.00756   -0.00747    0.00465
AFIX  43
H35   2    0.485237    0.202579    0.679033    21.00000   -1.20000
AFIX   0
C36   1    0.449935    0.158948    0.630693    21.00000    0.05810    0.03157 =
         0.06239    0.00576   -0.00605    0.00461
C37   1    0.458954    0.115913    0.583704    21.00000    0.06286    0.03172 =
         0.06385    0.00552   -0.00214    0.00906
AFIX  43
H37   2    0.479699    0.119651    0.575944    21.00000   -1.20000
AFIX   0
C38   1    0.438559    0.066790    0.546946    21.00000    0.05937    0.03654 =
         0.05920    0.00195   -0.00185    0.01511
AFIX  43
H38   2    0.446563    0.042018    0.516026    21.00000   -1.20000
AFIX   0
LI4   3    0.358472    0.161419    0.531799    21.00000    0.07190    0.03980 =
         0.07447    0.01187   -0.00674    0.01167
LI5   3    0.323833    0.192654    0.638405    21.00000    0.07188    0.04139 =
         0.08270   -0.00624   -0.00429   -0.00247
LI6   3    0.368107    0.318408    0.727572    21.00000    0.06779    0.03355 =
         0.06847    0.00518   -0.00502    0.00491
LI7   3    0.431884    0.339993    0.669975    21.00000    0.06821    0.03932 =
         0.07208    0.00564   -0.00062   -0.00002
LI8   3    0.429288    0.253690    0.551711    21.00000    0.08400    0.05467 =
         0.05684    0.00287    0.01409    0.00946
PART 2
C1A   1    0.428422    0.387917    0.485018   -21.00000    0.07921    0.04292 =
         0.06292    0.01726    0.00640    0.01148
AFIX  43
H1A   2    0.442637    0.384930    0.458912   -21.00000   -1.20000
AFIX   0
C2A   1    0.439671    0.433825    0.528677   -21.00000    0.07715    0.04108 =
         0.07059    0.01546    0.00302    0.00854
AFIX  43
H2A   2    0.460431    0.452705    0.527529   -21.00000   -1.20000
AFIX   0
C3A   1    0.426860    0.457816    0.573623   -21.00000    0.06202    0.03984 =
         0.07022    0.01560    0.00084    0.00349
AFIX  43
H3A   2    0.406084    0.441562    0.577330   -21.00000   -1.20000
AFIX   0
C4A   1    0.443263    0.506707    0.615918   -21.00000    0.06682    0.03631 =
         0.07336    0.01613   -0.00446   -0.00236
AFIX  43
H4A   2    0.463477    0.528525    0.610116   -21.00000   -1.20000
AFIX   0
C5A   1    0.432940    0.525126    0.663435   -21.00000    0.06596    0.03349 =
         0.06936    0.00821   -0.00563   -0.00279
AFIX  43
H5A   2    0.446865    0.557619    0.686866   -21.00000   -1.20000
AFIX   0
C6A   1    0.403760    0.501044    0.681512   -21.00000    0.06357    0.03030 =
         0.06743    0.01099   -0.01148    0.00135
AFIX  43
H6A   2    0.389438    0.469994    0.658358   -21.00000   -1.20000
AFIX   0
C7A   1    0.394377    0.519549    0.731042   -21.00000    0.07236    0.03137 =
         0.06757    0.00247   -0.01065    0.00484
AFIX  43
H7A   2    0.409316    0.553196    0.752304   -21.00000   -1.20000
AFIX   0
C8A   1    0.367537    0.497962    0.754498   -21.00000    0.07396    0.03451 =
         0.06878    0.00118   -0.00425    0.00787
AFIX  43
H8A   2    0.367326    0.519288    0.788880   -21.00000   -1.20000
AFIX   0
C9A   1    0.340123    0.449238    0.736019   -21.00000    0.06595    0.03271 =
         0.06628    0.00504    0.00119    0.00625
AFIX  43
H9A   2    0.324913    0.440182    0.760227   -21.00000   -1.20000
AFIX   0
C10A  1    0.332426    0.413414    0.688384   -21.00000    0.05830    0.02952 =
         0.06071    0.00844    0.00735    0.00540
AFIX  43
H10A  2    0.346867    0.421810    0.662856   -21.00000   -1.20000
AFIX   0
C11A  1    0.303715    0.363816    0.674860   -21.00000    0.05803    0.03418 =
         0.07996    0.01118    0.00139    0.00761
AFIX  43
H11A  2    0.289239    0.357445    0.700443   -21.00000   -1.20000
AFIX   0
C12A  1    0.294987    0.321681    0.623704   -21.00000    0.07006    0.03606 =
         0.09378    0.00933   -0.01774    0.01105
AFIX  43
H12A  2    0.275060    0.293663    0.619238   -21.00000   -1.20000
AFIX   0
C13A  1    0.314320    0.319480    0.579626   -21.00000    0.06364    0.03390 =
         0.08283    0.00350   -0.02293    0.00781
AFIX  43
H13A  2    0.334054    0.350073    0.582765   -21.00000   -1.20000
AFIX   0
C14A  1    0.305321    0.275974    0.534878   -21.00000    0.07667    0.04659 =
         0.08734    0.00584   -0.02461    0.00691
AFIX  43
H14A  2    0.285199    0.248667    0.534472   -21.00000   -1.20000
AFIX   0
C15A  1    0.318995    0.263630    0.491149   -21.00000    0.08297    0.04959 =
         0.08926    0.00478   -0.01707    0.00664
AFIX  43
H15A  2    0.306722    0.230744    0.465387   -21.00000   -1.20000
AFIX   0
C16A  1    0.347303    0.289626    0.476847   -21.00000    0.07860    0.04928 =
         0.07809    0.00734   -0.01845    0.00484
AFIX  43
H16A  2    0.350401    0.267343    0.443076   -21.00000   -1.20000
AFIX   0
C17A  1    0.372643    0.338756    0.497188   -21.00000    0.07370    0.03561 =
         0.05370    0.00123   -0.00593    0.01626
AFIX  43
H17A  2    0.371843    0.370257    0.529963   -21.00000   -1.20000
AFIX   0
C18A  1    0.400020    0.344289    0.471095   -21.00000    0.07680    0.04307 =
         0.05322    0.01203   -0.00268    0.01592
AFIX  43
H18A  2    0.399012    0.312850    0.438261   -21.00000   -1.20000
AFIX   0
C19A  1    0.394044    0.111401    0.595538   -21.00000    0.05850    0.03036 =
         0.05501    0.00335   -0.00650    0.01007
C20A  1    0.369851    0.099806    0.627502   -21.00000    0.05536    0.02900 =
         0.05826    0.00279   -0.01305    0.00476
C21A  1    0.378441    0.141211    0.674941   -21.00000    0.05611    0.02547 =
         0.05701    0.00376   -0.00307    0.00536
C22A  1    0.408491    0.178955    0.671732   -21.00000    0.05149    0.02775 =
         0.05653    0.00477   -0.00867    0.00470
C23A  1    0.418054    0.158785    0.622934   -21.00000    0.05689    0.03042 =
         0.05778    0.00527   -0.00069    0.00636
C24A  1    0.397219    0.048661    0.548856   -21.00000    0.05802    0.03874 =
         0.05632    0.00594   -0.00616    0.01003
C25A  1    0.369974   -0.011445    0.536420   -21.00000    0.06043    0.03418 =
         0.05941   -0.00253   -0.00764    0.01042
AFIX  43
H25A  2    0.368586   -0.047160    0.504478   -21.00000   -1.20000
AFIX   0
C26A  1    0.344654   -0.021549    0.568732   -21.00000    0.06057    0.02976 =
         0.06212   -0.00058   -0.00860    0.00433
AFIX  43
H26A  2    0.327402   -0.061190    0.556413   -21.00000   -1.20000
AFIX   0
C27A  1    0.343858    0.025225    0.619110   -21.00000    0.05886    0.03045 =
         0.05935    0.00097   -0.01050    0.00931
C28A  1    0.326428    0.012771    0.661542   -21.00000    0.05831    0.03109 =
         0.05877    0.00433   -0.00753    0.00050
AFIX  43
H28A  2    0.307902   -0.027092    0.658243   -21.00000   -1.20000
AFIX   0
C29A  1    0.335212    0.058384    0.711661   -21.00000    0.05833    0.02821 =
         0.06389    0.00901   -0.00382    0.00047
AFIX  43
H29A  2    0.321966    0.046918    0.738725   -21.00000   -1.20000
AFIX   0
C30A  1    0.362766    0.119000    0.721202   -21.00000    0.05179    0.02737 =
         0.05779    0.00265   -0.00424    0.00595
C31A  1    0.379440    0.155738    0.763330   -21.00000    0.05503    0.02593 =
         0.04877    0.00533   -0.00122    0.00145
AFIX  43
H31A  2    0.370012    0.156667    0.795000   -21.00000   -1.20000
AFIX   0
C32A  1    0.411420    0.193494    0.760507   -21.00000    0.05755    0.02532 =
         0.05460    0.00447   -0.01167    0.00042
AFIX  43
H32A  2    0.421397    0.215759    0.790827   -21.00000   -1.20000
AFIX   0
C33A  1    0.427967    0.198349    0.715371   -21.00000    0.05447    0.02926 =
         0.05689    0.00650   -0.00789   -0.00228
C34A  1    0.458447    0.210390    0.700292   -21.00000    0.05454    0.03104 =
         0.05882    0.00387   -0.00800    0.00207
AFIX  43
H34A  2    0.472940    0.234281    0.724804   -21.00000   -1.20000
AFIX   0
C35A  1    0.468608    0.188467    0.650027   -21.00000    0.05312    0.03524 =
         0.06690    0.00917   -0.00517    0.00538
AFIX  43
H35A  2    0.489440    0.197709    0.643822   -21.00000   -1.20000
AFIX   0
C36A  1    0.449317    0.153546    0.608657   -21.00000    0.05676    0.03368 =
         0.05849    0.00738    0.00030    0.00435
C37A  1    0.452277    0.106917    0.559962   -21.00000    0.05279    0.03724 =
         0.05677    0.00579   -0.00418    0.01114
AFIX  43
H37A  2    0.471490    0.108538    0.545000   -21.00000   -1.20000
AFIX   0
C38A  1    0.427420    0.057136    0.532138   -21.00000    0.05993    0.04067 =
         0.05243    0.00520   -0.00415    0.01339
AFIX  43
H38A  2    0.431511    0.027377    0.499846   -21.00000   -1.20000
AFIX   0
LI4A  3    0.347957    0.159951    0.541526   -21.00000    0.07141    0.04446 =
         0.07103    0.00578   -0.00086    0.00888
LI5A  3    0.327373    0.202638    0.657252   -21.00000    0.06602    0.03963 =
         0.07320   -0.00104   -0.00524   -0.00127
LI6A  3    0.381757    0.329515    0.728532   -21.00000    0.06553    0.03883 =
         0.06310    0.00679   -0.00285    0.00039
LI7A  3    0.437429    0.339584    0.650782   -21.00000    0.06433    0.03972 =
         0.06915    0.01079   -0.00297    0.00148
LI8A  3    0.420446    0.246308    0.536869   -21.00000    0.08204    0.04782 =
         0.05701    0.01227    0.01135    0.01386
C43A  1    0.439201    0.734343    0.517564   -31.00000    0.06591    0.04382 =
         0.10075   -0.00738    0.00699   -0.00136
AFIX  23
H43C  2    0.427261    0.679082    0.536846   -31.00000   -1.20000
H43D  2    0.426622    0.802530    0.511365   -31.00000   -1.20000
AFIX   0
C44A  1    0.466962    0.766627    0.547169   -31.00000    0.06944    0.04875 =
         0.09294   -0.00174    0.00558   -0.00468
AFIX  23
H44C  2    0.474686    0.702489    0.567735   -31.00000   -1.20000
H44D  2    0.463381    0.832954    0.569095   -31.00000   -1.20000
AFIX   0
C45A  1    0.488118    0.795718    0.504749   -31.00000    0.06447    0.05816 =
         0.08314   -0.00652    0.00038   -0.00307
AFIX  23
H45C  2    0.484713    0.873891    0.492159   -31.00000   -1.20000
H45D  2    0.509481    0.786996    0.515354   -31.00000   -1.20000
AFIX   0
C46A  1    0.479032    0.708975    0.466529   -31.00000    0.06628    0.05968 =
         0.08243   -0.00765   -0.00120   -0.00786
AFIX  23
H46C  2    0.483396    0.737776    0.432536   -31.00000   -1.20000
H46D  2    0.490851    0.638648    0.472127   -31.00000   -1.20000
AFIX   0
C39A  1    0.465462    0.417771    0.370589   -41.00000    0.09812    0.05332 =
         0.08682    0.01307    0.01837    0.02534
AFIX  23
H39C  2    0.455095    0.345747    0.378542   -41.00000   -1.20000
H39D  2    0.484497    0.421617    0.390510   -41.00000   -1.20000
AFIX   0
C56A  1    0.216620    0.649809    0.555501   -51.00000    0.08130    0.05982 =
         0.12535    0.01138   -0.01908    0.00289
AFIX  23
H56C  2    0.229232    0.656414    0.525450   -51.00000   -1.20000
H56D  2    0.201616    0.711976    0.555609   -51.00000   -1.20000
AFIX   0
C57A  1    0.202384    0.537092    0.559161   -51.00000    0.07760    0.06188 =
         0.11762    0.01220   -0.01769    0.00298
AFIX  23
H57C  2    0.190184    0.517935    0.528808   -51.00000   -1.20000
H57D  2    0.189964    0.529796    0.589408   -51.00000   -1.20000
AFIX   0
C58A  1    0.231013    0.467901    0.563105   -51.00000    0.07411    0.05453 =
         0.10999    0.00864   -0.01768    0.00016
AFIX  23
H58C  2    0.227151    0.388343    0.573147   -51.00000   -1.20000
H58D  2    0.242428    0.469233    0.531598   -51.00000   -1.20000
AFIX   0
C55A  1    0.234549    0.646652    0.601455   -51.00000    0.07643    0.05234 =
         0.12005    0.01119   -0.01508    0.00254
AFIX  23
H55C  2    0.251284    0.702075    0.600495   -51.00000   -1.20000
H55D  2    0.222107    0.662643    0.631024   -51.00000   -1.20000
AFIX   0
O8A   4    0.245661    0.531895    0.602420   -51.00000    0.07567    0.05162 =
         0.11634    0.00640   -0.01988    0.00269
C66A  1    0.451900    0.058094    0.858130   -61.00000    0.08574    0.04922 =
         0.07212    0.00917   -0.02268   -0.01892
AFIX  23
H66C  2    0.446305    0.135519    0.869042   -61.00000   -1.20000
H66D  2    0.464433    0.064485    0.827976   -61.00000   -1.20000
AFIX   0
C65A  1    0.468911   -0.001776    0.899200   -61.00000    0.08277    0.06533 =
         0.06685    0.00931   -0.01324   -0.01159
AFIX  23
H65C  2    0.464900    0.032906    0.932244   -61.00000   -1.20000
H65D  2    0.490837    0.000161    0.893386   -61.00000   -1.20000
AFIX   0
C64A  1    0.457096   -0.120891    0.896505   -61.00000    0.09390    0.06125 =
         0.07217    0.01528   -0.02036   -0.00317
AFIX  23
H64C  2    0.468003   -0.166187    0.871406   -61.00000   -1.20000
H64D  2    0.458844   -0.158975    0.929570   -61.00000   -1.20000
AFIX   0
C63A  1    0.424998   -0.105024    0.881013   -61.00000    0.09611    0.05332 =
         0.07384    0.01587   -0.02375   -0.01752
AFIX  23
H63C  2    0.417082   -0.173602    0.863751   -61.00000   -1.20000
H63D  2    0.412475   -0.088995    0.910480   -61.00000   -1.20000
AFIX   0
O1A   4    0.425197   -0.007858    0.846844   -61.00000    0.08440    0.03943 =
         0.06797    0.01648   -0.02155   -0.01499
HKLF 4


REM  twinned_1.0_ws_twin1_hklf4_a.res in C2/c
REM wR2 = 0.3223, GooF = S = 1.046, Restrained GooF = 0.951 for all data
REM R1 = 0.1088 for 9157 Fo > 4sig(Fo) and 0.1222 for all 11459 data
REM 1347 parameters refined using 3022 restraints

END

WGHT      0.1816     33.1584

REM Highest difference peak  0.538,  deepest hole -0.320,  1-sigma level  0.075
Q1    1   0.2819  0.3193  0.6523  11.00000  0.05    0.54
Q2    1   0.3034  0.6055  0.5746  11.00000  0.05    0.47
Q3    1   0.3636  0.4684  0.7175  11.00000  0.05    0.41
Q4    1   0.4390 -0.1827  0.7365  11.00000  0.05    0.40
Q5    1   0.4780  0.6008  0.3542  11.00000  0.05    0.39
Q6    1   0.3205  0.6948  0.6318  11.00000  0.05    0.39
Q7    1   0.3455  0.3074  0.5039  11.00000  0.05    0.38
Q8    1   0.2999  0.6200  0.6108  11.00000  0.05    0.36
Q9    1   0.3253 -0.2192  0.7818  11.00000  0.05    0.35
Q10   1   0.4436  0.4761  0.5811  11.00000  0.05    0.34
;
_shelx_res_checksum                16825
_shelx_hkl_file
;
  24  -2  -7    2.42    0.69
 -20   4 -11    5.20    0.66
  25  -1  -7    1.62    0.70
  19  -3  -5   64.35    0.98
  18  -4  -6    0.75    0.49
 -22   2  -9   28.51    0.90
  25   1  -7   -0.25    0.69
  24   0  -6    0.28    0.62
 -11   1  -2    8.28    0.51
 -18   4  -9   13.60    0.67
  21  -3  -6  148.62    1.43
 -24   2 -12   27.88    1.01
  -7   1  -1  136.73    0.73
  20  -4  -7   14.99    0.67
  16  -4  -5    1.30    0.46
  17  -3  -4  143.88    1.24
 -21   3 -10   41.75    1.02
 -19   3  -8    3.92    0.59
 -18   2  -6    0.32    0.53
 -12   2  -3   14.53    0.55
  23  -3  -7    7.36    0.67
 -16   0  -4  235.01    1.50
  14  -2  -2   16.03    0.52
 -24   2 -13   13.77    0.91
  22  -4  -8   10.42    0.69
 -20   4 -12   35.72    0.98
 -18  -2  -6    0.90    0.57
 -19  -3  -8    4.29    0.68
  16   4  -5    3.78    0.53
  23   3  -7    5.37    0.74
  21  -1  -4   21.54    0.75
 -22   2 -10   12.05    0.78
 -16   2  -5  145.96    1.24
  22  -2  -5    2.43    0.57
 -14   2  -4    4.73    0.51
 -16   4  -8   53.93    0.94
  19  -1  -3   89.49    1.05
  15  -3  -3   10.83    0.53
 -17   1  -5   16.90    0.66
 -20   2  -8    2.92    0.66
  22   2  -5    1.70    0.65
 -21   3 -11    6.41    0.70
 -18   4 -10    6.31    0.63
 -17   3  -7  115.85    1.22
 -14  -2  -4    2.58    0.52
 -20   4 -13   60.44    1.22
 -20  -2  -8    2.21    0.65
  10  -2  -1    4.97    0.41
  24  -2  -6   21.31    0.83
  25  -1  -6   18.64    0.81
 -24   0 -12    1.77    0.76
  18  -2  -3   96.30    1.07
  22   0  -4    1.73    0.68
 -21  -3 -11    5.97    0.77
 -23   1 -11    3.40    0.80
 -23  -1 -11    1.54    0.79
 -19   3  -9   13.94    0.74
  13  -1  -1  211.84    1.19
  10   2  -1    2.97    0.44
 -22   2 -11    2.00    0.70
  -8   2  -2   87.20    0.68
 -14   4  -7   25.80    0.67
 -20   4 -14    5.66    0.78
  11   3  -2    0.58    0.42
 -22  -2 -11    1.43    0.74
 -15   3  -6  287.66    1.66
  21  -3  -5    1.26    0.55
 -21   3 -12    5.78    0.74
 -10   4  -5   38.20    0.61
  20  -4  -6    3.45    0.52
 -11   3  -4  277.28    1.33
 -20  -4 -14    1.81    0.76
  23  -3  -6   15.05    0.73
 -12   4  -6  289.57    1.55
  18  -4  -5    2.23    0.49
   5  -1   0  666.71    1.23
 -18   2  -7    4.42    0.59
  19  -3  -4   76.79    1.03
 -21  -3 -12    4.29    0.72
  22  -4  -7    1.88    0.55
 -23   1 -12    4.05    0.79
  21   3  -5    0.67    0.62
 -13   3  -5   34.31    0.68
 -18   4 -11    1.96    0.63
 -23  -1 -12    6.17    0.80
 -20   2  -9    3.97    0.65
 -18  -2  -7    2.64    0.60
  20   4  -6    4.98    0.62
  16  -2  -2   47.63    0.76
 -22   2 -12    0.84    0.73
 -20  -2  -9    5.69    0.73
 -16   4  -9   16.87    0.68
 -21   3 -13   29.49    1.00
  22   4  -7    0.86    0.60
 -22  -2 -12    0.88    0.71
  18   4  -5    2.52    0.56
  25  -3  -7    9.17    0.68
 -18  -4 -11    2.74    0.62
 -20   0  -8    3.86    0.71
 -19   3 -10    9.24    0.71
  23  -1  -4   65.28    1.07
  12  -2  -1   29.40    0.54
   7  -1   0  114.20    0.66
 -17   3  -8   72.18    1.05
  17  -3  -3   36.47    0.72
  -9   1  -2 2132.64    3.05
 -21   3 -14   16.42    0.90
  24  -2  -5   17.86    0.78
 -19  -3 -10    6.12    0.67
 -16   2  -6    3.99    0.55
 -18   4 -12   11.92    0.75
 -23   1 -14    6.34    0.87
 -21   1 -10    1.34    0.64
 -23  -1 -14    7.43    0.87
 -16  -2  -6    4.00    0.58
 -21  -1 -10    1.19    0.69
 -14   0  -4    0.62    0.55
  20  -2  -3  114.93    1.21
  13   3  -2   -0.01    0.44
  15  -1  -1    1.51    0.47
 -20   2 -10    7.53    0.70
  26  -2  -6   18.54    0.84
 -10   2  -3    1.62    0.41
 -22   2 -14   23.46    0.98
  16   4  -4    4.57    0.53
  24   0  -4    0.27    0.61
  15   1  -1    0.92    0.51
 -20  -2 -10    5.85    0.69
 -14   2  -5   96.84    1.00
  19  -1  -2  176.69    1.36
  -5   1  -1    2.62    0.27
 -14   4  -8   96.44    1.10
 -18   2  -8   30.38    0.83
 -19   3 -11    1.21    0.64
 -18   4 -13    7.54    0.75
 -10  -2  -3    0.76    0.42
 -15   1  -5  109.05    1.08
 -16   4 -10   27.53    0.78
  23  -3  -5   33.45    0.88
 -19  -3 -11    0.83    0.62
 -15   3  -7   16.21    0.65
  22  -4  -6    2.62    0.54
 -11   1  -3   55.61    0.73
  -5  -1  -1    0.96    0.26
 -21   1 -11    0.66    0.64
  20  -4  -5   22.01    0.68
  21  -3  -4   80.75    1.05
 -21  -1 -11    0.64    0.66
  25  -3  -6   27.47    0.86
  18  -2  -2    1.90    0.51
  24  -4  -7    4.97    0.61
 -20   2 -11   21.02    0.83
 -17   3  -9   60.16    1.03
  22   4  -6    1.81    0.61
  14  -2  -1   11.62    0.49
  18   2  -2    0.30    0.55
 -19   3 -12    2.69    0.61
 -18  -4 -14    2.57    0.75
 -18   4 -15   27.18    0.98
 -12   4  -7   91.33    0.98
 -19  -3 -12    2.30    0.71
  19  -3  -3   34.91    0.74
  12   0   0   -0.13    0.48
 -13   3  -6   33.23    0.69
 -19   1  -9    3.59    0.66
 -17   1  -7    2.73    0.60
  11  -1   0   45.97    0.63
 -16   4 -11   78.44    1.16
  23  -1  -3    5.25    0.63
 -19  -1  -9    1.32    0.65
  24  -2  -4   70.17    1.13
 -16   2  -7  141.80    1.31
 -17  -1  -7    3.94    0.62
  17  -1  -1   12.78    0.59
 -20   2 -12    0.70    0.66
 -18   2  -9   32.00    0.85
  27  -1  -5    1.82    0.72
  27   1  -5    2.71    0.73
 -19   3 -13   16.01    0.82
  14   4  -3    0.45    0.44
 -20  -2 -12    0.99    0.70
  22  -2  -3  284.74    1.88
 -21   1 -13   11.00    0.82
 -14   4  -9   27.52    0.73
 -17   3 -10    2.77    0.61
 -19   3 -14   12.71    0.83
 -20   2 -13   27.76    0.97
 -21   1 -14    1.83    0.80
 -17  -3 -10    2.86    0.64
 -15   3  -8  169.69    1.41
 -21  -1 -14    2.29    0.80
 -16   4 -12  141.00    1.53
 -19   3 -15   26.60    1.00
  16  -2  -1  323.17    1.59
 -19   1 -10    4.27    0.66
  20  -2  -2  238.49    1.60
  25  -3  -5    1.62    0.56
 -20   2 -14   39.27    1.10
 -19  -1 -10    2.26    0.70
  24  -4  -6    6.43    0.63
  23  -3  -4   38.27    0.88
  22  -4  -5   71.50    1.08
  17  -3  -2   41.37    0.74
 -14   2  -6    7.94    0.55
 -18   2 -10   51.12    1.02
  25   3  -5   -0.13    0.66
 -20   2 -15    0.70    0.75
  -2   4  -3    0.53    0.18
 -20  -2 -15    0.02    0.77
 -16   4 -13   27.98    0.90
 -17   1  -8    1.09    0.57
 -17   3 -11   27.44    0.87
  20  -4  -4    3.97    0.49
  21  -3  -3   41.53    0.82
 -17  -1  -8    1.82    0.61
 -16   2  -8    4.28    0.56
 -14   4 -10   23.18    0.73
 -12   4  -8   17.77    0.61
 -16  -2  -8    3.39    0.64
  27  -1  -4   66.89    1.19
 -19   1 -11    2.01    0.62
  25  -1  -3  101.75    1.32
  27   1  -4   72.64    1.22
 -19  -1 -11    1.63    0.65
  20   4  -4    2.19    0.56
 -16   4 -14   40.66    1.01
  26  -2  -4    0.97    0.63
  -7   1  -2    3.73    0.36
  26   2  -4    1.90    0.70
  10  -2   0  610.80    1.63
 -18   2 -11   16.80    0.77
  24  -2  -3   11.40    0.70
 -13   3  -7    1.36    0.49
 -16   4 -15   32.44    0.99
  -2  -4  -3    0.45    0.18
 -15   3  -9   32.35    0.78
  -8   2  -3    6.56    0.41
 -17   3 -12  153.67    1.60
  18  -2  -1  106.74    1.07
 -13  -3  -7    0.30    0.50
 -20   0 -14    0.63    0.70
 -10   2  -4  761.41    2.04
 -19   1 -12   28.92    0.93
  19  -3  -2   93.24    1.05
  22  -2  -2   30.81    0.80
 -11   1  -4  253.27    1.28
  12  -2   0  116.10    0.85
  24   0  -2  371.23    2.20
 -17   1  -9   48.32    0.97
 -18   2 -12    6.07    0.70
 -14   4 -11    2.48    0.54
 -17   3 -13   34.85    0.97
  -9   1  -3  430.29    1.45
 -18  -2 -12    4.82    0.68
  25  -3  -4   80.41    1.19
  24  -4  -5   17.06    0.73
 -10   4  -7    4.80    0.46
 -16   2  -9  102.44    1.21
 -15   1  -7   30.64    0.71
  18   4  -3    4.11    0.55
 -14  -4 -11    3.68    0.57
 -14   2  -7   20.56    0.66
 -17   3 -14   -0.62    0.65
  22  -4  -4   14.99    0.65
  23  -3  -3   80.26    1.13
  15  -3  -1    9.73    0.49
 -18   2 -13   74.96    1.28
 -19   1 -14    9.69    0.78
 -17  -3 -14    0.90    0.70
 -19  -1 -14    6.42    0.79
 -12   4  -9  496.51    2.23
 -15   3 -10   26.58    0.77
 -17   3 -15   12.85    0.84
 -17   3 -16    0.56    0.73
  14  -2   0    3.49    0.47
  18   0   0    2.47    0.56
 -17  -3 -15    7.49    0.80
 -14   4 -12   11.73    0.71
 -19   1 -16    5.49    0.87
  27  -1  -3   42.61    1.03
 -18   2 -14    5.13    0.74
 -17  -3 -16    1.02    0.77
 -19  -1 -16    5.50    0.84
 -18  -2 -14    5.99    0.76
  14   2   0    3.24    0.49
  26  -2  -3   13.56    0.73
  -8   4  -6  658.84    1.98
 -13   3  -8   64.12    0.93
 -18   2 -16    0.97    0.80
  25  -1  -2   12.96    0.73
 -18  -2 -16    0.04    0.74
  -4   4  -4   86.90    0.57
   3  -3  -1  304.48    0.55
  -9   3  -5   37.23    0.60
  21  -3  -2   63.55    0.95
  20  -4  -3  109.45    1.14
 -14   4 -13    2.88    0.62
  24  -2  -2   13.55    0.69
 -15   3 -11    0.75    0.53
  17  -3  -1   18.03    0.58
 -13   1  -6    4.27    0.55
  -6   4  -5  462.25    1.45
 -14  -4 -13    1.25    0.65
 -12   2  -6  124.83    1.05
 -13  -1  -6    2.36    0.55
  -7   3  -4  509.45    1.49
  16  -2   0   27.51    0.63
 -15  -3 -11    0.73    0.60
 -15   1  -8  153.29    1.34
 -14   4 -14   20.56    0.83
 -14   2  -8   93.06    1.06
 -12   4 -10    0.03    0.52
 -14   4 -15    2.62    0.69
 -14   4 -16    9.69    0.81
  25  -3  -3    7.39    0.60
  24  -4  -4   36.97    0.84
 -16   2 -11   82.62    1.19
 -12  -4 -10   -0.29    0.51
 -14  -4 -15    2.65    0.72
 -10   4  -8   79.03    0.91
 -15   3 -12   48.21    1.00
  22  -2  -1  156.84    1.41
 -13   3  -9   13.52    0.63
 -11   3  -7  204.99    1.33
  18  -2   0   16.98    0.59
  19  -3  -1  165.52    1.29
  23  -3  -2   19.15    0.69
  22  -4  -3   70.46    1.01
 -15   3 -13    2.42    0.59
 -10   2  -5    4.46    0.46
 -15  -3 -13    3.03    0.69
 -17   1 -13    2.23    0.70
 -12   4 -11  106.46    1.22
 -17  -1 -13    2.43    0.68
 -15   1  -9   21.00    0.74
 -10  -2  -5    3.12    0.48
 -16   2 -13   33.94    0.96
 -14   2  -9   28.95    0.79
 -17  -1 -14    4.56    0.76
 -15   3 -15    1.66    0.71
 -15   3 -16    1.83    0.71
   7  -1   1  127.75    0.70
 -17  -1 -17    4.33    0.82
 -15  -3 -15    2.56    0.72
 -17   1 -16    0.56    0.78
 -15  -3 -16    1.80    0.71
 -17  -1 -16    0.37    0.78
 -13   1  -7  275.03    1.58
 -16   2 -14   53.69    1.14
   4  -4  -2    1.22    0.14
 -16   2 -17    3.09    0.87
 -16  -2 -17    1.63    0.78
 -13   3 -10    1.51    0.52
 -12   4 -12    1.82    0.53
 -16   2 -16    3.01    0.78
   4   4  -2    1.17    0.17
  27  -3  -3    2.60    0.63
  26  -4  -4    0.97    0.55
  24  -2  -1   17.23    0.73
 -16  -2 -16    3.68    0.81
  -8   2  -4  361.63    1.34
 -13  -3 -10    2.79    0.60
 -12  -4 -12    1.07    0.54
 -10   4  -9   91.30    1.02
  20   2   0    0.12    0.56
  21  -3  -1   21.06    0.67
  20  -4  -2   54.02    0.86
 -15   1 -10    1.74    0.63
  17  -1   1    0.40    0.48
 -15  -1 -10    2.69    0.66
  17   1   1    1.63    0.52
  13   3   0    0.65    0.44
 -12   4 -13   45.53    0.97
  25  -3  -2   11.85    0.65
 -16   0 -12    5.99    0.76
  15  -3   0    7.57    0.47
  -6   2  -3  289.15    1.04
  24   4  -3    0.10    0.57
 -11   3  -8    6.39    0.52
 -12   4 -17   -0.02    0.71
 -13   3 -11  329.90    2.05
 -12   4 -14   54.16    1.07
 -11  -3  -8    4.31    0.55
 -12  -4 -17    0.16    0.72
 -12   4 -16    1.69    0.69
 -12   4 -15   17.44    0.84
  -7   1  -3  184.99    0.92
  12  -2   1    1.50    0.39
 -15   1 -11   29.44    0.85
  27  -1  -1    1.58    0.67
  -5   1  -2  157.80    0.68
 -12  -4 -16    2.68    0.73
  27   1  -1    2.25    0.71
  14  -2   1   86.23    0.85
  12   2   1    1.75    0.44
  17  -3   0   52.77    0.79
  22  -2   0   62.08    0.99
  10  -2   1   33.28    0.51
 -16   0 -16    3.21    0.78
 -13   1  -8  400.70    1.97
 -14   2 -11  223.04    1.75
 -10   4 -10   17.50    0.63
  23  -3  -1    4.28    0.57
  26  -2  -1    3.10    0.65
 -13   3 -12   98.20    1.25
  22  -4  -2    2.45    0.51
  26   2  -1    1.79    0.68
  23   3  -1    4.99    0.66
 -12   2  -8   99.02    1.06
  -6   4  -6   14.26    0.44
  16  -2   1   71.89    0.85
 -15   1 -12    4.11    0.66
 -15  -1 -12    5.29    0.70
  22   4  -2    1.36    0.58
  25  -1   0  190.75    1.69
   5  -1   1    3.11    0.26
 -13   3 -13   11.04    0.73
  -7   3  -5   13.69    0.45
 -14   2 -12   98.57    1.30
  27  -3  -2    7.95    0.65
  26  -4  -3    7.09    0.63
 -13   3 -17    3.30    0.75
  19  -3   0  140.20    1.21
 -15   1 -13    0.69    0.71
 -15  -1 -13    0.76    0.70
   5   1   1    1.34    0.29
 -13  -3 -17    4.96    0.78
 -15   1 -17    3.74    0.81
  21  -1   1   90.99    1.08
 -15  -1 -17    3.21    0.85
 -11   3  -9   38.36    0.79
 -13   3 -14   27.82    0.90
  26   0   0    6.09    0.67
  -8   4  -8   90.85    0.94
 -13   3 -16   16.64    0.87
  18  -2   1    1.70    0.50
 -13   3 -15   16.94    0.86
 -15   1 -15    3.34    0.78
  18   2   1    1.80    0.53
 -15  -1 -15    2.29    0.77
 -10   4 -11   11.86    0.60
 -14   2 -17    1.06    0.75
  24  -2   0    1.04    0.58
 -14  -2 -17    0.48    0.79
  24   2   0    0.41    0.63
 -13   1  -9   15.92    0.69
  11  -1  -1   13.57    0.54
  15  -1  -2   58.53    0.84
 -24   0 -10   77.33    1.40
  15   1  -2   61.69    0.86
  11   1  -1   10.54    0.53
   4   0   0 1664.61    1.80
 -22  -2  -9   25.50    0.91
 -23   3 -13   11.36    0.89
 -11  -1  -2   11.61    0.56
 -22   0  -8   15.21    0.81
 -24  -2 -12   26.84    1.08
  19   3  -5   73.07    1.10
  21   3  -6  159.28    1.67
  -7  -1  -1  125.06    0.78
 -23  -3 -13   15.17    0.95
  16   0  -2  301.33    1.69
 -18  -4  -9   11.64    0.70
 -19   1  -6  151.14    1.50
  20   4  -7   13.45    0.74
  17   3  -4  147.79    1.33
 -21  -3 -10   42.05    1.07
 -19  -1  -6  133.16    1.42
 -23   1 -10   10.68    0.82
 -24  -2 -13   15.74    0.99
 -12  -2  -3   10.44    0.51
 -23  -1 -10   11.37    0.83
  21   1  -4   21.46    0.81
  14   2  -2   15.81    0.62
  23  -1  -5  144.30    1.61
  20  -2  -4   17.43    0.73
  23   1  -5  126.09    1.60
 -20  -4 -12   31.14    1.02
  22   4  -8    8.66    0.77
 -21   1  -8  121.70    1.51
 -22  -2 -10   12.20    0.86
 -21  -1  -8  126.73    1.53
  19   1  -3   95.73    1.18
 -16  -2  -5  141.35    1.33
  20   2  -4    9.57    0.70
 -17  -1  -5   17.16    0.70
   6   0   0 2314.97    2.61
 -15   1  -4  123.68    1.17
  25   1  -6   23.21    0.94
 -15  -1  -4  114.91    1.13
 -16  -4  -8   54.12    0.97
  -4  -2  -1   23.35    0.34
  15   3  -3   10.51    0.55
  24   2  -6   25.93    0.92
  -9  -3  -3   29.79    0.54
 -17  -3  -7  126.51    1.36
 -20  -4 -13   62.82    1.32
  18   2  -3  129.31    1.31
 -18  -4 -10    6.61    0.68
  14   4  -4  388.75    1.85
  -8  -4  -4  228.26    1.10
  17  -1  -2   16.11    0.67
  13   1  -1  205.62    1.28
  -5  -3  -2 6113.02    4.11
 -19  -3  -9   11.15    0.72
  17   1  -2   17.31    0.70
  26   0  -6   15.17    0.91
 -19   1  -7   34.92    0.90
 -21   1  -9   16.64    0.82
 -18   0  -6   13.46    0.71
 -19  -1  -7   36.24    0.94
 -10   0  -2 1833.84    3.14
  -8  -2  -2   89.08    0.76
  10   4  -3  189.50    1.08
 -14  -4  -7   23.34    0.71
 -21  -1  -9   16.05    0.82
 -15  -3  -6  261.98    1.66
 -22   0 -10   10.73    0.82
  18   0  -2   93.75    1.12
  23   3  -6   10.97    0.77
  19   3  -4   77.10    1.09
 -11  -3  -4  270.78    1.40
   5   1   0  646.88    1.27
 -13  -3  -5   28.52    0.66
  16   2  -2   51.56    0.84
 -12  -4  -6  283.50    1.56
 -23   1 -13   21.97    1.00
 -21  -3 -13   22.38    0.96
   3   1   0    3.29    0.18
 -23  -1 -13   22.42    1.04
  23   1  -4   69.89    1.19
 -16  -4  -9   17.35    0.69
  22  -2  -4   38.37    0.91
  25  -1  -5   22.93    0.88
 -22   2 -13   21.08    0.99
  21  -1  -3   32.79    0.86
  25   1  -5   22.67    0.94
 -17   1  -6   86.03    1.13
  21   1  -3   28.33    0.86
 -22  -2 -13   19.05    0.99
  -9  -1  -2 2202.31    3.33
  22   2  -4   34.86    0.96
   7   1   0  112.80    0.73
 -17  -1  -6   83.15    1.11
 -17  -3  -8   76.43    1.13
  24   2  -5   17.53    0.85
 -21  -3 -14   19.87    1.02
  12   2  -1   23.54    0.60
  17   3  -3   46.57    0.86
 -18  -4 -12    8.75    0.73
  20   2  -3   88.77    1.20
  10   0   0 9136.77    6.60
 -22  -2 -14   21.03    1.02
  26   2  -6   17.59    0.90
 -19   1  -8  197.56    1.78
 -19  -1  -8  200.81    1.81
  12   4  -3   46.46    0.69
  19   1  -2  171.82    1.46
 -22   0 -12   37.15    1.15
 -18  -2  -8   26.59    0.83
 -14  -2  -5  103.55    1.06
 -15  -1  -5   98.18    1.14
 -18  -4 -13   11.04    0.78
 -14  -4  -8  108.91    1.19
  20   0  -2   30.31    0.85
 -11  -1  -3   54.70    0.75
 -16  -4 -10   25.74    0.81
  23   3  -5   32.60    0.94
 -15  -3  -7   14.64    0.66
  21   3  -4   93.99    1.28
  25   3  -6   26.00    0.97
 -20  -2 -11   18.11    0.87
  20   4  -5   27.08    0.82
 -17  -3  -9   58.28    1.06
  14   2  -1   10.68    0.57
 -22   0 -14   13.54    0.97
 -21   1 -12   18.95    0.96
  25  -1  -4   18.12    0.82
 -21  -1 -12   19.72    0.97
 -18  -4 -15   24.66    1.02
  15   3  -2   65.31    0.88
  25   1  -4   18.22    0.86
  -7  -3  -3  248.58    1.08
 -20   0 -10   67.81    1.22
  23   1  -3    7.05    0.69
 -16   0  -6   70.97    1.06
  19   3  -3   32.47    0.83
  11   1   0   49.15    0.69
  26  -2  -5   95.41    1.42
  17   1  -1    9.77    0.62
  24   2  -4   76.97    1.27
 -12  -4  -7  102.20    1.03
 -16  -2  -7  163.69    1.44
  -6  -4  -4   21.12    0.42
  18   4  -4    8.66    0.61
 -18  -2  -9   32.94    0.92
 -13  -3  -6   26.71    0.70
  26   2  -5  100.17    1.52
 -16  -4 -11   72.89    1.18
 -19  -3 -13   21.36    0.94
 -21  -1 -13   12.04    0.87
  22   2  -3  302.74    2.08
 -18   0  -8  166.55    1.62
  26   0  -4   10.08    0.78
  21  -1  -2   38.15    0.88
  21   1  -2   41.24    0.91
 -20  -2 -13   35.31    1.08
 -14  -4  -9   25.78    0.74
 -19  -3 -14    7.53    0.82
   7   3  -1  639.26    1.51
  -9  -3  -4  158.51    1.02
  -8   0  -2  240.55    1.09
 -21   1 -15   33.18    1.22
  -8  -4  -5    5.06    0.39
  22   0  -2   10.29    0.75
 -19  -3 -15   32.09    1.13
 -21  -1 -15   29.89    1.16
  14   0   0  159.69    1.18
  13  -1   0    3.06    0.49
 -15  -3  -8  162.93    1.48
 -15   1  -6  404.65    2.05
 -16  -4 -12  137.27    1.59
  16   2  -1  309.19    1.67
 -20  -2 -14   36.11    1.16
  20   2  -2  241.29    1.77
 -15  -1  -6  385.61    2.03
  13   1   0    4.45    0.52
  -6  -2  -2 6088.48    4.52
  23   3  -4   36.53    0.99
 -14  -2  -6    9.63    0.62
 -18  -2 -10   50.08    1.06
   5   3  -1  516.45    1.13
  24   4  -6    8.41    0.75
  22   4  -5   68.10    1.16
  17   3  -2   34.64    0.79
 -20   0 -12   74.73    1.37
  16   4  -3  100.36    1.06
  19  -1  -1    8.97    0.64
  19   1  -1   12.52    0.70
 -17  -3 -11   30.32    0.92
 -16  -4 -13   28.45    0.95
  -3  -3  -2 6338.94    3.42
  11   3  -1   15.57    0.50
  21   3  -3   53.75    1.01
  25   1  -3  112.91    1.48
 -13   1  -5   27.29    0.68
 -14  -4 -10   22.54    0.77
 -12  -4  -8   11.88    0.60
 -13  -1  -5   22.37    0.65
 -16  -4 -14   43.83    1.07
  -7  -1  -2    3.31    0.42
 -18  -2 -11   18.50    0.81
  24   2  -3   16.54    0.79
  15  -1   0    6.94    0.52
  23  -1  -2  172.97    1.60
  16   0   0   18.81    0.63
  23   1  -2  149.75    1.55
  15   1   0    4.61    0.55
  10   2   0  631.26    1.79
 -16  -4 -15   31.99    1.01
 -17  -3 -12  177.50    1.82
 -15  -3  -9   30.68    0.84
   6   2   0 1417.56    2.06
  18   2  -1  112.37    1.16
 -19  -1 -12   27.27    0.98
  -8  -2  -3    5.39    0.43
  13   3  -1  156.79    1.08
  10   4  -2   21.60    0.47
 -10  -2  -4  748.82    2.13
 -18   0 -10   89.19    1.31
  22   2  -2   31.38    0.86
 -11  -1  -4  259.91    1.37
  -2  -2  -1 2457.41    1.69
 -17  -1  -9   54.25    1.05
  19   3  -2   92.96    1.15
  12   2   0  125.36    0.94
  -9  -1  -3  462.28    1.62
 -17  -3 -13   23.82    0.93
 -19   1 -13   12.66    0.83
 -19  -1 -13   10.69    0.81
 -15  -1  -7   34.25    0.81
  25   3  -4   79.74    1.31
 -16  -2  -9   95.75    1.23
   6   4  -2   31.28    0.38
  21  -1  -1  117.62    1.29
  24   4  -5   21.12    0.84
  12   4  -2   34.13    0.60
  21   1  -1  112.39    1.31
 -14   0  -6  139.61    1.23
 -14  -2  -7   21.36    0.71
 -10  -4  -7    4.53    0.46
 -18  -2 -13   71.49    1.32
  17  -1   0  646.14    2.39
 -16   0  -8  331.98    2.11
  23   3  -3   79.73    1.23
  17   1   0  653.48    2.45
 -11  -3  -6  124.53    1.08
  22   4  -4   17.95    0.78
 -19   1 -15   22.56    1.03
  15   3  -1   11.40    0.56
 -19  -1 -15   28.00    1.09
 -15  -3 -10   23.84    0.80
  27   1  -3   38.10    1.07
 -12  -4  -9  515.68    2.33
  20  -2  -1   71.05    1.01
 -17   1 -10  140.65    1.55
 -14  -4 -12    7.72    0.71
 -18   2 -15   29.72    1.06
 -17  -1 -10  151.05    1.60
  20   2  -1   76.58    1.10
  26   2  -3   12.37    0.77
 -18  -2 -15   30.24    1.10
  14   4  -2   57.34    0.78
  25   1  -2   12.18    0.77
 -16   2 -10   50.85    1.02
 -13  -3  -8   68.18    0.99
 -16  -2 -10   44.89    1.01
 -18   0 -12   16.38    0.84
  21   3  -2   57.77    1.03
  -8  -4  -6  629.15    1.98
  24   2  -2   10.13    0.75
  20   4  -3  114.91    1.28
  26   0  -2   28.90    0.92
  -9  -3  -5   39.23    0.63
   4   2   0   75.11    0.43
  -5  -3  -3 7196.72    4.80
 -15  -1  -8  163.04    1.44
  17   3  -1   20.20    0.67
 -12  -2  -6  121.30    1.12
  19  -1   0   71.01    1.00
 -17   1 -11   14.22    0.82
  23  -1  -1   23.64    0.80
   3   3  -1  350.72    0.69
  16   2   0   28.91    0.68
 -17  -1 -11   11.03    0.79
  19   1   0   69.75    1.02
  23   1  -1   16.35    0.80
  -4  -4  -4   86.40    0.58
 -14  -4 -14   17.19    0.82
  20   0   0   90.74    1.13
 -14  -2  -8   94.76    1.14
  16   4  -2   93.98    1.01
  -7  -3  -4  486.11    1.53
  -6  -4  -5  466.52    1.49
 -16  -2 -11   97.66    1.34
 -18   0 -14  266.75    2.39
 -14  -4 -16   14.65    0.88
  25   3  -3    8.71    0.75
  24   4  -4   42.02    0.99
 -15  -3 -12   41.46    1.03
  11  -1   1    6.59    0.50
 -18   0 -16   15.54    1.00
 -17   1 -12    6.17    0.74
  22   2  -1  148.53    1.47
 -17  -1 -12    6.68    0.77
  11   1   1    6.72    0.52
 -10  -4  -8   71.58    0.90
 -10   0  -4  198.55    1.18
 -13  -3  -9   14.59    0.68
  13  -1   1  107.06    0.95
 -16   2 -12   68.20    1.23
  27  -1  -2    6.76    0.71
  27   1  -2   10.03    0.79
  13   1   1  113.25    0.98
  18   2   0   19.70    0.70
 -16  -2 -12   68.61    1.25
 -16   0 -10   41.96    0.98
 -11  -3  -7  179.13    1.31
  23   3  -2   22.71    0.84
  19   3  -1  176.74    1.45
  -3  -1  -1  181.01    0.58
  -6   0  -2    8.95    0.38
  22   4  -3   72.97    1.12
 -15  -1  -9   18.11    0.77
  21  -1   0    7.78    0.67
  26  -2  -2   23.81    0.87
 -15   3 -14   21.86    0.92
  21   1   0    6.96    0.69
  18   4  -2   66.70    0.96
  26   2  -2   22.87    0.92
 -12  -4 -11   97.20    1.25
 -17   1 -14    7.55    0.81
 -15  -3 -14   21.04    0.92
  28   0  -2  105.21    1.56
  22   0   0    7.76    0.72
  15  -1   1    8.62    0.55
 -16  -2 -13   35.38    0.99
  25  -1  -1    6.14    0.70
 -14  -2  -9   30.18    0.80
  25   1  -1    6.97    0.73
 -17   1 -15   10.30    0.88
  15   1   1   12.00    0.59
 -17  -1 -15   11.12    0.89
   7   1   1  122.34    0.75
 -13  -1  -7  279.41    1.68
 -16  -2 -14   59.98    1.24
 -12   2  -7   42.53    0.79
 -16   2 -15   34.46    1.10
 -16  -2 -15   29.97    1.08
 -12  -2  -7   50.56    0.87
 -14   0  -8  369.67    2.03
  24   2  -1   17.72    0.78
 -12   0  -6   11.08    0.62
  -9   1  -4   48.75    0.69
  -8  -2  -4  364.78    1.43
  -9  -1  -4   49.57    0.74
  11   3   0  344.53    1.42
  21   3  -1   15.80    0.71
 -10  -4  -9   90.12    1.05
  20   4  -2   66.64    1.02
  -4  -2  -2   52.67    0.47
 -14   2 -10  148.85    1.49
  23  -1   0  243.05    1.85
  25   3  -2   11.75    0.77
  23   1   0  224.01    1.80
 -12  -4 -13   44.43    1.02
 -14  -2 -10  148.05    1.51
  15   3   0    8.04    0.53
  24   0   0   10.68    0.73
  -6  -2  -3  291.72    1.11
 -13  -3 -11  320.64    2.11
 -12  -4 -14   41.66    1.03
 -15  -1 -11   29.78    0.91
 -12  -4 -15   14.92    0.85
  -7  -1  -3  204.70    1.01
  19  -1   1  365.13    1.97
 -16   0 -14  142.92    1.77
  19   1   1  346.72    1.95
  -5  -1  -2  144.40    0.71
  12   4  -1   25.02    0.54
  14   2   1   91.42    0.95
  22   2   0   62.66    1.06
 -13  -1  -8  388.51    2.04
  17   3   0   51.64    0.86
  14   4  -1    7.53    0.49
 -14  -2 -11  234.91    1.87
  10   2   1   33.71    0.61
 -13  -3 -12  106.00    1.37
 -10  -4 -10   23.55    0.72
 -12  -2  -8   96.61    1.10
  16   2   1   73.99    0.92
  10   4  -1   76.18    0.68
  16   4  -1   65.81    0.88
  25   1   0  191.05    1.79
  -6  -4  -6   11.38    0.42
 -13  -3 -13    9.44    0.77
 -14  -2 -12   85.26    1.27
  27   3  -2    9.97    0.79
  26   4  -3    7.63    0.69
  -7  -3  -5   13.28    0.47
  21   1   1   86.99    1.15
  19   3   0  157.48    1.38
 -13  -3 -14   26.99    0.96
 -15   1 -14    8.64    0.83
 -13  -3 -16   14.89    0.92
 -15  -1 -14    8.69    0.77
 -11  -3  -9   34.88    0.82
 -15   1 -16    7.13    0.88
 -14   0 -10  188.20    1.69
 -15  -1 -16   10.62    0.85
 -13  -3 -15   14.48    0.86
   7   3   0  673.76    1.52
 -14   2 -13   42.86    1.05
  -8  -4  -8  107.14    1.01
 -14  -2 -13   33.50    1.02
   0  -4  -3   56.38    0.30
  18   4  -1   35.90    0.78
 -10  -4 -11   10.62    0.64
 -13  -1  -9   12.82    0.68
 -14   2 -16    1.21    0.78
 -14  -2 -14    2.48    0.69
 -14  -2 -16    0.20    0.72
 -14   2 -15   -0.20    0.69
 -14  -2 -15    0.13    0.71
  25   3  -1    4.90    0.69
  28  -2  -1    1.25    0.64
  24   4  -2   16.08    0.77
  12   0   2  241.37    1.31
 -12  -2  -9   31.49    0.80
  21   3   0   83.71    1.15
  16   0   2  654.08    2.37
  20   2   1    4.85    0.64
 -10  -4 -12   49.35    0.96
  23   1   1    3.90    0.67
  27  -1   0   37.75    1.02
  27   1   0   34.45    1.05
  20   4  -1    1.12    0.56
 -11  -3 -10   77.75    1.07
  -4  -4  -5    3.04    0.32
 -14   0 -18   15.61    0.99
  -9  -1  -5  150.67    1.07
 -10  -4 -17   52.27    1.23
  -5  -3  -4  278.74    1.10
 -11  -1  -7  146.84    1.22
 -10  -4 -13   17.42    0.78
  -8  -2  -5    5.68    0.47
 -10  -4 -16    0.66    0.66
  -2  -4  -4    4.40    0.26
   1  -1  -5  905.85    1.92
   1   1   3  264.74    0.81
  14   2  13   36.64    1.00
   7   3   8   11.09    0.55
   7   3 -10  270.37    1.71
  15  -1  14    8.76    0.75
   8   2 -12    2.63    0.70
  15   1  14    8.17    0.78
   5   3   6  266.35    1.25
   8  -2 -12    1.85    0.64
  14   0  14    2.83    0.70
   8  -4   7  139.49    1.02
  11  -3  11    6.40    0.59
  13  -3  12   98.32    1.27
  10   2 -13  321.35    2.20
  11   3  11    8.55    0.65
  17   3 -15    1.09    0.86
  17  -3 -15   -0.02    0.79
   8   4   7  142.49    1.07
  12  -4  10    0.25    0.50
  18   4 -14    1.35    0.75
  14  -4  11    1.85    0.56
  18  -4 -14    1.18    0.69
   6   0  10   48.03    0.85
  14   4  11    3.93    0.61
  12   4  10    0.05    0.53
  11   1 -14    2.81    0.70
   5   1 -10   68.73    0.96
   4  -2   7   70.80    0.74
  11  -1 -14    1.78    0.72
   5  -1 -10   67.24    0.97
   6  -2   9    9.02    0.56
   2  -2  -5 2850.37    3.42
   4   2   7   72.94    0.79
   9  -3  10   51.40    0.87
  18   2 -16    7.53    1.00
  18  -2 -16    6.20    0.97
   9   3  10   45.01    0.84
  10   4 -10   43.43    0.88
  15  -3  13    1.02    0.66
   6   4  -6   23.50    0.53
  10  -4 -10   37.85    0.80
  16  -4  12  125.07    1.43
   3  -3   3   17.46    0.36
  15   3  13    3.46    0.68
   2  -2   4   56.41    0.57
  16   0 -16   96.49    1.63
   6  -4  -6   24.71    0.51
   9  -3 -11   75.78    1.08
  16   4  12  132.47    1.53
  10  -4   9   91.20    1.01
   2   2   4   63.88    0.59
  11  -1  13    2.58    0.69
  11   1  13    0.88    0.68
  15   3 -14    5.93    0.88
  16   4 -13   25.83    0.96
   9   1  12   55.00    1.00
   3   3   3   31.12    0.41
   3   3  -4    2.45    0.34
  16  -4 -13   21.53    0.85
  10   4   9   86.54    1.02
   6  -4   5  439.14    1.41
  10  -2  12  213.54    1.69
   3  -3  -4    5.43    0.35
  13  -1  14    1.18    0.70
  13   1  14    1.42    0.72
  12   4 -11    7.74    0.67
  11   3 -12    1.16    0.72
   6   4   5  458.92    1.51
  11  -3 -12    0.93    0.66
  12  -4 -11    8.23    0.61
  14   4 -12   63.16    1.16
   1  -1  -4  425.50    1.19
  14  -4 -12   57.07    1.04
   8   4  -8    1.15    0.50
  16  -2 -15   16.91    0.95
  19   3 -15    0.53    0.81
   8  -4  -8    1.02    0.44
  19  -3 -15    1.13    0.79
  20  -4 -14   29.31    1.04
  14  -2  14    1.76    0.70
   8   2  11   16.24    0.68
  14   2  14    2.19    0.67
   5   3  -7   57.74    0.74
   5  -3  -7   49.09    0.71
  12   0  14   28.95    0.94
   7   3  -9    2.47    0.60
   7  -1 -11    4.12    0.65
   7   3   9   99.89    1.04
   1   1   4   83.11    0.62
   7  -3  -9    1.48    0.53
   5  -3   7    3.58    0.47
   8   2 -11  440.51    2.25
   8  -2 -11  448.52    2.26
   5   3   7    3.33    0.45
  18   0 -16    0.94    0.87
  14  -2 -14   19.40    0.91
  19   1 -16    8.35    1.05
  19  -1 -16    5.59    1.03
   8  -4   8   95.06    0.93
  10   2 -12    5.39    0.71
  10  -2 -12    7.08    0.67
  13  -3  13   10.28    0.68
  11   3  12   52.30    1.01
  13  -1 -14   36.29    1.04
  12  -2 -13  152.49    1.64
   8   4   8  108.69    1.02
  17   3 -14    5.67    0.82
  17  -3 -14    5.49    0.78
  13   3  13   11.40    0.74
  12  -4  11   98.51    1.16
  18   4 -13    8.25    0.84
  14  -4  12    9.40    0.67
  18  -4 -13    9.57    0.77
  14   4  12    7.27    0.68
  12   4  11   94.74    1.19
  11   1 -13    4.11    0.77
  11  -1 -13    3.03    0.73
   6  -2  10    0.61    0.54
   2   2  -4  634.23    1.47
   4   2   8   12.54    0.55
   6   2  10    1.40    0.56
   9  -3  11    0.15    0.49
   2  -2  -4  612.81    1.43
   5  -1  10   11.60    0.62
  18  -2 -15   33.59    1.15
   9   3  11    0.47    0.57
   3  -3   4 2800.58    3.06
   4   2  -7    3.01    0.47
   4  -2  -7    2.43    0.50
   6   2  -9   46.40    0.82
  10  -4  -9   52.50    0.84
   3   3   4 2753.27    3.17
   3   1   8  304.80    1.44
  20   0 -16    8.91    1.01
   9  -3 -10   22.60    0.71
  11  -1  14    7.46    0.74
   6  -4  -5    1.46    0.34
  11   1  14    5.76    0.78
   9  -1  13    3.99    0.76
  10   4  10   22.38    0.71
  15  -3 -13   13.22    0.80
   6  -4   6   14.82    0.46
  16   4 -12  137.78    1.61
  16  -4 -12  120.44    1.45
   6   4   6    9.93    0.44
  10   2  13   20.05    0.81
  12  -2  14   50.47    1.07
  12   2  14   48.41    1.08
   3   3  -3 1932.72    2.23
  12   4 -10    4.95    0.67
  11   3 -11    6.02    0.65
  13   3 -12   12.38    0.77
  11  -3 -11    7.03    0.66
  13  -3 -12   15.82    0.77
  12  -4 -10    4.40    0.58
  14   4 -11    1.14    0.62
  14  -4 -11    1.11    0.56
   7   1  12   60.69    1.02
  10   0  14   -0.09    0.66
   8  -2  12   45.88    0.91
  16   2 -14    1.23    0.79
  16  -2 -14    0.93    0.70
  19  -3 -14   38.39    1.12
  20  -4 -13   18.32    0.89
   8   2  12   54.68    1.00
   7  -3  10   61.76    0.88
  20  -2 -15    1.31    0.89
  20   2 -15    2.06    0.92
   5  -3   8   14.22    0.53
   1   1  -3   35.11    0.37
   7   3  10   68.65    0.95
   1  -1  -3   41.20    0.40
   5   3   8   15.01    0.55
   5   3  -6   -0.33    0.43
   5  -3  -6    0.17    0.41
   7  -1 -10   37.65    0.83
  15  -1 -14    2.37    0.77
  15   1 -14    1.86    0.75
   8   2 -10   10.24    0.64
   8  -2 -10   10.59    0.66
   8  -4   9   43.83    0.75
  14  -2 -13   29.24    0.94
  19  -1 -15    7.70    0.89
  19   1 -15    4.56    0.83
  11  -3  13    6.95    0.63
   8   4   9   35.27    0.74
  11   3  13    9.13    0.69
  13   3  14   23.50    0.85
  12  -4  12    0.78    0.55
  14  -4  13    1.94    0.65
   6   0  12   32.57    0.82
   4   2   9  276.02    1.51
  12   4  12    1.58    0.55
  22  -4 -13    4.36    0.75
  22   4 -13    4.34    0.90
  13  -1 -13    1.28    0.67
  13   1 -13    3.47    0.75
  14   4  13    0.08    0.60
  10  -2 -11  128.18    1.33
  21  -3 -14   34.70    1.12
   2   2   6  593.60    1.71
  17  -3 -13   16.41    0.84
   6   2  11    7.10    0.62
  12  -2 -12  144.02    1.51
  18  -4 -12   53.52    1.11
   9  -3  12   22.17    0.74
   3  -1   9    1.53    0.54
   3   1   9    1.44    0.53
  18  -2 -14    1.40    0.72
  18   2 -14   -0.70    0.78
   6  -4   7  107.62    0.87
   6   4   7   95.75    0.89
  10   4  11   11.84    0.63
  10   4  -8    9.67    0.58
  10  -4  -8    5.71    0.50
  10  -2  14    9.36    0.70
   1   1   6  390.61    1.40
  10   2  14    7.47    0.72
   4  -2  -6  203.47    1.11
   9  -3  -9    1.96    0.53
   9   3  -9    1.28    0.60
  15  -3 -12   20.62    0.83
  15   3 -12   19.92    0.84
  16  -4 -11   26.21    0.83
  16   4 -11   26.21    0.88
   2   2  -3  830.72    1.43
   7  -1  13   97.86    1.22
   7   1  13   94.68    1.24
   2  -2  -3  851.05    1.44
   8  -2  13  156.47    1.48
   8   2  13  172.81    1.59
   7  -3  11   54.10    0.86
   6   4  -4   15.15    0.40
   5   3   9   33.54    0.69
   7   3  11   47.23    0.87
  13  -3 -11    4.41    0.68
  13   3 -11    4.50    0.72
   8   0  14    1.74    0.66
  12  -4  -9    6.03    0.55
  12   4  -9   10.22    0.63
  14  -4 -10    2.91    0.55
  14   4 -10    3.19    0.60
  19  -3 -13    2.33    0.69
  20  -4 -12    2.87    0.68
  19   3 -13    2.43    0.83
  16  -2 -13   24.97    0.91
  20   4 -12    1.62    0.79
   3  -3   6  133.08    0.86
  20  -2 -14   33.99    1.14
  20   2 -14   32.20    1.12
   3   3   6  116.11    0.85
   8  -4  10   33.68    0.71
   2   2   7    8.44    0.47
   8   4  10   27.09    0.71
   8  -4  -6   48.32    0.65
   8   4  -6   47.41    0.68
  15  -1 -13    3.84    0.75
  15   1 -13    2.59    0.80
   4  -2  10   42.40    0.77
  11  -3  14   53.61    1.04
   6   2  12    4.48    0.60
   8  -2  -9  295.68    1.65
  12   4  13   42.04    0.96
   5  -1  12   72.39    1.03
   5   1  12   72.25    1.06
   3  -1  10   66.40    0.88
   3   1  10   68.66    0.91
  19  -1 -14   14.14    0.93
  14  -2 -12    7.29    0.74
   6  -4   8   66.44    0.77
   9  -3  13    4.22    0.59
   9   3  13    3.95    0.62
   6   4   8   71.45    0.83
   5  -3  -5   28.66    0.50
   5   3  -5   27.00    0.50
  22  -2 -14    0.50    0.80
  22  -4 -12   11.45    0.82
  22   2 -14   -0.05    0.90
  21  -3 -13    2.66    0.74
  21   3 -13    4.44    0.87
  17  -3 -12   25.67    0.90
  10   4  12   49.30    0.94
  13  -1 -12   60.17    1.13
  13   1 -12   62.43    1.12
  18  -4 -11   27.99    0.88
   3   3  -2  859.30    1.23
  10  -2  15   18.69    0.81
  18  -2 -13   39.63    1.08
  10   2  15   15.09    0.81
  11  -1 -11   43.04    0.95
   5  -3  10    8.76    0.53
   5   3  10    9.26    0.57
   3  -3   7    1.22    0.40
  20   0 -14    2.11    0.87
   3   3   7    1.35    0.43
   7   1  14   14.27    0.74
   7  -3  12    2.82    0.62
  24  -4 -12    0.10    0.71
   8  -2  14    1.42    0.62
   7   3  12    3.43    0.59
   8   2  14    2.26    0.64
  24   4 -12    0.51    0.84
  23  -3 -13   11.08    0.90
  23   3 -13    6.61    0.90
   2  -2   8   35.38    0.64
   1  -1  -2  304.76    0.70
   3  -1  -5   77.26    0.71
   3   1  -5   81.18    0.72
   2   2   8   33.44    0.65
  15  -3 -11    0.47    0.58
  15   3 -11    1.08    0.71
  10  -4  -7   59.32    0.77
  16  -4 -10    5.55    0.60
  16   4 -10    8.25    0.67
  10   4  -7   65.79    0.85
   2   0  -4  167.41    0.78
   9  -3  -8   96.10    0.97
   6  -2  -7  108.12    0.94
   8   4  11  101.06    1.14
   4  -4   3  182.04    0.69
   4   4   3  138.86    0.72
   1   1   8    7.37    0.50
  23  -1 -14    3.28    0.82
  19  -3 -12   39.56    1.03
  23   1 -14    1.74    0.89
  20  -4 -11    7.63    0.71
   6  -4   9   21.88    0.58
  22   0 -14    7.62    0.89
   4  -4   4   88.37    0.59
   3  -1  11   59.12    0.90
  13  -3 -10   11.97    0.68
   4   4   4   72.43    0.61
   6   4   9   21.05    0.62
  16  -2 -12   18.11    0.86
   6  -2  13   15.97    0.73
   6   0  14    2.08    0.69
  20  -2 -13   39.80    1.16
   4  -2  -5  609.80    1.65
  14  -4  -9    4.99    0.56
   5  -1  13    2.42    0.66
   5   1  13    2.84    0.65
  11  -3  -9  274.48    1.67
  14   4  -9    5.04    0.68
  12  -4  -8  186.66    1.34
  11   3  -9  265.48    1.70
   9  -3  14    5.89    0.67
   9   3  14    5.39    0.67
  10  -4  13   15.49    0.68
   3  -3   8  119.38    0.95
  10   4  13   15.93    0.70
   3   3   8  116.63    0.97
  24   0 -14    0.86    0.89
   4  -4   2    4.70    0.20
   4   4   2    2.73    0.20
  19  -1 -13   50.55    1.22
   5  -3  11    7.33    0.57
   5   3  11    5.25    0.54
  14  -2 -11    1.09    0.64
   2   2   9    4.91    0.49
  14   2 -11    1.47    0.74
  22  -2 -13    3.48    0.83
  22  -4 -11   11.58    0.77
  22   2 -13    3.71    0.90
   6   4  -3    1.67    0.28
   8  -4  -5    0.26    0.35
  21  -3 -12    2.90    0.73
   8  -2  -8   76.99    0.92
  21   3 -12    2.97    0.82
   7  -3  13   10.85    0.63
   8   4  -5    0.29    0.37
   7   3  13   11.43    0.68
  17  -3 -11   24.32    0.86
  17   3 -11   22.70    0.87
  18  -4 -10    6.65    0.63
  18   4 -10    8.59    0.69
   1  -1   9    4.43    0.54
   1   1   9    5.09    0.54
   7  -3  -6    2.55    0.42
   7   3  -6    3.01    0.44
  12  -2 -10    6.63    0.67
  12   2 -10    3.86    0.66
  18  -2 -12   65.84    1.25
   8   4  12    9.63    0.61
   4  -2  12    0.01    0.61
   4   2  12    0.12    0.56
  10  -2  -9    2.91    0.61
   4   4   6  331.04    1.35
   4  -4   6  325.40    1.25
  10   2  -9    2.61    0.64
   6  -4  10  164.63    1.25
   6   4  10  175.99    1.34
  24  -4 -11   11.78    0.83
  21  -1 -13    4.59    0.81
   9  -1  -9   87.05    1.03
   3  -1  12  337.59    1.91
   3   1  12  361.76    2.00
  21   1 -13    3.05    0.84
  11  -1 -10  111.92    1.24
  16   0 -12  390.75    2.55
  23  -3 -12   15.44    0.92
   6  -2  14    1.39    0.68
   6   2  14    1.28    0.63
   3  -3   9    9.17    0.52
   3   3   9    7.69    0.51
   2   2  -2  444.82    0.89
   5  -3  -4    7.67    0.38
   0   0   8   22.68    0.61
  17  -1 -12    1.90    0.71
  17   1 -12    1.48    0.75
   5   3  -4    7.23    0.37
  15  -3 -10    3.10    0.62
  15   3 -10    2.46    0.66
  16  -4  -9   13.66    0.66
   9   3  15   53.47    1.07
  16   4  -9   10.63    0.66
  25  -3 -12    8.60    0.92
   2   2  10   89.48    0.99
  23  -1 -13    4.70    0.85
  23   1 -13    3.27    0.88
  10   4  14   14.87    0.78
   5  -3  12   14.78    0.62
   5   3  12   16.03    0.68
  20  -4 -10    2.34    0.66
   4   4   7  111.89    0.91
  19  -3 -11    6.17    0.74
   4  -4   7  111.05    0.85
  19   3 -11    5.84    0.71
  20   4 -10    1.51    0.72
  16  -2 -11   88.00    1.25
   1   1  10    3.50    0.54
   1  -1  10    3.86    0.56
   5  -1  -6  144.90    0.98
  13  -3  -9    6.25    0.61
  13   3  -9    5.60    0.68
  14  -4  -8   11.30    0.60
  25  -1 -13    9.25    1.07
   7  -3  14    4.16    0.62
   7   3  14    3.71    0.66
   6  -2  -6    0.96    0.41
   7   1  16   16.77    0.81
  11  -3  -8    0.49    0.49
   6   2  -6    1.74    0.49
  12  -4  -7   95.88    0.98
  11   3  -8    3.59    0.62
  18   0 -12    0.19    0.71
  12   4  -7   96.17    1.04
   6   4  11   15.44    0.64
   8  -4  13   38.99    0.85
   8   4  13   34.41    0.85
   3   3  10    8.95    0.54
   3  -1  13    3.07    0.63
   3   1  13    5.32    0.61
   3  -1  -4  366.82    1.13
  22  -2 -12   10.36    0.85
  22  -4 -10   -0.33    0.66
  12   0 -10   42.46    0.92
  22   4 -10   -0.08    0.72
  21  -3 -11    2.14    0.73
   4   4   8   42.43    0.68
   4  -4   8   45.58    0.66
  21   3 -11   -0.11    0.69
   0   2   4 2092.28    2.58
   6  -2  15    6.13    0.73
   6   2  15    8.81    0.71
   5  -1  15    3.20    0.68
   5   1  15    2.63    0.64
   2   2  11   32.51    0.78
   6   0  16   31.77    0.95
  17  -3 -10   28.49    0.88
   0   2   6  197.70    1.03
  18  -4  -9   -0.09    0.57
  18   4  -9    2.03    0.66
  24  -2 -12    1.94    0.85
   4  -2  -4 3929.16    3.71
  24   2 -12    2.47    0.91
   1   1  11  147.47    1.27
  18  -2 -11   54.41    1.13
  13  -1 -10   23.26    0.79
   5   3  13   28.48    0.83
  24  -4 -10   10.93    0.81
   4   2  -4 3900.50    3.71
  20   0 -12   26.08    1.02
  23  -3 -11   61.19    1.28
  12  -2  -9    3.77    0.64
  12   2  -9    3.36    0.67
   0   0  10   34.85    0.73
   0   2   7   14.56    0.52
  26  -4 -10    0.14    0.74
  26   4 -10    3.19    0.88
  10  -2  -8   96.03    1.04
   0   2   3   51.45    0.45
  10   2  -8   99.19    1.05
   7  -3  15    6.26    0.72
   4   4   9  136.38    1.13
   3   3  11  198.11    1.44
   6   4  12   44.35    0.87
   0  -2   3   66.50    0.48
   6  -4  12   33.77    0.77
  25  -3 -11    0.61    0.72
  25   3 -11    0.81    0.87
   4   2  14   10.92    0.73
   9  -1  -8    3.83    0.56
   8   4  -4  283.61    1.20
   9   1  -8    3.47    0.59
  -1   1   4  427.07    1.19
  23  -1 -12   37.24    1.20
  15  -3  -9   60.04    1.00
   7  -3  -5   32.42    0.55
   8   4  14   11.27    0.68
  16  -4  -8   54.54    0.92
  15   3  -9   66.84    1.06
  16   4  -8   55.92    0.98
  20  -4  -9   40.17    0.97
   2   2  12    5.36    0.61
  19  -3 -10   39.37    0.99
  -1   1   7   85.03    0.82
   2  -2  12    3.23    0.59
   0   2   8  113.01    0.98
  20  -2 -11   17.79    0.90
   1   3   6  163.47    0.98
   1  -3   6  174.62    0.95
  25  -1 -12    2.94    0.95
  25   1 -12    3.78    0.97
   5   1  16   50.08    1.08
   6   2  16    0.82    0.66
  16  -2 -10   28.57    0.85
   6  -2  16    1.15    0.66
   1   1  12   23.91    0.74
  24   0 -12   18.95    1.02
  27  -1 -12    2.38    0.87
  27   1 -12    2.40    0.87
  14   0 -10    1.64    0.72
   1   3   7   86.82    0.81
   5   3  14  168.45    1.57
  13  -3  -8   64.59    0.93
   4   4  10    1.57    0.49
  -1   1   8   16.46    0.56
  14  -4  -7   65.43    0.90
   4  -4  10    2.03    0.46
   1  -3   4  309.24    0.99
  19  -1 -11    0.57    0.72
  19   1 -11    2.44    0.81
  22  -2 -11   10.96    0.86
   3   3  12    8.21    0.59
  10  -4  -5    8.81    0.44
   6   4  -2   30.64    0.35
  22  -4  -9    7.06    0.71
   3   3  -1  334.59    0.63
  22   4  -9    6.08    0.72
  21  -3 -10   61.70    1.19
  -1   1   3   40.58    0.40
  11  -3  -7   13.93    0.59
  10   4  -5   12.41    0.50
  12  -4  -6    4.37    0.46
   0   0  -2    9.16    0.20
   7   1  10  108.91    1.20
  10   0  12  120.16    1.42
   7   1 -12    7.04    0.77
   7  -1 -12    9.32    0.75
  15   1 -16   25.51    1.14
   7  -3 -10  234.17    1.65
  15  -1 -16   24.00    1.10
  10   0 -14   14.01    0.91
   4   0   8  132.35    1.12
  14   2 -15   21.06    1.07
  14  -2 -15   21.79    1.02
  10  -2 -13  306.08    2.29
  13   1 -15   72.59    1.46
  13  -1 -15   72.05    1.45
  12   2 -14   24.05    1.05
  12  -2 -14   18.19    0.95
   9   1 -13   84.44    1.35
  13   3  12  105.03    1.39
   9  -1 -13   75.98    1.27
   2   2  -5 3119.57    3.74
   6   2   9    5.12    0.62
   5  -1   9   44.99    0.83
   5   1   9   40.11    0.80
   6   2 -10  123.18    1.31
   6  -2 -10  121.58    1.24
   9   3 -11   83.47    1.20
   2   0   6 3524.34    4.27
   3  -1   7  605.47    1.99
   3   1   7  558.14    1.92
  15  -3 -14    9.09    0.83
   9  -1  12   54.17    1.05
  17   1 -16   14.55    1.02
  17  -1 -16   15.24    1.03
  12  -2  13   21.57    0.90
  10   2  12  216.08    1.84
  12   2  13   22.68    0.88
  13   3 -13   15.74    0.92
  13  -3 -13   11.56    0.79
   1   1  -4  465.99    1.32
  16   2 -15   14.13    0.98
  20   4 -14   37.02    1.21
   7  -1  11  205.36    1.65
   7   1  11  164.92    1.49
   8   0 -12  779.39    3.27
   8  -2  11   14.72    0.74
   7  -3   9  109.50    1.13
   1  -1   4   86.02    0.64
   7   1 -11    7.37    0.72
   8   0  12  121.11    1.45
  15   1 -15  133.08    1.91
  12   0 -14   27.38    1.04
  15  -1 -15  122.77    1.84
  14   2 -14   11.57    0.88
   2   0  -6   22.16    0.64
   3   1  -7  241.66    1.36
  11  -3  12   52.48    1.04
   3  -1  -7  273.08    1.42
  13   1 -14   45.35    1.18
  12   2 -13  188.10    1.90
   9   1 -12  152.78    1.62
   9  -1 -12  144.74    1.60
   4  -2   8    9.59    0.58
   5   1  -9  248.28    1.57
   5  -1  -9  238.89    1.55
  18   2 -15   33.53    1.23
   5   1  10   13.85    0.71
   6   0 -10  437.99    2.19
   6  -2  -9   47.29    0.88
  10   4  -9   49.95    0.94
   3  -1   8  301.29    1.53
   9   3 -10   22.40    0.81
  10  -4  10   17.21    0.68
   9   1  13    7.56    0.77
  15   3 -13   15.02    0.90
  17   1 -15   45.95    1.37
  17  -1 -15   51.63    1.37
  10  -2  13   15.04    0.78
   7  -1  12   75.11    1.14
   0   0   2    8.81    0.21
  14   0 -14   48.04    1.21
  19   3 -14   45.56    1.30
  20   4 -13   19.95    1.05
   7   1 -10   43.17    0.91
   4   0  10  101.05    1.15
  10   0 -12  112.77    1.45
  14   2 -13   38.54    1.10
  13  -3  14   28.93    0.97
   4  -2   9  286.37    1.61
   2  -2   6  654.39    1.86
   6  -2  11    9.66    0.64
  10   2 -11  139.85    1.47
  21   3 -14   43.94    1.32
  17   3 -13   17.25    0.95
  12   2 -12  178.59    1.75
  18   4 -12   68.67    1.34
   5  -1  11    7.40    0.68
   9  -1 -11   89.38    1.25
   9   1 -11   80.25    1.21
   5   1  11   10.27    0.70
   3   1  -6 4066.89    4.69
   3  -1  -6 3994.28    4.68
   2   0   8  487.24    1.90
   9   3  12   24.10    0.81
  11  -1 -12    9.15    0.76
  11   1 -12    7.07    0.77
  10  -4  11   10.93    0.64
  11  -1  15   12.87    0.86
  11   1  15   11.80    0.83
   9  -1  14  156.56    1.71
   9   1  14  144.46    1.64
  16   0 -14   24.36    1.06
   1  -1   6  387.62    1.45
  21  -1 -15   68.13    1.57
  21   1 -15   60.13    1.53
   4   2  -6  255.36    1.29
  17  -1 -14   19.20    1.03
  17   1 -14   17.11    1.04
   5  -3   9   36.12    0.74
   0   0   4  610.77    1.46
  11  -3 -10    9.53    0.67
  11   3 -10    8.93    0.73
  16   2 -13   27.31    1.03
   2  -2   7    8.69    0.53
   8   0 -10   79.37    1.09
   4   2  10   48.21    0.88
  11   3  14   61.47    1.20
  12   0 -12   30.38    1.03
  18   0 -14  146.48    1.98
   7  -1  -9    6.52    0.61
  12  -4  13   41.62    0.99
   6  -2  12    6.55    0.65
   7   1  -9   14.36    0.68
   8   2  -9  344.14    1.91
  19   1 -14   11.56    0.97
  14   2 -12   11.17    0.80
   1  -1   7 1113.95    2.58
   1   1   7 1072.21    2.52
  22   4 -12   11.89    0.94
  10  -4  12   48.69    0.95
  17   3 -12   24.64    0.97
  18   4 -11   32.65    1.03
  12  -2 -11   79.73    1.25
  10  -2 -10   94.65    1.21
  12   2 -11   81.72    1.26
   9  -1  15   27.33    0.98
  10   2 -10  101.57    1.27
   9   1  15   28.26    0.97
   9  -1 -10   16.08    0.73
   9   1 -10   19.65    0.75
  18   2 -13   48.55    1.24
  11   1 -11   42.10    1.00
   7  -1  14   18.48    0.81
  21  -1 -14   13.58    0.98
  21   1 -14   12.18    0.99
   1   1  -2  311.23    0.75
   4   0  12   85.13    1.17
   5  -1  -7  109.49    1.01
   5   1  -7  107.35    1.02
  17  -1 -13   43.87    1.19
  17   1 -13   41.20    1.19
   9   3  -8  105.94    1.13
   8  -4  11  106.68    1.20
   6   2  -7  128.79    1.07
   0   0   6   26.78    0.63
   4  -2  11  117.12    1.24
   4   2  11  127.18    1.26
   2   0  10   11.45    0.62
   1  -1   8    9.18    0.54
  19   3 -12   41.67    1.17
  20   4 -11   10.84    0.86
   3   1  11   47.89    0.92
  13   3 -10   12.32    0.75
  16   2 -12   15.79    0.89
   6   2  13   15.61    0.78
  14   0 -12   90.36    1.44
  20   2 -13   37.30    1.22
   4   2  -5  673.20    1.83
  12  -4  14   47.69    1.07
  12   4  -8  238.43    1.67
  15  -1 -12   60.22    1.22
  15   1 -12   55.21    1.22
   4   0  -6  116.78    0.95
  19   1 -13   44.59    1.26
   2  -2   9    5.59    0.55
  10   0 -10   46.29    0.94
  22   4 -11   10.14    0.89
   8   2  -8   94.83    1.04
   7  -1  15   14.79    0.86
   7   1  15   16.49    0.86
   8  -2  15   17.70    0.88
   8   2  15   21.82    0.87
  13  -1 -11  191.50    1.76
  13   1 -11  185.60    1.74
   8   0  16  113.39    1.65
   8  -4  12    9.18    0.63
  18   2 -12   65.14    1.37
  24  -2 -13   30.04    1.22
  24   2 -13   28.95    1.26
  24   4 -11   12.08    0.97
   9   1  -9   70.73    1.01
  11   1 -10  104.41    1.27
  23   3 -12   10.17    0.91
   5  -1  14   36.08    0.94
   5   1  14   33.62    0.93
   9  -3  15   58.88    1.20
  25   3 -12    9.45    1.01
   2  -2  10   88.00    1.04
  10  -4  14   20.27    0.81
  20  -2 -12   31.60    1.11
  20   2 -12   30.93    1.15
  16   2 -11   88.51    1.41
   5   1  -6  152.33    1.06
  25   1 -13   10.09    1.08
   4   0  14  126.06    1.46
  14   4  -8   14.87    0.71
   7  -1  16   15.87    0.83
   2   0  12   34.54    0.85
   6  -4  11   14.21    0.64
   4  -2  13   14.16    0.75
   4   2  13   17.72    0.80
  15  -1 -11    7.15    0.81
  15   1 -11   12.94    0.88
  19  -1 -12   53.83    1.27
  19   1 -12   64.64    1.38
   3  -3  10    6.00    0.58
   3   1  -4  375.96    1.23
  22   2 -12   14.06    0.97
  14  -2 -10   93.66    1.28
  14   2 -10   91.01    1.33
   0  -2   4 2308.54    2.79
   2  -2  11   42.95    0.84
   0  -2   6  203.89    1.09
  17   3 -10   27.17    0.94
   1  -1  11  161.08    1.37
   5  -3  13   31.58    0.88
  13   1 -10   19.47    0.82
  18   2 -11   57.37    1.24
  24   4 -10   11.16    0.92
  21  -1 -12   59.49    1.41
  21   1 -12   68.88    1.47
   7  -1  -7 1253.13    3.04
  23   3 -11   64.12    1.43
  26  -2 -12   20.56    1.13
  26   2 -12   25.22    1.23
   0  -2   7   12.26    0.55
   7   3  15    9.42    0.73
  11  -1  -9   65.20    1.03
   4  -4   9  153.26    1.19
  11   1  -9   71.83    1.11
   3  -3  11  212.45    1.57
  -1   1   6  130.16    0.93
  -1  -1   6  146.62    0.99
  17  -1 -11    8.92    0.81
  17   1 -11   15.02    0.89
   4  -2  14   18.87    0.80
  -1  -1   4  442.07    1.26
  23   1 -12   46.58    1.35
   3   1  14   69.59    1.20
   3  -1  14   67.65    1.20
   8  -4  14   13.67    0.73
  22   0 -12   28.37    1.18
   7   3  -5   38.07    0.63
  -1  -1   7   73.47    0.81
   0  -2   8  108.94    0.98
  20   4  -9   34.89    1.05
  19   3 -10   35.78    1.07
  20   2 -11   16.32    0.93
   5  -1  16   47.77    1.13
   1  -1  12   23.25    0.77
  16   2 -10   28.79    0.97
   1  -3   7   86.56    0.83
   5  -3  14  169.76    1.67
  -1  -1   8    9.82    0.55
  26   0 -12   15.81    1.08
  13   3  -8   79.47    1.14
  14   4  -7   83.15    1.11
   0   2   9  110.53    1.05
  15  -1 -10   12.32    0.81
  22   2 -11   12.46    0.97
   2   0  14  144.28    1.52
  15   1 -10   10.76    0.84
   3  -3  12   10.51    0.68
   0  -2   9  110.74    1.07
  21   3 -10   66.12    1.36
   6  -4  13    3.04    0.60
  -1  -1   3   38.25    0.42
   4   0  16    8.17    0.81
  11   3  -7   15.21    0.68
   1  -3   8   34.62    0.67
   4   2  15    1.50    0.64
   6   0  -6   14.13    0.62
   4  -2  15    1.13    0.69
  12   4  -6    2.78    0.54
   3  -1  15   35.58    0.98
   2  -2  13  170.58    1.55
  24   2 -11   12.16    0.97
  14   2  -9    6.70    0.68
   8  -4  15    9.73    0.71
  17   3  -9    2.64    0.66
   5  -1  -5 4740.74    4.80
  24   4  -9   10.59    0.87
  18   4  -8   53.72    1.08
   5   1  -5 5026.51    5.00
   1  -1  13   47.45    0.96
  26  -2 -11   48.71    1.35
  21  -1 -11    5.29    0.80
  26   2 -11   47.11    1.41
  21   1 -11    6.60    0.82
  18   2 -10   26.12    0.98
  23   3 -10   31.52    1.13
   6   2  -5   19.02    0.58
   4  -4  11    6.91    0.58
  26   4  -9    9.15    0.90
   1  -3   9   49.08    0.78
  10   0  -8  928.26    3.01
  13  -1  -9  275.41    1.89
  13   1  -9  281.24    1.95
  25   3 -10    6.12    0.88
  36   0   6    5.03    1.06
  39   1   5    2.80    1.12
  39  -1   5   -0.05    1.02
  35   3   5    1.08    0.98
  46   2   1    1.20    0.92
  21  -3   6   55.42    1.09
  35  -1   6    5.09    1.01
  47   1   1    0.60    0.90
   9   1   5  159.45    1.12
  24   2   7   23.91    0.97
  37  -3   4    1.50    0.95
  27  -3   6    5.00    0.83
  17   1   7    4.07    0.74
  22   2   7    0.89    0.75
  47  -1   1    0.56    0.90
   8  -2   4  345.06    1.45
  46   0   2    1.78    1.40
  36  -4   3    0.68    0.83
  46  -2   1    2.62    0.91
  37   1   6    4.33    1.15
  26   2   7    8.52    0.89
   9  -1   5  159.96    1.13
  19   3   6  160.84    1.56
  24  -2   7   22.57    0.92
  17  -1   7    1.34    0.65
  43   3   2    3.07    0.99
  14   2   6   10.95    0.70
  42   4   1   -0.24    0.89
  37  -1   6    4.93    1.10
  22  -2   7   -0.25    0.70
  29   3   6    0.76    0.81
  39   3   4    9.08    1.02
  26  -2   7    5.82    0.86
  24  -4   5    3.85    0.68
  31  -1   7   -0.40    0.91
  41  -3   3   -0.64    0.87
  14  -2   6    5.75    0.65
   6   0   4  263.17    1.18
  20   2   7    3.74    0.76
  22  -4   5    8.34    0.69
  26  -4   5   13.42    0.85
  19  -3   6  141.11    1.46
  20   4   5    0.20    0.63
  29  -3   6    0.70    0.78
  28   2   7    3.59    0.85
  43  -3   2    2.09    0.90
  20  -2   7    6.07    0.74
  13   3   5   29.20    0.74
  28  -2   7    1.82    0.85
  45   3   1    2.72    0.88
  42  -4   1   -1.03    0.82
  10   2   5    3.00    0.51
  35  -3   5   -0.75    0.84
  28  -4   5    9.15    0.84
  43   1   4   -0.59    0.98
  14   4   4    5.73    0.56
  36   4   4    0.70    0.91
  20  -4   5    0.49    0.57
  43  -1   4   -0.02    0.92
  34  -4   4    3.54    0.84
  42   2   4    3.48    0.99
  41   1   5    0.60    0.99
  45   1   3   -0.71    0.90
  45  -3   1    0.74    0.81
  30   2   7   32.58    1.21
  17   3   6  180.13    1.56
  44   2   3   12.00    1.06
  13  -3   5   29.46    0.72
  48  -2   0    3.56    0.83
  41  -1   5    1.41    1.07
  10  -2   5    4.81    0.55
  45  -1   3    1.34    0.95
  18   2   7    4.33    0.73
  24   0   8    5.43    0.83
  31  -3   6   19.05    1.06
  30  -2   7   29.13    1.13
  42  -2   4    5.64    1.02
  40   2   5    2.31    1.09
  26   0   8   42.82    1.17
  15   1   7   32.38    0.84
  22   0   8   17.43    0.87
  44  -2   3   12.27    1.04
  18   4   5    4.44    0.65
  18  -2   7    4.65    0.70
  44  -4   0    2.02    0.81
  15  -1   7   31.51    0.87
  40  -4   2    1.15    0.83
  17  -3   6  150.80    1.45
  30  -4   5   13.20    0.92
  40  -2   5    1.17    1.04
  14  -4   4    3.48    0.51
  44   0   4    4.36    1.50
  39  -3   4    6.54    0.97
  46   2   2   -0.78    0.90
  25   1   8   29.77    1.06
  28   0   8  133.08    1.83
  47   1   2    9.65    1.03
  23   1   8    2.74    0.77
  38  -4   3    2.58    0.83
  25  -1   8   26.01    1.02
  36  -2   6   19.27    1.15
  23  -1   8    2.63    0.75
  47  -1   2   10.14    0.98
  20   0   8    3.46    0.76
  27   1   8   25.15    1.08
  46  -2   2   -0.41    0.83
  18  -4   5    2.08    0.59
  27  -1   8   17.89    1.03
  38   2   6   10.64    1.18
  34   4   5    0.34    0.92
  21   1   8  129.25    1.58
  32  -2   7   11.77    1.01
  43   3   3    1.75    0.94
  40   4   3    6.98    0.94
  21  -1   8  116.82    1.51
  41   3   4    0.91    0.96
  47  -3   0    0.07    0.79
  42   4   2    2.55    0.90
  30   0   8  195.99    2.26
  37  -3   5   25.74    1.22
  29   1   8    7.63    0.96
  35  -1   7   23.57    1.20
  25   3   7   24.03    1.01
  29  -1   8    9.66    0.95
  12   2   6  126.80    1.18
  36  -4   4    0.47    0.82
  16   2   7  174.14    1.54
  23   3   7   27.35    1.00
  37   1   7    5.05    1.16
  38   4   4    7.80    0.97
  41  -3   4    4.59    0.93
  43  -3   3    0.15    0.87
  39   3   5    7.15    1.13
  45   3   2    2.60    0.90
  48   2   1   -0.24    0.84
  27   3   7   12.91    0.93
  37  -1   7    6.88    1.11
  18   0   8  171.33    1.65
  48   0   2    0.23    1.29
  19   1   8  207.00    1.82
  15   3   6  267.64    1.75
  16  -2   7  145.56    1.42
  25  -3   7   22.16    0.97
  49   1   1    0.22    0.84
  12  -2   6  125.30    1.16
  30   4   6    6.12    0.99
  42  -4   2    1.75    0.81
   9   3   4  151.27    1.04
  19  -1   8  198.83    1.81
  23  -3   7   28.60    0.98
   7   3   3  216.08    1.05
  48  -2   1    0.40    0.82
  21   3   7   66.68    1.21
  49  -1   1    0.17    0.81
  27  -3   7   10.68    0.89
  16   4   5    5.44    0.61
  45  -3   2    1.37    0.84
  31   1   8   23.18    1.14
  24   4   6    1.50    0.75
  26   4   6    0.41    0.76
  36   2   7    6.07    1.11
  29   3   7   10.59    0.94
  31  -1   8   22.60    1.17
  24   2   8  155.07    1.80
  45   1   4    0.21    0.89
  34  -2   7   22.08    1.17
  26   2   8    6.36    0.88
  15  -3   6  242.69    1.68
  10   4   3  247.70    1.30
  44   2   4    2.51    0.95
  42   2   5   -0.58    1.02
  45  -1   4    0.87    0.94
  21  -3   7   59.89    1.16
  24  -2   8  157.59    1.83
  13   1   7  292.28    1.78
  22   4   6   10.56    0.78
  41   1   6    0.11    1.09
  44  -4   1    0.40    0.76
  26  -2   8    4.50    0.80
  22   2   8    7.00    0.82
  36   4   5    9.90    1.09
  29  -3   7    7.84    0.86
  35  -3   6   12.19    1.01
  28   2   8   16.78    0.99
  41  -1   6    0.53    1.01
  44  -2   4    4.42    0.92
  13  -1   7  289.32    1.75
  42  -2   5    0.51    0.98
  24  -4   6    0.47    0.65
  26  -4   6    0.72    0.67
   9  -3   4  141.74    1.00
  22  -2   8    6.18    0.80
  46   2   3    7.03    0.93
  34  -4   5    0.99    0.82
  16  -4   5    2.26    0.54
  47   1   3    0.04    0.90
   8   4   2    9.15    0.40
  28  -2   8   16.30    1.02
  40   2   6    2.69    1.08
  40  -4   3    3.28    0.87
  19   3   7   30.82    0.93
  47  -1   3    1.52    0.87
  17   1   8    2.88    0.70
  28  -4   6   22.06    0.96
   7  -3   3  182.09    0.98
  22  -4   6    9.55    0.72
  46  -2   3    4.53    0.89
  17  -1   8    1.19    0.69
  40  -2   6    2.79    1.00
  16   0   8  359.35    2.16
  20   2   8    2.98    0.71
  42   0   6    2.90    1.02
  47  -3   1    2.54    0.78
  30   2   8   22.65    1.14
  39  -3   5    6.66    0.99
  46   0   4    1.63    1.40
  34   0   8    4.96    1.02
  20   4   6   28.04    0.90
  39   1   7    1.62    1.08
  31  -3   7   17.61    1.09
  19  -3   7   33.10    0.92
  38  -4   4    4.13    0.89
  39  -1   7   -0.03    1.07
  30  -2   8   24.37    1.12
  20  -2   8    2.77    0.72
  43   3   4    4.28    0.92
  14   2   7   24.77    0.80
  42   4   3    5.32    0.91
  36  -2   7    5.39    1.01
  30  -4   6    6.78    0.85
  41   3   5    2.65    1.01
  48   2   2    0.14    0.82
  38   2   7    6.48    1.14
  34   2   8    3.91    1.06
  45   3   3    7.83    0.95
  49   1   2    2.06    0.84
  20  -4   6   21.22    0.80
  35   3   7    3.62    1.06
  14  -2   7   23.01    0.77
   7   1   5   78.41    0.85
  34   4   6    1.74    0.96
  44   4   2    9.14    0.92
  43  -3   4    2.00    0.87
  49  -1   2    1.13    0.79
  48  -2   2    0.89    0.78
  38  -2   7    7.22    1.09
  37  -3   6   59.07    1.48
  25   1   9    5.38    0.86
  41  -3   5    2.15    0.94
   7  -1   5   83.12    0.86
  18   2   8   29.50    0.92
  42  -4   3    2.57    0.84
  17   3   7  121.06    1.36
  27   1   9   29.04    1.15
  38   4   5    7.06    1.04
  25  -1   9    4.26    0.85
  33  -3   7   13.20    1.01
  36  -4   5    7.54    0.91
  39   3   6    7.24    1.13
  23   1   9  131.72    1.70
  35  -1   8   25.85    1.18
  45  -3   3    7.14    0.90
   9   1   6    9.37    0.61
  27  -1   9   29.70    1.10
  13   3   6   26.47    0.74
  37   1   8    1.68    1.09
  23  -1   9  114.54    1.59
   5   3   2 4776.73    3.97
  28   4   7    6.42    0.99
  18   4   6  207.94    1.69
  18  -2   8   30.29    0.92
   8   2   5    6.02    0.53
  37  -1   8    1.91    1.02
  14   4   5  252.21    1.62
   9  -1   6   14.85    0.64
  45   1   5    2.38    1.02
  29   1   9   50.55    1.39
  43   1   6    0.03    1.05
  15   1   8  172.67    1.55
  44  -4   2    7.66    0.87
  47   3   2    1.38    0.85
   5   1   4  151.84    0.90
  44   2   5    1.85    1.05
  17  -3   7  111.90    1.30
  29  -1   9   50.01    1.35
  45  -1   5    2.99    1.06
  43  -1   6    0.16    1.04
  21   1   9   16.67    0.88
  15  -1   8  151.40    1.46
  33   1   9    3.05    1.06
  25   3   8   10.16    0.88
  21  -1   9   17.35    0.91
  13  -3   6   33.88    0.76
  47   1   4    0.35    0.88
  46   2   4    4.19    0.93
  27   3   8    0.20    0.78
  44  -2   5    3.17    0.98
  36   2   8    2.03    1.01
   8  -2   5    8.93    0.50
   5  -1   4  154.41    0.91
   6   2   4  227.95    1.10
  41   1   7    3.58    1.11
  14   0   8  393.65    2.15
  47  -1   4    0.02    0.87
  23   3   8    2.25    0.78
  18  -4   6  182.59    1.57
  34  -2   8    4.17    0.92
  47  -3   2    1.33    0.79
  31   1   9    7.04    0.96
  41  -1   7    5.43    1.15
  36   4   6    8.29    1.08
  46  -2   4    4.46    0.89
  25  -3   8    9.58    0.81
  31  -1   9    3.07    0.97
  44   0   6    0.72    0.99
  40  -4   4    2.63    0.83
  29   3   8   16.10    1.00
  14  -4   5  230.92    1.51
  35  -3   7    2.11    0.92
  11   1   7  152.87    1.29
  40   2   7    4.91    1.06
  26   4   7    3.69    0.79
  23  -3   8    1.09    0.74
  11  -1   7  142.10    1.26
  26   2   9   25.54    1.11
  24   4   7    1.41    0.73
  34  -4   6    1.58    0.83
  19   1   9    1.74    0.75
  16   2   8    3.22    0.71
  24   2   9    4.05    0.83
  29  -3   8   12.90    0.94
  21   3   8    0.25    0.72
  40  -2   7    4.21    1.08
   6  -2   4  199.13    1.06
  48   2   3   -0.42    0.83
  39  -3   6    8.64    1.00
  19  -1   9    3.11    0.75
  28   2   9    6.57    0.92
  26  -2   9   20.58    1.06
  43   3   5    2.31    0.99
  42   4   4   15.07    1.01
  39   1   8    1.82    1.04
  38  -4   5    4.82    0.92
  24  -2   9    4.49    0.84
  16  -2   8    5.17    0.72
  48   0   4    2.57    1.35
  28  -2   9    7.70    0.92
  39  -1   8    1.02    1.08
  26  -4   7    2.68    0.75
  48  -2   3   -0.68    0.79
  22   4   7   50.23    1.12
  45   3   4    5.39    0.92
  22   2   9   26.98    1.03
  15   3   7   15.08    0.76
  33  -1   9    7.08    0.97
  21  -3   8    0.09    0.69
  40   4   5   -0.90    0.95
  44   4   3    3.28    0.85
  24  -4   7    3.17    0.71
  12   2   7   51.71    0.91
  28  -4   7    7.59    0.83
  30   2   9    0.48    0.91
  22  -2   9   31.77    1.07
  43  -3   5    0.37    0.92
  40   0   8    3.00    1.07
  36  -2   8    4.69    0.98
  38   2   8    9.16    1.17
  30  -2   9    0.85    0.87
  45  -3   4    5.71    0.88
  42  -4   4   13.80    0.95
  12  -2   7   42.84    0.85
  15  -3   7   14.56    0.72
  34   2   9    1.59    1.03
  22  -4   7   45.66    1.05
  19   3   8    6.76    0.74
  30  -4   7   10.50    0.93
  34   4   7    7.72    1.08
  47   3   3    3.52    0.83
  -1  -1  -2  401.84    0.81
  37  -3   7    1.54    0.94
  20   2   9    5.92    0.80
  38   4   6    0.50    0.97
  44  -4   3    0.58    0.78
  39   3   7    3.87    1.04
  13   1   8  416.29    2.18
  17   1   9   59.41    1.17
  20   4   7  120.98    1.46
  36  -4   6    1.46    0.86
  26   0  10    3.50    0.84
  17  -1   9   51.46    1.07
  16  -4   6    0.83    0.55
  13  -1   8  416.90    2.17
  43   1   7    1.16    1.05
  44   2   6    4.71    1.06
  24   0  10   79.21    1.47
  20  -2   9    2.98    0.71
  28   0  10    2.49    0.91
  37   1   9    8.19    1.14
  19  -3   8    5.75    0.69
  33  -3   8   12.14    1.00
  35  -1   9   34.85    1.35
  47   1   5    2.22    0.95
  43  -1   7    0.10    0.96
  46   2   5    1.27    0.93
  37  -1   9    7.89    1.13
  47  -3   3    5.97    0.82
  47  -1   5    4.86    0.97
  42   2   7   -0.28    1.01
  44  -2   6    2.95    1.00
  25   1  10   12.95    0.96
  27   1  10    0.97    0.83
   9   3   5   38.95    0.69
  32  -4   7   35.77    1.18
  22   0  10   12.27    0.86
  30   0  10   25.92    1.21
  46  -2   5    0.89    0.91
  27  -1  10    1.96    0.88
  25  -1  10   12.00    0.93
  20  -4   7  105.15    1.34
  12   0   8   19.18    0.76
  -1   1  -2  422.38    0.82
  42  -2   7    1.07    0.95
  29   1  10    4.58    1.00
  23   1  10   12.37    0.96
  14   2   8  101.04    1.23
  46   0   6    2.21    1.01
  33   1  10   10.06    1.17
  29  -1  10    4.50    0.93
  40  -4   5   -1.07    0.81
  23  -1  10   12.34    0.87
  10   4   4  123.83    1.00
   4   0   4  297.03    1.12
  18   2   9   34.05    0.98
   4   2   3  164.35    0.83
  37   3   8   -1.22    1.03
  40   2   8    1.34    1.04
  34  -2   9    0.84    0.94
  14  -2   8   98.60    1.21
  17   3   8   75.38    1.17
  27   3   9   16.61    1.03
  25   3   9    2.20    0.84
  35  -3   8   65.44    1.52
   3   1   3  137.83    0.70
  20   0  10   69.42    1.31
  18  -2   9   32.27    0.98
   9  -3   5   36.13    0.67
  18   4   7   11.52    0.74
  43   3   6    0.15    0.99
  42   4   5    1.00    0.92
  21   1  10    0.90    0.76
  40  -2   8    0.73    1.07
  45   3   5    0.62    0.94
  39  -3   7    2.49    0.89
   7   3   4  449.10    1.57
  29   3   9    2.25    0.89
  44   4   4    3.00    0.83
  21  -1  10    1.13    0.75
  34  -4   7    3.18    0.86
  33   3   9    6.50    1.08
  23   3   9    6.25    0.80
  38  -4   6    1.79    0.85
  27  -3   9   15.12    0.96
  39   1   9    1.37    1.05
  25  -3   9    0.61    0.78
  17  -3   8   71.55    1.13
  15   1   9   22.56    0.88
  32   4   8    1.57    0.95
  40   4   6   -0.87    0.93
  13   3   7   -0.50    0.56
  41   3   7    1.96    1.02
  39  -1   9    1.89    1.08
  32   2  10   10.65    1.15
  26   4   8  104.14    1.62
  43  -3   6    0.46    0.94
   3  -1   3  159.93    0.74
  29  -3   9    0.55    0.83
  15  -1   9   21.41    0.84
  26   2  10   33.41    1.24
  14   4   6  267.52    1.72
  45  -3   5   -0.50    0.86
  36   0  10    2.78    1.07
  24   4   8   49.93    1.19
  23  -3   9    7.04    0.83
  34   0  10   46.56    1.48
  42  -4   5    1.63    0.90
   4  -2   3  151.50    0.83
  18  -4   7    6.88    0.64
  24   2  10   -0.68    0.83
  33  -1  10    7.27    1.06
  26  -2  10   40.32    1.25
  10  -4   4  101.83    0.91
  44  -4   4    0.35    0.75
  41  -3   7    2.30    0.98
  36  -2   9   17.15    1.15
  28  -2  10    0.50    0.87
  21   3   9   10.63    0.87
  19   1  10    2.55    0.73
  24  -2  10    1.17    0.76
  26  -4   8   83.40    1.44
  13  -3   7    1.77    0.60
   8   4   3  192.47    1.07
  45   1   7    4.13    1.02
   7   1   6 1096.48    2.67
  28  -4   8   19.15    0.99
  18   0  10   94.17    1.42
  19  -1  10    2.12    0.78
  45  -1   7    3.55    1.02
   7  -3   4  424.07    1.57
   1   1   1  125.38    0.40
  47   1   6    3.08    0.97
  35   3   9    4.79    1.03
  37  -3   8    2.51    0.94
  39   3   8    1.43    1.00
  22   2  10   13.99    0.94
  44   2   7   -0.59    0.99
  22   4   8   29.42    1.01
  24  -4   8   46.02    1.12
  16   2   9  109.52    1.39
  46   2   6    2.08    0.97
  34   4   8    1.60    0.96
   7  -1   6 1120.04    2.70
  47  -1   6    2.72    0.95
  21  -3   9    8.48    0.80
   8   2   6   50.12    0.79
  36  -4   7   12.22    0.99
  14  -4   6  246.38    1.63
  22  -2  10   11.62    0.85
  44  -2   7    0.19    0.93
  11   1   8  455.05    2.15
  46  -2   6    0.74    0.86
  16  -2   9  108.61    1.36
  37   1  10    5.70    1.10
  42   2   8    2.33    1.02
  35  -1  10   22.26    1.25
  11  -1   8  475.86    2.21
  37  -1  10    7.96    1.17
  33  -3   9    6.18    0.98
  15   3   8  177.68    1.58
  32  -2  10    7.14    0.98
  22  -4   8   29.77    0.96
  42  -2   8    1.21    1.00
  16   4   7  131.81    1.38
  41   1   9   -0.32    1.00
   8  -2   6   53.26    0.77
  44   0   8    1.09    0.96
  19   3   9   12.91    0.81
  20   2  10    5.62    0.81
  41  -1   9    1.12    1.01
  40  -4   6   -0.59    0.82
  32  -4   8    1.48    0.81
  12   2   8  105.49    1.20
  48   0   6    1.97    0.95
  20   4   8    2.19    0.71
  27   1  11    4.20    0.92
  17   1  10  155.98    1.66
  20  -2  10    7.96    0.78
  15  -3   8  164.74    1.51
  25   1  11    1.83    0.86
  40   2   9    8.89    1.13
  28   4   9    9.56    1.08
  27  -1  11    5.54    0.96
  37   3   9   10.04    1.14
  45   3   6   -0.55    0.88
  36   4   8    7.59    1.07
  19  -3   9   12.26    0.79
  29   1  11    4.16    1.01
  17  -1  10  154.31    1.67
  43   3   7    0.78    0.95
  44   4   5    0.25    0.85
  25  -1  11    3.17    0.88
  12  -2   8  103.58    1.18
   5   1   5 4030.83    4.44
  10   0   8   55.69    0.96
  29  -1  11    1.64    0.95
   6   2   5    3.03    0.47
  34  -2  10    8.83    1.04
  16   0  10   45.94    1.10
  13   1   9   13.20    0.78
  16  -4   7  109.70    1.26
  39  -3   8    0.25    0.87
  35  -3   9    4.65    0.95
  23   1  11    2.33    0.80
  -1  -1  -3  273.30    0.84
  13  -1   9   20.22    0.80
  23  -1  11    3.90    0.88
  20  -4   8    2.36    0.65
  38  -4   7   14.15    1.00
   5  -1   5 3889.10    4.32
  45  -3   6   -0.52    0.84
  43  -3   7   -0.47    0.88
  40   4   7    9.98    1.02
  27   3  10   21.63    1.13
  34  -4   8    1.52    0.86
   6   0   6  731.56    2.14
  25   3  10   11.78    0.97
  44  -4   5   -0.86    0.81
  18   2  10   51.31    1.13
   6  -2   5    2.75    0.47
  35   1  11    1.59    1.06
  32   4   9    1.82    1.03
  32   2  11    2.92    1.02
  14   2   9   32.38    0.91
  27  -3  10   20.32    1.06
  21   1  11    0.11    0.79
  -1   1  -3  283.66    0.83
  45   1   8    1.29    1.00
  17   3   9   66.45    1.18
  23   3  10   30.42    1.11
  25  -3  10   10.49    0.92
  38   2  10    0.43    1.09
  47   1   7   -0.57    0.92
  21  -1  11    0.11    0.74
  18  -2  10   47.93    1.11
  26   4   9   19.13    1.04
   5   3   3 6090.17    4.97
  45  -1   8    1.19    0.97
  18   4   8    8.77    0.73
  33  -1  11   28.31    1.27
  36  -2  10   47.22    1.44
  26   2  11   35.24    1.22
  44   2   8    0.91    0.95
  47  -1   7    0.86    0.88
  28   2  11    1.20    0.92
  14  -2   9   29.35    0.86
  11   3   7  191.32    1.42
  38  -2  10    4.07    1.05
  43   1   9    0.25    1.01
  38   4   8    0.02    0.96
  39   3   9    1.60    0.99
  24   4   9   17.53    0.93
  37  -3   9    8.30    0.99
  24   2  11   61.71    1.40
  26  -2  11   37.62    1.23
  28  -2  11    1.44    0.91
  43  -1   9    1.09    1.02
  31  -3  10   24.97    1.14
  23  -3  10   23.55    1.01
  12   4   6  284.04    1.63
  44  -2   8    0.93    0.96
  17  -3   9   60.01    1.11
  15   1  10    2.61    0.69
  34   2  11    0.92    1.08
  34   4   9    3.69    1.06
  36  -4   8    8.86    0.91
  28  -4   9    6.09    0.85
  42   2   9    0.63    0.96
  26  -4   9   10.16    0.86
  24  -2  11   59.56    1.39
  15  -1  10    2.02    0.75
  46   0   8    2.88    0.97
  21   3  10   42.29    1.14
  10   4   5   36.66    0.69
  13   3   8   70.06    1.06
  18  -4   8    6.02    0.65
  19   1  11    0.95    0.77
  42  -2   9    0.76    1.01
  11  -3   7  202.37    1.44
  35  -1  11    3.15    0.98
  14   4   7   25.27    0.78
  24  -4   9   17.97    0.91
  22   2  11    0.02    0.75
  22   4   9   24.01    1.00
  41   1  10   -0.34    1.01
  19  -1  11    2.20    0.79
  14   0  10  203.62    1.77
  33  -3  10  102.97    1.79
  40  -4   7    8.64    0.91
  41  -1  10    1.37    1.01
  32  -2  11    4.18    1.02
  21  -3  10   43.46    1.14
  22  -2  11    0.15    0.81
  45   3   7    1.13    0.90
  16   2  10   47.74    1.09
  44   4   6   -0.21    0.84
  42   4   7    7.27    0.98
  28   0  12   12.90    1.09
  13  -3   8   64.46    1.02
  43   3   8    1.02    0.94
  32  -4   9    0.06    0.82
  26   0  12  124.19    1.91
  12  -4   6  255.29    1.58
  40   2  10    6.02    1.09
  42   0  10    7.33    1.05
  22  -4   9   17.16    0.84
   5  -3   3 6254.63    4.97
   9   1   8   15.59    0.74
  16  -2  10   55.17    1.14
   7   3   5   13.74    0.52
   0  -2  -3   55.92    0.47
  24   0  12    4.22    0.87
  40  -2  10    5.74    1.10
  45  -3   7    0.59    0.86
  31   3  11    1.89    1.07
  27   1  12    2.42    0.90
  39  -3   9    0.57    0.88
  20   2  11   16.81    0.91
  14  -4   7   23.74    0.74
  19   3  10    6.79    0.81
   9  -1   8   14.16    0.67
  43  -3   8    1.53    0.90
  34  -2  11    3.68    0.98
  15   3   9   31.89    0.94
  27  -1  12    0.25    0.94
  11   1   9  121.82    1.30
  25   1  12   17.77    1.10
  35  -3  10   23.42    1.17
  40   4   8   -0.24    0.92
  38  -4   8   -0.83    0.82
  41   3   9    7.36    1.06
  20   4   9   14.68    0.84
  10  -4   5   32.64    0.64
  10   2   8    2.84    0.62
  16   4   8   56.29    1.05
  44  -4   6    1.60    0.81
  42  -4   7    7.20    0.92
  25  -1  12   15.66    1.07
  39   1  11   10.17    1.18
  32   0  12    5.43    1.00
   7   1   7    5.04    0.59
  20  -2  11   23.27    0.99
  11  -1   9  125.86    1.31
  17   1  11   10.89    0.83
  39  -1  11    6.43    1.13
  31   1  12   16.62    1.12
  34  -4   9    1.62    0.85
  22   0  12   39.97    1.20
  19  -3  10    7.26    0.75
  31  -1  12   16.17    1.15
  23   1  12    5.74    0.92
  17  -1  11   18.05    0.93
  47   1   8    1.54    0.89
  45   1   9   -0.23    0.90
   7  -1   7    4.07    0.56
  41  -3   9    3.73    0.96
  12   2   9   35.16    0.90
  10  -2   8    1.58    0.60
  27   3  11   24.08    1.18
  15  -3   9   33.04    0.90
   4   2   4  102.06    0.78
  23  -1  12    5.52    0.93
  46   2   8    0.64    0.88
  45  -1   9    0.27    0.93
  47  -1   8    0.80    0.88
  36   0  12    3.33    1.14
   8   4   4  201.47    1.14
  44   2   9    4.07    1.00
  25   3  11   29.83    1.15
  20  -4   9   12.06    0.78
   7  -3   5   11.97    0.51
  13   1  10   22.96    0.87
  34   0  12   28.48    1.33
  33   1  12    8.92    1.09
  46  -2   8    0.53    0.86
  43   1  10   -0.70    0.93
  16  -4   8   51.29    0.97
  36  -2  11   16.17    1.16
  12  -2   9   35.35    0.88
  27  -3  11   17.50    1.07
  33  -1  12    7.36    1.06
  44  -2   9    2.50    0.96
  43  -1  10   -0.87    0.96
  13  -1  10   21.27    0.88
  38   4   9   -0.63    0.92
  39   3  10    9.95    1.12
   3   1   4  123.83    0.79
  26   4  10    1.11    0.88
  18   2  11   21.95    0.94
  37  -3  10   13.13    1.02
  25  -3  11   29.48    1.12
  21   1  12   20.56    1.01
   0   2  -3   67.99    0.51
  23   3  11    2.36    0.81
  20   0  12   79.64    1.44
  26   2  12   42.57    1.33
  35   3  11    4.08    1.09
  21  -1  12   19.66    1.02
  36  -4   9   23.22    1.09
  34   2  12    7.59    1.14
  17   3  10    5.75    0.77
  18  -2  11   20.31    0.95
  14   2  10  164.46    1.62
   4  -2   4   91.04    0.73
  24   4  10   45.59    1.26
  44   0  10   -0.17    0.97
  26  -2  12   47.96    1.35
  18   4   9   12.19    0.78
  42  -2  10    9.03    1.10
  24   2  12   30.35    1.16
   3  -1   4  128.24    0.80
  37   1  12   10.46    1.20
  12   0  10  435.48    2.37
  30  -2  12    2.37    0.95
  41   1  11    4.53    1.05
  37  -1  12    9.92    1.12
  40  -4   8   -0.04    0.78
  26  -4  10    2.18    0.77
  35  -1  12   15.74    1.18
  45   3   8    0.44    0.87
  14  -2  10  156.55    1.56
  41  -1  11    6.26    1.08
   6   2   6  428.70    1.70
  44   4   7    4.49    0.90
  24  -2  12   28.65    1.15
  30  -4  10   65.07    1.42
  17  -3  10    2.95    0.71
   5   1   6   44.40    0.74
  33  -3  11   13.77    1.07
  21   3  11    5.70    0.84
  42   4   8    0.35    0.87
  43   3   9    1.00    0.93
  15   1  11   29.87    0.96
  32  -2  12   18.46    1.15
  11   3   8    4.63    0.63
  24  -4  10   38.45    1.11
  22   2  12    0.70    0.83
  40   2  11    1.10    0.99
  19   1  12   30.01    1.10
  22   4  10   12.86    0.89
  15  -1  11   31.65    1.01
  18  -4   9   13.38    0.74
   5  -1   6   51.94    0.77
  45  -3   8    0.64    0.82
  12   4   7  104.46    1.12
  36   2  12    1.94    1.09
  19  -1  12   31.88    1.11
  32  -4  10   36.07    1.23
   8  -4   4  194.65    1.08
  37   3  11    3.24    1.05
  18   0  12   16.73    0.93
  40  -2  11    0.57    0.99
  22  -2  12    1.68    0.77
  21  -3  11    6.02    0.82
   6  -2   6  438.64    1.68
  43  -3   9   -0.06    0.89
  13   3   9   15.37    0.77
  44  -4   7    5.96    0.84
  14   4   8  117.74    1.29
  40   4   9    1.66    0.93
  42  -4   8    1.73    0.84
  38  -4   9   -0.04    0.83
  16   2  11  105.53    1.48
  34  -2  12    7.15    1.03
  35  -3  11    3.58    0.94
  11  -3   8    7.43    0.61
  39   1  12    2.42    1.07
  22  -4  10   13.26    0.86
  29   1  13    2.62    0.95
  39  -1  12    4.90    1.06
  45   1  10    0.68    0.87
  29  -1  13    0.12    0.96
  25   1  13    7.86    1.02
  20   2  12    0.52    0.83
  16  -2  11   91.44    1.38
  34  -4  10   14.90    1.02
  13  -3   9   12.81    0.70
  45  -1  10    1.58    0.90
  19   3  11    0.84    0.77
  31   1  13   20.85    1.22
  25  -1  13   12.32    1.06
  40   0  12    7.58    1.12
  44   2  10    1.65    0.95
  33   3  12    4.55    1.08
  20   4  10  131.51    1.65
  31  -1  13   19.24    1.15
  12  -4   7   84.33    1.02
  35   1  13    1.66    1.10
  15   3  10   25.86    0.90
   5   3   4  243.60    1.13
  16   4   9   16.43    0.81
  43   1  11    0.47    0.94
  32   4  11    5.54    1.06
  14  -4   8   91.28    1.14
   9   1   9    2.15    0.66
  23   1  13   24.56    1.17
  29   3  12    3.91    0.93
  44  -2  10   -0.22    0.88
  17   1  12    7.59    0.87
  32   2  13    9.33    1.17
  43  -1  11    1.39    0.95
  11   1  10  732.56    2.98
  19  -3  11    0.83    0.73
  23  -1  13   24.83    1.13
  36  -2  12    3.19    0.96
  33   1  13    5.36    0.97
  39   3  11    0.84    0.99
  38   4  10    6.05    1.00
  25   3  12    7.24    0.95
   9  -1   9    1.67    0.62
  17  -1  12    5.59    0.80
  46   0  10    3.21    0.90
  10   2   9  341.70    1.96
  11  -1  10  696.87    2.89
  33  -1  13    1.75    0.99
   2   2   2  362.79    0.97
  37  -3  11    6.55    0.96
  42   2  11    0.95    0.95
  16   0  12    6.71    0.88
  15  -3  10   25.59    0.86
  20  -4  10   99.43    1.42
   7   3   6  183.71    1.19
  12   2  10   14.01    0.81
  35   3  12    0.91    1.03
  26   4  11    6.46    0.99
  36  -4  10   13.60    0.99
  42  -2  11   -1.15    0.91
  25  -3  12   10.66    0.94
  26   2  13   25.37    1.19
  10  -2   9  330.61    1.92
  31  -3  12   16.87    1.07
   8   2   8   21.76    0.71
  23   3  12    3.21    0.84
  21   1  13   15.71    1.02
  30   2  13    1.43    0.97
  13   1  11    2.52    0.72
  16  -4   9   16.13    0.74
  18   2  12    8.00    0.84
  37   1  13    1.31    1.00
  41   1  12    0.32    0.97
  40  -4   9    4.01    0.80
  21  -1  13   15.31    1.02
  12  -2  10    7.81    0.74
  13  -1  11    1.65    0.74
  37  -1  13    0.08    1.05
  41  -1  12    0.89    0.99
  26  -2  13   29.42    1.25
  24   4  11    3.14    0.89
  30  -2  13    0.57    0.93
  35  -1  13    2.59    0.98
  24   2  13   14.37    1.03
  43   3  10    4.25    0.96
   4   0   6 1786.97    3.13
  10   0  10  104.74    1.24
  17   3  11   30.62    1.00
  18  -2  12    4.42    0.75
  23  -3  12    2.69    0.80
  26  -4  11    3.56    0.84
  18   4  10    5.67    0.73
  30  -4  11    0.10    0.81
   8  -2   8   22.04    0.67
  33  -3  12    4.16    0.97
  42   0  12    0.75    0.97
  14   2  11  258.33    2.03
  40   2  12    4.24    1.06
  24  -2  13   14.86    1.05
   5  -3   4  293.05    1.18
  32  -2  13    6.60    1.03
   8   4   5    4.22    0.46
   7  -3   6  166.76    1.13
  43  -3  10    3.73    0.90
  21   3  12    2.18    0.80
  37   3  12    0.82    1.02
  40  -2  12    4.71    1.01
  36   4  11    6.92    1.04
  14  -2  11  226.18    1.90
  32  -4  11    6.44    0.90
  24  -4  11    3.93    0.78
  17  -3  11   23.43    0.88
  39  -3  11   -2.94    0.87
  22   2  13   22.01    1.10
  42  -4   9    9.14    0.92
  22   4  11   19.99    1.01
   4   2   5   12.60    0.50
  40   4  10    2.14    0.91
  19   1  13   11.57    0.93
  41   3  11    8.94    1.03
  15   1  12    6.99    0.83
  28   0  14    0.75    0.93
  38  -4  10    4.66    0.87
  19  -1  13   11.29    0.91
  30   0  14    2.30    0.99
  15  -1  12    5.00    0.75
  18  -4  10    4.92    0.70
  22  -2  13   21.79    1.05
  34  -2  13   16.35    1.16
  35  -3  12    0.79    0.91
  45   1  11   -0.72    0.85
  21  -3  12    5.80    0.81
  31   3  13    4.61    1.08
  11   3   9   36.19    0.86
   2   0   4    1.35    0.38
  45  -1  11   -0.94    0.86
  41  -3  11    9.89    1.00
  29   1  14    4.91    1.00
  28   4  12    3.59    0.97
   6   2   7  242.78    1.40
  12   4   8   12.05    0.68
  24   0  14   17.79    1.10
  13   3  10    4.36    0.72
  44   2  11    1.89    0.92
  32   0  14    6.03    1.00
  14   0  12  158.83    1.72
  34  -4  11   23.25    1.09
   3   1   5  288.85    1.25
  30   4  12    5.99    1.06
  14   4   9   28.58    0.86
  22  -4  11   19.79    0.96
  16   2  12   72.05    1.30
   5   1   7  125.47    1.03
  25   1  14    2.30    0.99
  31   1  14   38.82    1.42
   1   1   2  326.71    0.84
  33   3  13    1.45    1.01
   9   3   8    3.47    0.58
  43   1  12    0.11    0.92
   4  -2   5   20.99    0.54
  35   1  14   -0.49    1.07
  25  -1  14    1.26    0.97
  44  -2  11    0.66    0.86
  31  -1  14   36.63    1.38
  20   2  13   41.57    1.26
  36   0  14    8.27    1.17
  19   3  12    3.33    0.84
  43  -1  12    1.21    0.93
  11  -3   9   41.11    0.87
  16  -2  12   71.23    1.31
   5  -1   7  153.63    1.13
   3  -1   5  313.98    1.27
  20   4  11    7.69    0.84
  29   3  13    5.69    0.95
   6  -2   7  246.94    1.38
  36  -2  13   62.40    1.56
  39   3  12    3.58    1.01
  38   4  11    0.82    0.92
  34   0  14   -0.51    0.99
  13  -3  10    0.94    0.65
  22   0  14   15.68    1.07
  20  -2  13   32.62    1.14
  33   1  14   69.46    1.67
   8  -4   5    3.40    0.42
  23   1  14    6.46    1.01
  10   4   7    3.53    0.55
  42   2  12    1.81    0.95
  37  -3  12   -0.09    0.91
  15   3  11    0.90    0.76
  33  -1  14   65.30    1.63
  23  -1  14    8.52    0.98
  16   4  10   29.14    0.93
  25   3  13    5.05    0.99
  17   1  13    3.15    0.79
  44   0  12    0.91    0.92
  19  -3  12    1.34    0.77
  42  -2  12    0.89    0.90
  12  -4   8   17.59    0.69
  29  -3  13    4.90    0.92
  14  -4   9   25.33    0.80
  35   3  13    6.97    1.08
  36  -4  11    7.05    0.92
  17  -1  13    2.10    0.82
   9  -3   8    4.76    0.57
  11   1  11   23.47    0.90
   9   1  10   17.65    0.80
  34   4  12    2.00    1.00
  28   2  14    5.09    1.01
  40  -4  10    1.66    0.79
  34   2  14    1.31    1.05
  41   1  13    4.72    1.03
  20  -4  11    4.75    0.74
  31  -3  13    7.59    0.99
  37   1  14    0.55    1.05
  30   2  14   -0.72    0.92
   1  -1   2  380.62    0.83
  25  -3  13    6.94    0.95
  11  -1  11   23.39    0.86
  10   2  10  102.74    1.25
  41  -1  13    4.12    1.02
   9  -1  10   16.14    0.75
  15  -3  11    1.91    0.69
  37  -1  14    1.43    1.04
  23   3  13   15.02    1.01
  42   4  10    1.77    0.84
  21   1  14    3.03    0.91
  38   0  14    0.80    0.99
  28  -2  14    2.03    0.95
  12   2  11   55.08    1.09
  35  -1  14    2.21    1.01
  20   0  14    0.64    0.90
  30  -2  14    2.23    0.96
  18   2  13   82.59    1.49
  21  -1  14    1.41    0.90
  24   4  12   27.79    1.15
  32   2  14   17.15    1.19
  13   1  12    7.19    0.80
  16  -4  10   27.70    0.86
  28  -4  12    4.60    0.88
  24   2  14    2.08    0.96
  40   2  13    3.61    1.02
  33  -3  13    3.30    0.91
  10  -2  10  100.87    1.24
   5   3   5   49.00    0.66
  30  -4  12    7.03    0.92
  13  -1  12    8.97    0.78
  10  -4   7    4.98    0.51
  23  -3  13   11.00    0.92
  12  -2  11   43.92    1.00
   8   2   9    2.37    0.59
  18  -2  13   80.27    1.43
  32  -2  14   19.92    1.19
  17   3  12  182.91    1.90
  24  -2  14    1.60    0.97
  18   4  11    3.09    0.74
  40  -2  13    4.37    0.97
  36   2  14   -0.71    1.00
  37   3  13    1.61    0.97
  42  -4  10    2.19    0.80
  39  -3  12    4.17    0.88
   7  -1   9   44.40    0.87
  14   2  12   94.79    1.41
  32  -4  12   30.28    1.16
  40   4  11   -0.37    0.85
  41   3  12    0.09    0.90
  21   3  13   25.32    1.07
  38  -4  11   -0.46    0.79
  24  -4  12   19.74    1.00
  22   2  14   26.63    1.17
   8  -2   9    3.10    0.56
  12   0  12  188.69    1.79
  22   4  12   11.99    0.94
   8   0  10  730.14    2.79
  17  -3  12  167.33    1.78
  39   1  14    7.11    1.10
  14  -2  12  104.12    1.46
  35  -3  13    5.08    0.95
  19   1  14    8.05    0.91
  34  -2  14    1.26    0.95
  31   3  14    2.38    1.07
  39  -1  14    6.54    1.08
  15   1  13    2.63    0.76
   6  -4   3    0.97    0.30
  41  -3  12    0.87    0.88
  19  -1  14   10.54    0.91
  22  -2  14   24.12    1.09
   8   4   6  621.20    2.15
  21  -3  13   25.68    1.05
  18   0  14  292.10    2.54
  18  -4  11    3.33    0.69
  15  -1  13    1.53    0.78
  40   0  14    9.43    1.06
  29   1  15    6.61    1.09
  27   1  15   13.51    1.13
  34  -4  12    2.22    0.84
  30   4  13    1.67    1.00
  29  -1  15    2.85    1.00
  27  -1  15   14.57    1.13
  43   1  13    0.37    0.92
  11   3  10   83.22    1.17
  31   1  15    0.55    0.93
  33   3  14    0.03    1.01
   5  -3   5   47.32    0.62
  22  -4  12   12.42    0.90
  35   1  15    7.64    1.14
  43  -1  13    0.32    0.87
  38   2  14    4.25    1.03
  13   3  11  324.78    2.21
  16   2  13   40.42    1.13
  12   4   9  547.28    2.52
   2   2   3  892.94    1.76
  14   4  10   24.02    0.84
   4   2   6   16.71    0.55
  32   4  13    6.92    1.03
  20   2  14   41.15    1.27
  39   3  13    0.47    0.93
  38   4  12    2.43    0.92
  36  -2  14    0.33    0.93
  38  -2  14    4.48    1.02
  19   3  13   23.01    1.06
  29   3  14   16.39    1.12
  42   2  13   -0.35    0.89
  27   3  14   11.36    1.06
  33   1  15   -1.41    0.96
  20   4  12   33.57    1.12
  37  -3  13    2.64    0.87
  16  -2  13   33.54    1.05
   9   3   9   17.10    0.73
  23   1  15    5.15    1.02
  33  -1  15    1.91    1.03
  20  -2  14   40.90    1.24
  11  -3  10   79.06    1.12
  42  -2  13    0.38    0.86
  23  -1  15    8.56    1.07
  13  -3  11  348.07    2.23
  36  -4  12   13.68    0.96
  35   3  14    8.59    1.09
  15   3  12   48.82    1.16
   3   1   6   23.82    0.64
  29  -3  14   16.77    1.10
  28   4  13    6.42    0.98
  17   1  14    6.24    0.85
  16   4  11   78.39    1.29
  40  -4  11    0.30    0.75
  27  -3  14   15.52    1.03
   6   4   4   16.78    0.47
  19  -3  13   16.86    0.96
  10   4   8   73.89    1.01
  41   1  14    1.98    0.94
  34   4  13    0.30    0.94
   4  -2   6   18.51    0.57
  28   2  15   -0.02    0.98
  17  -1  14    9.91    0.95
  37   1  15    8.13    1.08
  26   4  13   10.70    1.00
  41  -1  14    1.06    0.89
  31  -3  14    1.21    0.90
  30   2  15   18.13    1.21
  14  -4  10   21.19    0.78
   8  -4   6  619.00    2.06
  26   2  15    5.56    1.01
  12  -4   9  505.35    2.36
  11   1  12   40.53    1.04
  20  -4  12   33.25    1.03
   3  -1   6   28.92    0.66
  16   0  14  154.13    1.87
  35  -1  15    6.28    1.00
   9   1  11   54.95    1.05
  23   3  14   79.68    1.61
  28  -2  15    2.27    0.92
   9  -3   9   12.59    0.66
  21   1  15   32.46    1.24
  42   0  14    8.22    0.99
  15  -3  12   49.36    1.11
  30  -2  15   18.76    1.17
  32   2  15    8.41    1.08
  10   2  11  100.70    1.28
  26  -2  15    4.23    0.99
  40   2  14   -0.21    0.90
   9  -1  11   60.30    1.08
  21  -1  15   40.20    1.33
  28  -4  13    5.47    0.88
  18   2  14    5.30    0.91
  12   2  12   13.93    0.86
  33  -3  14   -0.02    0.90
  30  -4  13    0.17    0.84
  13   1  13  106.88    1.50
  16  -4  11   70.70    1.20
  26  -4  13    8.00    0.92
  32  -2  15    6.41    0.98
   2  -2   3  986.22    1.72
  40  -2  14   -0.11    0.92
  23  -3  14   71.76    1.52
  37   3  14    0.22    0.96
  36   2  15    1.67    1.00
  39  -3  13    0.92    0.82
  13  -1  13  106.38    1.49
  18  -2  14    3.59    0.83
  17   3  13   23.82    1.02
  10  -2  11   83.77    1.19
  36   4  13   -0.49    0.92
  40   4  12    1.40    0.85
  12  -2  12    6.85    0.76
  41   3  13    1.39    0.90
  18   4  12    7.21    0.82
   1   1   3  221.16    0.83
  32  -4  13    8.80    0.91
   8   2  10   32.97    0.88
   7   1  10  114.50    1.25
  38  -4  12    1.89    0.80
  10  -4   8   77.58    0.97
  14   2  13   36.68    1.07
  21   3  14   21.10    1.08
  10   0  12  117.72    1.43
   5   3   6  239.92    1.35
   0   0  -2    8.99    0.20
  39   1  15    2.44    0.99
  22   2  15    6.64    0.98
  28   0  16   68.20    1.66
  22   4  13   85.73    1.58
  35  -3  14    6.78    0.97
  34  -2  15   14.12    1.13
  30   0  16    3.96    1.05
  39  -1  15    1.33    0.95
  41  -3  13    1.77    0.85
  26   0  16    0.32    0.97
  17  -3  13   39.21    1.11
  19   1  15   34.43    1.24
  14  -2  13   47.10    1.15
   8  -2  10   38.06    0.89
  15   1  14    7.92    0.82
  22  -2  15    8.64    1.00
  19  -1  15   22.10    1.07
  29   1  16   12.77    1.13
  34  -4  13    2.10    0.84
  21  -3  14   15.00    1.00
  32   0  16   17.79    1.18
  27   1  16   16.95    1.18
  18  -4  12   11.43    0.83
  15  -1  14   10.86    0.88
  30   4  14    2.65    1.02
  29  -1  16   12.94    1.16
   1  -1   3  268.49    0.86
  27  -1  16   20.39    1.22
  31   1  16    2.32    1.02
  33   3  15    4.82    1.03
  35   1  16   10.17    1.14
  38   2  15    3.04    0.98
  25   1  16   20.59    1.18
  31  -1  16    3.51    0.95
  36   0  16    1.27    1.04
  22  -4  13   92.77    1.55
  11   3  11    9.39    0.76
  25  -1  16   21.03    1.17
  14   0  14    1.26    0.80
  16   2  14   63.55    1.35
  39   3  14    0.84    0.91
  13   3  12  102.71    1.41
  36  -2  15    0.39    0.89
  38   4  13    1.47    0.90
   6  -4   4   15.90    0.43
  42   2  14    1.06    0.86
  20   2  15    0.13    0.89
  34   0  16   11.12    1.06
  14   4  11    3.33    0.68
  29   3  15    3.56    0.98
  33   1  16   -0.37    0.94
  27   3  15    1.12    0.98
  19   3  14   10.70    0.97
  37  -3  14    0.36    0.85
   5  -3   6  264.39    1.30
  20   4  13   68.88    1.42
  33  -1  16    0.02    0.89
  16  -2  14   56.28    1.29
   4   2   7   72.23    0.86
  42  -2  14    1.41    0.84
  20  -2  15    0.41    0.81
   6   2   9    7.48    0.62
   9   3  10   47.10    0.94
  25   3  15   62.10    1.52
   6   0  10   50.01    0.92
  40  -4  12    2.25    0.75
  11  -3  11    7.97    0.69
  28   4  14   -0.16    0.92
  29  -3  15    1.52    0.93
  13  -3  12  101.57    1.37
  41   1  15    0.47    0.90
  15   3  13    3.12    0.80
   2   2   4   54.59    0.62
   5   1   9   41.10    0.86
  27  -3  15    0.11    0.90
  17   1  15   13.90    0.98
  16   4  12  147.21    1.70
  34   2  16    1.59    1.04
  19  -3  14   10.83    0.93
  28   2  16   11.05    1.08
  37   1  16    4.97    1.04
  41  -1  15    1.14    0.90
  26   4  14   21.65    1.13
  31  -3  15    8.46    0.99
  10   4   9   92.67    1.14
  30   2  16    2.41    0.99
  17  -1  15   12.04    0.92
  37  -1  16    4.13    1.01
  26   2  16    1.90    1.00
   3   1   7  528.07    1.85
   6   4   5  434.06    1.62
   6  -2   9    7.55    0.60
  25  -3  15   46.47    1.33
  14  -4  11    1.72    0.64
  35  -1  16    8.78    1.05
  20  -4  13   55.16    1.25
   2   0   6 3535.25    4.23
  12  -4  10    0.57    0.58
   4  -2   7   73.22    0.83
  28  -2  16   18.93    1.17
  11   1  13    0.70    0.76
  38  -2  15    3.56    0.87
  30  -2  16    3.65    0.96
  21   1  16   24.19    1.19
   9   1  12   56.56    1.10
  32   2  16    5.87    0.98
   9  -3  10   50.51    0.93
  15  -3  13    2.64    0.76
  40   2  15   -0.86    0.88
  26  -2  16    0.53    0.89
  20   0  16   20.92    1.15
  11  -1  13    2.32    0.71
   3  -1   7  586.79    1.95
  33  -3  15    5.33    0.91
  28  -4  14   -0.02    0.81
  21  -1  16   33.12    1.27
  10   2  12  211.11    1.81
  18   2  15   32.61    1.19
  24   2  16   27.68    1.24
   9  -1  12   53.44    1.07
  12   2  13   23.98    0.94
  30  -4  14    0.81    0.83
  32  -2  16    3.98    0.99
  40  -2  15    0.13    0.85
  26  -4  14   17.05    0.99
  13   1  14    1.20    0.79
  16  -4  12  130.09    1.57
  39  -3  14    1.95    0.79
  37   3  15    1.10    0.95
  36   2  16    3.25    1.02
  36   4  14   -0.61    0.87
  24  -2  16   24.90    1.15
  18  -2  15   32.40    1.14
  17   3  14    0.21    0.76
  18   4  13   12.50    0.89
  10  -2  12  215.55    1.80
  32  -4  14   10.28    0.95
  12  -2  13   21.79    0.87
  38  -4  13    0.80    0.77
   2  -2   4   52.40    0.60
   8   2  11   15.90    0.79
   7   1  11  175.67    1.55
  21   3  15   45.26    1.35
  14   2  14    3.28    0.81
  10  -4   9   99.18    1.11
   7   3   9   97.37    1.11
  39   1  16    0.38    0.93
   5   3   7    3.40    0.49
  39  -1  16    0.57    0.92
  31   3  16    4.74    1.06
  28   4   5   11.92    0.98
  38   2   5   12.22    1.23
  31   3   6   22.89    1.21
  38  -2   5   11.11    1.10
  30   4   5   13.33    1.05
  38   0   6   11.25    1.24
  36   2   6   14.72    1.25
  37   3   5   30.42    1.39
  35   1   7   21.01    1.30
  39   1   6   19.52    1.31
  39  -1   6   23.66    1.35
  34   2   7   23.81    1.28
  35   3   6   11.83    1.13
  40   0   6   14.37    1.26
  28   4   6   26.68    1.17
  38  -2   6   13.38    1.15
  31   3   7   23.84    1.26
  43   1   5   16.61    1.25
  43  -1   5   21.87    1.28
  37   3   6   65.81    1.72
  33   3   7   17.18    1.17
  35   1   8   27.35    1.35
  36   0   8  239.67    2.80
   2   0   2 1160.94    1.50
  38   0   8  109.90    2.13
  42   2   6   11.61    1.20
  42  -2   6   11.61    1.17
  37   3   7    1.97    1.06
  33   3   8   12.24    1.14
  32   4   7   39.52    1.36
   8   0   6  512.53    1.98
  35   1   9   37.29    1.45
  41   3   6   13.59    1.22
  41  -3   6   14.50    1.16
  35   3   8   53.48    1.60
  38  -2   8   13.42    1.18
  45   1   6   12.92    1.18
  45  -1   6   14.32    1.15
  28   4   8   27.08    1.23
  41   1   8   33.69    1.38
  41  -1   8   35.70    1.46
  36   2   9   20.78    1.31
  36   4   7   14.19    1.18
  42   0   8   40.49    1.52
  35   1  10   24.75    1.39
  38   2   9   18.60    1.29
  38  -2   9   17.31    1.23
  38   4   7   18.75    1.19
  34   2  10   13.32    1.21
  43   1   8   12.74    1.23
  43  -1   8   16.66    1.21
  38   0  10   18.17    1.29
  36   2  10   48.45    1.60
  33   1  11   38.36    1.46
  31   3  10   21.66    1.26
  42   4   6   24.40    1.18
  40  -2   9   11.66    1.17
  39   1  10   14.02    1.24
  41   3   8   12.68    1.13
  33   3  10   98.53    1.96
  39  -1  10   11.66    1.24
  42  -4   6   23.29    1.12
  40   0  10   15.29    1.20
  41  -3   8   13.76    1.10
  46   2   7   12.86    1.07
  46  -2   7   10.92    1.02
  35   3  10   24.26    1.33
  37   1  11   13.58    1.26
  37  -1  11   12.46    1.23
  36   2  11   17.20    1.25
  37   3  10   16.37    1.19
  36   4   9   19.81    1.21
  30   4  10   86.09    1.75
  33   3  11   18.76    1.22
  35   1  12   14.75    1.25
  32   4  10   35.24    1.35
  32   2  12   20.21    1.32
  38   2  11   17.73    1.25
  38  -2  11   16.89    1.24
  42   2  10   11.19    1.12
  34   4  10   10.84    1.10
  39  -3  10   12.02    1.11
  38   0  12   43.99    1.54
  36   4  10   14.50    1.15
  41   3  10   19.07    1.17
  31   3  12   18.25    1.22
  30   4  11    1.46    0.98
  41  -3  10   24.08    1.17
  38   2  12   13.52    1.16
  38  -2  12   12.57    1.19
  34   4  11   26.17    1.28
  34   2  13   14.70    1.24
  42   4   9   11.32    0.99
  36   2  13   72.74    1.79
  39   1  13   16.22    1.20
  39  -1  13   19.70    1.24
  38   2  13   16.73    1.23
  32   4  12   28.86    1.31
  38  -2  13   16.98    1.16
  43   3  11   12.88    1.01
   7   1   9   40.07    0.88
  43  -3  11   14.11    0.99
  36   4  12   12.90    1.09
  34   2  15   12.17    1.18
  37  -1  15   11.63    1.13
  11  -1  12   45.61    1.11
   7  -1  10  116.68    1.29
  31   3  15    9.90    1.11
  32   4  14   17.20    1.18
  35   3  15   30.18    1.29
  34   4  14   15.74    1.13
   5  -1   9   46.48    0.88
  38   0  16   29.20    1.26
  -7  -1  25    0.89    0.89
  -7   1  25   -0.25    0.82
  -6   2  25    0.54    0.86
  -6   0  26    4.82    0.92
   2   2  29    4.77    0.76
  -7  -3  23   -0.42    0.72
  -1  -3  27    6.74    0.80
   0  -4  26    0.10    0.67
  -2  -4  25    1.30    0.72
   1  -3  28   -0.02    0.65
  -6  -4  22    3.03    0.76
   0   4  26    0.46    0.70
   2  -4  27   -0.90    0.60
  -9   3   9    1.97    0.50
  -8   4  18    1.90    0.71
  -8   4  11  181.05    1.51
  -2   4  25    0.83    0.75
 -12   2  15   -0.12    0.63
 -12   2  14   18.95    0.82
   1   3  28    0.30    0.71
  -8  -2  24    0.67    0.83
  -9   1   6   88.27    0.87
 -12   2  16   22.44    0.94
   2   4  27    0.27    0.66
  -9  -1  24    0.15    0.84
  -3  -1  28    5.68    0.85
  -9   1  24    0.95    0.88
  -3   1  28    5.09    0.86
  -5  -1  27    1.38    0.82
  -5   1  27    0.21    0.81
  -4  -2  27    3.39    0.83
  -2  -2  28   -0.18    0.74
 -12   2  17   23.31    0.97
 -13   1  14   34.14    0.95
 -11   1  21    1.00    0.84
  -7   3  23   -0.12    0.84
  -1  -1  29    0.73    0.70
 -11   3  15   15.77    0.80
 -10   2   8   95.94    1.01
 -11  -1  21    1.39    0.81
  -4   2  27    3.56    0.81
  -1   1  29    2.30    0.75
 -11   3  14   26.72    0.86
  -2   2  28   -0.52    0.72
 -11   3  16    1.56    0.63
 -13   1  13    1.17    0.65
  -6   2   4  181.74    0.98
 -13  -1  13    1.95    0.70
  -7  -1  26    0.14    0.83
  -6  -2  26    1.84    0.84
 -11   3  13   12.07    0.72
  -9   3  21   19.73    0.99
  -7  -3  24    0.82    0.79
  -4   0  28    4.47    0.84
  -7   1  26    1.26    0.83
   0  -2  29    0.22    0.67
  -6   4  22    3.87    0.78
 -13   1  17   86.74    1.47
 -12   2  18    0.22    0.71
  -6   2  26    1.03    0.78
  -7   1   4  131.29    0.87
 -11  -3  16    0.56    0.72
 -11   3  17   20.12    0.89
   0   2  29    0.84    0.69
  -8   4  10    1.14    0.49
 -12  -2  18   -0.26    0.75
 -10   0  24    2.38    0.90
  -6  -4  23    1.21    0.75
  -8   2  24    0.37    0.82
 -11   3  12    1.10    0.58
 -13   1  18    7.24    0.91
 -12   2  11   79.43    1.13
 -10  -2  23    2.06    0.83
  -8   4  20    4.11    0.74
 -11   3  18    0.32    0.67
  -3  -3  27    0.48    0.72
 -11   1  22    4.68    0.88
 -12   2  19    0.88    0.79
  -2  -4  26    1.41    0.68
 -11  -1  22    5.93    0.93
  -8  -4  10    0.53    0.50
  -8   0  26    2.96    0.87
  -9  -1  25    0.78    0.82
 -11  -3  12    1.14    0.59
  -9   3   8   90.68    0.99
  -1  -3  28    5.52    0.73
 -12  -2  19    0.16    0.78
  -3   3  27    1.00    0.72
  -9   1  25    0.05    0.79
   0  -4  27    0.38    0.61
 -11  -3  18    0.34    0.74
  -5  -3  26    6.20    0.81
  -8  -4  20    2.33    0.79
  -2   4  26    0.52    0.71
  -4  -4  25    1.17    0.69
 -13   1  19    5.95    0.87
  -7   3  24    0.71    0.79
  -9   3  22    1.52    0.79
 -14   0  16    5.45    0.82
  -5   3  26    6.41    0.86
 -13  -1  19    5.99    0.89
  -7  -3   6    3.05    0.43
   0   4  27    0.40    0.66
  -9  -3  23    2.31    0.79
 -11   3  11    6.68    0.62
 -11   3  19    2.21    0.78
  -9  -3  22    3.25    0.86
  -4   4  25    1.77    0.73
  -6   4  23    0.45    0.77
 -10   4  15    0.23    0.62
  -5  -1  28    0.62    0.75
 -11  -3  19    3.31    0.80
 -12   2  10    5.92    0.61
 -10   4  16    4.90    0.70
  -5   1  28    0.84    0.79
 -10   4  14   13.50    0.75
  -7  -3  25    2.03    0.81
  -3  -1  29    1.19    0.72
 -10   2  23    0.05    0.88
  -8   4  21   10.73    0.85
  -4  -2  28    2.72    0.73
  -3   1  29    0.69    0.71
  -8  -4  22    6.50    0.82
   6  -4   1  119.99    0.55
  -7  -1  27   -0.61    0.77
 -14   0  18    1.77    0.82
  -7   3  25    3.29    0.83
  -8   4   9    4.09    0.49
 -12  -2  10    4.04    0.62
  -4   2  28    2.05    0.77
 -10   4  17    7.93    0.75
  -6  -2  27    1.53    0.77
  -7   1  27    0.71    0.79
 -11   1  23    1.39    0.88
 -10  -2  24    3.76    0.89
 -10  -4  15    2.01    0.65
 -10   4  13   22.00    0.79
 -11  -1  23    0.44    0.87
  -2  -2  29    1.73    0.70
 -10  -4  16    1.79    0.68
  -6   2  27    1.98    0.82
 -13   1  10   21.98    0.74
  -2   2  29    1.40    0.69
  -6   0  28   -0.09    0.75
 -10  -4  17    6.33    0.79
 -10   4  18    8.16    0.80
 -12   2  21    6.83    0.91
  -9   3  23    1.83    0.74
 -11   3  10   11.13    0.64
  -8   2   5    4.68    0.44
  -8  -2  26    1.58    0.82
  -9  -1  26   -1.08    0.77
  -8  -4   9    2.55    0.49
 -12  -2  21    8.42    0.92
  -9   1  26    0.43    0.79
  -8   2  26    1.98    0.81
 -10   4  12   19.78    0.72
  -9  -3  24    5.96    0.85
 -13   1  21    3.32    0.88
 -13  -1  21    2.57    0.89
  -8   4  22    5.25    0.78
 -14   2  15   19.43    0.87
 -14   2  16   16.67    0.89
  -2   4   4  162.81    0.77
  -3  -3  28   -0.31    0.62
  -5  -3  27    4.09    0.73
 -12   2   9    4.28    0.55
 -11   3  21    8.76    0.86
  -2  -4  27    5.70    0.69
 -10   2  24    2.24    0.88
  -8  -4  23    0.04    0.70
  -4  -4  26    6.70    0.74
 -12   0  24    7.48    0.96
  -5   3  27    3.04    0.77
  -3   3  28    0.07    0.69
 -11  -3  21    7.30    0.88
 -12  -2   9    4.13    0.60
  -2   4  27    5.36    0.72
 -15   1  15  114.34    1.57
  -7  -3  26    1.85    0.72
 -15   1  16   24.63    0.98
 -10   0  26    2.26    0.82
  -4   4  26    7.79    0.80
 -10  -2  25    4.02    0.82
 -14   2  13   25.57    0.88
 -13   3  15    6.79    0.70
 -14   2  18    7.00    0.87
 -11  -1  25    2.28    0.86
 -10   2  25    4.63    0.88
 -15   1  14    2.42    0.71
 -10   4  11   16.43    0.67
 -11   1  25    1.97    0.87
  -6  -4  25    0.32    0.69
  -7   3  26    2.30    0.80
 -13   3  14   25.69    0.90
 -15  -1  14    1.53    0.73
 -13   3  17   18.74    0.93
 -13   1  22    7.71    0.92
 -10   4  20   73.91    1.42
 -13  -1  22    6.73    0.93
 -13  -3  15    5.39    0.77
  -5  -1  29    0.31    0.67
  -9   3  24    4.97    0.87
  -7  -1  28    1.34    0.75
 -14   0  10    1.27    0.62
  -5   1  29   -1.18    0.69
  -7   1  28    0.76    0.76
 -15   1  13    3.08    0.73
  -6  -2  28    0.52    0.72
 -11   3   9  277.17    1.73
 -15  -1  13    2.39    0.73
 -14   2  12    7.72    0.65
 -13   3  13   10.35    0.72
 -13   3  18   10.60    0.85
 -11   3  22   25.71    1.07
  -4  -2  29    1.23    0.69
  -6   2  28    0.02    0.71
  -8   4  23    0.51    0.68
  -4   2  29    1.83    0.68
  -9  -3  25    1.73    0.72
  -9  -1  27    2.68    0.81
  -8  -2  27    1.40    0.78
 -13  -3  18    7.50    0.85
  -9   1  27    2.75    0.84
  -9   3  25    1.98    0.80
  -8   2  27   -0.76    0.76
 -15   1  12   56.53    1.06
  -8  -4  24    3.58    0.75
 -12   2  23    7.18    0.98
  -8   0  28    0.34    0.72
 -10  -4  22    0.52    0.72
 -14   2  20    0.95    0.83
 -10   4  21    1.07    0.69
 -12  -2  24    0.78    0.82
 -13   3  12   15.92    0.71
  -6   4  25    0.69    0.72
 -13   1  23    0.91    0.85
  -1   3   2 2146.48    1.64
 -14  -2  20    0.20    0.82
 -12   2   8  458.82    2.08
  -8  -4   8    1.10    0.43
 -13  -1  23    3.01    0.89
  -4  -4   5    1.11    0.30
 -13  -1  24    4.34    0.91
 -14   2  11    1.76    0.60
 -10   4  10   41.14    0.83
 -10  -2  26    3.99    0.80
 -10  -4  21    2.72    0.79
 -11  -1  26    0.99    0.81
 -14  -2  11    0.61    0.60
  -5  -3  28    1.52    0.68
 -11   1  26    0.63    0.81
 -10   2  26    3.96    0.86
 -12   4  16    6.12    0.71
 -16   0  18    2.67    0.84
 -12   4  15   11.08    0.76
 -11   3  23   23.99    1.05
  -4  -4  27    2.84    0.66
 -13   3  20   16.40    0.94
 -13   1   8    3.98    0.58
  -7  -3  27    3.13    0.73
 -12   4  17   28.47    1.00
 -15   1  11    7.87    0.66
  -5   3  28    1.29    0.68
 -13  -1   8    2.22    0.57
 -11  -3  24    2.28    0.76
  -6  -4  26    2.92    0.68
 -12   4  14   16.72    0.75
   5  -1  -1  435.45    1.01
  -7   3  27    2.34    0.75
  -4   4  27    1.23    0.66
 -12  -4  16    3.63    0.73
  -8   4  24    3.58    0.81
 -13   3  11    4.46    0.61
 -12   4  18    3.63    0.78
 -10   4  22    0.39    0.71
  -6   4  26    1.24    0.69
 -12   2  24    1.18    0.86
 -10  -4  23    0.97    0.70
  -9  -3  26    0.29    0.70
 -12   4  13    2.01    0.60
 -11   3   8    1.94    0.50
 -13   1  24    4.27    0.89
  -7  -1  29    0.32    0.69
 -12   0  26   -0.09    0.81
 -13  -3  11    2.67    0.63
 -13   3  21    1.80    0.76
 -14   2  10   91.54    1.16
 -12  -4  18    4.94    0.81
  -7   1  29    0.06    0.70
  -5   1   2  314.93    0.96
 -12  -2  25   -0.16    0.79
  -7   1   3 1752.06    2.60
   0   4   3   58.76    0.30
  -9   3  26    0.43    0.75
  -8  -4  25    2.34    0.71
 -12   2  25    0.51    0.76
 -16   0  20    2.16    0.87
 -13  -1  25   -0.71    0.75
 -13  -3  21    2.91    0.82
  -8  -2  28    4.69    0.76
 -13   1  25    1.43    0.83
  -8   2  28    3.42    0.75
 -12  -4  13    1.36    0.61
 -11  -3   8    3.44    0.55
 -16   2  16   14.74    0.86
 -15   1  10   12.09    0.66
 -11   3  24    4.31    0.86
  -9   3   6   90.91    0.89
 -16   2  15   15.99    0.87
 -16   2  17    1.69    0.76
 -15   1  22    1.25    0.87
 -10   4   9   55.84    0.87
 -12   4  12  415.89    2.39
 -15  -1  22    2.42    0.90
 -16  -2  17    1.58    0.77
 -10  -2  27   -0.25    0.73
 -11  -1  27    2.21    0.81
 -16   2  14    1.12    0.66
 -12   4  20    1.02    0.73
 -11   1  27    1.86    0.82
 -13   3  10   12.06    0.66
 -10   2  27    0.72    0.76
 -17   1  16   16.41    0.87
 -10   4  23    1.16    0.71
 -13  -3  23    2.69    0.79
 -13   3  22   11.68    0.91
 -15   3  16   29.91    1.02
 -10   0  28    2.44    0.75
 -17   1  17    3.90    0.77
 -17   1  15   47.16    1.15
 -16  -2  14    1.06    0.71
  -9   1   4  155.48    0.97
 -15   3  17    9.39    0.79
 -17  -1  17    3.78    0.80
 -15   3  15   21.45    0.85
  -8   2   4   19.14    0.49
 -12  -4  20    1.82    0.77
 -10  -4  24    5.08    0.78
  -8   4  25    0.10    0.72
 -16   2  13   24.08    0.87
 -15   3  18   14.40    0.93
 -15   3  14    8.48    0.71
 -14   2  23    0.27    0.76
  -7  -3  28    1.42    0.65
 -14  -2  24   -0.30    0.76
 -14  -2  23   -0.54    0.81
 -12  -2  26    4.37    0.82
  -7   3  28    1.20    0.68
 -12   4  21   21.10    0.98
 -15   1  23    1.87    0.82
 -15  -1  24    1.52    0.85
 -15  -3  14    6.08    0.72
 -13  -1  26    6.88    0.89
 -15  -1  23    0.97    0.82
  -9  -3  27   -0.43    0.65
 -12   2  26    6.06    0.85
 -17   1  13   42.27    1.02
 -13   1  26    7.59    0.87
 -16   2  20   13.69    0.93
 -12   4  11    6.75    0.58
  -6   4  27    6.43    0.72
 -15   3  13   12.85    0.70
  -8  -4  26    6.62    0.71
  -9   3  27    0.43    0.70
 -13   3  23    2.32    0.78
 -17   1  20   36.74    1.20
 -13  -3  24    6.13    0.83
  -8   4  26    6.51    0.76
 -18   0  16    2.05    0.78
 -10   4  24    6.75    0.81
  -9  -1  29    1.07    0.69
 -15   3  20    1.27    0.76
  -9   1  29    1.13    0.69
 -10   2   5   69.07    0.78
 -17   1  12    1.06    0.66
 -11  -3  26    1.66    0.72
 -11   3   7   12.36    0.56
 -16   2  21    4.29    0.82
 -11   1   5   50.31    0.70
 -13   3   9    4.72    0.57
 -17  -1  12    0.88    0.64
 -14   2  24    0.02    0.81
 -15  -3  20    0.02    0.77
 -12   4  22    6.00    0.77
 -11  -1  28    4.37    0.74
 -14   4  16    0.62    0.62
 -16  -2  21    2.52    0.83
 -15   3  12   21.64    0.78
 -12  -4  23   -0.42    0.68
 -11   3  26    2.37    0.72
 -10  -2  28    3.81    0.74
 -14   4  17   44.34    1.13
 -11   1  28    4.48    0.79
 -10  -4  25    0.59    0.66
 -14   4  15   11.67    0.78
 -15   1  24    1.78    0.83
 -14  -2  25    3.42    0.83
 -10   2  28    3.67    0.74
 -14   2  25    4.09    0.85
 -16   2  11   83.24    1.20
 -12  -4  22    5.04    0.78
 -15  -1  25    2.25    0.80
 -10   4   8    6.51    0.50
 -15   1  25    0.56    0.76
 -15   3  21    3.44    0.81
 -14  -4  16    0.31    0.67
 -14   4  14    2.48    0.63
 -12   4  10    5.76    0.57
 -13   3  24    5.29    0.85
 -12  -2  27    0.54    0.71
 -16   2  22    0.46    0.76
 -14   4  19    8.33    0.79
 -13  -1  27    6.14    0.82
 -18   0  20    1.53    0.81
 -17   1  11    9.97    0.71
 -14   2   8  112.57    1.16
 -12   2  27    1.43    0.71
 -16  -2  22    1.62    0.80
 -12   0  28    0.30    0.73
 -13  -3  25    0.33    0.72
 -14  -4  14    1.40    0.65
 -17   1  22   -0.05    0.78
 -15   3  11    1.35    0.58
 -17  -1  22    1.44    0.85
 -12   4  23   -0.04    0.68
 -14   4  13    6.46    0.65
 -15   1   8   27.86    0.74
  -9  -3  28   -0.68    0.60
 -10   4  25    0.88    0.69
 -15  -3  23    0.58    0.73
 -16   0  24    8.62    0.94
 -12  -4  10    4.29    0.57
 -14   4  20    0.65    0.67
 -18   0  12    1.09    0.70
  -8  -4  27   -0.02    0.58
 -18   2  16    6.47    0.83
 -18   2  17    0.78    0.76
 -12  -4  24   -0.32    0.67
  -9   3  28    0.37    0.66
 -15  -3  11    0.71    0.58
 -18   2  15   32.71    1.02
 -18  -2  16    6.83    0.86
 -18  -2  17    1.38    0.81
 -13   1   6   12.87    0.57
 -16   2  10   27.54    0.81
 -14  -4  13    3.78    0.61
 -11  -3  27    0.73    0.65
  -8   4  27    0.49    0.62
 -14  -2  26    3.30    0.76
 -14  -4  20    1.35    0.77
 -19   1  17    1.73    0.81
 -19   1  16    5.11    0.82
 -14   2  26    2.44    0.80
 -17   3  16    7.88    0.79
 -17   3  17   32.09    1.07
 -19  -1  17    0.98    0.83
 -19  -1  16    7.54    0.87
 -10  -4  26    0.07    0.64
 -11   3  27    0.15    0.68
 -13   3   8   60.66    0.92
 -19   1  15    8.03    0.79
 -17  -1  24    1.97    0.81
 -17   1  23    1.79    0.85
 -17   1  10  101.68    1.26
 -14   4  12   54.52    1.02
 -17   3  15    0.80    0.66
 -19  -1  15    3.07    0.76
 -13   3  25   -0.39    0.73
 -14   4  21   -0.41    0.66
 -17  -1  23    2.80    0.85
 -18  -2  14   -0.20    0.68
 -18   0  22    2.50    0.89
 -10   4  26   -0.57    0.64
 -15   3  23    2.15    0.75
 -18   2  20    1.28    0.77
 -17  -3  15    1.00    0.71
 -17   3  19   18.36    0.97
 -18   2  13   35.60    1.00
 -17   3  14    6.78    0.71
 -15  -3  24    6.52    0.81
 -15   3  10    1.14    0.56
 -14  -4  21   -0.06    0.71
 -12   4  24   -0.58    0.62
 -18  -2  20    0.16    0.79
 -12   4   9    6.59    0.54
 -13  -3  26    3.98    0.72
 -13  -1  28    0.50    0.70
 -12  -2  28    0.74    0.67
 -13   1  28   -0.17    0.70
  -9  -3   5    3.32    0.42
 -19   1  20    4.36    0.87
 -17  -3  14    4.70    0.73
 -13   3  26    3.33    0.76
 -12   2  28    0.30    0.68
 -19  -1  20    3.12    0.84
 -16   0  26    2.68    0.79
 -16   2  24    7.10    0.91
 -15  -3  10    2.64    0.60
 -12  -4  25    0.43    0.64
 -17   3  20   41.16    1.21
 -19   1  13   45.53    1.09
 -14   4  22    9.38    0.79
 -14  -4  23    1.81    0.71
 -18   2  21    2.68    0.86
  -6  -4   5    0.84    0.31
 -16  -2  25    0.17    0.78
 -17   3  13   15.89    0.80
 -17   1  24    3.24    0.82
 -18  -2  21    0.61    0.85
 -16   2  25    0.96    0.79
 -16   2   9    7.93    0.63
 -14   2   7  301.94    1.73
 -18   2  12   63.79    1.16
 -17  -1  25    1.17    0.79
 -14   4  11    1.79    0.53
 -17   1  25    2.21    0.78
 -14  -2  27   -0.95    0.68
 -15  -1  27    7.61    0.83
 -16   4  17    3.30    0.77
 -16   4  16   -0.21    0.67
 -14   0  28    0.36    0.71
 -15   1  27    7.75    0.85
 -14   2  27    0.02    0.70
 -18   0  10    5.15    0.65
 -17   3  21   10.94    0.89
 -17   1   9    1.80    0.60
 -19   1  12   51.52    1.10
 -17  -1   9    1.54    0.60
 -20   0  14    1.13    0.74
 -16   4  15    6.41    0.69
 -14  -4  11    0.69    0.53
 -17  -3  21    7.94    0.88
 -17   3  12   26.11    0.85
 -16  -4  17    2.08    0.78
 -16  -4  16   -1.19    0.67
 -12   4  25    0.61    0.70
 -16   4  19    1.70    0.72
  -9   1   3   11.08    0.49
 -14   4  23    1.76    0.69
 -19   1  22    8.36    0.97
 -11   1   4  122.18    0.95
 -15   3   9   57.30    0.93
 -18   0  24   -0.31    0.80
 -16   4  14   17.47    0.81
 -17  -3  23   -0.09    0.74
 -14  -4  24   -0.39    0.66
 -13  -3  27    2.28    0.67
 -17   3  22    1.13    0.73
 -16  -4  19    0.23    0.69
 -10   2   4  115.72    0.91
 -16   4  20    2.66    0.73
 -16  -2  26    2.96    0.74
 -13   3   7   11.44    0.55
 -13   3  27    0.96    0.67
 -12  -4  26    1.38    0.63
 -17  -3  22    0.85    0.76
 -16   2  26    2.65    0.79
 -17  -1  26    2.03    0.78
 -19   1  11    1.07    0.63
 -18  -2  24    5.27    0.87
 -18   2  23    7.43    0.89
  -8   2   3  163.20    0.93
 -17   1  26    1.37    0.79
 -14   4  10    1.99    0.54
 -19  -1  11    1.84    0.68
 -20   2  16    8.53    0.82
 -16  -4  20    2.03    0.74
 -15   3  25   12.81    0.86
 -16   4  13   24.73    0.85
 -12   4   8  179.08    1.40
 -12   4  26    0.38    0.65
 -19  -1  24    1.29    0.78
 -19   1  23    0.53    0.84
 -17   3  11   26.86    0.81
 -20   2  15    0.56    0.72
 -19  -1  23    0.74    0.83
 -20   2  19    7.57    0.91
 -16   2   8    3.88    0.56
 -16   4  21    0.04    0.71
 -20  -2  15    1.41    0.76
 -21   1  16   20.44    0.97
  -7   1   2   91.62    0.66
 -15  -1  28    1.61    0.66
 -14  -2  28    1.73    0.64
 -19   3  16    2.95    0.74
 -14   4  24    0.53    0.64
 -17   3  23    0.88    0.72
 -19   3  18   11.62    0.88
 -15   1  28    1.92    0.69
 -14  -4  10    2.45    0.55
 -17  -3  24   -0.74    0.66
 -14   2  28    0.07    0.68
 -21   1  19    2.42    0.84
 -20   2  20   17.59    0.96
 -16  -4  21    0.15    0.72
 -19   3  15    0.69    0.70
 -18   2  10   23.99    0.80
 -21  -1  19    3.87    0.89
 -19  -3  16    1.83    0.77
 -19   3  19   -0.53    0.76
 -18   0  26    5.98    0.83
 -18   2  24    4.29    0.87
   4  -4   2    4.95    0.18
 -16   4  12  121.99    1.46
 -19  -3  15    0.91    0.72
 -19  -3  19    0.43    0.73
 -21   1  20    2.49    0.84
 -18  -2  25    0.49    0.78
 -16   4  22   -0.14    0.67
 -21  -1  20    2.45    0.86
 -19   3  14   38.53    1.08
 -14   2   6    1.66    0.50
 -19   1  24    0.91    0.80
 -19   3  20    5.74    0.82
 -20   2  13   37.33    1.05
 -20   2  21    0.75    0.78
 -15   1   6   20.26    0.66
 -19  -1  25    0.42    0.75
 -16  -2  27    5.00    0.72
 -19   1  25   -0.63    0.75
 -15   3   8    1.26    0.50
 -16   0  28    1.84    0.72
 -17  -1  27    0.79    0.72
 -20  -2  21    1.18    0.81
 -16   2  27    6.07    0.80
 -17   1  27    0.28    0.73
 -19  -3  20    4.17    0.80
 -14  -2   6    1.96    0.49
 -16  -4  22    0.53    0.71
 -17   3  10   30.79    0.86
 -17   3  24    1.46    0.72
 -21   1  13    3.00    0.71
 -22   0  18    3.53    0.87
 -22   0  16    6.35    0.90
 -21  -1  13    2.83    0.75
 -19   3  21    1.35    0.79
 -14   4   9    5.90    0.57
 -19   3  13    2.01    0.65
 -15  -3   8    1.57    0.58
 -17  -3  25   -0.44    0.69
 -20   2  22    1.49    0.80
 -18   4  18    1.37    0.72
 -20   2  12   29.34    0.95
 -19  -3  21    1.03    0.81
 -18   4  16   22.52    0.98
   6  -4   2   64.79    0.48
 -20  -2  22    0.78    0.78
 -19  -3  13    1.88    0.72
 -16   4  23   24.56    0.97
 -18   2  25    0.37    0.77
 -16   4  11   27.26    0.83
 -15  -3  27    2.03    0.68
 -22   0  20   -0.32    0.82
 -20   0  24    0.14    0.81
 -18   2   9   77.76    1.12
 -16  -4  24    5.61    0.76
 -21   1  22    5.12    0.86
 -18   4  19   17.58    0.94
   3  -3   1 4526.22    2.38
 -18   4  15   12.02    0.84
 -21  -1  22    4.05    0.88
 -14  -4   9    3.61    0.55
 -18  -4  18    0.79    0.74
 -15   3  27    2.40    0.68
 -21   1  12   56.25    1.17
 -20   0  10   82.30    1.24
 -18  -2  26    0.14    0.67
 -14  -4  26    2.34    0.64
 -19   3  22    7.93    0.83
 -16   2   7   76.07    1.01
 -18   2  26   -0.02    0.74
 -19   3  12   36.35    0.99
 -19   1  26    7.91    0.86
 -13   3   6  377.45    1.88
 -18   4  20    8.58    0.85
 -19  -3  22    7.92    0.89
 -14   4  26    3.86    0.68
 -20   2  23    5.38    0.81
 -18   4  14    1.23    0.66
 -17   3  25   -0.04    0.65
 -20  -2  23    5.23    0.87
 -20   2  11   16.76    0.78
 -18  -4  20    6.33    0.81
 -21   1  23   -0.02    0.78
 -17   3   9    2.82    0.60
 -21  -1  23    0.33    0.76
 -22   2  18   12.13    0.92
 -22   2  16    4.29    0.82
 -18  -4  14    2.04    0.68
 -17  -3  26    1.11    0.65
 -16   4  24    3.02    0.74
 -18   4  21    2.13    0.72
 -19   3  23    0.54    0.70
 -22   2  19    2.01    0.83
  -8  -4   5    0.15    0.33
 -19  -3  24    2.04    0.75
 -21   1  11    5.08    0.71
 -22  -2  16    4.96    0.89
 -17   3  26    0.90    0.71
 -22   2  15    5.98    0.80
 -18   4  13    8.51    0.75
 -17  -3   9    2.84    0.59
 -22  -2  19    1.95    0.83
 -23   1  18    2.41    0.82
 -19  -3  23   -0.83    0.73
 -16  -4  25    0.58    0.62
 -20   0  26    3.55    0.76
 -16   4  10    6.48    0.60
 -21   3  18   30.97    1.12
 -23  -1  18    3.11    0.86
 -18  -4  21    2.93    0.79
 -22  -2  15    6.48    0.85
 -19   3  11    5.79    0.64
 -15   3   7    2.23    0.52
 -22   2  20   -0.12    0.78
 -21   3  19    9.54    0.88
 -22  -2  20    0.17    0.82
 -20  -2  25    2.19    0.77
 -23   1  15    1.27    0.75
 -18  -4  23    1.70    0.73
 -21   3  15   22.21    0.99
 -23  -1  15    0.43    0.79
 -18  -2  27    0.73    0.65
 -18   4  22   -0.20    0.64
 -18   2   8    0.95    0.54
 -19  -3  11    5.37    0.72
 -19  -1  27    0.82    0.72
 -21  -1  25    1.19    0.79
 -22  -2  14    0.69    0.72
 -18   2  27    0.49    0.70
 -12   2   4    0.07    0.44
 -19   1  27    0.79    0.71
 -21   1  25    0.66    0.80
 -15  -3   7    1.07    0.55
 -21   3  20   11.67    0.92
 -15   1   5   45.04    0.76
 -20   2  10   10.89    0.72
 -19   1   8  228.39    1.74
 -18  -2   8    1.30    0.62
 -23   1  14    4.13    0.76
 -14   2   5   46.64    0.79
 -22  -2  21    1.41    0.81
 -19   3  24    3.20    0.72
 -18  -4  22   -0.80    0.70
 -18   4  12   53.77    1.10
 -23  -1  14    1.62    0.78
 -21   3  14   35.24    1.05
 -22   2  13    2.87    0.75
 -12  -2   4    0.03    0.46
 -23   1  21    0.32    0.79
 -19  -3  25    0.06    0.71
 -16   4  25   -0.08    0.68
 -23  -1  21    0.59    0.81
  -5   1   1  413.62    1.04
 -21   3  21   26.88    1.10
 -22  -2  13    2.58    0.75
 -24   0  18    1.53    0.89
 -10   2   3   79.18    0.76
 -22   2  22    1.36    0.85
 -20   2  25    1.63    0.76
 -23   1  13    2.81    0.76
 -18   4  23    7.15    0.71
 -19   3  10   41.80    1.00
 -22  -2  22    4.42    0.90
 -23  -1  13    2.63    0.79
 -17   3   8   37.40    0.87
 -20   4  17    2.59    0.74
 -16   2   6  196.29    1.49
 -20   4  18    2.70    0.75
 -18  -4  24    0.67    0.68
 -22   0  24    3.49    0.84
 -21   3  13    3.05    0.71
 -17   1   6   30.42    0.79
  -2   4   3   38.22    0.30
 -23   1  22    1.15    0.86
 -20  -2  26    1.04    0.71
 -24   0  20    5.34    0.95
 -23  -1  22    2.80    0.88
 -20   4  19    4.52    0.81
 -20   2  26    0.59    0.72
 -22   2  12    9.88    0.78
 -21   3  22    1.12    0.75
 -16   4   9   13.57    0.69
 -21  -1  26   -0.34    0.73
 -21  -3  13    5.58    0.80
 -20  -4  17    1.94    0.74
 -21   1  26    0.61    0.74
 -20  -4  18    3.27    0.77
 -20   4  15    6.24    0.77
 -24   0  14    2.07    0.86
 -18   4  11   30.95    0.89
 -19   3  25    0.75    0.70
 -22  -2  24    0.04    0.76
 -21  -3  22   -0.34    0.71
 -22   2  23    1.43    0.81
 -20   4  20   35.77    1.14
 -20  -4  19    2.26    0.81
 -20   2   9    0.26    0.60
 -22  -2  23    0.66    0.80
 -20  -4  15    2.88    0.77
 -21   3  12    3.89    0.66
 -20  -2   9    1.03    0.63
 -19  -3  26    1.83    0.68
 -20   4  14   33.07    1.05
 -21   1   9    5.63    0.73
 -18   4  24    0.83    0.66
 -18   2   7    2.47    0.59
 -24   2  17    9.33    0.92
 -19   3  26    0.89    0.70
 -20   4  21    0.23    0.71
 -24   2  18    3.24    0.85
 -21   3  23   -0.02    0.70
 -21  -3  24    2.35    0.75
 -21  -3  12    1.75    0.73
 -19   1   7    5.61    0.64
 -24   2  19    3.70    0.90
 -24  -2  18    5.56    0.91
 -18  -4  25    1.86    0.66
 -18  -2   7    2.49    0.59
 -15   3   6   42.67    0.83
 -21  -3  23    0.59    0.75
 -24  -2  19    5.38    0.96
 -20  -4  21    0.07    0.72
 -19   3   9    8.66    0.69
 -25   1  17    4.73    0.84
 -22   2  24   -0.69    0.70
 -25   1  18   -0.73    0.80
 -23   3  17    4.62    0.80
 -23   3  18    0.89    0.78
 -25  -1  17    4.73    0.91
 -25  -1  18    1.36    0.85
 -24   2  20    0.87    0.78
 -20   4  13   16.97    0.85
 -22  -2  25   -0.36    0.72
 -25   1  19    1.03    0.86
 -23   3  19   29.92    1.12
 -25  -1  19    0.23    0.88
 -24  -2  20    1.07    0.84
   5  -1   0  727.17    1.30
 -23   1  24    3.96    0.82
 -20   4  22    4.14    0.77
 -23  -3  17    3.69    0.86
 -23  -3  18    1.06    0.82
 -23  -1  24    2.34    0.79
 -23  -1  25    0.78    0.74
 -19  -3   9    5.93    0.66
 -12  -4   6    2.30    0.45
 -18   4  10    6.85    0.63
 -21   3  11    1.03    0.63
 -25   1  20    5.90    0.89
 -25  -1  20    7.38    0.97
 -24   2  21    6.69    0.89
 -23   3  20    1.91    0.77
 -21   3  24    4.15    0.73
 -17   3   7   55.65    0.97
 -20  -4  22    4.21    0.76
 -21  -3  11    0.37    0.68
 -18   4  25    2.69    0.63
 -23  -3  20    2.88    0.86
 -21  -3  25    3.14    0.70
 -20   2   8    3.91    0.60
 -25   1  21    0.42    0.85
 -22   2  10    2.84    0.69
 -25  -1  21   -0.61    0.83
 -23   3  14    2.40    0.73
 -23   3  21    5.13    0.81
 -20   4  12    1.50    0.68
 -21   1   8    6.15    0.70
 -22   2  25    1.56    0.74
 -20  -2   8    2.69    0.70
 -24   2  13   29.55    1.05
 -24   2  22    2.77    0.77
 -22  -2  10    2.33    0.71
 -20   4  23   11.65    0.80
 -23  -3  14    0.22    0.75
 -23  -3  21    4.45    0.82
 -26   0  16    7.91    0.97
 -24  -2  22    1.30    0.81
 -20  -4  24   -0.22    0.64
 -23   1  25   -0.23    0.70
 -16   2   5  279.99    1.67
 -22  -2  26    0.70    0.67
 -13   1   3   17.64    0.56
 -22   4  17    8.09    0.86
 -25   1  13    9.93    0.85
 -22   4  18   23.11    1.01
 -25   1  22    2.14    0.79
 -20  -4  12    1.25    0.66
 -22   2  26    0.70    0.66
 -25  -1  22    1.41    0.82
 -23  -1  26    0.33    0.69
 -23   3  13   10.14    0.79
 -22   4  19    3.12    0.76
 -23   1  26   -0.11    0.68
 -21   3  10   60.77    1.13
 -23   3  22    1.97    0.73
 -21   3  25    2.11    0.68
 -19   3   8   12.94    0.71
 -24  -2  24    0.27    0.72
 -24   2  12    1.67    0.73
 -24   2  23    6.73    0.82
 -18   2   6    7.56    0.62
 -23  -3  22    0.44    0.76
 -19   1   6   43.68    0.90
 -22   4  20    3.03    0.74
 -22  -4  19    3.36    0.81
 -22  -4  16    2.79    0.78
 -24  -2  23    7.96    0.89
 -18   4   9    1.33    0.56
 -24  -2  12    2.40    0.78
 -12   2   3  134.24    1.02
 -20   4  11    7.47    0.72
 -25   1  23   -0.61    0.77
 -22   0   8    4.72    0.70
 -25   1  12    2.35    0.72
 -20   4  24   -0.38    0.61
 -25  -1  23    0.94    0.79
 -25  -1  12    2.47    0.77
 -22  -4  20    1.60    0.78
 -23   3  23    0.86    0.69
 -23   3  12   13.03    0.84
 -22   4  14   11.42    0.88
 -23  -3  24    1.42    0.71
 -22   4  21   -0.93    0.69
 -26   0  22    0.89    0.79
 -26   2  18    0.45    0.79
 -26   2  17    4.22    0.86
 -18  -4   9    0.52    0.55
 -23   1   9  102.50    1.42
 -24   0  26   -0.31    0.65
  -3  -3  26   20.43    1.02
  -1   3  27    7.15    0.85
  -3   3  26   19.12    1.02
  -5  -3  25   17.84    1.02
 -12   0  10   41.67    0.92
  -5   3  25   12.62    0.93
  -4  -4  24   14.87    0.90
 -12   2  13  153.93    1.71
 -10   2  21    9.43    0.99
  -9  -1   6   86.50    0.91
 -12  -2  16   32.55    1.06
 -10  -2  21   12.71    1.00
 -12  -2  13  177.04    1.81
 -13   1  15   67.37    1.32
 -13  -1  15   66.37    1.30
 -13  -1  14   40.81    1.07
 -13   1  16   33.81    1.16
 -12  -2  17   26.51    1.02
 -12   2  12  146.46    1.57
 -13  -1  16   34.44    1.14
 -11  -3  15   15.33    0.85
 -10  -2   8   99.93    1.10
 -12  -2  12  174.73    1.74
 -11  -3  14   28.87    0.95
 -13  -1  17   84.51    1.54
 -11   1   8   17.88    0.69
  -9  -3  21   19.56    1.02
 -11  -3  13   11.82    0.75
 -13   1  12   62.79    1.15
 -11  -1   8   17.27    0.70
  -7  -1   4  133.88    0.94
 -13  -1  12   54.75    1.12
  -4   4  24   13.66    0.93
 -11  -3  17   20.05    0.98
 -10   2  22   61.36    1.57
  -6  -2   4  211.54    1.06
 -13  -1  18    9.31    0.88
 -10  -2  22   65.16    1.51
  -8  -2  25    8.11    0.95
 -12  -2  11   84.54    1.22
  -8   2  25    8.35    0.93
 -13   1  11  180.77    1.68
  -1   3  28    7.92    0.80
 -14   0  14   43.64    1.12
 -13  -1  11  179.30    1.70
  -9  -3   8   99.74    1.04
 -11  -3  11    6.20    0.63
 -12   0  22   62.34    1.59
  -6  -4  24    8.76    0.83
 -14   0  12   86.88    1.34
  -8  -4  21   11.83    0.86
 -10  -4  14   12.68    0.77
 -11  -1  24   24.46    1.15
 -12   0   8   32.57    0.82
  -6  -4   7  239.48    1.30
 -13  -1  10   17.07    0.75
 -11   1   7  226.75    1.47
 -10  -4  13   27.04    0.87
 -11  -1   7  237.82    1.52
  -9   1   5  103.16    0.92
 -10  -4  18   10.18    0.87
  -8   0   4  140.95    0.99
   5   3   0 1635.11    1.94
 -11  -3  10   10.74    0.66
  -9  -1   5  104.47    0.98
  -8  -2   5    6.32    0.46
   0  -4   3   66.31    0.33
  -6   4  24    9.82    0.86
 -14   2  14   17.09    0.88
 -14  -2  15   21.71    0.92
 -14  -2  16   14.85    0.88
 -14   2  17   12.01    0.89
 -10  -4  12   20.17    0.75
 -11   1  24   23.42    1.12
 -14  -2  14   10.75    0.83
 -14  -2  17    8.12    0.87
 -12   2  22   15.74    1.09
 -12  -2  23   12.43    0.97
 -15  -1  15  123.15    1.71
 -13   3  16   18.37    0.91
 -15  -1  16   23.69    1.03
 -13   1   9  257.94    1.81
 -12  -2  22   23.13    1.14
 -15   1  17   16.12    0.95
  -3  -3   3 1850.97    2.20
 -13  -1   9  273.82    1.86
 -14  -2  13   33.49    1.01
 -15  -1  17   19.11    1.01
 -14  -2  18    9.40    0.92
 -13  -3  16   21.35    0.98
 -15   1  18   45.56    1.31
 -13  -3  17   17.34    0.93
 -13  -3  14   25.10    0.92
 -15  -1  18   41.89    1.31
 -11  -3  23   19.25    1.05
 -10  -4  20   70.60    1.42
  -5  -3   4    6.38    0.37
 -10  -4  11   15.89    0.70
 -14  -2  12   10.60    0.75
 -11  -3  22   15.62    1.06
 -13  -3  13   16.29    0.80
 -11  -3   9  260.84    1.76
  -2  -4   4  185.86    0.74
 -15  -1  12   54.72    1.12
 -16   0  16   91.83    1.64
 -14   0  22   40.26    1.37
 -16   0  14   22.68    0.97
 -13  -3  12   12.53    0.76
 -12  -2   8  402.21    2.06
 -14   2  21   17.40    1.11
  -7  -3   5   33.88    0.56
 -13  -3  20   16.47    0.98
 -15  -1  11   12.63    0.75
 -10  -4  10   39.00    0.83
 -14  -2  21   22.99    1.15
 -12  -4  15    9.22    0.78
 -12  -4  17   20.40    0.94
 -15   1  21   41.80    1.36
 -15  -1  21   33.39    1.23
 -14   0  24   25.79    1.19
 -12  -4  14   15.00    0.79
   5   1  -1  452.29    1.15
 -16   0  12  374.62    2.52
  -6  -4   6   21.00    0.49
  -9  -1  28    9.71    0.83
  -9   1  28    8.96    0.85
 -14  -2  10   85.50    1.20
 -14   2  22   13.62    1.00
  -7  -1   3 1760.04    2.72
 -14  -2  22   16.36    1.07
  -5  -1   2  330.80    1.02
  -1  -3   2 2257.86    1.68
 -15  -1  10    9.81    0.71
 -16  -2  16   13.45    0.88
 -16  -2  15   13.10    0.85
 -16   2  18   38.36    1.23
 -11  -3  25   11.77    0.90
 -14   0   8  672.54    2.72
 -16  -2  18   37.13    1.24
 -17  -1  16   13.61    0.91
 -17  -1  15   46.33    1.22
 -12   2   7  259.93    1.60
  -9  -3   6   98.05    0.91
 -13  -3  22   14.24    0.94
 -17   1  18    8.85    0.91
 -12  -4  12  405.77    2.43
 -17   1  14   18.06    0.90
 -15  -3  16   32.09    1.09
 -13  -3  10   11.33    0.66
  -6  -2   3  706.13    1.69
  -9  -1   4  162.34    1.08
 -17  -1  18    8.75    0.91
 -10  -4   9   43.73    0.82
 -15  -3  17    8.47    0.87
 -17  -1  14   14.71    0.87
 -15  -3  15   23.80    0.98
 -13   1   7    5.12    0.63
 -12  -2   7  247.70    1.61
 -16  -2  13   25.94    0.91
  -6  -4  27    7.85    0.72
 -14   2   9    5.58    0.61
 -13  -1   7    6.94    0.63
 -15  -3  18   12.64    0.90
  -8  -2   4   12.89    0.50
 -16   0  22   53.98    1.46
 -14  -2   9    5.42    0.66
 -17  -1  13   43.09    1.09
 -11   3  25   10.69    0.88
 -15   1   9   28.69    0.82
 -16  -2  20   17.03    1.03
 -16   2  12   17.67    0.82
 -12  -4  21   23.06    1.04
 -16   0  10  161.47    1.60
 -15  -1   9   37.41    0.91
 -16  -2  12   15.75    0.83
 -15  -3  13   11.76    0.80
 -17  -1  20   24.82    1.15
 -12  -4  11    7.89    0.60
 -18   0  18   95.91    1.73
  -4  -2   2 1364.69    1.86
 -14   0  26   12.23    0.95
 -18   0  14  133.25    1.79
 -11  -1   5   54.13    0.78
  -6   0   2  143.93    0.80
 -17   1  21   62.48    1.51
 -10  -2   5   80.50    0.86
 -17  -1  21   59.03    1.49
 -13  -3   9    5.39    0.58
 -15  -3  12   20.87    0.84
 -11  -3   7   14.65    0.59
 -10   0   4 1199.92    2.74
 -14  -4  17   49.27    1.24
 -16  -2  11   82.90    1.26
 -14  -4  15   11.00    0.78
 -15  -3  21    9.24    0.90
 -13   1  27    8.56    0.84
 -17  -1  11   15.00    0.80
 -14  -4  19    8.46    0.81
 -10  -4   8    8.14    0.51
 -14  -2   8  122.22    1.28
 -15   3  22    8.76    0.90
 -15  -1   8   29.27    0.82
  -3  -1   1   63.25    0.37
 -15  -3  22   10.61    0.93
 -18  -2  15   33.06    1.09
 -16   2  23   16.22    1.03
 -16  -2  24    8.95    0.91
 -13  -1   6   14.23    0.62
 -15  -1  26   27.48    1.11
 -18   2  19   26.77    1.13
 -16  -2  10   29.20    0.86
 -16  -2  23   18.13    1.07
 -15   1  26   31.19    1.18
 -18  -2  19   27.16    1.14
 -17  -1  10  104.63    1.37
 -17  -3  17   34.49    1.16
 -17  -3  16   10.53    0.86
 -19   1  19   21.58    1.08
 -19   1  14   12.20    0.85
 -19  -1  19   17.47    1.04
 -19  -1  14   10.49    0.82
 -13  -3   8   72.13    0.99
  -7  -3   4  144.26    0.88
 -14  -4  12   58.51    1.08
 -18  -2  13   46.59    1.14
 -17  -3  19   16.25    0.94
 -16   0   8   74.85    1.09
 -19  -1  13   39.45    1.13
 -20   0  16    7.43    0.86
 -17  -3  20   37.43    1.22
 -12  -4   9   10.21    0.59
  -8  -4   6   42.46    0.63
 -14   0   6  115.56    1.15
 -19   1  21   10.67    1.01
 -14  -4  22   10.77    0.87
 -17  -3  13   16.39    0.86
 -19  -1  21   10.83    1.01
 -15   1   7   13.17    0.64
 -18  -2  12   58.39    1.18
 -16  -2   9    6.83    0.63
 -14  -2   7  347.82    1.91
 -15   3  24    7.62    0.88
 -15  -1   7   13.39    0.66
   4   4   2    3.34    0.19
 -18   2  22   16.88    1.07
 -19  -1  12   59.49    1.22
 -15  -3  25   12.66    0.88
  -5  -3   3  509.66    1.31
 -18  -2  22   16.73    1.04
 -20   0  20   27.03    1.16
 -19  -1  22    9.14    0.98
 -16  -4  15    7.59    0.78
 -17  -3  12   22.78    0.88
 -18   2  11   47.40    1.06
  -9  -1   3   10.60    0.51
 -11  -1   4  127.09    1.02
  -4  -4   4   40.69    0.44
 -18  -2  11   49.97    1.12
 -15  -3   9   62.52    1.05
 -16  -4  14   20.21    0.89
   4   2   0   74.22    0.43
 -18  -2  23    8.91    0.92
 -10  -2   4  130.49    0.97
 -20  -2  16    8.96    0.87
 -13  -3   7    7.31    0.57
 -20   0  12   24.77    0.97
 -20   0  22   23.78    1.13
 -20  -2  19    9.65    0.95
 -21  -1  16   17.76    1.01
 -15  -3  26    8.03    0.76
  -8  -2   3  165.12    0.98
 -17  -3  11   22.17    0.87
 -16  -4  13   22.83    0.85
 -17   1   8   61.80    1.07
 -16  -2   8    7.06    0.63
 -20   2  14   30.69    1.06
 -21   1  15   63.96    1.44
 -17  -1   8   66.19    1.09
 -15   3  26   10.79    0.86
 -21  -1  15   56.23    1.39
 -12  -4   8  206.81    1.46
 -19  -3  18   12.57    0.95
  -7  -1   2   89.38    0.68
 -20  -2  14   28.67    1.10
 -14  -4  25   11.87    0.82
 -20  -2  20   13.77    1.01
 -12   0   4   21.27    0.63
 -18  -2  10   26.46    0.88
 -21   1  14   12.25    0.87
 -19   1  10   21.06    0.84
 -16  -4  23   21.78    0.99
 -21  -1  14   10.40    0.89
 -19  -1  10   20.36    0.85
 -15  -1   6   14.20    0.67
 -20  -2  13   34.79    1.07
 -19  -3  14   40.45    1.11
 -16  -4  12  130.25    1.54
 -21   1  21   17.69    1.09
 -21  -1  21   16.43    1.03
 -14   4  25   14.27    0.88
 -17  -3  10   27.12    0.86
 -18   0   8   16.84    0.76
  -8   0   2   20.32    0.51
 -20  -2  12   30.78    1.01
 -22   0  14    8.21    0.84
 -18  -4  16   18.64    0.96
 -18  -2   9   84.98    1.25
 -21  -1  12   63.29    1.30
 -19   1   9   19.90    0.82
 -19  -1  26   10.74    0.89
 -18  -4  19   22.59    1.02
 -19  -1   9   17.88    0.83
 -17   1   7   28.40    0.81
 -16  -4  11   26.95    0.86
 -16   0   6  131.72    1.28
 -18  -4  15   14.66    0.87
 -20  -2  24   11.45    0.95
 -16  -2   7   66.66    1.08
 -17  -1   7   25.44    0.80
  -6  -2   2   32.24    0.49
 -19  -3  12   35.55    1.05
  -9  -3   4   35.92    0.59
 -13  -3   6  425.65    1.96
 -20  -2  11   14.04    0.83
 -22  -2  18   13.66    1.00
 -22   0  22   14.19    1.04
 -21  -1  11    6.75    0.78
   6   4   2   68.60    0.49
 -12  -4   7   87.69    0.97
 -22   0  12   27.00    1.07
 -23   1  19   18.41    1.09
 -20   2  24   10.21    0.90
 -23  -1  19   20.23    1.13
  -2  -2   1  301.81    0.61
 -21  -3  18   33.44    1.21
 -18  -4  13    6.73    0.72
   3   3   1 4509.83    2.35
 -21   1  24   11.96    0.98
 -23   1  20   25.07    1.21
 -21  -1  24   16.37    1.01
 -21  -3  19    9.19    0.88
 -11   1   3  363.97    1.56
 -16  -4  10    8.18    0.64
 -23  -1  20   25.94    1.23
 -21  -3  15   21.12    1.03
 -11  -1   3  373.31    1.60
 -19  -1   8  224.99    1.85
 -15  -1   5   40.20    0.81
 -21  -3  20   11.76    0.94
 -20  -2  10   12.44    0.78
 -21   1  10  153.63    1.74
 -14  -4   8   13.24    0.60
 -14  -2   5   51.22    0.85
 -21  -1  10  147.68    1.72
 -21  -3  14   40.56    1.21
  -7  -3   3  138.73    0.83
 -18  -4  12   62.46    1.21
 -21  -3  21   25.98    1.14
  -3  -3   2  858.62    1.27
   5   3   1  146.43    0.65
  -5  -1   1  473.03    1.14
 -17  -1   6   37.40    0.88
  -6  -4   4   13.13    0.36
 -10  -2   3   71.48    0.80
 -16  -2   6  203.50    1.55
 -19  -3  10   35.48    0.95
 -17  -3   8   39.65    0.88
 -22  -2  12   10.58    0.83
 -20   0   8  106.54    1.43
  -9   1   2  160.35    1.00
 -23   1  12   36.92    1.13
 -23  -1  12   43.56    1.21
 -22   0  10  196.26    1.99
  -9  -1   2  145.09    0.99
 -23   1  23   10.39    0.98
 -16  -4   9   10.04    0.62
 -23  -1  23   11.44    1.00
 -20  -4  20   37.44    1.23
 -18  -4  11   30.37    0.93
 -21  -1   9    5.05    0.76
 -24   0  22    8.70    0.98
 -22   2  11    7.59    0.77
 -18   0   6  134.55    1.45
 -24  -2  17   11.92    0.96
 -19  -1   7    7.48    0.70
 -22   0  26    8.45    0.86
 -20  -4  14   33.78    1.11
 -22  -2  11   10.47    0.85
 -23   1  11   53.11    1.32
 -10   0   2 2275.99    3.57
 -23  -1  11   57.22    1.35
 -20  -4  23    9.17    0.81
 -24   0  12   17.31    0.98
 -15  -3   6   45.07    0.85
 -24   2  14   15.44    1.01
 -23  -3  19   26.26    1.16
 -20  -4  13   17.87    0.91
 -11  -3   4   33.39    0.63
 -14  -4   7   75.57    0.98
 -24  -2  14   10.41    0.98
 -24  -2  21    8.35    0.96
   5   1   0  657.42    1.37
 -10  -4   5   10.61    0.45
 -25   1  14   88.81    1.76
 -18  -4  10    6.86    0.66
 -25  -1  14   93.60    1.77
 -15   1   4   15.17    0.63
 -17  -3   7   47.15    0.92
  -8  -2   2   27.92    0.54
 -26   0  18   21.74    1.15
 -21  -1   8    7.68    0.74
   3   1   0    3.33    0.18
 -15  -1   4   17.13    0.65
 -17   1   5  271.13    1.80
 -23   1  10   13.43    0.86
 -24  -2  13   27.33    1.09
 -24   0  24   20.74    1.05
 -23  -1  10   11.90    0.89
 -17  -1   5  289.80    1.85
 -16  -4   8   54.80    0.96
 -25  -1  13   10.00    0.89
 -26   0  20   28.00    1.24
 -13  -1   3   18.87    0.61
 -16  -2   5  285.72    1.76
   6   0   0 2046.26    2.59
 -22  -4  17    9.96    0.87
 -22  -4  18   26.81    1.08
 -23  -3  13    7.84    0.87
 -21  -3  10   60.91    1.23
 -26   0  14   22.66    1.15
 -19  -1   6   47.58    0.99
 -16   0   4   31.56    0.77
 -19  -3   8   10.69    0.67
 -18  -2   6    6.35    0.66
  -9  -3   3   13.35    0.45
 -22   2   9   22.48    0.88
 -24   0  10   51.94    1.28
 -12  -2   3  130.96    1.04
 -22  -2   9   19.06    0.92
 -20  -4  11    8.44    0.70
 -23  -3  23    1.07    0.71
 -26   2  19    3.92    0.91
 -23  -1   9  107.12    1.53
 -26   2  16    4.78    0.88
 -26  -2  18    1.96    0.83
 -26  -2  17    6.56    0.91
 -23  -3  12   12.21    0.86
  -8  -4   4  268.00    1.17
 -20   2   7   13.91    0.73
 -24   2  24   -0.67    0.70
 -22  -4  21    1.11    0.73
 -26  -2  19    1.84    0.87
 -22  -4  14   10.83    0.86
 -26  -2  16    4.68    0.93
 -27  -1  18    4.21    0.88
 -27  -1  17    4.10    0.90
 -21  -1   7   61.33    1.11
 -20   0   6   45.47    1.01
 -20  -2   7   13.06    0.72
 -24  -2  11   11.15    0.85
 -27   1  19    1.69    0.88
 -25   1  24    0.95    0.76
 -27   1  16    1.57    0.88
 -11  -1   2  155.83    1.06
 -26  -2  20    2.86    0.87
 -27  -1  19    3.23    0.91
 -25  -1  24   -0.59    0.74
 -25   1  11   44.52    1.20
 -27  -1  16    0.77    0.87
  -7  -1   1    5.87    0.40
 -25  -3  18   26.68    1.16
   4   0   0 1490.59    1.80
 -25  -3  17    6.73    0.90
 -25  -1  11   42.10    1.20
 -25  -3  19    1.95    0.83
  -5  -3   2  144.62    0.69
 -27  -1  20    4.16    0.90
 -25  -3  16    1.44    0.81
 -15  -3   5   25.24    0.67
 -21  -3   9   51.53    1.10
 -27  -1  15    6.70    0.94
 -22  -4  22    3.97    0.74
  -4  -2   1  294.25    0.82
 -26  -2  21   25.00    1.14
 -22  -4  13    4.06    0.75
 -17  -3   6   19.71    0.73
 -14  -4   6    2.13    0.46
 -25  -3  20    0.57    0.81
 -23  -3  11   58.10    1.29
 -16  -4   7  290.43    1.82
 -20  -4  10    1.22    0.62
  -4  -4   3  103.70    0.54
 -10  -4  26    0.22    0.62
 -11   3  27   -0.11    0.67
  -9  -1  30    1.01    0.61
 -11  -1  29    0.55    0.66
  -9   1  30    1.31    0.62
 -11   1  29    1.60    0.67
 -10   4  26    0.47    0.64
  -8  -2  30    0.70    0.55
  -8   2  30   -0.58    0.56
 -13  -3  26    4.33    0.73
 -13  -1  28    0.99    0.70
 -12  -2  28    1.10    0.65
 -13   1  28    0.15    0.68
 -19   1  20    2.90    0.87
 -13   3  26    3.56    0.74
 -12   2  28   -0.54    0.65
 -19  -1  20    3.71    0.85
 -10   0  30    0.30    0.58
 -16   0  26    2.38    0.75
 -16   2  24    6.02    0.81
 -12  -4  25   -0.63    0.62
 -17   3  20   41.66    1.22
 -19   1  13   45.30    1.08
 -14   4  22   10.47    0.79
 -16  -2  25    0.55    0.75
 -17   1  24    3.46    0.81
 -17   3  13   18.68    0.80
 -17  -1  24    2.45    0.81
 -11   3   6  118.01    1.03
 -17  -1  25    1.74    0.77
 -16   2   9    8.14    0.61
 -18   2  12   62.28    1.15
 -14   2   7  304.33    1.71
 -14   4  11    2.29    0.52
 -14  -2  27    0.66    0.68
 -15  -1  27    5.85    0.79
 -14   0  28    0.54    0.70
 -15   1  27    5.71    0.80
 -14   2  27   -0.91    0.68
 -16   4  17    3.32    0.75
 -15   3  24    6.53    0.79
  -9  -3  29    0.20    0.56
 -16   4  16   -0.34    0.65
 -17   1   9    1.25    0.57
 -14  -4  11    0.71    0.52
  -8  -4  28    0.71    0.54
 -17  -1   9    2.11    0.60
 -16   4  18    8.23    0.83
 -19   1  12   47.12    1.05
 -15  -3  24    6.36    0.82
 -20   0  14    3.22    0.68
 -11  -3  28   -0.02    0.58
 -16  -4  17    2.39    0.76
 -16   4  15    5.53    0.67
 -16  -4  16    0.19    0.68
  -9   3  29    0.06    0.58
 -10  -4  27    3.29    0.61
 -17   3  12   24.36    0.83
 -11   3  28    0.61    0.62
 -12   4  25   -0.55    0.61
 -16   4  19    0.67    0.72
  -8   4  28    0.90    0.55
 -19   1  22    9.39    0.86
 -14   4  23    3.65    0.68
  -9   1   3   10.65    0.48
 -19  -1  22    7.87    0.93
 -16   2  25    1.89    0.78
 -18   0  24    0.99    0.80
 -15   3   9   53.91    0.90
 -14  -4  24    0.29    0.67
 -10   4  27    3.41    0.64
 -16  -4  19    0.33    0.71
 -16   4  14   17.38    0.79
 -14  -4  23    1.73    0.69
 -17   1  25    2.42    0.76
 -13  -3  27    1.51    0.64
 -17   3  22    0.82    0.71
 -16  -2  26    3.01    0.73
 -10   2   4  108.70    0.89
 -11  -1  30   -0.30    0.57
 -17  -3  22    0.48    0.75
 -13   3  27    1.13    0.65
 -11   1  30   -0.06    0.59
 -12  -4  26    1.30    0.62
 -16   2  26    2.36    0.77
 -17  -1  26    1.45    0.77
 -13   3   7   10.01    0.52
 -13  -1  29    0.41    0.62
 -17   1  26    1.84    0.77
 -18   2  23    6.67    0.85
 -19   1  11    0.47    0.61
 -13   1  29    0.13    0.64
 -20   2  17    4.09    0.76
 -10  -2  30   -0.18    0.55
 -19  -1  11    1.79    0.67
 -18  -2  23    6.65    0.88
 -12  -2  29    0.19    0.59
 -20   2  16    8.36    0.81
  -8   2   3  160.44    0.91
 -14   4  10    2.20    0.55
 -20   2  18   13.44    0.93
 -20  -2  17    4.52    0.83
 -15   3  25   11.69    0.82
 -12   4  26    1.33    0.64
 -10   2  30    0.92    0.56
 -12   2  29    0.22    0.61
 -16   4  13   21.15    0.82
 -13   1   5   15.17    0.57
 -19   1  23    0.66    0.83
 -12   4   8  174.68    1.37
 -19  -1  23    0.60    0.79
 -12   2   5   13.82    0.52
 -20   2  15    2.14    0.75
 -20   2  19    7.85    0.90
 -20  -2  15    1.03    0.76
 -21   1  17    6.55    0.87
 -16   4  21    2.41    0.72
 -16   2   8    4.82    0.54
 -14  -4  10    2.52    0.55
 -20  -2  19    7.78    0.93
 -21  -1  17    4.48    0.84
 -21   1  16   17.98    0.95
 -15  -1  28    1.30    0.65
 -21   1  18   35.32    1.17
 -14  -2  28    0.90    0.62
 -12   0  30   -0.09    0.57
 -17   3  23    0.57    0.69
 -15   1  28    2.67    0.70
 -14   4  24    0.22    0.63
 -19   3  16    3.74    0.75
  -7   1   2   88.88    0.64
 -19   3  18   14.24    0.92
 -16  -4  21    1.30    0.72
 -14   2  28    1.21    0.65
 -19  -3  17    0.41    0.72
 -17  -3  23    0.13    0.73
 -21   1  19    2.05    0.86
 -19  -3  16    2.49    0.76
 -21  -1  19    3.45    0.89
 -19   3  15    0.89    0.68
 -18   2  10   23.55    0.78
 -19   3  19    0.50    0.76
 -18   0  26    4.83    0.79
 -18   2  24    4.28    0.85
 -19  -3  15    0.51    0.69
 -19  -3  19    0.39    0.73
 -18  -2  24    3.84    0.82
 -16   4  12  118.36    1.43
 -18  -2  25    0.85    0.73
 -19   1  24   -0.19    0.70
 -16   4  22    0.91    0.68
 -19   3  14   37.22    1.04
 -19  -1  24    0.58    0.74
 -11  -3  29    1.47    0.56
 -20   2  21    2.08    0.78
 -14   2   6    1.88    0.50
 -20   2  13   35.07    1.00
 -19  -1  25    0.38    0.72
 -16  -2  27    5.92    0.72
 -15   1   6   18.78    0.63
 -10  -4  28    2.32    0.56
 -20  -2  21    1.46    0.81
 -16   0  28    0.75    0.67
 -17  -1  27    0.99    0.70
 -16  -4  22    0.04    0.68
 -16   2  27    5.04    0.75
 -17   1  27   -0.46    0.68
 -14  -2   6    1.30    0.49
 -11   3  29    1.66    0.57
 -13  -3  28    5.54    0.65
 -17   3  10   28.44    0.83
 -17   3  24    1.16    0.70
 -21   1  21   16.66    0.96
 -22   0  18    3.19    0.78
 -21   1  13    4.54    0.69
 -22   0  16    8.98    0.83
 -12  -4  27   -0.01    0.56
 -10   4  28    2.10    0.58
 -21  -1  13    3.83    0.74
 -13   3  28    3.50    0.64
 -17  -3  24    0.54    0.68
 -17  -3  25    1.14    0.68
 -19   3  21    0.02    0.72
 -19   3  13    2.26    0.61
 -14   4   9    6.59    0.55
 -14   4  25   14.37    0.80
 -19  -3  21   -0.16    0.75
 -20   2  22    1.44    0.76
 -18   4  17    3.26    0.76
 -12   4  27    0.09    0.59
 -19  -3  13    1.04    0.67
 -20  -2  22    1.85    0.76
 -18   4  18    2.55    0.73
 -20   2  12   28.50    0.92
 -18   4  16   20.11    0.93
 -18   2  25    0.40    0.73
 -16   4  23   21.95    0.92
 -13  -1  30    0.15    0.56
 -15  -3  27    2.02    0.63
 -18  -4  17    3.24    0.76
 -11   3   5   95.38    0.91
 -20   0  24    0.61    0.78
 -13   1  30   -0.33    0.55
 -16   4  11   25.75    0.80
 -16  -4  24    6.34    0.74
 -14  -4   9    3.57    0.54
 -21   1  22    4.19    0.83
 -18  -4  18    1.21    0.72
 -21  -1  22    3.07    0.85
 -18   4  19   17.27    0.95
 -19   1  25    0.99    0.76
 -18   2   9   70.91    1.06
 -22   0  14    7.56    0.82
 -18   4  15   10.98    0.81
 -15   3  27    3.25    0.67
 -15  -1  29    2.54    0.62
 -18  -2  26    1.48    0.67
 -21   1  12   56.13    1.14
 -14  -4  26    1.92    0.61
 -20   0  10   79.50    1.19
 -15   1  29    2.01    0.64
 -19   3  22    8.49    0.82
 -14  -2  29    3.38    0.61
 -18   2  26    1.43    0.72
 -19  -1  26    8.01    0.83
 -14   2  29    3.51    0.63
 -19   3  12   34.48    0.95
 -14   4  26    3.89    0.66
 -20   2  23    3.24    0.77
 -13   3   6  370.97    1.81
 -17   3  25    0.04    0.65
 -18   4  14    0.33    0.62
 -20  -2  23    6.85    0.85
 -21   1  23   -0.16    0.74
 -16  -2  28    3.47    0.66
 -17  -1  28    0.69    0.64
 -20   2  11   17.80    0.76
 -21  -1  23   -0.57    0.71
 -18  -4  14    0.32    0.62
 -22   2  17    2.10    0.78
 -17   1  28   -0.58    0.63
  -8  -4   5    0.44    0.33
 -22   2  18   13.00    0.93
 -16   2  28    2.81    0.65
 -17   3   9    2.97    0.57
 -17  -3  26    0.80    0.62
 -22  -2  17    3.12    0.81
 -22   2  16    5.74    0.80
 -16   4  24    2.96    0.65
 -18   4  21    1.82    0.67
 -22  -2  16    5.56    0.86
 -22   2  19    1.16    0.83
 -17   3  26    0.97    0.67
 -21   1  11    4.55    0.69
 -17  -3   9    2.44    0.54
 -22  -2  19    2.28    0.87
 -21  -1  11    6.66    0.74
 -22   2  15    4.37    0.75
 -19  -3  23   -0.02    0.71
 -23   1  17   12.14    0.91
 -18  -4  21    2.29    0.75
 -18   4  13    8.65    0.72
 -23   1  18    4.63    0.82
 -20   0  26    1.74    0.70
 -16  -4  25    0.65    0.62
 -23  -1  18    3.08    0.85
 -21   3  17   11.04    0.89
 -22  -2  15    4.48    0.77
 -21   3  18   31.46    1.14
 -16   4  10    6.58    0.56
 -13  -3  29    0.89    0.52
 -19   3  11    3.61    0.60
 -12  -4  28    1.54    0.50
 -20  -2  25    0.63    0.72
 -23   1  15    1.18    0.71
 -23  -1  15    1.20    0.78
 -22   2  14    0.36    0.68
 -18  -2  27    0.03    0.61
 -19  -3  11    4.61    0.67
 -18   0  28    0.10    0.64
 -21   3  15   21.65    0.96
 -18   4  22    0.43    0.64
 -19  -1  27    0.97    0.68
 -22  -2  14    1.92    0.72
 -21  -1  25    0.39    0.72
 -15  -3  28    1.16    0.58
 -18   2  27   -0.53    0.66
 -18   2   8    1.13    0.57
 -19   1  27    0.40    0.66
 -12   4  28    1.01    0.53
 -21   3  20   14.15    0.90
 -12   2   4   -0.19    0.42
 -18  -2   8    1.47    0.62
 -18  -4  22   -0.50    0.70
 -14  -4  27    0.60    0.53
 -22  -2  21    0.76    0.77
 -15   3  28   -0.16    0.56
 -19   1   8  218.98    1.67
 -20   2  10    7.96    0.68
 -23   1  14    0.97    0.70
 -19   3  24    1.02    0.66
 -23  -1  14    2.15    0.75
 -14   2   5   43.73    0.74
 -18   4  12   49.23    1.05
 -12  -2   4    0.29    0.46
 -19  -3  24    3.11    0.74
 -23   1  21    0.24    0.76
 -19  -3  25    0.78    0.68
  -3  -3   2  786.60    1.13
 -22   2  13    3.85    0.72
 -23  -1  21    0.68    0.81
 -14   4  27    0.39    0.57
 -16   4  25   -0.31    0.57
 -22  -2  13    3.45    0.73
 -24   0  18    0.68    0.76
 -21   3  21   26.34    1.05
  -5   1   1  397.83    0.98
 -22   2  22    1.12    0.80
 -20   2  25    0.08    0.68
 -10   2   3   71.53    0.71
 -22  -2  22    3.88    0.84
 -23   1  13    2.30    0.73
 -18   4  23    0.41    0.65
 -23  -1  13    3.09    0.76
 -17  -1  29    2.32    0.60
 -22   0  24    3.08    0.80
 -18  -4  24    0.58    0.62
 -17   3  27    5.29    0.68
 -19   3  10   37.93    0.93
 -20   4  17    1.05    0.71
 -17   1  29    2.65    0.61
 -21   1  25    0.31    0.72
 -16  -2  29    2.95    0.59
 -20   4  18    2.86    0.74
 -17   3   8   33.87    0.82
 -16   2   6  175.38    1.37
 -21   3  13    2.16    0.68
 -16  -4  26    2.94    0.61
 -23   1  22    0.35    0.79
 -20  -2  26    1.35    0.68
 -18  -4  23    1.06    0.68
 -24   0  20    6.10    0.91
 -23  -1  22    2.25    0.82
 -20   4  16   51.56    1.22
 -16   2  29    3.49    0.59
  -2   4   3   34.76    0.28
 -20  -4  17    0.77    0.70
 -20   2  26   -0.59    0.67
 -21  -3  13    3.94    0.72
 -20  -4  18    1.49    0.74
 -21  -1  26    0.40    0.69
 -22   2  12   10.04    0.74
 -21   3  22   -0.32    0.68
 -21   1  26    0.29    0.69
 -16   4  26    3.83    0.63
 -16   4   9   11.88    0.62
 -21  -3  22   -0.41    0.69
 -20   4  15    4.29    0.72
 -24   0  14    0.74    0.77
 -19   3  25   -0.06    0.65
 -22   2  23    1.63    0.74
 -18   4  11   28.13    0.84
 -20   4  20   33.31    1.08
 -22  -2  23    1.08    0.77
 -18  -2  28    0.11    0.58
 -19  -1  28    2.90    0.65
 -20  -4  15    3.56    0.74
 -20   2   9    1.09    0.58
 -19   1  28    2.70    0.64
 -18   2  28    0.37    0.58
 -20  -2   9   -0.40    0.56
 -19  -3  26    1.33    0.63
 -21   3  12    2.42    0.67
 -21   1   9    4.47    0.68
 -20   4  14   31.01    0.99
 -18   4  24   -0.16    0.60
 -21  -1   9    4.87    0.72
 -19   3  26    0.97    0.64
 -21  -3  12    2.22    0.70
 -18   2   7    3.89    0.57
 -24   2  17   11.06    0.91
 -24   2  18    5.18    0.86
 -21   3  23   -0.16    0.66
 -13   3   5    7.76    0.50
 -20   4  21   -0.47    0.65
 -24   0  22    8.24    0.90
 -24  -2  18    5.36    0.89
 -24   2  16    2.83    0.87
  -2  -4   3   36.55    0.27
 -18  -2   7    2.14    0.55
 -21  -3  23    0.25    0.69
 -18  -4  25   -0.23    0.58
 -20  -4  21    0.92    0.68
 -24  -2  16    0.58    0.84
 -15   3   6   40.38    0.78
 -22   2  24   -0.27    0.66
 -25   1  17    2.48    0.79
 -25   1  18   -0.82    0.78
 -11   3   4   32.78    0.60
 -25  -1  17    4.84    0.87
 -25  -1  18    0.54    0.83
 -19   3   9    8.03    0.64
 -23   3  17    1.86    0.74
 -22  -2  24   -0.37    0.70
 -22  -2  25    1.00    0.67
 -24   2  20    1.06    0.75
 -14   4   7   56.32    0.88
 -20  -2  27    0.92    0.63
 -20   0  28    1.31    0.62
 -24  -2  15    2.18    0.80
 -17  -3  28    1.45    0.55
 -20   4  13   19.35    0.85
 -24  -2  20    0.97    0.81
 -12  -4   6    2.08    0.41
 -21  -1  27   -0.56    0.63
 -23   3  16   31.30    1.09
 -23  -3  17    3.99    0.85
 -23   1  24    3.33    0.75
 -23  -3  18    0.58    0.81
 -20   2  27   -0.10    0.63
 -23  -1  24    1.30    0.73
 -21   1  27    0.43    0.64
 -23  -1  25   -0.43    0.68
 -20   4  22    3.62    0.71
 -17   3  28    1.48    0.58
 -16  -4  27   -0.11    0.50
 -25   1  15    6.61    0.83
 -25   1  20    6.72    0.85
 -21   3  11    1.72    0.61
 -18   4  10    6.45    0.59
 -25  -1  20    4.62    0.87
 -24   2  21    6.10    0.85
 -20  -4  22    4.19    0.73
 -23   3  20    3.09    0.71
  -8   2   2   23.69    0.47
 -21   3  24    1.27    0.67
 -21  -3  11    0.69    0.64
 -16   4  27   -0.11    0.52
 -23  -3  20    3.06    0.80
 -17   3   7   50.84    0.89
 -21  -3  24    1.78    0.70
 -18   4  25    2.09    0.59
 -21  -3  25    3.71    0.67
 -25   1  21   -0.35    0.79
 -20   2   8    4.02    0.63
 -25  -1  21   -0.58    0.79
 -16   4   8   53.12    0.91
 -19  -3  27   -0.56    0.55
 -22   2  10    4.19    0.66
 -23   3  21    3.70    0.76
 -20  -2   8    2.66    0.63
 -22   2  25    0.09    0.63
 -21   1   8    5.44    0.65
 -20   4  12    2.73    0.66
 -19  -1  29    0.01    0.53
 -22  -2  10    1.64    0.64
 -24   2  13   27.27    1.00
 -24   2  22    1.35    0.73
 -21  -1   8    5.58    0.65
 -23  -3  14    0.90    0.74
 -19   1  29    1.48    0.56
 -23  -3  21    4.85    0.78
 -20   4  23    9.28    0.75
 -19   3  27   -0.20    0.58
 -24  -2  22    1.48    0.79
 -20  -4  24    0.09    0.62
 -23   1  25   -0.43    0.66
 -18  -4  26    0.52    0.54
 -20  -4  12    1.84    0.63
 -22  -2  26    0.34    0.64
 -14   2   4   23.54    0.60
 -16   2   5  265.70    1.59
 -25   1  13   10.30    0.80
 -25  -1  22    0.71    0.75
 -22   4  17   13.15    0.88
 -13   1   3   16.65    0.54
 -22   2  26    0.85    0.64
 -23  -1  26    0.49    0.64
 -18   4  26    1.92    0.59
 -23   1  26   -0.04    0.66
 -22   4  16    0.92    0.68
 -23   3  22    1.14    0.68
 -22   4  19    3.90    0.73
 -21   3  10   55.38    1.06
 -21   3  25    3.62    0.65
 -23  -3  22    2.26    0.76
 -23  -3  13    6.21    0.80
 -19   3   8   11.66    0.66
 -20  -2  28    3.21    0.58
 -22  -4  19    3.71    0.77
 -24   2  23    4.71    0.77
 -22  -4  16    2.73    0.78
 -21  -1  28    2.48    0.61
 -24   2  12    3.51    0.70
 -21   1  28    4.33    0.65
 -24  -2  23    6.73    0.82
 -22   4  15    1.93    0.69
 -22   4  20    3.11    0.69
 -20   2  28    1.23    0.59
 -24  -2  12    2.21    0.74
 -18   4   9    0.69    0.54
 -21  -3  26   -0.38    0.58
 -25   1  23   -0.14    0.66
 -12   2   3  129.12    0.98
 -22  -4  20    1.59    0.73
 -25  -1  23   -0.21    0.70
 -20   4  11    6.76    0.67
 -22  -4  15    1.37    0.75
 -22   0   8    4.74    0.65
 -25   1  12    2.57    0.69
 -20   4  24   -0.28    0.58
 -25  -1  12    2.50    0.74
 -21   3  26    0.47    0.61
 -23   3  23    0.93    0.65
 -18  -4   9    0.69    0.52
 -22   4  21   -0.25    0.66
 -23   3  12   13.27    0.80
 -22   4  14   10.81    0.82
 -26   0  22    0.29    0.73
 -20  -4  25    1.56    0.58
 -24   0  26    0.07    0.61
 -26   2  17    5.46    0.85
 -23  -3  23    1.79    0.69
 -23   1   9   96.83    1.34
 -26  -2  17    6.81    0.90
 -26   2  19    3.02    0.86
 -22  -4  21    1.42    0.70
 -26   2  16    5.78    0.90
 -26  -2  19    2.35    0.83
 -26  -2  16    6.56    0.93
 -22   0  28    0.44    0.58
 -22  -2  27    0.47    0.59
 -24  -2  24    0.58    0.68
 -24   2  11    6.37    0.70
 -24  -2  25   -0.48    0.64
  -7   1   1    4.72    0.34
 -27   1  17    3.15    0.82
 -21   1   7   54.51    0.98
 -11   1   2  141.31    0.95
 -26   2  20    2.06    0.77
 -27  -1  17    4.02    0.88
 -23  -1  27    1.08    0.61
 -22   2  27    0.31    0.60
 -25   3  17    7.20    0.84
 -15   3   5   24.70    0.65
 -26   2  15    8.29    0.87
 -25   1  24   -0.34    0.71
 -27   1  19    1.33    0.80
 -23   1  27    1.10    0.64
 -26  -2  20    1.91    0.80
 -25  -1  24    0.04    0.71
 -27   1  16    1.82    0.88
 -27  -1  19    2.62    0.87
 -25  -1  25   -0.26    0.65
 -18  -4  27    0.91    0.49
 -26  -2  15    6.97    0.92
 -27  -1  16    1.77    0.87
 -25   3  19    2.54    0.74
 -22   4  22    5.95    0.71
 -25  -3  17    7.88    0.91
 -25   3  16    0.69    0.71
 -21   3   9   51.83    1.01
 -22   4  13    4.80    0.71
 -25  -3  19    1.49    0.79
 -27   1  20    5.38    0.81
 -25  -3  16    0.53    0.78
 -27  -1  20    5.89    0.86
 -26   0  12   15.60    0.87
 -22  -4  22    5.18    0.75
 -27   1  15    4.66    0.90
 -23   3  24    0.45    0.60
 -27  -1  15    5.32    0.92
 -25   3  20   -0.20    0.71
 -22  -4  13    3.51    0.72
 -13   3   4  105.33    0.96
 -25   3  15    2.11    0.79
 -14  -4   6    2.13    0.43
 -20   4  25    1.48    0.56
 -23  -3  24    1.40    0.67
 -20   4  10    2.79    0.59
 -23  -3  25   -0.03    0.59
 -25  -3  20    0.78    0.76
 -25  -3  15    2.07    0.82
 -27   1  21    0.85    0.72
 -21  -3  27    0.83    0.54
 -27  -1  21    1.57    0.80
 -27   1  14    0.75    0.79
 -20  -4  10    0.95    0.59
 -24   2  25   -0.58    0.58
 -27  -1  14    1.35    0.85
 -25   3  21    0.42    0.67
 -19   3   7   35.81    0.84
 -26   2  22    4.72    0.75
 -25   3  14   13.68    0.90
 -21   3  27   -0.28    0.53
 -22   2   8   35.31    0.90
 -22   4  23    1.46    0.62
 -28   0  18   23.50    1.01
 -25  -3  21    1.20    0.73
 -24   2  10   10.35    0.74
 -26  -2  22    3.78    0.76
 -18   4   8   49.15    0.93
 -25   1  25    0.08    0.63
 -26   0  24    0.26    0.72
 -22   4  12   14.15    0.79
 -20  -4  26    0.54    0.53
 -26   2  13    5.06    0.79
 -22  -4  24    0.96    0.60
 -24  -2  26   -0.11    0.60
 -10   2   2  293.42    1.22
 -26  -2  13    3.41    0.83
 -23  -1   8    5.83    0.72
 -22  -4  23    0.57    0.62
 -27   1  22    0.74    0.64
 -25   1  10    0.60    0.67
 -24   2  26    0.19    0.62
 -27  -1  22    2.00    0.72
 -25  -1  10    0.51    0.69
 -25  -1  26   -0.44    0.60
 -24   4  18    3.47    0.72
 -20   4  26   -0.24    0.52
 -28   0  20   27.64    1.08
 -25   1  26    0.71    0.60
 -27   1  13   20.85    0.97
 -25   3  22    8.64    0.78
  -4  -4   3   95.74    0.48
 -24   4  19    1.83    0.68
 -23   3  25   -0.30    0.56
 -24   4  16   24.73    1.01
 -24  -4  18    3.21    0.74
 -25   3  13    1.99    0.70
 -23  -1  28    1.43    0.55
 -26   2  23    0.37    0.66
 -23   3  10   27.50    0.91
 -24  -4  19    1.22    0.73
 -23   1  28    0.33    0.54
 -25  -3  13    2.69    0.77
 -26  -2  23    1.09    0.70
 -24   4  20    1.01    0.66
 -15  -1   3    2.79    0.52
 -21   3   8    3.15    0.59
 -24   4  15   39.37    1.14
 -23  -3  26    2.11    0.57
 -27   1  23    2.99    0.66
 -27  -1  23    2.69    0.73
 -24  -4  20    1.25    0.71
 -22   4  24    2.72    0.60
 -21  -3   8    4.95    0.65
 -20   4   9   35.55    0.91
 -23   3  26    1.78    0.60
 -22   4  11   10.46    0.73
 -27   1  12    0.33    0.69
 -27  -1  12    1.32    0.77
 -25   3  23    0.14    0.61
 -24   4  21    5.83    0.72
 -28   0  22   -0.23    0.70
 -26   0  10    3.07    0.74
 -22  -4  25    1.23    0.56
 -26   0  26    1.95    0.64
 -25  -3  23   -0.13    0.65
 -24   4  14   17.02    0.93
 -25   3  12    8.98    0.80
 -28   2  18    2.37    0.77
 -28  -2  18    1.87    0.76
 -24  -4  21    6.64    0.76
 -28   2  19   11.01    0.88
 -26   2  24    0.30    0.66
 -28   2  16    3.24    0.87
 -26  -2  24   -0.09    0.66
 -28  -2  16    2.35    0.87
 -24  -2  27    1.42    0.57
 -26  -2  25    2.16    0.65
 -29   1  18    2.37    0.78
 -26   2  11   44.81    1.13
 -22   2   7   58.43    1.03
 -28   2  20   -0.25    0.72
 -25  -1  27    0.59    0.56
 -29  -1  18    3.11    0.79
 -24   2  27    1.83    0.58
 -27   1  24    1.15    0.64
 -27   3  18    3.61    0.76
 -25   1  27    1.70    0.59
 -23   1   7   13.85    0.72
 -27  -1  24    0.88    0.69
 -29   1  19    2.08    0.85
 -28  -2  20    0.46    0.76
 -28   2  15   11.07    0.92
 -29  -1  19    1.37    0.81
 -27  -1  25    0.46    0.64
 -24   4  22    4.10    0.67
 -27   3  19    5.31    0.75
 -22   0   6    1.77    0.63
 -28  -2  15    8.26    0.95
 -27  -3  18    2.60    0.81
 -27   1  11    4.14    0.76
 -24   4  13    5.66    0.78
 -23   3   9    3.93    0.64
 -27  -1  11    3.94    0.77
 -27  -3  19    4.13    0.82
 -29   1  20    3.31    0.78
 -19   3   6   32.51    0.80
 -24  -4  22    4.03    0.70
 -29  -1  20    7.06    0.86
 -25   3  24    0.18    0.57
 -28   2  21    3.54    0.75
 -28   0  12    1.77    0.81
 -27   3  20    1.97    0.72
 -18   4   7   18.54    0.67
 -23  -3   9    2.76    0.64
 -29  -1  15    8.63    0.97
 -28  -2  21    3.27    0.78
 -24  -4  13    6.84    0.80
 -22   4  25   -0.10    0.51
 -27   3  15    5.80    0.84
 -25  -3  24   -0.80    0.61
 -25   3  11    1.32    0.63
 -27  -3  20    3.03    0.79
 -26  -4  19    0.31    0.71
 -25  -3  25    1.53    0.58
 -15   3   4   19.88    0.61
 -22   4  10   -0.14    0.59
 -27  -3  15    6.66    0.91
 -29   1  21   -0.16    0.68
 -25  -3  11    0.40    0.70
 -29  -1  21   -0.58    0.73
 -26   2  25    2.27    0.64
 -27   3  21    0.13    0.66
 -22  -4  10    0.06    0.59
 -29  -1  14    8.13    0.95
 -21   3   7   10.32    0.65
 -28   2  22   -0.47    0.66
 -27   3  14    5.94    0.83
 -24   4  23    0.71    0.58
 -30   0  18    0.54    0.72
 -27  -3  21    0.95    0.71
 -24   2   8   63.17    1.14
 -28  -2  22    1.20    0.68
 -26   2  10    9.04    0.77
 -27   1  25    0.22    0.64
 -28   0  24    0.89    0.69
 -20   4   8   72.40    1.12
 -28   2  13    9.55    0.89
 -24  -4  24    0.82    0.57
 -27  -3  14    6.66    0.83
 -25   1   8    1.32    0.70
 -26  -2  26    2.52    0.60
 -24  -4  23    1.38    0.62
 -25  -1   8    1.52    0.69
 -29   1  22    0.89    0.70
 -29  -1  22    0.94    0.70
 -26   2  26    2.96    0.63
 -24  -4  12    0.13    0.66
 -26   4  18   14.18    0.89
 -27  -1  26    5.20    0.63
 -26   4  17    2.71    0.74
 -26  -4  21    7.01    0.76
 -30   0  20    6.94    0.80
 -29   1  13    9.01    0.87
 -27   1  26    5.17    0.67
 -21   1   5   29.60    0.80
  -6  -4   3    1.61    0.26
 -29  -1  13   11.25    0.87
 -27   3  22    0.13    0.62
 -26   4  19    0.25    0.64
 -25   3  25    0.12    0.54
 -26  -4  17    3.01    0.72
 -27   3  13    0.92    0.71
 -27  -3  22    0.36    0.68
 -28   2  23    0.44    0.64
 -25   3  10    6.60    0.72
 -27  -3  13    0.70    0.78
 -28  -2  23    0.50    0.65
 -26   4  20   12.20    0.81
 -23   3   8   -0.10    0.57
 -28   2  12    5.36    0.87
 -26   4  15    7.02    0.76
 -29  -3  18    5.68    0.82
 -13   3   3   90.59    0.89
 -29  -3  17    2.54    0.78
 -30   0  14    1.38    0.84
 -28  -2  12    4.53    0.87
 -29   1  23    0.52    0.68
 -25  -3  26    3.31    0.57
 -29  -1  23    1.59    0.67
 -29  -3  19   -0.17    0.71
 -23  -3   8    1.42    0.61
 -24   4  24    0.59    0.54
 -26  -4  22    6.42    0.71
 -22   4   9    5.76    0.65
 -26  -4  15    6.80    0.84
 -24   4  11   10.53    0.76
 -29   1  12    9.11    0.86
 -26   0   8   57.46    1.14
 -25   3  26    2.92    0.59
 -16   2   3   38.51    0.72
 -27   3  23    3.07    0.62
 -26   4  21    5.67    0.70
 -28   0  10    1.20    0.74
 -29  -3  20   -0.04    0.70
 -30   0  22    0.73    0.68
 -22  -4   9    5.31    0.62
 -27   3  12   11.49    0.85
 -26   4  14    4.03    0.77
 -27  -3  23    3.48    0.69
 -30   2  18    0.30    0.74
 -30   2  17   20.92    0.99
 -28   0  26    1.08    0.56
 -24  -4  25    0.03    0.49
 -30  -2  18    2.10    0.79
 -27   1   9  108.22    1.54
 -30   2  19    4.96    0.80
 -26  -4  14    3.02    0.76
 -28   2  24    0.35    0.63
  -8   2   1 2411.65    3.05
 -30  -2  19    5.02    0.83
 -28  -2  24   -0.22    0.62
 -24   2   7    2.45    0.66
 -28   2  11   61.40    1.28
 -31   1  18    0.52    0.73
 -31   1  17   22.79    1.02
 -29  -3  21    5.63    0.75
 -28  -2  25    0.94    0.58
 -31  -1  18    0.56    0.78
 -25   1   7    0.98    0.57
 -30   2  20   -0.88    0.68
 -29   3  18    6.83    0.81
 -11   1   1   17.04    0.52
 -24  -2   7    2.42    0.66
 -29   3  17    1.09    0.74
 -15   1   2   58.44    0.79
 -29   1  24   -0.77    0.59
 -25  -1   7    0.47    0.62
 -31   1  19    0.67    0.74
 -19   3   5   62.24    0.98
 -30  -2  20   -0.32    0.74
 -24   0   6    0.21    0.62
 -29  -1  24    0.38    0.63
 -18   4   6    0.40    0.47
  -9  -3   2    2.17    0.36
 -31   1  16    5.54    0.90
 -31  -1  19   -0.32    0.77
 -26  -4  23    1.64    0.60
 -31  -1  16    6.68    0.93
 -29   3  19    0.04    0.66
 -26   4  22    5.88    0.66
 -29   3  16   13.68    0.87
 -29  -1  25    1.77    0.62
 -26   4  13   46.45    1.19
 -21   3   6  143.84    1.43
 -31   1  20    0.14    0.70
 -20   4   7   13.01    0.66
 -30   0  12    1.66    0.74
 -16   4   5    2.42    0.46
 -17   3   4  137.06    1.23
 -15  -1  26   24.87    1.11
 -15   1  26   26.39    1.13
 -10  -2  29    7.99    0.72
 -10   2  29    6.68    0.71
 -16  -2  24    8.97    0.89
 -19  -1  13   40.17    1.11
 -17  -3  20   42.12    1.28
 -20   0  16    7.78    0.84
 -20   0  18    9.98    0.94
 -14  -4  22   10.47    0.85
 -17  -3  13   14.82    0.83
 -14   0   6  116.03    1.13
 -18  -2  12   57.16    1.15
 -16  -2   9    6.93    0.63
 -14  -2   7  336.70    1.85
 -15   1   7   10.98    0.62
 -18   0  10    5.22    0.65
 -11  -3   6  134.79    1.09
 -15  -1   7   11.83    0.65
 -19  -1  12   55.43    1.17
 -18   2  22   16.71    1.03
 -15  -3  25   13.80    0.88
 -18  -2  22   16.39    1.03
 -16  -4  18   14.70    0.89
 -20   0  20   24.89    1.18
 -10  -4   7   57.23    0.76
 -16  -4  15    7.77    0.76
 -17  -3  12   24.71    0.88
 -11   1   4  122.23    1.01
  -9  -1   3   10.26    0.48
 -11  -1   4  126.03    1.00
 -18   2  11   49.90    1.06
 -18  -2  11   50.50    1.10
 -15  -3   9   62.50    1.03
 -16  -4  14   17.66    0.84
 -10  -2   4  127.45    0.95
 -20  -2  16    7.95    0.82
 -13  -3   7    7.42    0.56
 -20  -2  18   16.07    0.98
 -17   3  11   23.63    0.82
 -13  -1   5   13.70    0.59
 -20   0  12   22.23    0.92
 -20   0  22   24.76    1.12
  -8  -2   3  159.79    0.95
 -16  -4  13   24.05    0.85
 -17  -3  11   22.78    0.84
 -12  -2   5   13.31    0.57
 -21  -1  16   15.72    0.96
 -21  -1  18   37.21    1.24
 -15  -3  26   10.14    0.77
 -16  -2   8    7.62    0.62
 -12  -4   8  201.00    1.42
 -17   1   8   55.35    1.03
 -21   1  15   62.13    1.39
 -20   2  14   31.27    1.04
 -15   3  26    9.66    0.82
 -17  -1   8   63.48    1.07
 -19  -3  18   12.86    0.97
 -21  -1  15   50.18    1.33
 -20  -2  14   26.30    1.05
  -7  -1   2   88.44    0.67
 -14  -4  25   12.03    0.80
 -18  -2  10   23.95    0.83
 -12   0   4   23.41    0.62
 -21   1  14   12.01    0.87
 -21  -1  14   11.36    0.88
 -19   1  10   20.89    0.82
 -19  -1  10   20.89    0.83
 -16  -4  12  125.84    1.51
 -20  -2  13   31.84    1.01
 -19  -3  14   39.06    1.08
 -15  -1   6   14.30    0.64
 -21  -1  21   15.49    0.99
 -17  -3  10   24.19    0.82
 -18   0   8   16.65    0.74
  -8   0   2   19.74    0.49
 -20  -2  12   28.49    0.98
 -18  -4  16   17.44    0.91
 -16  -4  23   19.88    0.94
 -18  -2   9   81.90    1.20
 -21  -1  12   59.73    1.24
 -18  -4  19   21.60    1.03
 -16  -4  11   25.45    0.81
 -19   1   9   20.24    0.82
 -18  -4  15   15.47    0.87
 -11  -3   5  108.15    0.95
 -19   1  26    8.78    0.84
 -19  -3  22    9.15    0.87
 -19  -1   9   16.04    0.80
 -16   0   6  120.01    1.22
  -6  -2   2   33.65    0.48
  -9  -3   4   35.07    0.58
 -19  -3  12   38.27    1.03
 -10  -4   6   22.30    0.53
 -14   0  30    8.68    0.67
 -13  -3   6  410.69    1.90
 -20  -2  11   14.75    0.81
 -22  -2  18   13.21    0.99
 -22   0  22   13.43    0.99
 -12  -4   7   85.42    0.93
  -2  -2   1  297.44    0.59
 -23  -1  17   13.61    0.97
 -23   1  16   19.30    1.07
 -23  -1  16   22.26    1.09
 -22   0  12   26.16    1.03
 -21   3  16   10.05    0.87
 -23   1  19   20.78    1.11
 -20   2  24    9.41    0.84
 -21  -3  17   12.28    0.95
 -23  -1  19   22.17    1.15
 -21  -3  18   34.30    1.22
 -18  -4  13    7.99    0.71
 -20  -2  24   10.19    0.90
 -21  -3  16    9.25    0.90
 -13   1   4  113.99    1.03
 -21   1  24   11.44    0.93
 -13  -1   4  119.53    1.05
 -16  -4  10    6.93    0.59
 -21  -1  24   12.69    0.95
 -21  -3  15   19.44    0.99
 -11   1   3  344.74    1.49
 -15   1   5   41.70    0.78
 -11  -1   3  355.52    1.52
 -21  -3  20   11.09    0.91
 -19  -1   8  215.71    1.79
 -15  -1   5   39.75    0.76
 -20  -2  10   11.80    0.74
 -21   3  14   32.61    1.06
 -21   1  10  148.36    1.67
 -14  -2   5   46.66    0.80
  -7  -3   3  133.23    0.79
 -21  -3  14   38.39    1.16
 -21  -1  10  141.45    1.64
 -18  -4  12   60.24    1.16
 -24   0  16   39.56    1.30
 -17  -3  27    6.06    0.68
 -21  -3  21   24.72    1.07
  -6  -4   4   13.00    0.35
  -5  -1   1  453.39    1.08
 -14   0   4  352.36    1.73
 -10  -2   3   69.40    0.75
 -19  -3  10   33.02    0.91
 -16  -2   6  184.20    1.43
 -17  -3   8   39.08    0.84
 -20  -4  16   47.07    1.24
 -22  -2  12   11.58    0.81
 -20   0   8   98.57    1.34
  -9   1   2  144.68    0.93
 -23   1  12   32.55    1.06
 -23  -1  12   39.99    1.14
 -16  -4   9    8.76    0.59
 -22   0  10  187.17    1.88
  -9  -1   2  144.01    0.94
 -20  -4  20   37.41    1.16
 -23   1  23   10.12    0.93
 -18  -4  11   25.74    0.87
 -23  -1  23   10.37    0.92
 -24  -2  17   12.36    0.97
 -20  -4  14   31.38    1.04
 -19   1   7    5.29    0.65
 -22   0  26    7.75    0.79
 -19  -1   7    5.87    0.64
 -22   2  11    8.16    0.73
 -22  -2  11    9.74    0.81
 -13  -3   5    8.51    0.50
 -23   1  11   48.94    1.23
 -25   1  16   10.52    0.98
 -23  -1  11   51.83    1.25
 -25  -1  16   12.51    1.01
 -10   0   2 2130.26    3.35
 -15  -3   6   41.73    0.80
 -19  -3   9    5.44    0.62
 -24   0  12   13.32    0.88
 -23  -3  16   34.47    1.22
 -20  -4  13   17.46    0.87
 -11  -3   4   28.79    0.60
 -25  -1  15    9.99    0.94
 -24   2  14   15.63    0.97
 -23   3  15   11.71    0.94
 -24  -2  14   10.30    0.93
 -24  -2  21    7.62    0.90
 -10  -4   5   10.52    0.43
 -23  -3  15    9.77    0.91
 -18  -4  10    7.45    0.62
 -25   1  14   86.29    1.64
 -25  -1  14   91.27    1.68
 -17  -3   7   45.65    0.86
  -8  -2   2   25.87    0.52
 -15   1   4   14.39    0.60
 -15  -1   4   16.34    0.61
 -24  -2  13   25.75    1.02
 -23   1  10   13.86    0.84
 -26   0  16    8.91    0.98
 -24   0  24   20.00    1.02
 -17   1   5  262.40    1.72
 -16  -4   8   49.38    0.89
 -23  -1  10   12.15    0.84
 -17  -1   5  265.12    1.73
 -20  -4  23    9.40    0.77
 -25  -1  13   11.00    0.86
 -26   0  20   24.25    1.15
 -16  -2   5  271.26    1.67
 -13  -1   3   17.66    0.59
 -14  -2   4   17.60    0.60
 -23   3  13    9.08    0.81
 -22  -4  17    9.71    0.85
 -21  -3  10   59.32    1.17
 -19   1   6   38.38    0.95
 -26   0  14   22.97    1.10
 -19  -1   6   43.32    0.93
 -19  -3   8    9.60    0.62
 -16   0   4   28.64    0.73
  -9  -3   3   13.52    0.44
 -22   2   9   20.35    0.83
 -24   0  10   49.07    1.21
 -12  -2   3  118.87    0.98
 -20  -4  11    8.33    0.67
  -8  -4   4  261.01    1.12
 -22  -2   9   17.96    0.87
 -23  -3  12   10.76    0.81
 -23  -1   9  103.51    1.48
 -22  -4  14   10.35    0.82
 -20   2   7   13.41    0.70
 -20  -2   7   13.73    0.71
 -24  -2  11   10.41    0.79
 -21  -1   7   56.85    1.06
 -20   0   6   42.62    0.95
 -11  -1   2  148.51    1.01
  -5  -3   2  141.28    0.66
  -7  -1   1    5.68    0.38
 -25   1  11   43.18    1.15
 -25  -1  11   40.15    1.14
  -4  -2   1  287.73    0.79
 -15  -3   5   23.97    0.64
 -21  -3   9   49.69    1.06
 -26   2  21   25.94    1.12
 -26   2  14   12.13    0.93
 -26  -2  21   22.83    1.08
 -23   3  11   57.47    1.22
 -26  -2  14    6.94    0.93
 -23  -3  11   55.88    1.22
 -12   0   2  677.31    2.08
 -13  -3   4  115.11    1.00
 -12  -4   5   29.16    0.59
 -19  -3   7   42.30    0.91
 -25  -3  14   11.67    0.88
 -22  -2   8   30.08    0.89
 -24  -2  10   11.19    0.77
 -23   1   8    6.83    0.73
 -28   0  16   61.35    1.56
 -17   1   4  225.91    1.56
 -22  -4  12   11.27    0.76
 -17  -1   4  252.79    1.65
 -18  -4   8   44.77    0.87
 -27  -1  13   26.92    1.12
 -10  -2   2  330.48    1.36
 -16   2   4   93.65    1.04
 -25  -3  22    8.70    0.82
 -15   1   3    3.48    0.53
 -24  -4  16   26.78    1.08
 -16  -2   4   99.59    1.09
 -26   2  12   18.08    0.98
 -23  -3  10   27.18    0.92
 -28   0  14  116.87    1.92
 -26  -2  12   21.71    1.04
 -21   1   6   18.63    0.75
 -20   2   6   98.67    1.25
 -21  -1   6   19.31    0.78
 -24  -4  15   42.18    1.21
 -20  -2   6   95.63    1.23
 -24   0   8   66.12    1.26
 -18   0   4  380.97    2.06
 -14   2   3   24.37    0.62
 -24   2   9   22.52    0.87
 -11  -3   3  209.30    1.17
 -22  -4  11    8.29    0.69
 -20  -4   9   28.85    0.81
 -24  -2   9   20.58    0.87
 -25   1   9   12.13    0.87
 -14  -2   3   25.44    0.66
 -25  -3  12    8.38    0.78
 -25  -1   9   12.09    0.84
 -28  -2  19    9.60    0.92
 -24  -4  14   12.60    0.87
 -10  -4   4    6.52    0.39
 -26  -2  11   40.80    1.14
 -22  -2   7   53.85    1.05
 -23  -1   7   13.80    0.77
 -13   1   2   61.13    0.79
  -9   1   1  539.28    1.60
 -13  -1   2   65.79    0.83
 -29   1  15    9.16    0.98
 -26  -4  18   17.95    0.92
  -9  -1   1  546.29    1.61
  -7  -3   2   11.21    0.36
 -28   2  14   24.59    1.10
 -19  -3   6   32.75    0.79
 -28  -2  14   22.71    1.14
  -6  -2   1  744.56    1.50
 -18  -4   7   21.92    0.69
 -29   1  14    8.88    0.94
 -14   0   2  391.41    1.77
 -26  -4  20   19.09    0.93
 -15  -3   4   12.17    0.57
 -14  -4   5   74.92    0.87
 -21  -3   7    9.99    0.69
 -24  -2   8   64.84    1.20
 -26  -2  10   13.14    0.83
 -28  -2  13    8.20    0.92
 -12   2   2   26.12    0.57
 -27   1  10   45.87    1.20
 -27  -1  10   44.39    1.22
 -20  -4   8   69.72    1.07
 -21  -1   5   30.82    0.84
 -12  -2   2   23.22    0.59
 -20   2   5   79.80    1.14
 -17   1   3   96.71    1.09
 -20  -2   5   80.07    1.15
 -17  -1   3   83.35    1.02
 -25  -3  10    7.08    0.74
 -23   1   6  138.12    1.56
 -22   2   6   33.03    0.89
 -23  -1   6  141.82    1.61
 -29  -3  16   13.67    0.98
 -22  -2   6   29.19    0.89
 -20   0   4   21.97    0.75
 -29  -1  12   13.53    0.99
 -13  -3   3   90.86    0.89
 -26   2   9    8.60    0.76
 -24  -4  11    9.23    0.74
 -26  -2   9    6.59    0.79
 -16  -2   3   37.11    0.76
 -12  -4   4   41.15    0.64
 -30  -2  17   22.78    1.05
 -27  -3  12   12.37    0.91
 -27  -1   9  105.23    1.62
 -31  -1  17   20.74    1.04
 -29  -3  14   16.22    1.01
 -28  -2  11   58.74    1.36
 -15  -1   2   60.91    0.85
 -11  -1   1   12.35    0.51
 -29   1  11    9.45    0.88
 -25   3   9   12.63    0.81
  -8  -2   1 2625.89    3.21
 -29  -1  11    9.02    0.91
  -4   0   0 1555.53    1.73
 -19  -3   5   70.37    1.01
 -31  -1  20   -0.63    0.73
 -25  -3   9   12.91    0.82
 -26  -4  13   43.43    1.21
 -18  -4   6    0.87    0.47
 -21  -3   6  143.51    1.50
 -30   2  14   11.97    1.00
 -27   3  11    2.94    0.75
 -30  -2  21    2.11    0.74
 -27  -3  24    0.82    0.60
 -30  -2  14   11.94    1.01
 -20  -4   7   11.95    0.64
 -16   0   2  291.57    1.65
 -27  -3  11    2.25    0.76
 -17  -3   4  138.88    1.23
 -31  -1  21    0.70    0.73
 -24  -4  10    9.60    0.75
  -8  -4   3  307.27    1.15
 -31   1  14    5.71    0.92
 -16  -4   5    3.31    0.47
 -31  -1  14    7.20    0.97
 -26   2   8    3.32    0.70
 -14   2   2   15.60    0.57
 -23  -3   7    4.77    0.66
 -26  -2   8    1.27    0.72
 -28  -2  10    1.75    0.72
 -30  -2  22    2.44    0.70
 -30   0  24   -0.10    0.62
 -27  -1   8  116.22    1.63
 -29   1  25    1.07    0.62
 -30  -2  13   14.86    1.00
 -14  -2   2   15.99    0.60
 -32   0  16    6.52    0.92
 -21  -1   4   18.09    0.75
 -29   1  10    4.52    0.82
 -22  -4   8    6.86    0.67
 -29  -1  10    6.83    0.88
 -26  -4  12   10.54    0.80
 -23   1   5  134.05    1.52
 -23  -1   5  122.37    1.49
 -31  -1  22   -0.23    0.64
 -31  -1  13   25.40    1.15
 -22  -2   5    2.47    0.58
 -20  -2   4    8.70    0.64
  44   0  10    0.50    0.94
  42  -2  10    7.04    1.03
  37   1  12    9.97    1.15
  41   1  11    5.76    0.98
  37  -1  12    9.43    1.07
  41  -1  11    4.68    1.01
  45   3   8   -0.06    0.83
  44   4   7    5.67    0.87
  42   4   8    0.82    0.86
  43   3   9    0.20    0.87
  47   3   7    1.61    0.79
  40   2  11    0.52    0.92
  46   4   6   -1.11    0.73
  45  -3   8    0.17    0.77
  36   2  12    0.60    1.00
  37   3  11    4.72    1.02
  29   3  12   -0.15    0.98
  40  -2  11   -0.65    0.94
  43  -3   9    0.10    0.82
  44  -4   7    4.38    0.79
  47  -3   7    0.20    0.74
  40   4   9    1.58    0.87
  42  -4   8    2.24    0.81
  38  -4   9    0.79    0.79
  16   2  11  102.25    1.44
  11  -3   8    5.04    0.56
  35  -3  11    2.44    0.87
  39   1  12    3.61    1.04
  22  -4  10   13.41    0.82
  47   1   9    0.78    0.83
  29   1  13    1.66    0.94
  46  -4   6    0.21    0.68
  39  -1  12    2.69    0.95
  45   1  10   -0.36    0.85
  30   4  11    1.69    0.98
  27  -1  13   24.48    1.18
  46   2   9   -0.30    0.81
  47  -1   9    2.32    0.82
  29  -1  13    2.99    0.99
  25   1  13    4.25    0.95
  34  -4  10   11.12    0.92
  45  -1  10    1.84    0.87
  20   2  12    2.69    0.80
  16  -2  11   88.04    1.33
  19   3  11    1.00    0.73
  40   0  12    6.19    1.05
  31   1  13   23.42    1.22
  25  -1  13    9.47    0.96
  33   3  12    3.42    1.03
  44   2  10    0.71    0.89
  20   4  10  122.75    1.58
   9  -3   7  103.98    1.00
  49   1   8    1.55    0.77
   5   3   4  301.54    1.11
  48   2   8    0.25    0.76
  35   1  13    1.90    1.03
  12  -4   7   77.10    0.96
  31  -1  13   20.35    1.17
  46  -2   9   -0.46    0.78
  15   3  10   22.26    0.84
  20  -2  12    1.31    0.71
  16   4   9   18.51    0.77
  43   1  11    0.23    0.88
  35  -1  13    4.12    1.02
  49  -1   8    1.31    0.74
   9   1   9    0.15    0.60
  27   3  12   32.58    1.23
  44  -2  10   -0.35    0.82
  23   1  13   23.87    1.12
  43  -1  11    0.11    0.90
  17   1  12    7.33    0.83
  48  -2   8    0.05    0.73
  19  -3  11    2.09    0.71
  39   3  11    0.34    0.94
  38   4  10    3.90    0.94
  36  -2  12    1.20    0.89
  23  -1  13   23.55    1.09
   9  -1   9    3.02    0.59
  46   0  10    0.80    0.84
  25   3  12    6.33    0.91
  17  -1  12    5.24    0.82
  10   2   9  325.02    1.88
  42   2  11   -0.30    0.87
  37  -3  11    6.45    0.92
   7   3   6  201.88    1.14
  27  -3  12   34.38    1.22
  15  -3  10   24.48    0.82
  16   0  12    5.54    0.80
  29  -3  12    2.01    0.91
  20  -4  10   97.22    1.39
  12   2  10   10.76    0.75
  35   3  12    0.71    0.96
  39  -3  11    0.98    0.92
  10  -4   6  202.73    1.28
  26   4  11    6.36    0.92
  36  -4  10   13.40    0.93
  42  -2  11    0.29    0.88
   7   1   8  196.48    1.33
  28   2  13   15.54    1.08
  25  -3  12    8.06    0.88
   8   2   8   24.00    0.67
  10  -2   9  313.14    1.83
  26   2  13   23.51    1.12
  31  -3  12   15.74    1.08
  23   3  12    1.53    0.75
  13   1  11    2.98    0.67
  16  -4   9   15.74    0.71
  21   1  13   13.26    0.94
  30   2  13    4.50    0.98
  37   1  13    1.78    0.95
  45   3   9    3.61    0.86
  41   1  12    0.31    0.89
  44   4   8    0.76    0.77
  40  -4   9    1.74    0.76
  18   2  12    8.38    0.83
   7  -1   8  218.54    1.41
  28  -2  13   16.36    1.10
  37  -1  13   -0.77    0.96
  12  -2  10    9.21    0.72
  21  -1  13   13.21    0.97
  41  -1  12    0.80    0.93
  13  -1  11    1.35    0.70
  47   3   8    1.03    0.75
  24   4  11    2.92    0.85
  26  -2  13   28.63    1.20
  42   4   9    8.61    0.91
  30  -2  13    2.59    0.93
  43   3  10    3.93    0.89
  28  -4  11   56.52    1.36
  46   4   7   -0.02    0.70
  17   3  11   27.77    0.94
  18  -2  12    6.36    0.78
  23  -3  12    3.07    0.76
  18   4  10    4.62    0.69
   8  -2   8   21.88    0.64
  26  -4  11    4.53    0.79
  30  -4  11    0.71    0.80
  42   0  12    0.02    0.88
  45  -3   9    5.25    0.83
  14   2  11  237.14    1.92
   8   4   5    6.28    0.44
  40   2  12    3.99    0.98
   5  -3   4  281.71    1.15
  24  -2  13   11.87    0.98
   7  -3   6  158.47    1.09
  44  -4   8    0.71    0.72
  47  -3   8    1.10    0.71
  43  -3  10    2.56    0.84
  37   3  12    0.86    0.95
  21   3  12    6.76    0.78
  40  -2  12    6.10    0.97
  36   4  11    5.87    0.97
  14  -2  11  211.69    1.81
   4   2   5   15.56    0.50
  24  -4  11    4.81    0.75
  17  -3  11   23.49    0.86
  22   2  13   18.60    1.03
  22   4  11   21.88    0.95
  40   4  10    0.73    0.85
  29   3  13    3.24    1.01
  15   1  12    6.80    0.79
  19   1  13    9.71    0.89
  34   0  14    1.32    1.03
  46  -4   7    0.03    0.67
  28   0  14    1.42    0.91
  38  -4  10    4.07    0.80
  47   1  10    2.12    0.82
  15  -1  12    5.70    0.78
  26   0  14    6.30    0.97
  18  -4  10    5.36    0.67
  30   0  14    0.30    0.95
  45   1  11   -0.18    0.81
  22  -2  13   20.08    0.99
  47  -1  10    3.84    0.80
   2   0   4    1.24    0.35
  46   2  10    5.74    0.86
  35  -3  12    2.38    0.86
  34  -2  13   14.94    1.06
  21  -3  12    5.36    0.82
  45  -1  11   -0.75    0.80
  28   4  12    4.43    0.95
   6   2   7  255.10    1.34
  49   1   9    1.04    0.72
   2  -2   2  395.10    0.92
  48   2   9   -0.15    0.72
  27   1  14   20.25    1.15
  29   1  14    0.75    0.92
  13   3  10    2.33    0.66
   3   1   5  304.33    1.17
  44   2  11    0.12    0.84
   1   1   2  409.89    0.80
  46  -2  10    4.68    0.83
  34  -4  11   22.79    1.06
  40  -4  10    0.90    0.79
  14   4   9   27.80    0.81
  49  -1   9    1.90    0.72
  27  -1  14   15.21    1.08
  29  -1  14    0.69    0.91
   5   1   7  137.29    0.99
  16   2  12   65.79    1.23
  22  -4  11   17.24    0.89
  25   1  14    1.79    0.95
  33   3  13    0.35    0.93
   9   3   8    3.29    0.55
   4  -2   5   20.97    0.53
  43   1  12    1.88    0.89
  35   1  14    0.63    0.97
  44  -2  11    0.67    0.82
  48  -2   9   -0.82    0.68
  36   0  14    6.74    1.11
  20   2  13   35.59    1.16
  25  -1  14    1.05    0.93
  43  -1  12    2.20    0.89
  35  -1  14    1.96    1.02
  19   3  12    1.28    0.76
   5  -1   7  144.03    1.08
   3  -1   5  295.32    1.21
  16  -2  12   66.95    1.24
  48   0  10    4.16    0.79
  20   4  11    5.65    0.78
   6  -2   7  226.60    1.32
  39   3  12    3.77    0.95
  38   4  11    0.25    0.86
  27   3  13    5.57    0.92
  10   4   7    6.46    0.52
  36  -2  13   57.59    1.47
   8  -4   5    2.58    0.38
  13  -3  10    1.53    0.60
  20  -2  13   26.96    1.06
  22   0  14   15.72    1.04
  42   2  12    1.49    0.89
  23   1  14    8.89    0.99
  15   3  11    2.21    0.68
  37  -3  12    4.32    0.84
  16   4  10   28.40    0.86
  33  -1  14   61.07    1.54
  44   0  12    2.12    0.87
  23  -1  14    7.42    0.94
  25   3  13    6.94    0.92
  17   1  13    3.32    0.81
  19  -3  12    3.76    0.74
  42  -2  12    1.69    0.87
  39  -3  12    3.31    0.89
  35   3  13    4.20    0.98
  14  -4   9   26.30    0.76
  36  -4  11    3.47    0.82
  29  -3  13    4.28    0.87
   9  -3   8    5.06    0.55
  27  -3  13    4.99    0.90
  17  -1  13    2.93    0.76
  45   3  10    4.48    0.84
  44   4   9    1.58    0.75
  34   4  12    3.55    0.95
  11   1  11   22.54    0.86
  34   2  14    1.54    1.00
  41   1  13    4.67    0.96
  26   4  12    1.93    0.88
  28   2  14    3.72    0.97
   1  -1   2  410.30    0.79
  47   3   9   -0.05    0.71
  37   1  14    1.63    1.00
  20  -4  11    6.04    0.71
  41  -1  13    3.71    0.94
  11  -1  11   25.46    0.83
  25  -3  13    4.62    0.89
  26   2  14    8.67    1.04
  15  -3  11    0.61    0.64
  37  -1  14    0.25    0.94
  42   4  10    1.94    0.81
  23   3  13   15.36    0.97
  38   0  14    2.37    0.94
  12   2  11   48.79    1.02
  21   1  14    2.67    0.86
  28  -2  14   -0.62    0.91
  45  -3  10    4.65    0.79
  20   0  14    1.97    0.82
  18   2  13   74.35    1.41
  21  -1  14    5.41    0.86
  26  -2  14    4.93    0.98
   5   3   5   58.19    0.64
  24   4  12   24.44    1.07
  13   1  12    5.77    0.74
  16  -4  10   25.31    0.80
  28  -4  12    4.47    0.85
  40   2  13    2.22    0.93
  24   2  14    1.77    0.88
  47  -3   9   -0.40    0.67
  44  -4   9    0.90    0.69
   7   3   7  121.81    1.00
   7   1   9   35.03    0.77
  10  -4   7    5.53    0.48
   8   2   9    1.56    0.54
  26  -4  12    1.76    0.79
  23  -3  13    8.28    0.87
  17   3  12  170.13    1.81
  18  -2  13   74.61    1.36
  32  -2  14   18.84    1.13
  40  -2  13    5.76    0.95
  36   2  14    0.86    0.97
  18   4  11    4.72    0.71
  37   3  13    2.31    0.92
  24  -2  14    5.25    0.94
  42  -4  10    0.99    0.75
   7  -1   9   38.76    0.81
  14   2  12   86.69    1.33
  40   4  11   -0.08    0.83
  41   3  12    1.07    0.88
  47   1  11    0.63    0.76
  32  -4  12   26.10    1.09
  21   3  13   25.28    1.03
  38  -4  11    0.33    0.73
  47  -1  11    0.09    0.74
  24  -4  12   18.50    0.95
  45   1  12    1.02    0.82
   8  -2   9    2.24    0.54
  46   2  11    0.05    0.76
  33   1  15   -0.34    0.96
  22   2  14   21.23    1.08
   8   0  10  677.42    2.66
  12   0  12  179.58    1.72
  22   4  12   12.20    0.90
  39   1  14    4.54    1.00
  17  -3  12  155.65    1.70
  45  -1  12    0.64    0.81
  14  -2  12  100.51    1.39
  19   1  14    8.42    0.88
  35  -3  13    3.08    0.87
   6  -4   3    1.33    0.28
  31   3  14    0.66    0.97
  34  -2  14    2.34    0.88
  39  -1  14    4.87    1.01
  41  -3  12    1.55    0.85
   8   4   6  685.83    2.05
  15   1  13    1.63    0.78
  44   2  12    3.42    0.85
  46  -2  11   -0.02    0.73
  19  -1  14    7.36    0.84
  40   0  14    7.74    0.98
  40  -4  11    0.41    0.76
  18   0  14  271.89    2.41
   7  -3   7  104.30    0.96
  18  -4  11    1.94    0.66
  28   4  13    5.88    1.02
  29   1  15    7.86    1.07
  34  -4  12    3.39    0.80
  27   1  15   11.66    1.11
  43   1  13    1.30    0.86
  44  -2  12    3.23    0.84
  29  -1  15    2.03    0.96
  27  -1  15   12.91    1.09
  33   3  14    0.48    0.97
   5  -3   5   44.22    0.58
   2   2   3 1122.29    1.67
  35   1  15    8.31    1.06
  43  -1  13   -0.18    0.80
  38   2  14    2.39    0.94
  46   0  12    3.27    0.80
  22  -4  12   11.37    0.83
  25   1  15    5.94    0.99
  13   3  11  307.58    2.11
   4   2   6   19.16    0.53
  16   2  13   38.73    1.08
  35  -1  15    9.17    1.05
  14   4  10   25.58    0.79
  32   4  13    5.53    0.99
  25  -1  15    6.41    1.02
  39   3  13    0.22    0.87
  38   4  12    3.08    0.89
  20   2  14   34.45    1.17
  38  -2  14    2.47    0.95
  32   2  15    7.79    1.10
   6   2   8   22.07    0.66
  42   2  13   -0.02    0.85
  36  -2  14   -0.07    0.87
  19   3  13   20.42    0.99
  27   3  14   10.15    1.01
  20   4  12   33.33    1.08
   9   3   9   17.78    0.67
  37  -3  13    2.69    0.83
   5   1   8   28.88    0.71
  23   1  15    4.24    0.97
  33  -1  15    2.49    0.94
  20  -2  14   35.99    1.16
  42  -2  13    0.45    0.81
  39  -3  13    0.54    0.82
  45   3  11    3.45    0.78
  44   4  10    1.62    0.73
  25   3  14   26.81    1.21
  35   3  14    8.54    1.05
  13  -3  11  330.92    2.14
   3   1   6   24.92    0.60
  23  -1  15   10.32    1.04
  36  -4  12    9.72    0.92
  15   3  12   47.09    1.09
  16   4  11   71.76    1.23
  10   4   8   80.76    0.96
  17   1  14    5.17    0.87
  34   4  13    0.28    0.91
   5  -1   8   28.62    0.67
  41   1  14    1.01    0.88
  19  -3  13   16.19    0.91
  27  -3  14   11.65    1.00
  34   2  15    9.86    1.10
   4  -2   6   16.67    0.53
   6  -2   8   22.95    0.66
  37   1  15    8.11    1.02
  41  -1  14    0.41    0.84
  17  -1  14    7.82    0.88
  28   2  15   -0.15    0.94
  26   4  13    8.63    0.96
  42   4  11    3.49    0.82
  43   3  12    0.21    0.79
  31  -3  14    1.50    0.85
  14  -4  10   22.02    0.75
  37  -1  15    9.42    1.07
   8  -4   6  578.99    1.98
   3  -1   6   26.60    0.64
  45  -3  11    3.30    0.74
  26   2  15    3.45    0.98
  11   1  12   35.65    0.98
  25  -3  14   22.10    1.11
  20  -4  12   32.42    1.00
  16   0  14  145.89    1.80
   9  -3   9   11.84    0.62
  23   3  14   70.72    1.53
  42   0  14    7.55    0.94
  28  -2  15    1.30    0.99
  15  -3  12   45.39    1.06
  21   1  15   31.38    1.19
  11  -1  12   38.23    0.95
  10   2  11   93.20    1.23
  44  -4  10    2.66    0.69
  40   2  14    0.26    0.86
  26  -2  15    3.09    0.95
  12   2  12   13.36    0.81
  24   4  13   15.16    0.99
  28  -4  13    5.91    0.85
  21  -1  15   37.00    1.24
  43  -3  12    0.74    0.74
  18   2  14    5.24    0.86
  33  -3  14   -0.47    0.86
  24   2  15   82.66    1.68
   2  -2   3  947.48    1.65
  13   1  13  100.43    1.43
  16  -4  11   66.28    1.14
  40  -2  14    1.26    0.86
  42  -4  11    3.97    0.77
  26  -4  13    8.72    0.91
  37   3  14    0.49    0.90
  36   2  15    1.27    0.94
  32  -2  15    6.99    1.03
  23  -3  14   64.09    1.43
   1   1   3  267.89    0.79
  36   4  13   -0.77    0.86
  47   1  12    0.27    0.71
  13  -1  13  100.63    1.42
  40   4  12    1.26    0.79
  17   3  13   24.49    0.99
  18  -2  14    4.60    0.77
  41   3  13    2.08    0.84
  24  -2  15   81.66    1.64
  12  -2  12    7.85    0.72
  18   4  12    7.55    0.79
   8   2  10   28.77    0.82
   7   1  10  105.33    1.19
  32  -4  13    4.59    0.83
   7   3   8   10.41    0.57
  47  -1  12   -0.19    0.68
  10  -4   8   71.67    0.91
  38  -4  12    2.14    0.75
   5   3   6  287.85    1.30
  46   2  12    0.93    0.72
  45   1  13    5.39    0.83
  34   0  16    8.24    1.09
  14   2  13   32.44    1.00
  21   3  14   20.34    1.05
  33   1  16   -0.54    0.96
  39   1  15    2.16    0.91
  45  -1  13    6.75    0.84
  24  -4  13   10.36    0.90
  22   2  15    3.91    0.91
  22   4  13   76.30    1.49
  35  -3  14    9.59    0.91
  39  -1  15    0.27    0.88
  41  -3  13   -1.00    0.79
  34  -2  15   14.36    1.06
  31   3  15    8.69    1.04
  46  -2  12    0.08    0.70
  30   0  16    2.99    1.00
  44   2  13    1.96    0.81
  17  -3  13   36.18    1.06
  26   0  16    0.58    0.96
  19   1  15   30.54    1.18
   8  -2  10   35.62    0.83
  14  -2  13   46.24    1.11
  40  -4  12    0.85    0.76
  15   1  14    7.79    0.81
  22  -2  15    4.90    0.91
  34  -4  13    3.16    0.78
  21  -3  14   15.09    0.96
   1  -1   3  253.99    0.82
  44  -2  13    0.11    0.77
  43   1  14    4.21    0.86
  32   0  16   16.06    1.12
  27   1  16   15.18    1.14
  30   4  14    0.64    0.93
  18  -4  12   11.00    0.79
  15  -1  14    9.71    0.85
   8   4   7  160.15    1.12
   4   0   8  121.74    1.07
  43  -1  14    7.08    0.89
  33   3  15    4.11    0.99
  24   0  16   70.41    1.64
  27  -1  16   17.83    1.20
  35   1  16    9.89    1.10
  38   2  15    3.12    0.95
  31   1  16    2.02    0.95
  36   0  16    2.52    1.01
   7  -3   8   15.30    0.58
  25   1  16   22.28    1.16
  11   3  11    8.05    0.70
  35  -1  16    7.90    1.08
   3  -3   2 5562.78    3.49
  31  -1  16    0.87    0.96
  22  -4  13   88.91    1.49
  39   3  14    1.37    0.85
   6  -4   4   15.87    0.41
  38   4  13    1.49    0.85
  13   3  12   99.40    1.35
  14   0  14    2.17    0.74
  16   2  14   59.50    1.29
  25  -1  16   20.00    1.16
  12   4  10    0.05    0.57
  38  -2  15    3.65    0.90
  42   2  14    1.88    0.83
  14   4  11    2.94    0.63
  36  -2  15    2.09    0.87
  32   2  16    4.10    1.00
  20   2  15    0.36    0.86
  19   3  14    6.63    0.89
  44   0  14    3.33    0.84
  27   3  15    4.10    0.96
   5  -3   6  256.78    1.26
  37  -3  14    0.71    0.80
   4   2   7   79.08    0.82
  20   4  13   54.55    1.31
  42  -2  14    2.06    0.84
   6   2   9    8.38    0.58
  33  -1  16    1.00    0.93
  16  -2  14   52.01    1.21
  22   0  16    1.89    0.94
  39  -3  14   -0.48    0.81
  45   3  12    0.64    0.72
  23   1  16    2.02    0.91
  44   4  11    1.79    0.69
  20  -2  15    0.54    0.81
   6   0  10   46.54    0.89
   2   2   4   69.41    0.60
  25   3  15   61.23    1.53
  36  -4  13   -0.58    0.72
  23  -1  16    0.79    0.96
  11  -3  11    7.01    0.64
   5   1   9   38.17    0.82
  41   1  15    1.24    0.87
  13  -3  12   93.62    1.31
  15   3  13    2.44    0.78
  34   2  16    2.65    0.99
  16   4  12  139.94    1.66
  27  -3  15    1.44    0.92
  17   1  15    9.79    0.94
  37   1  16    4.61    0.99
  19  -3  14   10.97    0.92
  41  -1  15    0.77    0.85
   6   4   5  506.37    1.55
  42   4  12    0.32    0.73
  43   3  13    0.56    0.76
  26   4  14   21.04    1.11
  37  -1  16    3.01    0.92
   3   1   7  584.30    1.84
  31  -3  15    8.12    0.93
  17  -1  15   10.51    0.91
  30   2  16    3.88    0.95
  45  -3  12    1.10    0.71
   6  -2   9    8.48    0.58
  26   2  16    0.20    0.97
   2   0   6 3343.14    4.14
  14  -4  11    1.91    0.61
  25  -3  15   46.99    1.37
   4  -2   7   70.25    0.81
  12  -4  10    0.08    0.54
  20  -4  13   50.53    1.19
  11   1  13    1.37    0.74
  23   3  15    7.17    1.00
   8  -4   7  128.16    1.06
   9   1  12   50.89    1.05
  44  -4  11    1.87    0.67
  40   2  15   -0.19    0.85
  21   1  16   26.30    1.18
  30  -2  16    1.29    0.90
  15  -3  13    2.23    0.71
   3  -1   7  565.57    1.89
  11  -1  13    1.64    0.73
  43  -3  13   -0.05    0.71
  26  -2  16    1.37    0.97
  10   2  12  208.54    1.78
  24   4  14   13.02    1.00
  20   0  16   20.01    1.10
  33  -3  15    4.75    0.89
  21  -1  16   31.19    1.25
   9  -1  12   53.49    1.05
  18   2  15   32.40    1.16
  12   2  13   23.73    0.91
  24   2  16   24.33    1.23
  30  -4  14    0.99    0.78
  40  -2  15   -0.16    0.82
  42  -4  12   -0.03    0.69
  13   1  14    1.36    0.76
  37   3  15    0.20    0.88
  16  -4  12  126.29    1.53
  36   2  16    4.19    0.98
  26  -4  14   14.02    0.97
  32  -2  16    4.27    0.95
  23  -3  15    6.93    0.96
  36   4  14    1.08    0.86
  41   3  14    5.84    0.89
  17   3  14    0.44    0.73
  13  -1  14    1.18    0.76
  10  -2  12  208.30    1.75
  18   4  13    9.78    0.85
  32  -4  14   12.22    0.92
   2  -2   4   51.39    0.58
  38  -4  13    0.16    0.73
  45   1  14    1.53    0.75
   7   3   9  107.50    1.08
  29   3  16    0.26    0.95
  14   2  14    3.02    0.78
  21   3  15   44.71    1.34
  33   1  17    0.72    1.00
   5   3   7    4.74    0.49
   1   1   4   86.69    0.63
  39   1  16   -0.09    0.87
  45  -1  14    0.64    0.73
  24  -4  14   12.71    0.93
  22   4  14   32.02    1.18
  35  -3  15   25.28    1.10
  39  -1  16    0.17    0.87
  41  -3  14    7.19    0.85
  34  -2  16    1.68    0.86
  31   3  16    4.43    1.04
  44   2  14    2.01    0.77
  12   0  14   26.58    1.00
  19   1  16    6.48    0.95
  17  -3  14   -0.29    0.75
  40   0  16    2.75    0.88
  14  -2  14    2.68    0.72
   8   0  12  120.57    1.41
  15   1  15    3.39    0.84
  22  -2  16    5.49    0.97
  28   4  15    6.29    0.99
  19  -1  16    6.37    0.95
  34  -4  14    9.80    0.91
  29   1  17   11.24    1.07
  21  -3  15   43.33    1.27
  44  -2  14    0.73    0.73
  43   1  15    3.05    0.81
  18   0  16   16.12    1.00
  30   4  15   -0.24    0.89
  18  -4  13    8.42    0.77
  15  -1  15    4.22    0.84
   8   4   8  118.97    1.06
  29  -1  17   12.48    1.04
  43  -1  15    3.85    0.82
  33   3  16    2.05    0.95
   1  -1   4   82.97    0.63
  31   1  17    3.81    0.99
  35   1  17    1.14    0.92
  38   2  16    8.08    0.96
  25   1  17    9.83    1.13
   7  -3   9  101.22    1.08
  11   3  12   52.48    1.08
  35  -1  17    2.74    0.97
  31  -1  17    3.45    0.97
  22  -4  14   32.91    1.10
   3  -3   3   14.31    0.35
  32   4  15   -0.14    0.89
   6  -4   5  391.58    1.48
  39   3  15    1.64    0.85
  13   3  13   10.85    0.80
  16   2  15   32.19    1.11
  12   4  11  108.49    1.29
  38   4  14    1.93    0.81
  25  -1  17   11.08    1.10
  38  -2  16    8.09    0.96
  14   4  12    9.42    0.78
  36  -2  16    6.27    0.88
  42   2  15   -0.24    0.77
  32   2  17   -0.26    0.96
  20   2  16    3.65    0.89
  19   3  15   30.78    1.15
   5  -3   7    3.13    0.47
  37  -3  15    0.22    0.78
   4   2   8   13.28    0.61
  20   4  14    2.14    0.83
   6   2  10    3.05    0.60
  33  -1  17    4.88    0.94
  42  -2  15    1.26    0.78
  16  -2  15   34.86    1.14
   9   3  11    0.82    0.62
   2   2   5  251.48    1.07
  23   1  17    5.86    1.01
  39  -3  15    1.17    0.82
  20  -2  16    1.91    0.89
  25   3  16    2.45    0.92
  35   3  16    4.61    0.97
  36  -4  14    0.34    0.73
  23  -1  17    4.36    1.00
  11  -3  12   49.55    1.03
   5   1  10   15.93    0.67
  15   3  14   22.76    0.97
  13  -3  13    9.31    0.76
   6   4   6   12.34    0.48
  41   1  16    6.60    0.89
  16   4  13   26.37    0.97
  34   4  15    0.09    0.85
  17   1  16    1.03    0.86
  34   2  17    4.65    0.96
  19  -3  15   24.84    1.05
  37   1  17   -0.14    0.88
   3   1   8  286.59    1.52
  28   2  17    4.16    1.00
   5  -1  10   10.23    0.66
  17  -1  16    0.86    0.85
  31  -3  16    5.41    0.91
  42   4  13    4.46    0.74
  37  -1  17    0.45    0.89
  43   3  14    0.47    0.72
   6  -2  10   -0.12    0.57
  30   2  17   -0.14    0.86
   4  -2   8    8.66    0.57
  14  -4  12    9.00    0.72
  25  -3  16    5.56    0.93
  12  -4  11   94.80    1.21
   8  -4   8   87.37    0.96
  11   1  14    6.30    0.79
  20  -4  14    3.35    0.80
  16   0  16    4.58    0.88
  23   3  16   20.40    1.14
   9   1  13    9.05    0.79
  28  -2  17    4.60    0.95
   3  -1   8  296.63    1.51
   9  -3  11    0.15    0.57
  21   1  17    3.97    1.02
  15  -3  14   22.03    0.94
  30  -2  17   -0.88    0.89
  11  -1  14    7.72    0.81
  10   2  13   20.58    0.87
  40   2  16    3.82    0.87
  24   4  15    4.20    0.92
   9  -1  13    6.65    0.74
  12   2  14   46.70    1.12
  18   2  16   -0.96    0.83
  28  -4  15    7.72    0.88
  21  -1  17    3.11    0.97
  43  -3  14    0.47    0.68
  33  -3  16    2.66    0.86
  24   2  17    1.33    0.95
  30  -4  15    0.12    0.79
  13   1  15    8.41    0.86
  16  -4  13   26.20    0.93
   2  -2   5  235.35    1.08
  40  -2  16    1.34    0.81
  32  -2  17    0.05    0.86
  42  -4  13    4.75    0.71
  36   2  17    0.48    0.88
  37   3  16    4.45    0.90
  23  -3  16   14.70    1.02
   1   1   5  299.42    1.14
  17   3  15    8.97    0.94
  13  -1  15   10.98    0.90
  36   4  15    6.01    0.92
  10  -2  13   16.78    0.83
  18  -2  16    0.49    0.86
  18   4  14    2.77    0.82
  24  -2  17    5.03    1.01
  12  -2  14   51.81    1.18
  40   4  14    0.58    0.74
   7   3  10   77.89    1.02
  41   3  15    3.43    0.81
   8   2  12   53.39    1.04
   5   3   8   16.93    0.60
   7   1  12   55.18    1.03
  32  -4  15    2.34    0.80
  38  -4  14    2.21    0.70
  14   2  15   -0.04    0.75
  21   3  16    3.41    0.91
  34   0  18    1.70    0.90
  10   0  14    0.43    0.73
  29   3  17    1.70    0.95
  33   1  18    1.91    0.92
   7  -1  12   72.33    1.14
  24  -4  15    1.96    0.80
  39   1  17    1.19    0.84
  22   2  17   11.01    1.09
  22   4  15    1.79    0.89
  28   0  18   14.26    1.12
  35  -3  16    3.88    0.85
  34  -2  17    3.44    0.89
  30   0  18    0.86    0.90
  39  -1  17    1.25    0.85
  31   3  17    0.40    0.96
   3  -3   4 2427.72    3.06
   1  -1   5  313.40    1.21
  41  -3  15    6.38    0.81
  17  -3  15   13.98    0.93
  19   1  17   44.10    1.36
   8  -2  12   48.90    1.00
  44   2  15    0.55    0.72
  15   1  16    9.78    0.92
   8   4   9   43.82    0.79
  19  -1  17   46.35    1.38
  40  -4  14    0.51    0.70
  28   4  16    3.87    0.94
   3   3   5  314.37    1.17
  21  -3  16    3.67    0.87
   4   0  10   98.29    1.11
  29   1  18   26.64    1.24
  27   1  18    3.82    0.99
  18  -4  14    2.18    0.73
  34  -4  15    0.77    0.75
  15  -1  16    8.18    0.93
  32   0  18    9.23    1.03
   6  -4   6   12.44    0.47
  30   4  16    0.70    0.90
   7  -3  10   60.65    0.93
  29  -1  18   22.25    1.18
  43   1  16    3.65    0.77
  24   0  18    4.23    1.02
  27  -1  18    3.01    0.96
  11   3  13    8.28    0.76
  31   1  18    9.09    1.05
  33   3  17    0.92    0.93
  35   1  18   -0.86    0.89
  43  -1  16    3.15    0.76
  38   2  17    1.38    0.84
  12   4  12    1.60    0.62
  13   3  14   25.56    0.97
   2   2   6  648.68    1.80
  22  -4  15    2.37    0.83
   5  -3   8   15.38    0.57
  31  -1  18   12.07    1.04
  14   0  16    2.92    0.84
  16   2  16    4.24    0.85
  14   4  13    1.09    0.67
  35  -1  18    0.37    0.87
   4   2   9  318.18    1.64
  32   4  16    0.48    0.89
  20   2  17   11.94    1.07
  39   3  16    1.90    0.81
  38  -2  17    2.59    0.86
  36  -2  17    6.90    0.81
  32   2  18    2.06    0.99
  19   3  16    1.19    0.87
  38   4  15    0.36    0.77
  27   3  17    0.38    0.87
  20   4  15   10.09    0.94
   9   3  12   21.35    0.82
  42   2  16    1.23    0.75
   6   4   7  105.49    0.93
   6   0  12   36.45    0.89
  16  -2  16    3.25    0.86
  37  -3  16    4.01    0.80
  22   0  18   24.00    1.24
  23   1  18   51.96    1.52
  33  -1  18    2.60    0.90
  44   0  16   -0.16    0.69
  20  -2  17    9.70    0.99
  11  -3  13    6.11    0.75
   3   1   9    0.69    0.56
  10   4  11   11.25    0.68
   2   0   8  447.16    1.83
  42  -2  16    0.87    0.70
  13  -3  14   25.59    0.93
  15   3  15    1.77    0.80
  23  -1  18   52.02    1.53
  39  -3  16    0.27    0.74
  16   4  14   45.63    1.17
  35   3  17    0.74    0.88
   4  -2   9  277.51    1.58
  36  -4  15    6.38    0.80
  17   1  17    4.74    0.87
  29  -3  17    2.75    0.86
  19  -3  16    1.56    0.86
  27  -3  17    1.40    0.87
   8  -4   9   45.92    0.80
  34   4  16   -0.21    0.83
  34   2  18    8.61    0.99
   3  -1   9    2.23    0.54
  26   4  16    0.63    0.83
  17  -1  17    6.64    0.94
  41   1  17    1.42    0.76
  28   2  18   -0.36    0.90
  14  -4  13    3.33    0.67
  37   1  18    1.17    0.85
   2  -2   6  616.23    1.82
  11   1  15   11.76    0.88
  31  -3  17    0.67    0.80
  30   2  18    0.52    0.91
   9   1  14  140.78    1.65
  41  -1  17    1.36    0.75
   9  -3  12   20.40    0.77
  26   2  18    0.36    0.91
   1   1   6  431.29    1.46
  37  -1  18    1.18    0.86
  20  -4  15   12.71    0.91
  23   3  17    2.59    0.93
  38   0  18    5.75    0.88
  10   2  14    5.52    0.72
  11  -1  15   12.48    0.86
  15  -3  15    4.12    0.78
  21   1  18    8.45    0.98
  28  -2  18    0.69    0.95
  12   2  15   37.90    1.10
  20   0  18    3.68    0.98
  30  -2  18    0.30    0.85
  18   2  17    3.19    0.92
   3  -3   5  256.75    1.12
  26  -2  18    2.67    0.94
  21  -1  18    6.66    1.03
   5   3   9   35.33    0.74
  13   1  16   10.44    0.94
  28  -4  16    2.97    0.81
  16  -4  14   35.55    1.04
  40   2  17   -0.39    0.76
  33  -3  17   -0.14    0.81
   1  -1   6  388.26    1.47
  30  -4  16    1.65    0.77
  10  -2  14   11.05    0.81
   8   2  13  157.22    1.62
  13  -1  16   10.02    0.90
   7   1  13   91.46    1.28
  17   3  16    0.25    0.79
  10  -4  11   10.41    0.64
  23  -3  17    3.86    0.91
  12  -2  15   36.83    1.07
  18   4  15   23.59    1.05
  32  -2  18    1.61    0.92
  18  -2  17    4.38    0.97
   3   3   6  136.83    0.91
  40  -2  17   -0.89    0.73
  36   2  18    6.35    0.91
  37   3  17    2.86    0.84
  14   2  16    0.97    0.82
   7  -1  13   93.82    1.29
  36   4  16    0.99    0.79
   0   0   4  616.55    1.35
  21   3  17    1.95    0.91
  32  -4  16    2.04    0.75
   6  -4   7  100.09    0.92
  41   3  16    5.74    0.76
  40   4  15    7.45    0.76
   8  -2  13  155.30    1.58
  29   3  18    7.57    1.03
  22   4  16   -0.20    0.85
   8   0  14    1.42    0.71
  22   2  18   10.78    1.03
  12   0  16    2.37    0.83
  38  -4  15   -0.59    0.65
  33   1  19    7.41    0.96
   2   2   7    9.00    0.52
  17  -3  16    0.90    0.78
  14  -2  16    1.49    0.73
  15   1  17    2.88    0.86
  39   1  18   -0.35    0.78
  35  -3  17    0.06    0.75
  34  -2  18    8.49    0.91
  31   3  18    0.99    0.89
  19  -1  18    1.48    0.95
   5  -3   9   33.96    0.72
  22  -2  18   10.66    1.07
  39  -1  18   -0.48    0.77
  18   0  18   -0.64    0.88
  15  -1  17    1.37    0.83
  18  -4  15   23.99    0.98
  21  -3  17    1.17    0.87
   4   2  10   48.77    0.82
  41  -3  16    5.55    0.74
  11   3  14   61.41    1.19
  28   4  17    0.17    0.91
  29   1  19    3.59    0.91
  27   1  19   17.75    1.11
   6   4   8   84.14    0.89
  12   4  13   42.77    1.04
  40   0  18    5.58    0.83
  30   4  17    4.89    0.91
  34  -4  16   -0.66    0.71
  13   3  15   14.78    0.91
  14   4  14   16.20    0.88
  29  -1  19    0.61    0.93
  27  -1  19   20.15    1.16
   6   2  12    4.73    0.68
  16   2  17    0.95    0.85
  31   1  19    2.82    0.90
  25   1  19    0.27    0.92
  22  -4  16    0.15    0.77
  33   3  18    5.20    0.93
   9   3  13    3.80    0.68
   3   1  10   66.38    0.93
  35   1  19    0.24    0.86
  31  -1  19    2.25    0.91
  20   2  18   20.60    1.13
  25  -1  19   -0.40    0.90
   2  -2   7    7.79    0.51
  19   3  17   12.22    1.01
  38   2  18    1.44    0.79
  35  -1  19    0.04    0.84
   1   1   7 1165.05    2.51
   4  -2  10   41.05    0.80
  20   4  16   48.53    1.33
  32   4  17    2.02    0.86
  10   4  12   50.61    0.99
  16  -2  17    2.58    0.83
   3  -3   6  127.24    0.91
  32   2  19    7.66    0.98
   3  -1  10   69.06    0.97
  36  -2  18    5.64    0.83
   6  -2  12    4.45    0.67
  13  -3  15   16.28    0.87
  38  -2  18   -0.07    0.76
  20  -2  18   20.27    1.14
  39   3  17    0.33    0.74
  15   3  16    0.78    0.78
  16   4  15   33.77    1.10
  38   4  16    1.44    0.72
  25   3  18    4.99    0.93
  37  -3  17    3.04    0.74
  33  -1  19    6.27    0.90
  17   1  18    5.20    0.97
  12  -4  13   39.80    0.97
   9  -3  13    4.29    0.71
  14  -4  14   17.95    0.83
   9   1  15   29.30    1.01
  11   1  16    8.06    0.86
  17  -1  18    4.61    0.97
   3   3   7    1.98    0.45
  29  -3  18    6.98    0.90
  27  -3  18   -0.79    0.84
  35   3  18   -0.34    0.82
   5   3  10   10.40    0.62
  39  -3  17    0.82    0.71
  26   4  17    5.87    0.89
  36  -4  16   -1.17    0.67
  10   2  15   14.05    0.82
  28   2  19   16.90    1.05
  16   0  18    7.90    1.00
  11  -1  16    8.35    0.85
  20  -4  16   46.57    1.25
  34   2  19   -0.34    0.84
  34   4  17    1.54    0.81
  15  -3  16    0.84    0.75
  12   2  16   59.00    1.31
  26   2  19    0.76    0.92
  30   2  19    6.25    0.92
  31  -3  18    0.40    0.86
  25  -3  18    2.37    0.89
   7   3  12    5.09    0.64
  37   1  19   -0.21    0.79
  21   1  19   -0.03    0.98
  41   1  18    1.78    0.72
  18   2  18   -0.68    0.91
   6  -4   8   65.09    0.83
  13   1  17    1.99    0.85
  37  -1  19   -0.19    0.79
  28  -2  19   13.49    1.06
   7   1  14   13.51    0.80
   8   2  14    1.97    0.68
  10  -4  12   46.35    0.94
   2   2   8   36.23    0.68
  16  -4  15   28.62    0.99
  10  -2  15   19.90    0.92
  41  -1  18    0.88    0.70
  21  -1  19    0.73    0.95
  26  -2  19    3.06    0.90
  30  -2  19    2.27    0.92
  24   2  19    0.26    0.86
  13  -1  17    1.88    0.86
   7  -1  14   19.98    0.84
  28  -4  17    0.75    0.76
  17   3  17    9.14    0.96
  18   4  16   72.56    1.48
   8   4  11  107.02    1.20
  10   0  16    1.55    0.78
  18  -2  18   -0.16    0.86
  30  -4  17    5.38    0.87
  26  -4  17    8.45    0.95
  33  -3  18    6.54    0.83
  14   2  17    0.46    0.81
   8  -2  14    0.82    0.68
  24  -2  19    2.98    0.92
   5  -3  10    7.98    0.58
  32  -2  19    3.37    0.84
  40   2  18    0.48    0.71
   6   4   9   27.79    0.69
  21   3  18    3.12    0.92
   7  -3  12    4.65    0.63
   0   0   6   25.00    0.63
  36   2  19    1.39    0.80
  14  -2  17    3.62    0.78
  17  -3  17    8.58    0.88
  37   3  18    0.47    0.75
   3  -3   7    2.32    0.44
   1   1   8    7.33    0.55
  40  -2  18    0.96    0.69
  32  -4  17    0.52    0.78
  15   1  18   11.79    0.98
  19   1  19    7.56    1.04
  36   4  17   -0.80    0.74
   2   0  10   10.02    0.61
  11   3  15    3.73    0.72
  34   0  20   -0.27    0.83
   6   2  13   14.54    0.77
   3   1  11   45.91    0.88
  19  -1  19    6.66    1.03
  12   4  14   38.37    1.03
  33   1  20   -1.13    0.83
  18  -4  16   74.68    1.44
  26   0  20    6.23    0.99
  30   0  20    0.27    0.87
  38  -4  16    1.57    0.63
  21  -3  18    2.34    0.92
  13   3  16   15.66    0.97
   5   1  13    4.53    0.70
   1  -1   8    9.87    0.57
  31   3  19    0.42    0.86
  14   4  15    3.18    0.77
  34  -2  19   -2.37    0.78
   6   0  14    3.12    0.70
  35  -3  18    0.27    0.70
   9   3  14    5.70    0.75
   3  -1  11   57.52    0.96
  14   0  18   17.11    1.06
  39   1  19    0.35    0.71
  27   1  20   10.67    1.01
  28   4  18    3.90    0.91
   3   3   8  138.72    1.05
  29   1  20    5.97    0.87
  16   2  18    3.87    0.88
  24   0  20   10.73    1.09
   5  -1  13    4.56    0.65
   8  -4  11  100.82    1.16
  10   4  13   16.66    0.79
  39  -1  19    0.36    0.72
   6  -2  13   17.09    0.76
  32   0  20   20.71    1.05
  27  -1  20   14.08    1.03
  29  -1  20    1.74    0.88
  25   1  20   20.29    1.14
  11  -3  15    2.96    0.70
  34  -4  17    0.65    0.68
  20   2  19    0.30    0.96
  19   3  18    3.44    0.95
  31   1  20    3.46    0.89
  20   4  17    6.58    0.92
  16  -2  18    3.17    0.92
  13  -3  16   17.53    0.93
  33   3  19    1.50    0.84
  35   1  20    3.80    0.85
  39  -3  10   10.14    1.03
  38   0  12   43.20    1.50
  36   4  10   14.64    1.09
  41   3  10   18.23    1.13
  31   3  12   15.91    1.20
  28   4  11   74.40    1.64
  27   1  13   27.35    1.26
  41  -3  10   19.90    1.09
  38   2  12   13.59    1.10
  38  -2  12   11.60    1.12
  34   4  11   23.54    1.19
  34   2  13   14.52    1.18
   4   0   6 1896.45    3.29
  24   2  13   16.04    1.07
  36   2  13   65.74    1.67
  42  -4   9    9.10    0.87
  41   3  11    9.65    0.99
  33   1  14   60.94    1.69
  19  -1  13   12.67    0.94
  39   1  13   13.91    1.11
  39  -1  13   19.00    1.18
  41  -3  11    9.94    0.95
  24   0  14   15.90    1.10
  14   0  12  159.42    1.78
   6   0   8  300.89    1.64
  38   2  13   15.74    1.15
  32   4  12   30.18    1.27
  32   2  14   16.01    1.17
  38  -2  13   14.80    1.08
  43   3  11    9.03    0.92
  13  -1  12    8.82    0.79
  43  -3  11   10.13    0.90
  12  -2  11   46.47    1.02
  36   4  12   11.79    1.01
  22  -2  14   21.74    1.10
  21  -3  13   26.22    1.07
  16  -2  13   32.82    1.08
  10  -2  11   85.03    1.21
  10   0  12  120.53    1.47
   7  -1  10  110.36    1.23
  19  -1  15   21.47    1.12
  32   4  14   16.25    1.14
  35   3  15   28.92    1.26
  34   4  14   14.79    1.09
   5  -1   9   44.52    0.85
  38   0  16   26.78    1.22
  40   4  13   10.50    0.90
  18  -2  15   30.67    1.18
  24  -2  16   22.84    1.23
  12  -2  13   24.08    0.93
  40  -4  13    9.95    0.84
  41  -1  16    8.96    0.91
  42   0  16   12.52    0.94
   0   0   2    9.15    0.21
  22  -2  17   13.71    1.13
  36   0  18   12.64    1.02
   9  -1  14  157.49    1.76
  40  -4  15    7.09    0.73
  11  -3  14   54.20    1.17
   1  -1   7 1106.83    2.64
  19  -3  17    9.95    1.01
   9  -1  15   28.71    1.04
  12  -2  16   64.35    1.42
   2  -2   8   36.27    0.72
  29   3  19   16.62    1.11
  28   0  20   16.05    1.13
  15  -1  18   11.09    1.01
  30   4  18   30.34    1.18
  20  -2  19    1.92    0.95
  36  -2  19    1.41    0.79
  27  -3  19   38.16    1.29
  36  -4  17    0.38    0.69
  13  -1  18    0.72    0.86
  31  -3  19    0.08    0.81
  30  -2  20    1.41    0.89
 -30   8   3   -0.02    0.58
 -15   5  -8    1.37    0.49
 -20  10  -5    8.27    0.73
 -19  11  -4   51.92    1.10
 -18  10  -6    9.11    0.74
 -26   4   0    5.37    0.55
 -12   4  -8   16.31    0.60
 -27   7  -2   51.59    1.12
 -30   6   3    0.60    0.56
 -11   3  -7  185.86    1.22
 -20   4  -5    0.98    0.50
 -18   4  -6  188.37    1.49
 -31   7   6    4.65    0.59
 -17   3  -5   92.23    0.98
 -29   9   2   11.28    0.73
 -23   3  -1    7.68    0.51
 -19   3  -4   24.20    0.63
 -27   9  -1    5.97    0.70
 -22  10  -4    6.72    0.71
 -25   9  -3   16.79    0.82
 -15  11  -6    7.78    0.68
 -31   7   5    0.28    0.54
 -16  10  -7   19.43    0.85
 -12   2  -5  286.03    1.33
 -25   7  -4   58.44    1.17
 -28   4   3    2.84    0.49
 -26   8  -3    7.53    0.72
 -27   5  -1   17.35    0.74
 -14   6  -9   49.02    0.95
 -25   5  -3   32.17    0.87
 -28   8  -1   -0.45    0.59
 -29   5   2    9.35    0.66
 -29   7   0   10.34    0.72
  -5   5 -10  167.21    1.26
 -22   4  -4   25.07    0.71
  -1   1  -4   83.41    0.46
 -26   6  -3   13.04    0.74
 -30   8   2    3.73    0.61
 -16   4  -7  107.31    1.14
 -15   3  -6  237.68    1.45
 -31   7   4    0.46    0.55
 -25   3   1    5.57    0.49
 -15   7  -9   41.65    0.99
 -30   6   2    1.26    0.59
 -21   3  -3   28.64    0.70
 -20   2  -1    5.85    0.44
 -20   8  -7    3.32    0.64
 -22   8  -6    6.97    0.73
 -10   6 -10    0.58    0.48
  -8   4  -9   41.11    0.70
 -11   7 -10   32.44    0.85
 -20   6  -7   31.45    0.89
 -22   2   1  152.25    1.14
 -21   9  -6   70.29    1.27
 -22   6  -6    2.21    0.59
 -29   9   1   23.99    0.87
 -13   9  -9    2.19    0.61
 -19   9  -7    1.87    0.64
 -24  10  -3    0.22    0.62
 -21   5  -6    6.92    0.62
 -18   8  -8    1.30    0.63
  -7   5 -10    8.50    0.51
 -13  11  -7   68.52    1.15
 -13   5  -9   10.94    0.59
 -19   5  -7    1.43    0.53
 -23   9  -5    1.84    0.63
 -24   2   5   14.51    0.47
 -28   4   2   18.40    0.67
 -14  10  -8   77.63    1.25
 -24   8  -5   13.67    0.80
  -7   3  -8   14.55    0.48
 -31   7   3    0.51    0.59
 -18   6  -8    2.77    0.58
 -26   4  -1    1.20    0.52
 -24   6  -5    3.82    0.62
 -29   5   1    3.42    0.58
 -24   4  -3   42.75    0.87
 -30   8   1    6.85    0.68
 -27   7  -3   14.21    0.79
 -23   5  -5    9.73    0.66
 -17   9  -8   10.71    0.76
 -27   9  -2   -0.09    0.63
 -28  10   1    1.39    0.58
 -30   6   1    2.23    0.61
 -29   7  -1    6.30    0.68
 -23   7  -6   27.45    0.91
 -14   4  -8   77.11    1.00
 -24   2   4   61.31    0.78
 -13   3  -7    1.23    0.43
 -17   5  -8   75.48    1.09
 -28   8  -2    1.40    0.61
 -27   5  -2   21.83    0.78
 -19  11  -5   21.27    0.81
 -23   3  -2   96.54    1.09
 -16   2  -4  104.40    0.92
 -27   3   4   22.22    0.64
 -25   9  -4    6.90    0.73
 -20  10  -6    2.48    0.64
 -31   7   2    1.88    0.62
 -16   8  -9   17.25    0.81
 -18   2  -3   11.10    0.50
 -25   3   0    4.53    0.48
 -29   9   0   18.93    0.83
 -31   9   5    1.48    0.54
 -10   4  -9   95.53    1.02
 -17  11  -6    1.88    0.59
 -26   8  -4    9.91    0.74
 -21  11  -4   19.23    0.77
  -9   5 -10    5.04    0.50
 -22  10  -5   23.90    0.87
 -12   6 -10    6.72    0.57
 -16   6  -9   10.75    0.67
 -26  10  -2    1.10    0.60
 -18  10  -7   67.83    1.20
 -25   7  -5   10.00    0.72
 -13   7 -10    4.88    0.59
 -25   5  -4    4.22    0.60
  -9   3  -8    5.44    0.44
 -31   9   4   10.55    0.68
 -22   2   0   53.78    0.77
 -30   8   0    0.98    0.62
 -20   4  -6   22.01    0.70
 -25  11  -1    0.79    0.55
 -14   2  -5   83.71    0.83
 -29   5   0   18.87    0.78
 -17   7  -9    2.95    0.63
 -24   2   3   10.67    0.49
 -15   9  -9   50.28    1.09
 -32   8   6    6.72    0.59
 -27   3   3    3.34    0.45
 -28  10   0    0.57    0.56
 -19   3  -5   36.52    0.74
 -22   4  -5    7.06    0.57
   1   1  -4  409.21    0.75
 -32   8   5    3.34    0.58
 -30   6   0    7.85    0.67
 -24  10  -4    0.53    0.62
 -18   4  -7    6.25    0.55
   3   3  -8  292.51    0.96
 -20   2  -2  208.76    1.33
 -12  10  -9    2.98    0.61
 -15  11  -7    6.99    0.65
 -23  11  -3    1.57    0.59
 -26   4  -2   10.54    0.64
 -31   7   1    1.61    0.60
 -17   3  -6  142.88    1.22
 -15   5  -9    4.03    0.54
 -21   3  -4    2.67    0.48
 -16  10  -8   16.72    0.80
 -31   9   3    4.77    0.61
 -29   7  -2    1.55    0.61
 -32   6   5    2.29    0.53
 -32   8   4    0.09    0.55
 -22   8  -7    8.47    0.73
 -27   9  -3   13.64    0.76
 -21   9  -7   17.06    0.82
 -27   7  -4    1.06    0.63
 -22   6  -7    2.41    0.61
 -29   9  -1   12.83    0.75
 -23   9  -6    9.12    0.74
 -24   8  -6   11.27    0.78
 -11   5 -10   10.60    0.57
 -28   8  -3   -0.05    0.63
 -32   6   4    0.15    0.53
 -24   4  -4  122.24    1.35
 -28   4   0   10.15    0.62
 -14   8 -10   88.63    1.31
 -20   6  -8   10.80    0.68
 -27   3   2    5.42    0.48
  -9   7 -11   27.29    0.78
 -12   4  -9  445.39    2.10
 -19   9  -8    5.81    0.66
 -24   6  -6    0.54    0.60
 -27   5  -3   26.65    0.84
 -25   3  -1    2.50    0.50
 -24   2   2   11.35    0.48
 -32   8   3   12.70    0.69
 -21   5  -7    1.70    0.55
 -16   4  -8   43.27    0.82
 -31   9   2    1.08    0.58
 -14   6 -10    5.71    0.57
 -30   8  -1    3.76    0.66
 -23   5  -6    4.66    0.60
 -15   3  -7   12.64    0.55
 -11   3  -8    5.10    0.47
 -26  10  -3   23.23    0.86
  -8   6 -11    7.97    0.55
 -29   5  -1    1.40    0.59
 -23   3  -3    4.72    0.51
 -25   9  -5    3.71    0.67
 -15   7 -10    6.17    0.66
 -28  10  -1    5.00    0.60
 -32   6   3   10.90    0.68
 -18   8  -9   20.83    0.85
 -12   2  -6  111.25    0.90
 -31   7   0    0.52    0.60
 -23   7  -7    5.13    0.67
 -19   5  -8   47.86    0.96
 -30   6  -1    3.79    0.61
 -30   4   4   28.71    0.76
 -26   8  -5    0.63    0.62
 -19   1   1    7.28    0.38
  -4   2  -7   64.27    0.61
 -13  11  -8    2.25    0.57
 -18   6  -9   11.45    0.69
 -30  10   2    2.55    0.56
 -22   2  -1    9.64    0.48
 -19  11  -6    6.13    0.63
 -21  11  -5   17.50    0.76
 -13   9 -10   29.32    0.88
 -32   8   2    8.16    0.67
 -14  10  -9    9.41    0.68
 -22  10  -6   15.87    0.79
 -25   7  -6    9.15    0.74
 -12   0   2  608.13    1.28
 -25   5  -5   10.32    0.69
 -17   9  -9    2.69    0.64
  -2   2  -7    8.73    0.35
 -20  10  -7   44.21    1.05
  -6   2  -7  227.66    1.10
  -4   4 -10    2.04    0.39
 -17   1  -1    1.88    0.37
 -14   0   6   89.93    0.45
 -31   9   1    1.17    0.56
 -30   4   3    1.00    0.50
 -27   3   1   56.47    0.92
 -11   7 -11   93.70    1.24
 -33   7   5    6.89    0.61
 -18   2  -4   26.62    0.61
 -26   4  -3    1.50    0.50
 -32   6   2    0.78    0.55
 -29   7  -3   15.33    0.81
  -6   4 -10  163.85    1.17
  -2   4 -10   86.57    0.80
 -17  11  -7    6.22    0.62
 -29   9  -2   -0.05    0.59
 -23  11  -4    5.60    0.63
 -21   1   4   16.46    0.43
 -24  10  -5    1.10    0.62
 -10   6 -11   48.43    0.91
 -13   5 -10    7.12    0.57
 -24   2   1   14.79    0.52
 -28   4  -1   50.09    0.98
 -27   9  -4    6.46    0.69
 -33   7   4    6.07    0.61
 -17   5  -9    3.70    0.57
 -16   2  -5  127.54    1.03
 -18  10  -8    5.28    0.66
 -20   2  -3    1.03    0.43
 -30  10   1    1.37    0.55
 -28   8  -4    2.38    0.63
 -30   8  -2   17.59    0.83
 -22   4  -6    9.94    0.60
 -27   7  -5    2.65    0.65
 -14   4  -9   23.92    0.68
 -32   8   1   26.61    0.87
 -16   8 -10   23.37    0.85
 -31   7  -1    3.38    0.65
 -20   4  -7   96.71    1.18
 -25   3  -2    3.42    0.49
  -8   4 -10   33.38    0.67
 -29   5  -2    5.27    0.65
 -14   0   4  294.82    0.90
 -30   4   2    1.14    0.51
 -33   7   3   18.09    0.76
 -28  10  -2   13.25    0.71
 -19   3  -6  120.25    1.17
 -28   6  -4   28.97    0.91
 -21   3  -5   80.59    1.02
 -27   5  -4   31.23    0.89
  -5   5 -11   50.06    0.77
 -30   6  -2   13.74    0.73
 -13   3  -8   56.44    0.81
 -16   6 -10    2.44    0.55
 -32   6   1    1.34    0.58
 -21   1   3   24.86    0.49
 -22   8  -8    3.28    0.66
 -24   4  -5    4.32    0.54
 -24   8  -7   12.40    0.78
 -31   9   0    0.80    0.58
 -26  10  -4   20.53    0.81
 -23   9  -7    2.60    0.65
  -5   3  -9   34.31    0.57
 -25  11  -3    0.50    0.55
  -7   5 -11   15.18    0.57
 -21   9  -8   18.17    0.83
 -18   4  -8    5.50    0.54
 -15   9 -10    3.98    0.63
 -15  11  -8   75.25    1.15
 -19   1   0   59.13    0.68
   0   2  -7    9.62    0.32
 -27   3   0    0.40    0.46
 -13   7 -11   27.08    0.85
 -22   6  -8   23.44    0.85
 -14   2  -6    6.13    0.46
 -12   6 -11   22.22    0.73
 -17   3  -7   98.66    1.06
 -23   3  -4    7.30    0.55
 -16  10  -9    0.24    0.55
 -25   9  -6    3.78    0.63
 -33   7   2   -0.63    0.52
 -20   8  -9    0.12    0.59
  -7   3  -9   98.10    0.88
 -26   8  -6    3.64    0.68
 -22   2  -2   80.53    0.93
 -32   8   0    2.98    0.61
 -30  10   0    3.32    0.58
 -24   2   0    0.20    0.40
 -23   5  -7   12.69    0.70
 -10   4 -10   14.97    0.58
 -30   4   1   15.11    0.68
 -29   9  -3    4.67    0.64
 -20   6  -9   15.10    0.75
 -21   5  -8    1.37    0.54
 -10   2  -7   86.07    0.81
 -28   4  -2   29.26    0.83
 -19   9  -9   18.05    0.81
 -29   7  -4   13.59    0.77
 -15   5 -10   89.06    1.16
  -9   5 -11   87.86    1.05
 -23   7  -8    3.92    0.65
 -26   2   4    1.83    0.37
 -33   9   5    3.91    0.51
 -32   6   0   19.34    0.79
 -31   7  -2   11.99    0.75
 -26   4  -4    7.22    0.60
 -25   5  -6   18.90    0.76
 -21  11  -6   20.23    0.76
 -21   1   2   33.49    0.57
 -25   7  -7   80.31    1.34
 -30   8  -3    8.74    0.73
  -1   3  -9   42.26    0.53
 -22  10  -7    2.13    0.60
 -27   9  -5    1.80    0.63
 -15   1  -3   16.80    0.48
 -21   7  -9    7.21    0.69
  -9   3  -9   10.89    0.51
 -19  11  -7    3.45    0.57
 -33   7   1   13.98    0.75
[truncated: 9,328,859 more chars]
