# Supplementary material for: The anti-aromatic dianion and aromatic tetraanion of [18]annulene
Source: Nat Chem. 2024 Mar 6;16(6):998–1002. doi: 10.1038/s41557-024-01469-1 (PMC11164681; doi:10.1038/s41557-024-01469-1)
Supplement: Supplementary file 6 — Calculated xyz coordinates of [18]annulene neutral, dianion and tetraanion. [file 41557_2024_1469_MOESM6_ESM.xyz]

36
1a_0 BLYP45
  C   0.28757094881237      3.78362533789961      0.00705839107970
  C   -0.78680006322924      2.85278320796057     -0.09057476117411
  C   2.08810774252960      2.10775364809396     -0.12355533713633
  C   1.60439039288643      3.44254050607576     -0.00512761965959
  C   2.86266219837174     -0.74296607807306      0.03049531304499
  C   3.74030122412450      0.27928763009779     -0.04498480837509
  C   3.35982759811875      1.67108572331698     -0.01110413950784
  C   0.77743248058518     -2.85216704128287     -0.02700805825547
  C   2.17870059397401     -3.10847232813808      0.00583464515432
  C   3.13496327163345     -2.14116823233426     -0.00655452649164
  C   -2.08323526404503     -2.11272439553482      0.12333021716082
  C   -1.63070200635414     -3.37896626525365      0.01182800651295
  C   -0.23428013708060     -3.74225938974500      0.04443708234506
  C   -2.86333043617133      0.75242131405971      0.09127888333879
  C   -3.78107462585617     -0.33312390167185     -0.00707222929605
  C   -3.42391707451779     -1.64569953309649      0.00535157476062
  C   -2.10947213805369      3.09794674167098      0.01630231677913
  C   -3.12368601859060      2.07203357459109     -0.01750258249589
  H   0.03390962602932      4.82342091321446      0.13205583602005
  H   -0.50439826868621      1.83171942050698     -0.25807672084854
  H   1.34213242870539      1.35935337849349     -0.30669963841396
  H   2.33325499851236      4.22692186566507      0.11623053744689
  H   1.83136624978103     -0.47689094171849      0.15704179897670
  H   4.79393206969545      0.06243913082584     -0.11620584402911
  H   4.15201318928780      2.39025272325900      0.12185828368642
  H   0.49940723608202     -1.82329177803208     -0.14715653337593
  H   2.49648287768550     -4.13793417368466      0.02609735801170
  H   4.16791833496929     -2.44709085563875     -0.03147764849183
  H   -1.34414039155900     -1.35704907218598      0.30433997097146
  H   -2.33997576174380     -4.18014987807245     -0.12027088609901
  H   -0.00461179562825     -4.79350223567850      0.11051534506740
  H   -1.83932243080416      0.48236719968225      0.26111545510081
  H   -4.82378157657392     -0.09209790792474     -0.13276746231020
  H   -4.19926849523498     -2.38417927006616     -0.11589080119898
  H   -2.44747876761830      4.11547889720827      0.12955565327235
  H   -4.14485721003698      2.39818706551006     -0.13276807157057
36
2b_2- BLYP45
  C   2.32817876186439      1.64760345484942      0.02112355303035
  C   1.87574592294689      3.00429381392908      0.00834480273196
  C   4.25606809694527      0.00379508162558     -0.02017601218176
  C   3.64779099089765      1.27453042508632     -0.02114935686704
  C   1.88187654857577     -3.00118724702540      0.01688590731021
  C   2.33315660120886     -1.64504291888574     -0.03639289494985
  C   3.65192817774157     -1.26891262769360     -0.00256676538941
  C   -1.85188408461279     -3.16224173784517      0.01328295009149
  C   -0.59989513779283     -2.64709682607489     -0.00950926446251
  C   0.60125312834635     -3.45024323718790      0.02586923294882
  C   -2.83655764065580     -0.00233086719538      0.00267078701563
  C   -3.53467264469677     -1.22080965426055     -0.02257101567380
  C   -3.14772735407049     -2.54305780717883     -0.01309982763780
  C   -1.85808731120103      3.15918233108515      0.02687072366635
  C   -3.15299222935255      2.53765819637442      0.00561939683148
  C   -3.53738218147310      1.21484603630191     -0.01378552617148
  C   0.59466455641930      3.45217205581544      0.00970557047784
  C   -0.60526639531449      2.64651953564869     -0.00390056499132
  H   1.57105761985468      0.89521785432179      0.08632317047604
  H   2.65357702761177      3.75893079301229     -0.00382242145756
  H   5.33562184248103      0.00568862687893     -0.01759490841366
  H   4.35185164025248      2.10102110846032     -0.05936042564200
  H   2.66029654837263     -3.75385777062310      0.06314878862956
  H   1.57546464533572     -0.89461598358427     -0.11506901050071
  H   4.35838231562676     -2.09290779430485      0.04472506948685
  H   -1.89908715437860     -4.24610534514950      0.05454361412536
  H   -0.47401154319040     -1.58231078934841     -0.06370065769658
  H   0.44930586605275     -4.52045614438960      0.07307941079786
  H   -1.76731277125048     -0.00121199168739      0.06382545256607
  H   -4.61187523558297     -1.09247144488739     -0.05691992867988
  H   -3.96476897454006     -3.25000498331958     -0.02127760171218
  H   -1.90709361956959      4.24292559569305      0.06918750690518
  H   -3.97129852370379      3.24315597512764     -0.00127319917444
  H   -4.61440573951513      1.08457321552141     -0.04656599710402
  H   0.44148465345525      4.52324125901271      0.01570012369025
  H   -0.47730640308823      1.58204981189743     -0.06070068207531
117
(Li_6_2b_2)_4- BLYP45
  Li  31.30609858537988      9.83007319407146     18.13510094445904
  Li  29.05895443533607      8.13799627684088     20.16371373116053
  Li  26.00421373973202      7.74218725020599     18.61060427466750
  Li  26.48861174837848      8.15744270940091     15.04549425482650
  Li  29.85341408192106      9.92378685960771     14.47362126302464
  Li  32.24034726088251      5.71995876103615     16.86786343748487
  O   32.72747651493832      4.36486780261435     18.33714078726841
  O   31.05058847450081      4.53029502285865     15.70525850875831
  O   33.95545080468527      5.32638776913138     15.90143846366501
  C   31.85101575603989     11.75981051053592     18.83654351400377
  H   32.85880055455223     12.01946870522036     19.16162359227565
  C   31.04902733971882     11.23125364206283     19.84783605835549
  H   31.54514164187797     11.13815462133488     20.81623437864154
  C   29.71023481835262     10.74628550829825     19.82555989591742
  H   29.08756436685417     10.95303440321442     18.95747275242100
  C   29.08540885584050     10.20581416640027     20.97609641049378
  H   29.71476112994080     10.16635403588567     21.86880677827803
  C   27.79459479762231      9.69089522258035     21.12720923074088
  H   27.53377639825606      9.31045607736530     22.11657999197281
  C   26.78080618241529      9.62662962531255     20.12753180171114
  H   26.99762910420914     10.15019942995410     19.20348847831503
  C   25.48962690687296      9.11112638816308     20.32291602955456
  H   25.28780875492840      8.73778199881099     21.32987996393913
  C   24.42744514069136      8.94366796543746     19.40999367943298
  H   23.51706406922063      8.52024178294256     19.83125675376293
  C   24.38917407777821      9.17875504707069     18.01164868578870
  H   23.47281809155622      8.84507774994698     17.51921994853801
  C   25.36078565761092      9.71488492908430     17.16151378728838
  H   26.24393896564752     10.16716914936618     17.59748486249620
  C   25.23339512567466      9.86511338736977     15.75112601038413
  H   24.27617173419587      9.57767867973269     15.31068127942876
  C   26.18024140722431     10.42782516387401     14.88039988281851
  H   25.85654846383131     10.52578154883470     13.84060254228194
  C   27.48015865628799     10.90161441447453     15.14159659619331
  H   27.83796624109623     10.88017297852238     16.16873369031827
  C   28.27564416722187     11.53512557558116     14.14748637384564
  H   27.79413304495265     11.62078147067791     13.17130774159265
  C   29.57505092567010     12.03717489242762     14.19885408259251
  H   29.93257443782979     12.43290931861763     13.24720014421405
  C   30.56432753179656     12.05585925479975     15.22285468034352
  H   31.55034838658230     12.36294400015098     14.86641957220620
  C   30.50933970647493     11.82641296744135     16.61195018579873
  H   29.53887388815022     11.65052134949729     17.07121816486875
  C   31.64661571432134     11.93992458169918     17.43768960350703
  H   32.55182677028647     12.23620176084487     16.90325574839083
  C   32.22164285590062      7.75452507982445     18.23355481403051
  H   33.07036452964448      7.99582452398094     18.87458824643788
  C   31.09904977349659      7.13590044695726     18.85406064783752
  H   30.28552167456758      6.85614302355739     18.19174196562243
  C   30.99316106566623      6.82867325522646     20.21874395575404
  H   31.84591133974296      7.13433017853497     20.82918168360264
  C   29.92652380868832      6.24730967382137     20.94228920746311
  H   30.09650918780561      6.14708478927435     22.01292230016028
  C   28.64451208062331      5.85738560099778     20.50016585254444
  H   27.96453011355034      5.53870884443441     21.29259251722441
  C   28.08291747317537      5.89007327779636     19.21664643674716
  H   28.71613200998075      6.12574734346398     18.36923785231955
  C   26.73675213239329      5.56955521046198     18.90418287137273
  H   26.10760695099010      5.24098057643786     19.73308448937910
  C   26.13510459799858      5.61160540623859     17.64335117367085
  H   25.08777063551918      5.30378731942599     17.61340524673072
  C   26.67876256593946      5.99037774559032     16.39585304424005
  H   27.73450783758953      6.25395394916562     16.35729496490192
  C   25.92945774451443      5.93135649588921     15.19561444124196
  H   24.90988532137419      5.56450055260841     15.32563583872406
  C   26.24034643764476      6.30636482511777     13.88669057767186
  H   25.42449149111559      6.15781298853319     13.18016298651434
  C   27.38501586951811      6.91675719310482     13.30577800045237
  H   27.24607796227712      7.19397286883666     12.25943700686480
  C   28.64525564597539      7.25982810238566     13.82130453227279
  H   28.89903265254378      6.96085541212920     14.83596767767881
  C   29.62097564746571      7.92412112841095     13.04549438901927
  H   29.30055864563064      8.13594895359361     12.02410339179559
  C   30.94652938962091      8.33886101830645     13.31875618984333
  H   31.44385677633016      8.77658140183506     12.45245881389591
  C   31.72457706734543      8.37082420405868     14.47870163000818
  H   32.69977053878338      8.84478241769294     14.35446848082309
  C   31.44424745639203      7.94214006680139     15.80673956471620
  H   30.47627255028795      7.48738401291733     16.01429444979115
  C   32.34939476975460      8.10907405778987     16.87014238200208
  H   33.29126887773996      8.59171141475959     16.60493417881253
  C   33.80633225697947      4.76164164904484     19.16633661710082
  H   33.60067638455394      5.75042465263735     19.58912686393086
  H   34.70498019035217      4.82686556470808     18.54690769785273
  C   33.86803692759841      3.70222534299900     20.25237129329435
  H   34.38236722214322      2.80523225902987     19.88433532905432
  H   34.38972910142389      4.05089494801442     21.14904805427386
  C   32.38413341634756      3.42738226190168     20.48328554979046
  H   31.95792823813434      4.17498229748684     21.15695233020892
  H   32.18524090416517      2.43488703193929     20.89875222692567
  C   31.77748858088664      3.60770132895279     19.09153635087164
  H   31.63050803813935      2.65161851273484     18.57571516492403
  H   30.82659734689309      4.14339978509727     19.13641613873700
  C   29.97151405022797      3.68263280141493     16.09419931601525
  H   29.45837634904192      4.12897690860574     16.94993126277569
  H   30.37818191016161      2.70788057212728     16.40186337463405
  C   29.08616472780007      3.55419397740766     14.86642440192956
  H   28.36420628354264      4.37364939973329     14.82974307164543
  H   28.52556216989162      2.61474015434121     14.85907347863987
  C   30.09304495995757      3.67415554471676     13.72692230475721
  H   30.57349743796924      2.70652977607176     13.52810350741149
  H   29.63993755230375      4.03320362849739     12.79967851042881
  C   31.09908905264129      4.67421562452599     14.28014941156624
  H   32.12314713827275      4.47778970451189     13.94683470595377
  H   30.84324282514718      5.70109504588148     14.01327306839583
  C   34.67622172031356      6.26882973592799     15.11006758587731
  H   35.02944815186997      7.07372495191711     15.75828259907259
  H   33.99225546025201      6.70473292844091     14.37448785112057
  C   35.80409039523090      5.47257306466345     14.46536724510590
  H   36.68608700149472      5.45391393522089     15.11727182124778
  H   36.10938040411171      5.88777458238550     13.50078590202779
  C   35.19413293827481      4.07719287650803     14.36569911304844
  H   34.53199016603129      4.01452747046027     13.49516110772343
  H   35.93521514050887      3.27592196334553     14.28574151646101
  C   34.38431148679441      4.00197028259062     15.65270065362552
  H   33.50427447226139      3.35772225776817     15.59021898732104
  H   35.00372166335465      3.65015186912778     16.49010722605414
